# Supplementary material for: Physiological, Biochemical and Transcriptomic Analysis of the Aerial Parts (Leaf-Blade and Petiole) of Asarum sieboldii Responding to Drought Stress
Source: Int J Mol Sci. 2021 Dec 13;22(24):13402. doi: 10.3390/ijms222413402 (PMC8708997; doi:10.3390/ijms222413402)
Supplement: Supplementary file 1 [file ijms-22-13402-s001.zip]

Archive with 19 entries (19 files):
- S1 Primers and supplementary figures.pdf
- Table S1   All DEGs in leaf and petiole.xls
- Table S10  DEGs in phenylpropanoid pathway.xlsx
- Table S11  DEGs annotated to phenylpropanoid biosynthesis pathway in leaf.xlsx
- Table S12  DEGs annotated to phenylpropanoid biosynthesis pathway in petiole .xlsx
- Table S13  List of interacted proteins.xlsx
- Table S14  DEGs annotated to photosynthesis pathway.xlsx
- Table S15  DEGs annotated to porphyrin and chlorophyll metabolism pathway.xlsx
- Table S16  DEGs annotated toplant hormone signal transduction pathway.xlsx
- Table S17  The results of searches for putative SSRs in leaf and petiole.xlsx
- Table S18  Unigenes annotated to SOD and POD.xlsx
- Table S2   Up-regulated DEGs in leaf and petiole with higher fold change .xlsx
- Table S3   Down-regulated DEGs in leaf and petiole with higher fold change .xlsx
- Table S4   GO enrichment of DEGs in leaf.xls
- Table S5   GO enrichment of DEGs in petiole.xls
- Table S6   KEGG_enrichment of DEGs in leaf.xlsx
- Table S7   KEGG_enrichment of DEGs in petiole.xlsx
- Table S8   Differential expressed TFs.xlsx
- Table S9   KEGG enrichment of differential expressed TFs.xlsx
