# Supplementary material for: Physiological, Biochemical and Transcriptomic Analysis of the Aerial Parts (Leaf-Blade and Petiole) of Asarum sieboldii Responding to Drought Stress
Source: Int J Mol Sci. 2021 Dec 13;22(24):13402. doi: 10.3390/ijms222413402 (PMC8708997; doi:10.3390/ijms222413402)
Supplement: Supplementary file 1 [file ijms-22-13402-s001.zip › Table S1 All DEGs in leaf and petiole.xls]

#ID	L0	L15	P0	P15	L0_vs_L15_EBSeq_FDR	L0_vs_L15_EBSeq_log2FC	L0_vs_L15_EBSeq_(FDR_0.01_FC_2)_regulated	P0_vs_P15_EBSeq_FDR	P0_vs_P15_EBSeq_log2FC	P0_vs_P15_EBSeq_(FDR_0.01_FC_2)_regulated	COG_class	COG_class_annotation	GO_annotation	KEGG_annotation	KOG_class	KOG_class_annotation	Pfam_annotation	Swissprot_annotation	eggNOG_class	eggNOG_class_annotation	nr_annotation	GO_second_level_annotation	KEGG_pathway_annotation	SSR_SSR_nr	SSR_SSR_type	SSR_SSR	SSR_Size	SSR_SSR_Start	SSR_SSR_End	SSR_FPr1(5'-3')	SSR_Tm_1F	SSR_Size_1F	SSR_RPr1(5'-3')	SSR_Tm_1R	SSR_Size_1R	SSR_PSize1	SSR_PStart1	SSR_PEnd1F	SSR_Pr2(5'-3')	SSR_Tm_2F	SSR_FSize_2F	SSR_RPr2(5'-3')	SSR_Tm_2R	SSR_Size_2R	SSR_PSize2	SSR_PStart2	SSR_PEnd2	SSR_FPr3(5'-3')	SSR_Tm_3
c17126.graph_c0	0.00	2.11	0.13	0.71	0.00130890385285831	3.9170998430926	up	--	--	--	--	--	--	--	--	--	--	--	--	--	--	--	--	--	--	--	--	--	--	--	--	--	--	--	--	--	--	--	--	--	--	--	--	--	--	--	--	--	--
c17176.graph_c0	0.50	0.09	2.50	0.25	--	--	--	0.000533010202499962	-2.75001578868352	down	[K]	Transcription	Cellular Component: membrane (GO:0016020);; Cellular Component: cell part (GO:0044464);; Biological Process: response to stimulus (GO:0050896);; Biological Process: localization (GO:0051179);;	K13420|0|nnu:104585978|K13420 LRR receptor-like serine/threonine-protein kinase FLS2 [EC:2.7.11.1] | (RefSeq) LRR receptor-like serine/threonine-protein kinase FLS2	--	--	Protein kinase domain;; Protein tyrosine kinase;; Leucine rich repeat;; Leucine Rich repeats (2 copies);; Leucine Rich Repeat	LRR receptor-like serine/threonine-protein kinase FLS2 OS=Oryza sativa subsp. japonica OX=39947 GN=FLS2 PE=1 SV=1	S	Function unknown	PREDICTED: LOW QUALITY PROTEIN: LRR receptor-like serine/threonine-protein kinase FLS2 [Nelumbo nucifera]	cellular component: membrane (GO:0016020);; cellular component: cell (GO:0005623);; cellular component: cell part (GO:0044464);; biological process: response to stimulus (GO:0050896);; biological process: localization (GO:0051179)	Plant-pathogen interaction (ko04626)	--	--	--	--	--	--	--	--	--	--	--	--	--	--	--	--	--	--	--	--	--	--	--	--	--	--
c17200.graph_c0	1.67	0.27	0.73	0.36	0.00695748543810215	-2.51226964016811	down	0.848531230303965	-0.623265430395678	normal	--	--	Molecular Function: metal ion binding (GO:0046872);;	--	[R]	General function prediction only	PPR repeat family;; PPR repeat;; PPR repeat;; Pentatricopeptide repeat domain;; Pentacotripeptide-repeat region of PRORP;; Mitochondrial 28S ribosomal protein S27;; Mitochondrial ATPase expression	Pentatricopeptide repeat-containing protein At5g39710 OS=Arabidopsis thaliana OX=3702 GN=EMB2745 PE=2 SV=1	S	Function unknown	PREDICTED: pentatricopeptide repeat-containing protein At1g09900-like [Nelumbo nucifera]	molecular function: binding (GO:0005488)	--	--	--	--	--	--	--	--	--	--	--	--	--	--	--	--	--	--	--	--	--	--	--	--	--	--	--
c17210.graph_c0	0.58	0.00	2.63	0.08	--	--	--	0.00464229181675546	-3.28294110506245	down	--	--	Molecular Function: motor activity (GO:0003774);; Molecular Function: actin binding (GO:0003779);; Molecular Function: ATP binding (GO:0005524);; Cellular Component: myosin complex (GO:0016459);;	K10357|7.26166e-115|nnu:104587632|K10357 myosin V | (RefSeq) myosin-6-like	[Z]	Cytoskeleton	--	Myosin-14 OS=Arabidopsis thaliana OX=3702 GN=XI-H PE=3 SV=1	Z	Cytoskeleton	IQ motif [Macleaya cordata]	molecular function: catalytic activity (GO:0003824);; molecular function: binding (GO:0005488);; cellular component: cell (GO:0005623);; cellular component: macromolecular complex (GO:0032991);; cellular component: organelle (GO:0043226);; cellular component: organelle part (GO:0044422);; cellular component: cell part (GO:0044464)	--	--	--	--	--	--	--	--	--	--	--	--	--	--	--	--	--	--	--	--	--	--	--	--	--	--	--
c17219.graph_c0	3.60	0.00	0.00	0.00	0.00966752894711143	-3.3320984298369	down	--	--	--	--	--	--	--	--	--	--	--	--	--	--	--	--	--	--	--	--	--	--	--	--	--	--	--	--	--	--	--	--	--	--	--	--	--	--	--	--	--	--
c17251.graph_c0	2.66	0.00	0.13	0.00	0.0067774202453853	-3.39891836864297	down	--	--	--	--	--	Molecular Function: binding (GO:0005488);;	--	--	--	Protein of unknown function (DUF 659)	--	S	Function unknown	uncharacterized protein LOC110793750 [Spinacia oleracea]	molecular function: binding (GO:0005488)	--	--	--	--	--	--	--	--	--	--	--	--	--	--	--	--	--	--	--	--	--	--	--	--	--	--	--
c17264.graph_c0	5.07	0.33	6.12	2.57	0.0060683254176892	-3.00985881599394	down	0.748923152852359	-0.840102911552754	normal	--	--	Molecular Function: beta-1,4-mannosylglycoprotein 4-beta-N-acetylglucosaminyltransferase activity (GO:0003830);; Biological Process: protein N-linked glycosylation (GO:0006487);; Cellular Component: integral component of membrane (GO:0016021);;	K00737|7.68044e-44|jcu:105633817|K00737 beta-1,4-mannosyl-glycoprotein beta-1,4-N-acetylglucosaminyltransferase [EC:2.4.1.144] | (RefSeq) hypothetical protein	--	--	Glycosyltransferase family 17	--	S	Function unknown	Glycosyl transferase [Parasponia andersonii]	molecular function: catalytic activity (GO:0003824);; biological process: metabolic process (GO:0008152);; biological process: cellular process (GO:0009987);; biological process: single-organism process (GO:0044699);; cellular component: membrane (GO:0016020);; cellular component: membrane part (GO:0044425)	N-Glycan biosynthesis (ko00510)	--	--	--	--	--	--	--	--	--	--	--	--	--	--	--	--	--	--	--	--	--	--	--	--	--	--
c17316.graph_c0	6.53	0.00	8.51	1.68	2.10238089159986e-07	-4.957760432859	down	0.0289392407783836	-1.90163566175138	normal	--	--	--	--	--	--	Auxin responsive protein	--	S	Function unknown	hypothetical protein AQUCO_02000560v1 [Aquilegia coerulea]	--	--	--	--	--	--	--	--	--	--	--	--	--	--	--	--	--	--	--	--	--	--	--	--	--	--	--	--
c17331.graph_c0	2.11	0.03	0.15	0.04	3.17559660967248e-06	-4.34124741783725	down	--	--	--	--	--	--	--	--	--	Tetratricopeptide repeat	--	S	Function unknown	PREDICTED: uncharacterized protein LOC104607726 [Nelumbo nucifera]	--	--	--	--	--	--	--	--	--	--	--	--	--	--	--	--	--	--	--	--	--	--	--	--	--	--	--	--
c17351.graph_c0	0.00	13.09	0.07	5.48	2.79908207723167e-10	6.237470020859	up	1.02248898237178e-09	4.87569643996566	up	--	--	--	--	--	--	Seed maturation protein	Late embryogenesis abundant protein 31 OS=Arabidopsis thaliana OX=3702 GN=RAB28 PE=1 SV=1	S	Function unknown	PREDICTED: late embryogenesis abundant protein D-34-like [Erythranthe guttata]	--	--	--	--	--	--	--	--	--	--	--	--	--	--	--	--	--	--	--	--	--	--	--	--	--	--	--	--
c17376.graph_c0	0.47	0.00	1.78	0.00	--	--	--	0.00411177282738995	-3.71201500503875	down	--	--	--	--	--	--	--	--	--	--	--	--	--	1	p1	(T)11	11	427	437	GGACCTTCGACAATCGTGTT	59.973	20	CGCTGAAAAGGTTAAGTCGC	60.018	20	273	217	489	GGACCTTCGACAATCGTGTT	59.973	20	CCAGAAAAGTTTAGTCGCCG	59.876	20	254	217	470	GCTCCTCGAGAAGAGAGCCT	60.380
c17410.graph_c0	0.13	6.50	2.43	6.76	1.28169496682595e-07	4.71084783828553	up	0.0134341089150121	1.75438365138186	normal	--	--	Cellular Component: nucleus (GO:0005634);; Cellular Component: cytoplasm (GO:0005737);;	--	[S]	Function unknown	Armadillo/beta-catenin-like repeat	--	S	Function unknown	hypothetical protein BVC80_659g19 [Macleaya cordata]	cellular component: cell (GO:0005623);; cellular component: organelle (GO:0043226);; cellular component: cell part (GO:0044464)	--	--	--	--	--	--	--	--	--	--	--	--	--	--	--	--	--	--	--	--	--	--	--	--	--	--	--
c17477.graph_c0	3.66	0.07	0.00	0.00	1.45074472991391e-05	-4.13139211583211	down	--	--	--	--	--	--	--	--	--	Protein of unknown function (DUF688)	--	S	Function unknown	PREDICTED: putative protein TPRXL [Nelumbo nucifera]	--	--	--	--	--	--	--	--	--	--	--	--	--	--	--	--	--	--	--	--	--	--	--	--	--	--	--	--
c17509.graph_c0	7.36	0.00	9.01	0.00	7.45177523017171e-05	-4.14643252074013	down	6.18492142415716e-05	-4.34183584450144	down	--	--	--	--	--	--	--	--	S	Function unknown	PREDICTED: protein FAM98B, partial [Gossypium raimondii]	--	--	--	--	--	--	--	--	--	--	--	--	--	--	--	--	--	--	--	--	--	--	--	--	--	--	--	--
c17523.graph_c0	0.99	0.00	4.05	0.00	--	--	--	0.000758790663875186	-3.98136516013825	down	--	--	--	--	--	--	--	--	S	Function unknown	uncharacterized protein LOC110771892 [Prunus avium]	--	--	--	--	--	--	--	--	--	--	--	--	--	--	--	--	--	--	--	--	--	--	--	--	--	--	--	--
c17533.graph_c0	4.96	0.94	5.58	0.93	0.00421249636604182	-2.41121797258006	down	0.00546142434280628	-2.15376856523945	down	--	--	Cellular Component: integral component of membrane (GO:0016021);;	--	--	--	--	--	S	Function unknown	PREDICTED: uncharacterized protein LOC104593819 [Nelumbo nucifera]	cellular component: membrane (GO:0016020);; cellular component: membrane part (GO:0044425)	--	--	--	--	--	--	--	--	--	--	--	--	--	--	--	--	--	--	--	--	--	--	--	--	--	--	--
c17581.graph_c0	0.06	0.00	2.56	0.00	--	--	--	4.90215101692781e-05	-4.37338484251451	down	--	--	--	--	--	--	Domain of unknown function (DUF4228)	--	--	--	PREDICTED: uncharacterized protein LOC104591945 [Nelumbo nucifera]	--	--	2	p3	(AGC)6	18	224	241	TCTGATGATGATGATGGGGA	59.806	20	GACGAAGTTGTGGGGGTAGA	59.966	20	269	122	390	TCTGATGATGATGATGGGGA	59.806	20	GAGACGAAGTTGTGGGGGTA	59.966	20	271	122	392	TCCAAAAGCGTTTCAGATCC	60.192
c17634.graph_c0	0.14	0.26	0.00	3.27	--	--	--	0.000375536658746678	3.83424900765332	up	--	--	--	--	--	--	--	--	--	--	--	--	--	--	--	--	--	--	--	--	--	--	--	--	--	--	--	--	--	--	--	--	--	--	--	--	--	--	--
c17635.graph_c1	2.74	2.51	6.51	0.78	0.827607284851436	-0.260778004249535	normal	0.00534197760909882	-2.46968379507608	down	--	--	--	--	[R]	General function prediction only	Ataxin-2 C-terminal region	Polyadenylate-binding protein-interacting protein 9 OS=Arabidopsis thaliana OX=3702 GN=CID9 PE=4 SV=1	S	Function unknown	PREDICTED: polyadenylate-binding protein-interacting protein 9-like [Nelumbo nucifera]	--	--	--	--	--	--	--	--	--	--	--	--	--	--	--	--	--	--	--	--	--	--	--	--	--	--	--	--
c17674.graph_c0	0.15	2.93	0.12	0.57	0.00116638907864419	3.4242022493452	up	--	--	--	--	--	--	--	--	--	--	--	--	--	--	--	--	1	p1	(T)10	10	958	967	ATTGTGCCGCATAAACATGA	59.960	20	GAAAGCACTGCCGCATAAAT	60.238	20	111	931	1041	TGCAGCATGAACCCTATTCA	60.220	20	GAAAGCACTGCCGCATAAAT	60.238	20	162	880	1041	CGCTTTTTGTCATTGTGCAG	60.436
c17706.graph_c0	0.00	0.00	0.00	3.25	--	--	--	5.10379228035873e-06	4.36504920881623	up	--	--	Cellular Component: plasma membrane (GO:0005886);; Biological Process: transport (GO:0006810);; Molecular Function: transmembrane transporter activity (GO:0022857);;	--	--	--	EamA-like transporter family	WAT1-related protein At4g30420 OS=Arabidopsis thaliana OX=3702 GN=At4g30420 PE=3 SV=1	--	--	hypothetical protein CICLE_v10008665mg [Citrus clementina]	cellular component: cell (GO:0005623);; cellular component: membrane (GO:0016020);; cellular component: cell part (GO:0044464);; biological process: localization (GO:0051179);; molecular function: transporter activity (GO:0005215)	--	--	--	--	--	--	--	--	--	--	--	--	--	--	--	--	--	--	--	--	--	--	--	--	--	--	--
c17712.graph_c0	0.00	0.00	3.48	0.00	--	--	--	0.000758790663875186	-3.98136516013825	down	--	--	--	--	--	--	--	--	S	Function unknown	uncharacterized protein LOC110414393 [Herrania umbratica]	--	--	--	--	--	--	--	--	--	--	--	--	--	--	--	--	--	--	--	--	--	--	--	--	--	--	--	--
c17737.graph_c0	0.45	2.50	1.49	8.27	0.164819806811825	1.96683837913539	normal	4.05520678261606e-05	2.66660657073464	up	--	--	--	--	--	--	--	Probable membrane-associated kinase regulator 1 OS=Arabidopsis thaliana OX=3702 GN=MAKR1 PE=1 SV=1	S	Function unknown	hypothetical protein COLO4_06194 [Corchorus olitorius]	--	--	--	--	--	--	--	--	--	--	--	--	--	--	--	--	--	--	--	--	--	--	--	--	--	--	--	--
c17746.graph_c0	0.69	7.72	0.95	6.15	0.000354470897538817	3.07938004011473	up	2.65071531126981e-05	2.8301549980716	up	[K]	Transcription	--	K13420|1.7329e-32|pmum:103325003|K13420 LRR receptor-like serine/threonine-protein kinase FLS2 [EC:2.7.11.1] | (RefSeq) LRR receptor-like serine/threonine-protein kinase FLS2	--	--	--	Probable LRR receptor-like serine/threonine-protein kinase At1g34110 OS=Arabidopsis thaliana OX=3702 GN=At1g34110 PE=2 SV=2	S	Function unknown	Protein kinase domain [Macleaya cordata]	--	Plant-pathogen interaction (ko04626)	--	--	--	--	--	--	--	--	--	--	--	--	--	--	--	--	--	--	--	--	--	--	--	--	--	--
c17763.graph_c0	2.94	0.00	15.78	0.00	0.0067774202453853	-3.39891836864297	down	4.86892304252251e-10	-5.70345602364583	down	--	--	--	--	--	--	--	--	--	--	--	--	--	--	--	--	--	--	--	--	--	--	--	--	--	--	--	--	--	--	--	--	--	--	--	--	--	--	--
c17779.graph_c0	7.06	5.03	0.37	3.96	0.74102485732349	-0.628345466074529	normal	0.000121370610405291	3.1745398401574	up	--	--	Biological Process: regulation of cyclin-dependent protein serine/threonine kinase activity (GO:0000079);; Molecular Function: protein kinase binding (GO:0019901);;	--	[R]	General function prediction only	Cyclin;; Cyclin, N-terminal domain	Cyclin-U1-1 OS=Arabidopsis thaliana OX=3702 GN=CYCU1-1 PE=1 SV=1	S	Function unknown	PREDICTED: cyclin-U1-1 [Nelumbo nucifera]	biological process: biological regulation (GO:0065007);; molecular function: binding (GO:0005488)	--	--	--	--	--	--	--	--	--	--	--	--	--	--	--	--	--	--	--	--	--	--	--	--	--	--	--
c17790.graph_c0	4.84	0.00	0.00	0.00	0.000165382614731979	-4.02476675427303	down	--	--	--	--	--	Molecular Function: mannan endo-1,4-beta-mannosidase activity (GO:0016985);; Biological Process: mannan catabolic process (GO:0046355);;	K19355|3.23644e-48|mus:103989867|K19355 mannan endo-1,4-beta-mannosidase [EC:3.2.1.78] | (RefSeq) putative mannan endo-1,4-beta-mannosidase 9	--	--	--	Mannan endo-1,4-beta-mannosidase 1 OS=Oryza sativa subsp. japonica OX=39947 GN=MAN1 PE=2 SV=2	G	Carbohydrate transport and metabolism	Glycoside hydrolase [Macleaya cordata]	molecular function: catalytic activity (GO:0003824);; biological process: metabolic process (GO:0008152);; biological process: cellular process (GO:0009987)	Fructose and mannose metabolism (ko00051)	--	--	--	--	--	--	--	--	--	--	--	--	--	--	--	--	--	--	--	--	--	--	--	--	--	--
c17791.graph_c0	8.16	1.01	3.78	0.90	2.73695518810957e-05	-3.0816894656016	down	0.0529969983255615	-1.67900667738443	normal	--	--	--	--	[R]	General function prediction only	PPR repeat family;; PPR repeat;; PPR repeat;; Pentatricopeptide repeat domain;; Pentacotripeptide-repeat region of PRORP	Pentatricopeptide repeat-containing protein At3g61360 OS=Arabidopsis thaliana OX=3702 GN=At3g61360 PE=2 SV=1	S	Function unknown	PREDICTED: pentatricopeptide repeat-containing protein At3g61360 [Nelumbo nucifera]	--	--	--	--	--	--	--	--	--	--	--	--	--	--	--	--	--	--	--	--	--	--	--	--	--	--	--	--
c17808.graph_c0	10.73	0.00	1.00	0.00	1.07802842120863e-05	-4.42817770227616	down	--	--	--	--	--	--	--	--	--	--	--	--	--	--	--	--	--	--	--	--	--	--	--	--	--	--	--	--	--	--	--	--	--	--	--	--	--	--	--	--	--	--
c17868.graph_c0	0.87	5.35	3.99	10.12	0.0074413761587846	2.34701773030135	up	0.02174953363374	1.64037708109176	normal	[K]	Transcription	--	--	[R]	General function prediction only	Leucine Rich repeats (2 copies);; Leucine rich repeat;; Leucine Rich Repeat	Plant intracellular Ras-group-related LRR protein 6 OS=Arabidopsis thaliana OX=3702 GN=PIRL6 PE=2 SV=1	S	Function unknown	PREDICTED: plant intracellular Ras-group-related LRR protein 6 [Nelumbo nucifera]	--	--	--	--	--	--	--	--	--	--	--	--	--	--	--	--	--	--	--	--	--	--	--	--	--	--	--	--
c17888.graph_c0	1.81	0.14	0.41	0.10	0.00280961961015702	-3.02505653907882	down	--	--	--	--	--	--	--	--	--	--	Protein XRI1 OS=Arabidopsis thaliana OX=3702 GN=XRI1 PE=1 SV=2	S	Function unknown	PREDICTED: protein XRI1 [Nelumbo nucifera]	--	--	--	--	--	--	--	--	--	--	--	--	--	--	--	--	--	--	--	--	--	--	--	--	--	--	--	--
c17906.graph_c0	13.88	1.16	4.26	0.11	6.32866782734887e-06	-3.48888903137558	down	0.000525741047431194	-3.61970796140707	down	--	--	Molecular Function: catalytic activity (GO:0003824);; Cellular Component: cytosol (GO:0005829);;	--	[R]	General function prediction only	PPR repeat family;; PPR repeat;; PPR repeat;; Pentatricopeptide repeat domain	Pentatricopeptide repeat-containing protein At5g10690 OS=Arabidopsis thaliana OX=3702 GN=CBSPPR1 PE=2 SV=1	S	Function unknown	CBS domain [Macleaya cordata]	molecular function: catalytic activity (GO:0003824);; cellular component: cell (GO:0005623);; cellular component: cell part (GO:0044464)	--	--	--	--	--	--	--	--	--	--	--	--	--	--	--	--	--	--	--	--	--	--	--	--	--	--	--
c17933.graph_c0	1.99	0.10	0.37	0.16	0.000663450812602884	-3.38732301211019	down	--	--	--	[V]	Defense mechanisms	Molecular Function: hydrolase activity (GO:0016787);;	--	[T]	Signal transduction mechanisms	NUDIX domain	Nudix hydrolase 8 OS=Arabidopsis thaliana OX=3702 GN=NUDT8 PE=2 SV=2	S	Function unknown	PREDICTED: nudix hydrolase 8-like [Nelumbo nucifera]	molecular function: catalytic activity (GO:0003824)	--	--	--	--	--	--	--	--	--	--	--	--	--	--	--	--	--	--	--	--	--	--	--	--	--	--	--
c17954.graph_c0	0.79	0.26	1.55	0.00	--	--	--	0.00306882498800365	-3.76054528264039	down	--	--	--	--	--	--	--	--	--	--	--	--	--	--	--	--	--	--	--	--	--	--	--	--	--	--	--	--	--	--	--	--	--	--	--	--	--	--	--
c18016.graph_c0	0.00	0.00	2.71	0.00	--	--	--	0.00230070277483174	-3.80749605667059	down	[K]	Transcription	--	--	--	--	Leucine rich repeat;; Leucine rich repeat N-terminal domain;; Leucine Rich Repeat	Leucine-rich repeat extensin-like protein 1 OS=Arabidopsis thaliana OX=3702 GN=LRX1 PE=1 SV=1	S	Function unknown	hypothetical protein MIMGU_mgv1a026389mg, partial [Erythranthe guttata]	--	--	--	--	--	--	--	--	--	--	--	--	--	--	--	--	--	--	--	--	--	--	--	--	--	--	--	--
c18047.graph_c0	0.00	1.75	0.13	0.80	0.00594100992447855	3.62802568225682	up	--	--	--	--	--	--	--	--	--	--	--	--	--	--	--	--	--	--	--	--	--	--	--	--	--	--	--	--	--	--	--	--	--	--	--	--	--	--	--	--	--	--
c18058.graph_c0	2.43	12.41	0.34	5.08	0.0163221953826103	2.12630466034737	normal	8.18182922524002e-08	3.76075047745188	up	[HR]	Coenzyme transport and metabolism ;; General function prediction only	Molecular Function: hydrolase activity (GO:0016787);;	--	[I]	Lipid transport and metabolism	alpha/beta hydrolase fold;; Alpha/beta hydrolase family;; Serine aminopeptidase, S33	--	S	Function unknown	uncharacterized protein LOC21410042 [Morus notabilis]	molecular function: catalytic activity (GO:0003824)	--	--	--	--	--	--	--	--	--	--	--	--	--	--	--	--	--	--	--	--	--	--	--	--	--	--	--
c18118.graph_c0	0.00	0.00	2.83	0.00	--	--	--	0.00411177282738995	-3.71201500503875	down	--	--	--	--	--	--	--	Transcription factor IBH1-like 1 OS=Arabidopsis thaliana OX=3702 GN=IBL1 PE=1 SV=1	S	Function unknown	hypothetical protein AQUCO_01600397v1 [Aquilegia coerulea]	--	--	--	--	--	--	--	--	--	--	--	--	--	--	--	--	--	--	--	--	--	--	--	--	--	--	--	--
c18194.graph_c0	2.55	1.40	2.52	17.95	0.719421452902984	-0.857045335959161	normal	4.29687470271389e-07	3.06564135458544	up	--	--	--	--	--	--	--	--	--	--	hypothetical protein AMTR_s00131p00038170 [Amborella trichopoda]	--	--	--	--	--	--	--	--	--	--	--	--	--	--	--	--	--	--	--	--	--	--	--	--	--	--	--	--
c18215.graph_c0	17.19	0.31	5.00	0.17	4.83646456217457e-11	-5.28100241145051	down	3.87881697652137e-05	-3.71858294602281	down	--	--	--	--	--	--	--	Zinc finger protein GIS OS=Arabidopsis thaliana OX=3702 GN=GIS PE=1 SV=1	S	Function unknown	PREDICTED: zinc finger protein 8-like [Juglans regia]	--	--	--	--	--	--	--	--	--	--	--	--	--	--	--	--	--	--	--	--	--	--	--	--	--	--	--	--
c18310.graph_c0	0.16	6.15	1.61	10.40	5.92668888410586e-08	4.62678513523937	up	2.24438721385667e-07	2.95414899800542	up	--	--	--	--	--	--	--	--	--	--	--	--	--	1	p1	(A)14	14	1400	1413	GCTCAGAATTTTGGCTCGAC	59.962	20	CCACTTTTTCGGTGATCGTT	59.971	20	253	1290	1542	GCTCAGAATTTTGGCTCGAC	59.962	20	ACTTTTTCGGTGATCGTTGC	60.118	20	251	1290	1540	GCTCAGAATTTTGGCTCGAC	59.962
c18322.graph_c0	14.00	1.84	6.81	1.60	2.96047967066615e-05	-3.02085493509766	down	0.0162893336085147	-1.82257881380896	normal	--	--	--	--	[R]	General function prediction only	DYW family of nucleic acid deaminases;; PPR repeat family;; PPR repeat;; PPR repeat	Pentatricopeptide repeat-containing protein At4g02750 OS=Arabidopsis thaliana OX=3702 GN=PCMP-H24 PE=3 SV=1	S	Function unknown	PREDICTED: pentatricopeptide repeat-containing protein At2g15690-like [Nelumbo nucifera]	--	--	1	p2	(TA)8	16	1597	1612	--	--	--	--	--	--	--	--	--	--	--	--	--	--	--	--	--	--	--	--
c18371.graph_c0	0.44	11.71	0.55	8.90	8.71455303785851e-06	3.98468513839396	up	8.21299404041298e-08	3.8442131492146	up	--	--	Cellular Component: cell (GO:0005623);; Molecular Function: electron carrier activity (GO:0009055);; Molecular Function: protein disulfide oxidoreductase activity (GO:0015035);; Biological Process: cell redox homeostasis (GO:0045454);; Biological Process: oxidation-reduction process (GO:0055114);;	K03676|2.73072e-43|mus:103983703|K03676 glutaredoxin 3 | (RefSeq) glutaredoxin-C1-like	[O]	Posttranslational modification, protein turnover, chaperones	Glutaredoxin	Glutaredoxin-C1 OS=Oryza sativa subsp. japonica OX=39947 GN=GRXC1 PE=3 SV=1	O	Posttranslational modification, protein turnover, chaperones	PREDICTED: glutaredoxin-C1-like [Elaeis guineensis]	cellular component: cell (GO:0005623);; molecular function: electron carrier activity (GO:0009055);; molecular function: catalytic activity (GO:0003824);; biological process: metabolic process (GO:0008152);; biological process: single-organism process (GO:0044699);; biological process: cellular process (GO:0009987);; biological process: biological regulation (GO:0065007)	--	--	--	--	--	--	--	--	--	--	--	--	--	--	--	--	--	--	--	--	--	--	--	--	--	--	--
c18408.graph_c0	6.65	1.62	5.55	3.66	0.00987428542614599	-2.25072608280223	down	0.855051662012799	-0.224204182928854	normal	--	--	--	--	--	--	--	--	S	Function unknown	PREDICTED: uncharacterized protein LOC100259164 isoform X1 [Vitis vinifera]	--	--	--	--	--	--	--	--	--	--	--	--	--	--	--	--	--	--	--	--	--	--	--	--	--	--	--	--
c18421.graph_c0	7.99	0.49	7.06	1.86	3.56730698314323e-08	-4.02055985626484	down	0.0505781013170429	-1.57862690981096	normal	--	--	--	--	--	--	CemA family	Chloroplast envelope membrane protein OS=Rhodomonas salina OX=52970 GN=cemA PE=3 SV=1	P	Inorganic ion transport and metabolism	PREDICTED: chloroplast envelope membrane protein isoform X3 [Nelumbo nucifera]	--	--	2	p1	(A)12	12	1903	1914	CCCAGAACGGTCAAGAAAAA	60.081	20	GCTCCCCTTCCTCTGCTACT	59.979	20	246	1733	1978	ACTCGAGCTGCATTACACCC	60.285	20	GCTCCCCTTCCTCTGCTACT	59.979	20	173	1806	1978	TAATTTCCCCAGAACGGTCA	60.301
c18486.graph_c0	0.11	7.83	1.22	3.42	1.26083725142667e-05	4.38087403489087	up	0.201651067811554	1.62537151488403	normal	--	--	Molecular Function: transcription factor activity, sequence-specific DNA binding (GO:0003700);; Cellular Component: nucleus (GO:0005634);; Cellular Component: cytosol (GO:0005829);; Biological Process: regulation of transcription, DNA-templated (GO:0006355);; Biological Process: osmosensory signaling pathway (GO:0007231);; Biological Process: sulfate transport (GO:0008272);; Biological Process: D…	K20557|2.97574e-26|atr:18444327|K20557 transcription factor VIP1 | (RefSeq) transcription factor VIP1	--	--	--	Transcription factor VIP1 OS=Arabidopsis thaliana OX=3702 GN=VIP1 PE=1 SV=1	K	Transcription	transcription factor RF2a-like [Asparagus officinalis]	molecular function: nucleic acid binding transcription factor activity (GO:0001071);; biological process: biological regulation (GO:0065007);; cellular component: cell (GO:0005623);; cellular component: organelle (GO:0043226);; cellular component: cell part (GO:0044464);; biological process: cellular process (GO:0009987);; biological process: signaling (GO:0023052);; biological process: single-or…	--	--	--	--	--	--	--	--	--	--	--	--	--	--	--	--	--	--	--	--	--	--	--	--	--	--	--
c18486.graph_c1	0.35	10.18	2.85	3.37	3.44526781259624e-06	4.12491732917537	up	0.805197323668519	0.536760297333198	normal	--	--	Molecular Function: transcription factor activity, sequence-specific DNA binding (GO:0003700);; Cellular Component: nucleus (GO:0005634);;	K20557|4.67176e-31|zma:100193330|K20557 transcription factor VIP1 | (RefSeq) uncharacterized LOC100193330	--	--	bZIP transcription factor;; Basic region leucine zipper	Probable transcription factor PosF21 OS=Arabidopsis thaliana OX=3702 GN=POSF21 PE=2 SV=1	K	Transcription	uncharacterized LOC100193330 [Zea mays]	molecular function: nucleic acid binding transcription factor activity (GO:0001071);; biological process: biological regulation (GO:0065007);; cellular component: cell (GO:0005623);; cellular component: organelle (GO:0043226);; cellular component: cell part (GO:0044464)	--	--	--	--	--	--	--	--	--	--	--	--	--	--	--	--	--	--	--	--	--	--	--	--	--	--	--
c18504.graph_c0	0.24	0.00	2.66	0.00	--	--	--	0.000580960371499573	-4.02174488726844	down	--	--	--	--	--	--	Thaumatin family	Thaumatin-like protein OS=Arabidopsis thaliana OX=3702 GN=At1g18250 PE=2 SV=2	S	Function unknown	Thaumatin [Macleaya cordata]	--	--	--	--	--	--	--	--	--	--	--	--	--	--	--	--	--	--	--	--	--	--	--	--	--	--	--	--
c18519.graph_c0	3.66	0.00	9.54	0.35	7.23698789784066e-09	-5.3778055788645	down	1.72199954295849e-09	-4.1817572780305	down	[M]	Cell wall/membrane/envelope biogenesis	Biological Process: polysaccharide biosynthetic process (GO:0000271);; Cellular Component: Golgi apparatus (GO:0005794);; Molecular Function: transferase activity, transferring glycosyl groups (GO:0016757);;	--	--	--	Glycosyl transferase family 8	Probable galacturonosyltransferase-like 3 OS=Arabidopsis thaliana OX=3702 GN=GATL3 PE=2 SV=1	M	Cell wall/membrane/envelope biogenesis	PREDICTED: probable galacturonosyltransferase-like 3 [Nelumbo nucifera]	biological process: metabolic process (GO:0008152);; biological process: single-organism process (GO:0044699);; cellular component: cell (GO:0005623);; cellular component: organelle (GO:0043226);; cellular component: cell part (GO:0044464);; molecular function: catalytic activity (GO:0003824)	--	1	p3	(TTC)6	18	2	19	--	--	--	--	--	--	--	--	--	--	--	--	--	--	--	--	--	--	--	--
c18524.graph_c0	5.83	3.46	0.00	12.82	0.641503194854703	-0.864727369812697	normal	6.66133814775094e-16	6.39301460079917	up	--	--	--	--	--	--	Lateral organ boundaries (LOB) domain	LOB domain-containing protein 1 OS=Arabidopsis thaliana OX=3702 GN=LBD1 PE=2 SV=1	S	Function unknown	hypothetical protein PHAVU_007G092000g [Phaseolus vulgaris]	--	--	--	--	--	--	--	--	--	--	--	--	--	--	--	--	--	--	--	--	--	--	--	--	--	--	--	--
c18530.graph_c0	4.41	0.08	9.13	1.52	6.65488641371503e-06	-4.24013211763445	down	0.00480166013642636	-2.15729175615459	down	--	--	--	--	--	--	--	--	S	Function unknown	PREDICTED: uncharacterized protein LOC104587047 [Nelumbo nucifera]	--	--	--	--	--	--	--	--	--	--	--	--	--	--	--	--	--	--	--	--	--	--	--	--	--	--	--	--
c18554.graph_c0	0.00	0.00	20.77	0.00	--	--	--	7.28739291133707e-12	-6.12087927043688	down	--	--	--	--	--	--	Probable lipid transfer;; Protease inhibitor/seed storage/LTP family	Putative lipid-transfer protein DIR1 OS=Arabidopsis thaliana OX=3702 GN=DIR1 PE=1 SV=1	S	Function unknown	PREDICTED: putative lipid-transfer protein DIR1 [Phoenix dactylifera]	--	--	--	--	--	--	--	--	--	--	--	--	--	--	--	--	--	--	--	--	--	--	--	--	--	--	--	--
c18580.graph_c0	3.06	0.00	0.26	0.00	0.00244545299177068	-3.58260114570839	down	--	--	--	--	--	--	--	--	--	--	--	--	--	--	--	--	--	--	--	--	--	--	--	--	--	--	--	--	--	--	--	--	--	--	--	--	--	--	--	--	--	--
c18585.graph_c0	2.40	9.73	0.11	4.77	0.0693757075481514	1.80541366113746	normal	2.40484521185635e-10	4.76995372298295	up	[O]	Posttranslational modification, protein turnover, chaperones	Molecular Function: metalloendopeptidase activity (GO:0004222);; Biological Process: proteolysis (GO:0006508);; Molecular Function: zinc ion binding (GO:0008270);; Cellular Component: integral component of membrane (GO:0016021);; Cellular Component: extracellular matrix (GO:0031012);;	--	[OW]	--	Matrixin;; Putative peptidoglycan binding domain	Metalloendoproteinase 1-MMP OS=Arabidopsis thaliana OX=3702 GN=1MMP PE=1 SV=1	O	Posttranslational modification, protein turnover, chaperones	metalloendoproteinase 1-MMP [Prunus persica]	molecular function: catalytic activity (GO:0003824);; biological process: metabolic process (GO:0008152);; molecular function: binding (GO:0005488);; cellular component: membrane (GO:0016020);; cellular component: membrane part (GO:0044425);; cellular component: extracellular region (GO:0005576);; cellular component: extracellular region part (GO:0044421)	--	--	--	--	--	--	--	--	--	--	--	--	--	--	--	--	--	--	--	--	--	--	--	--	--	--	--
c18630.graph_c0	0.00	1.89	0.00	0.00	0.00160664809511157	3.87918389450173	up	--	--	--	[G]	Carbohydrate transport and metabolism	Biological Process: flavonoid biosynthetic process (GO:0009813);; Cellular Component: intracellular membrane-bounded organelle (GO:0043231);; Biological Process: flavonoid glucuronidation (GO:0052696);; Molecular Function: quercetin 3-O-glucosyltransferase activity (GO:0080043);; Molecular Function: quercetin 7-O-glucosyltransferase activity (GO:0080044);;	--	[GC]	--	UDP-glucoronosyl and UDP-glucosyl transferase	7-deoxyloganetin glucosyltransferase OS=Gardenia jasminoides OX=114476 GN=UGT85A24 PE=1 SV=1	S	Function unknown	UDP-glucosyl transferase 85A2 [Theobroma cacao]	biological process: metabolic process (GO:0008152);; cellular component: cell (GO:0005623);; cellular component: organelle (GO:0043226);; cellular component: cell part (GO:0044464);; biological process: cellular process (GO:0009987);; biological process: single-organism process (GO:0044699);; molecular function: catalytic activity (GO:0003824)	--	--	--	--	--	--	--	--	--	--	--	--	--	--	--	--	--	--	--	--	--	--	--	--	--	--	--
c18633.graph_c0	0.98	6.24	12.48	0.79	0.121499929683848	2.11915971548245	normal	0.000238320024476546	-3.16665038127158	down	--	--	Molecular Function: structural molecule activity (GO:0005198);; Biological Process: intracellular protein transport (GO:0006886);; Biological Process: vesicle-mediated transport (GO:0016192);; Cellular Component: clathrin coat of trans-Golgi network vesicle (GO:0030130);; Cellular Component: clathrin coat of coated pit (GO:0030132);;	K04646|2.87644e-98|mdm:103406445|K04646 clathrin heavy chain | (RefSeq) clathrin heavy chain 2-like	[U]	Intracellular trafficking, secretion, and vesicular transport	Clathrin propeller repeat	Clathrin heavy chain 2 OS=Arabidopsis thaliana OX=3702 GN=CHC2 PE=1 SV=1	U	Intracellular trafficking, secretion, and vesicular transport	PREDICTED: clathrin heavy chain 2-like [Malus domestica]	molecular function: structural molecule activity (GO:0005198);; biological process: localization (GO:0051179);; cellular component: cell (GO:0005623);; cellular component: membrane (GO:0016020);; cellular component: macromolecular complex (GO:0032991);; cellular component: organelle (GO:0043226);; cellular component: organelle part (GO:0044422);; cellular component: membrane part (GO:0044425);; c…	Endocytosis (ko04144)	--	--	--	--	--	--	--	--	--	--	--	--	--	--	--	--	--	--	--	--	--	--	--	--	--	--
c18638.graph_c0	1.60	6.57	1.01	7.06	0.173146603471021	1.7447912680459	normal	0.000156403090547985	2.90456093208931	up	--	--	--	--	--	--	--	--	--	--	--	--	--	--	--	--	--	--	--	--	--	--	--	--	--	--	--	--	--	--	--	--	--	--	--	--	--	--	--
c18650.graph_c0	2.63	0.21	0.00	0.00	0.000704901819423731	-3.16079449787115	down	--	--	--	--	--	--	--	--	--	Protein of unknown function (DUF688)	--	--	--	uncharacterized protein LOC110662764 [Hevea brasiliensis]	--	--	--	--	--	--	--	--	--	--	--	--	--	--	--	--	--	--	--	--	--	--	--	--	--	--	--	--
c18690.graph_c0	1.87	0.36	11.10	1.00	0.235193134506837	-1.97179508199964	normal	5.95118916029147e-05	-2.94500178066261	down	--	--	--	--	--	--	--	--	--	--	hypothetical protein VITISV_031232 [Vitis vinifera]	--	--	--	--	--	--	--	--	--	--	--	--	--	--	--	--	--	--	--	--	--	--	--	--	--	--	--	--
c18719.graph_c0	13.33	2.83	1.69	2.83	0.00987428542614599	-2.25072608280223	down	0.763247819511366	0.940028076167275	normal	--	--	--	--	--	--	--	--	--	--	hypothetical protein ACMD2_06882 [Ananas comosus]	--	--	--	--	--	--	--	--	--	--	--	--	--	--	--	--	--	--	--	--	--	--	--	--	--	--	--	--
c18749.graph_c0	6.89	1.43	6.79	2.19	0.00513132495486834	-2.32093866768671	down	0.259662015883929	-1.27219865200101	normal	[P]	Inorganic ion transport and metabolism	Cellular Component: plasma membrane (GO:0005886);; Biological Process: response to aluminum ion (GO:0010044);; Cellular Component: integral component of membrane (GO:0016021);;	K02069|3.31702e-157|nnu:104599226|K02069 putative ABC transport system permease protein | (RefSeq) protein ALUMINUM SENSITIVE 3	--	--	Uncharacterised protein family (UPF0014)	Protein ALUMINUM SENSITIVE 3 OS=Arabidopsis thaliana OX=3702 GN=ALS3 PE=1 SV=1	S	Function unknown	Conserved hypothetical protein CHP00245 [Macleaya cordata]	cellular component: cell (GO:0005623);; cellular component: membrane (GO:0016020);; cellular component: cell part (GO:0044464);; biological process: response to stimulus (GO:0050896);; cellular component: membrane part (GO:0044425)	--	1	p2	(AG)6	12	1081	1092	GGTTTGAGCATTCCCTTGAA	60.051	20	CCCTGATAAGCGATTCCCTC	60.920	20	208	909	1116	GGTTTGAGCATTCCCTTGAA	60.051	20	CTCCCCCTGATAAGCGATTC	60.920	20	212	909	1120	GGTTTGAGCATTCCCTTGAA	60.051
c18762.graph_c0	0.00	16.07	1.03	2.12	1.87083681879585e-12	6.89416556208357	up	0.399912959175712	1.26254341276962	normal	--	--	--	--	--	--	--	--	--	--	--	--	--	--	--	--	--	--	--	--	--	--	--	--	--	--	--	--	--	--	--	--	--	--	--	--	--	--	--
c18769.graph_c0	2.77	0.00	0.00	0.00	0.00966752894711143	-3.3320984298369	down	--	--	--	--	--	--	--	[R]	General function prediction only	Reverse transcriptase (RNA-dependent DNA polymerase)	Retrovirus-related Pol polyprotein from transposon RE2 OS=Arabidopsis thaliana OX=3702 GN=RE2 PE=4 SV=1	L	Replication, recombination and repair	reverse transcriptase, partial [Phelipanche ramosa]	--	--	--	--	--	--	--	--	--	--	--	--	--	--	--	--	--	--	--	--	--	--	--	--	--	--	--	--
c18781.graph_c0	7.15	1.48	7.34	2.42	0.00466253638271696	-2.33159954667385	down	0.273759386746458	-1.24493738507467	normal	--	--	Molecular Function: sequence-specific DNA binding (GO:0043565);;	--	[R]	General function prediction only	Translin family	--	S	Function unknown	PREDICTED: translin isoform X2 [Nelumbo nucifera]	molecular function: binding (GO:0005488)	--	--	--	--	--	--	--	--	--	--	--	--	--	--	--	--	--	--	--	--	--	--	--	--	--	--	--
c18808.graph_c0	0.22	4.05	0.87	1.23	0.00677565244190126	3.09248880953684	up	--	--	--	--	--	--	--	--	--	--	--	--	--	--	--	--	--	--	--	--	--	--	--	--	--	--	--	--	--	--	--	--	--	--	--	--	--	--	--	--	--	--
c18813.graph_c0	0.34	3.14	0.00	4.72	0.273065839484095	2.17651757109444	normal	7.15376362683262e-05	4.05051153414234	up	--	--	Biological Process: protein polyubiquitination (GO:0000209);; Biological Process: protein ubiquitination involved in ubiquitin-dependent protein catabolic process (GO:0042787);; Biological Process: proteasome-mediated ubiquitin-dependent protein catabolic process (GO:0043161);; Molecular Function: ubiquitin protein ligase activity (GO:0061630);;	--	[O]	Posttranslational modification, protein turnover, chaperones	Ring finger domain;; Zinc finger, C3HC4 type (RING finger);; RING-like zinc finger;; Zinc finger, C3HC4 type (RING finger)	E3 ubiquitin-protein ligase SIRP1 OS=Oryza sativa subsp. japonica OX=39947 GN=SIRP1 PE=1 SV=1	O	Posttranslational modification, protein turnover, chaperones	PREDICTED: E3 ubiquitin-protein ligase RING1-like [Nelumbo nucifera]	biological process: metabolic process (GO:0008152);; biological process: cellular process (GO:0009987);; molecular function: catalytic activity (GO:0003824)	--	--	--	--	--	--	--	--	--	--	--	--	--	--	--	--	--	--	--	--	--	--	--	--	--	--	--
c18882.graph_c0	1.20	0.00	4.25	0.00	--	--	--	6.18492142415716e-05	-4.34183584450144	down	--	--	--	--	--	--	--	--	--	--	--	--	--	--	--	--	--	--	--	--	--	--	--	--	--	--	--	--	--	--	--	--	--	--	--	--	--	--	--
c18949.graph_c0	1.12	2.68	8.79	1.37	0.716529637716418	0.954295979085563	normal	0.00808944645004561	-2.20105136401284	down	--	--	--	--	--	--	--	--	--	--	--	--	--	--	--	--	--	--	--	--	--	--	--	--	--	--	--	--	--	--	--	--	--	--	--	--	--	--	--
c18950.graph_c0	1.12	2.12	1.24	5.40	0.761319015011392	0.689440454580594	normal	0.00120943453521438	2.30522232758893	up	--	--	Molecular Function: DNA binding (GO:0003677);; Molecular Function: transcription factor activity, sequence-specific DNA binding (GO:0003700);; Cellular Component: nucleus (GO:0005634);; Biological Process: regulation of transcription, DNA-templated (GO:0006355);;	--	--	--	AP2 domain	Pathogenesis-related genes transcriptional activator PTI5 OS=Solanum lycopersicum OX=4081 GN=PTI5 PE=2 SV=1	K	Transcription	PREDICTED: pathogenesis-related genes transcriptional activator PTI5-like [Nelumbo nucifera]	molecular function: binding (GO:0005488);; molecular function: nucleic acid binding transcription factor activity (GO:0001071);; biological process: biological regulation (GO:0065007);; cellular component: cell (GO:0005623);; cellular component: organelle (GO:0043226);; cellular component: cell part (GO:0044464)	--	--	--	--	--	--	--	--	--	--	--	--	--	--	--	--	--	--	--	--	--	--	--	--	--	--	--
c18954.graph_c0	0.00	3.23	0.13	2.52	0.00948748635509156	3.53355002985758	up	0.00972017102141209	3.04536945834016	up	--	--	--	--	--	--	Hydrophobic seed protein;; Protease inhibitor/seed storage/LTP family	14 kDa proline-rich protein DC2.15 OS=Daucus carota OX=4039 PE=2 SV=1	S	Function unknown	PREDICTED: 14 kDa proline-rich protein DC2.15-like [Gossypium hirsutum]	--	--	--	--	--	--	--	--	--	--	--	--	--	--	--	--	--	--	--	--	--	--	--	--	--	--	--	--
c18981.graph_c0	0.00	0.12	0.00	10.74	--	--	--	1.77401426881829e-11	5.57623003025735	up	--	--	--	--	--	--	Small hydrophilic plant seed protein	Protein SLE2 OS=Glycine max OX=3847 GN=SLE2 PE=2 SV=1	S	Function unknown	late embryogenesis abundant protein EMB564 [Manihot esculenta]	--	--	--	--	--	--	--	--	--	--	--	--	--	--	--	--	--	--	--	--	--	--	--	--	--	--	--	--
c18985.graph_c0	0.14	3.24	0.14	7.47	0.0478870102056501	2.86938343702171	normal	1.31784795520673e-07	4.41920231948148	up	--	--	--	--	--	--	--	--	--	--	--	--	--	--	--	--	--	--	--	--	--	--	--	--	--	--	--	--	--	--	--	--	--	--	--	--	--	--	--
c18987.graph_c0	4.58	0.00	1.35	0.13	4.48335347975615e-05	-4.22219259218901	down	--	--	--	--	--	--	--	--	--	--	--	--	--	--	--	--	--	--	--	--	--	--	--	--	--	--	--	--	--	--	--	--	--	--	--	--	--	--	--	--	--	--
c19000.graph_c0	3.82	0.20	0.85	0.44	7.62086573343757e-05	-3.59575769151459	down	--	--	--	--	--	--	--	--	--	--	--	--	--	--	--	--	--	--	--	--	--	--	--	--	--	--	--	--	--	--	--	--	--	--	--	--	--	--	--	--	--	--
c19009.graph_c0	0.00	2.35	0.00	2.13	0.000238551258975317	4.21980008236895	up	1.79608058092917e-06	4.48135200108702	up	--	--	Cellular Component: Golgi membrane (GO:0000139);; Biological Process: protein glycosylation (GO:0006486);; Molecular Function: galactosyltransferase activity (GO:0008378);; Cellular Component: integral component of membrane (GO:0016021);;	--	[G]	Carbohydrate transport and metabolism	Galactosyltransferase	--	S	Function unknown	hypothetical protein JCGZ_08676 [Jatropha curcas]	cellular component: cell (GO:0005623);; cellular component: membrane (GO:0016020);; cellular component: organelle (GO:0043226);; cellular component: organelle part (GO:0044422);; cellular component: cell part (GO:0044464);; biological process: metabolic process (GO:0008152);; biological process: cellular process (GO:0009987);; biological process: single-organism process (GO:0044699);; molecular f…	--	--	--	--	--	--	--	--	--	--	--	--	--	--	--	--	--	--	--	--	--	--	--	--	--	--	--
c19011.graph_c0	4.44	0.09	0.60	0.61	4.08963606450818e-05	-3.98281917937922	down	--	--	--	--	--	--	--	--	--	--	--	--	--	--	--	--	--	--	--	--	--	--	--	--	--	--	--	--	--	--	--	--	--	--	--	--	--	--	--	--	--	--
c19013.graph_c0	0.20	4.04	0.10	0.70	0.00295539964675662	3.25276785044284	up	--	--	--	--	--	--	--	--	--	--	--	--	--	--	--	--	--	--	--	--	--	--	--	--	--	--	--	--	--	--	--	--	--	--	--	--	--	--	--	--	--	--
c19047.graph_c0	13.08	1.94	5.63	2.46	0.000164713918035853	-2.82161333432424	down	0.636651145718496	-0.846748600305165	normal	--	--	--	--	[R]	General function prediction only	--	Uncharacterized mitochondrial protein AtMg00810 OS=Arabidopsis thaliana OX=3702 GN=AtMg00810 PE=4 SV=1	L	Replication, recombination and repair	PREDICTED: uncharacterized protein LOC109154654 [Ipomoea nil]	--	--	--	--	--	--	--	--	--	--	--	--	--	--	--	--	--	--	--	--	--	--	--	--	--	--	--	--
c19130.graph_c0	0.21	0.19	0.00	4.82	--	--	--	0.000375536658746678	3.83424900765332	up	--	--	--	--	--	--	--	BON1-associated protein 2 OS=Arabidopsis thaliana OX=3702 GN=BAP2 PE=1 SV=1	S	Function unknown	BON1-associated protein 2 [Lactuca sativa]	--	--	--	--	--	--	--	--	--	--	--	--	--	--	--	--	--	--	--	--	--	--	--	--	--	--	--	--
c19207.graph_c0	2.66	0.00	2.44	0.00	0.000515148914117081	-3.84472839607277	down	0.00553420287687112	-3.66179523869566	down	--	--	--	--	--	--	--	--	--	--	--	--	--	--	--	--	--	--	--	--	--	--	--	--	--	--	--	--	--	--	--	--	--	--	--	--	--	--	--
c19212.graph_c0	1.86	0.84	5.36	0.15	--	--	--	0.00218497543742169	-3.40414361457684	down	--	--	--	--	[R]	General function prediction only	--	--	S	Function unknown	PREDICTED: acyl-CoA-binding domain-containing protein 4 [Nelumbo nucifera]	--	--	--	--	--	--	--	--	--	--	--	--	--	--	--	--	--	--	--	--	--	--	--	--	--	--	--	--
c19252.graph_c0	2.22	0.12	2.42	1.09	0.0021831394359425	-3.1898971741942	down	0.754451710906684	-0.774837848632922	normal	--	--	Cellular Component: integral component of membrane (GO:0016021);;	--	--	--	Late embryogenesis abundant protein	--	S	Function unknown	PREDICTED: uncharacterized protein LOC104588729 [Nelumbo nucifera]	cellular component: membrane (GO:0016020);; cellular component: membrane part (GO:0044425)	--	--	--	--	--	--	--	--	--	--	--	--	--	--	--	--	--	--	--	--	--	--	--	--	--	--	--
c19259.graph_c0	0.13	3.62	0.25	4.15	0.0132219462446759	3.15362505587613	normal	0.000252637453592275	3.35850483728651	up	--	--	--	--	--	--	--	--	--	--	--	--	--	--	--	--	--	--	--	--	--	--	--	--	--	--	--	--	--	--	--	--	--	--	--	--	--	--	--
c19267.graph_c0	2.00	2.36	0.08	3.50	0.834202195351754	0.0658340564457466	normal	1.71989969477426e-06	4.15473934238962	up	--	--	--	--	--	--	--	--	--	--	--	--	--	--	--	--	--	--	--	--	--	--	--	--	--	--	--	--	--	--	--	--	--	--	--	--	--	--	--
c19271.graph_c0	3.92	0.12	1.76	1.41	0.000904123466097362	-3.50481783224452	down	--	--	--	--	--	--	--	--	--	--	--	--	--	--	--	--	--	--	--	--	--	--	--	--	--	--	--	--	--	--	--	--	--	--	--	--	--	--	--	--	--	--
c19291.graph_c0	0.76	2.68	0.25	3.23	0.584431813949317	1.37346909381766	normal	0.00297733683359658	3.02297817875673	up	--	--	--	--	--	--	--	--	--	--	--	--	--	--	--	--	--	--	--	--	--	--	--	--	--	--	--	--	--	--	--	--	--	--	--	--	--	--	--
c19292.graph_c0	23.29	0.00	1.37	0.13	0	-7.40535324560333	down	0.208261561024586	-2.27398386916667	normal	--	--	--	--	--	--	--	--	--	--	--	--	--	--	--	--	--	--	--	--	--	--	--	--	--	--	--	--	--	--	--	--	--	--	--	--	--	--	--
c19303.graph_c0	0.30	0.00	13.35	0.90	--	--	--	2.34881195271264e-07	-3.42526049707092	down	--	--	--	--	--	--	C1 domain;; Phorbol esters/diacylglycerol binding domain (C1 domain)	--	S	Function unknown	PREDICTED: diacylglycerol kinase theta [Elaeis guineensis]	--	--	1	p2	(TC)6	12	1089	1100	GAGCCAGTGCACAAAAGTGA	60.032	20	AGGAAATCTGCTCCTCCCAT	60.037	20	229	904	1132	AGGAGCCAGTGCACAAAAGT	59.914	20	AGGAAATCTGCTCCTCCCAT	60.037	20	231	902	1132	GCCAGTGCACAAAAGTGATG	60.310
c19375.graph_c0	8.88	0.28	0.00	0.00	0.00155027230820448	-3.41488618647606	down	--	--	--	--	--	--	--	--	--	--	--	--	--	--	--	--	--	--	--	--	--	--	--	--	--	--	--	--	--	--	--	--	--	--	--	--	--	--	--	--	--	--
c19387.graph_c0	9.02	0.00	0.00	0.00	4.48169455313785e-06	-4.55078724711018	down	--	--	--	--	--	--	--	--	--	--	Flowering-promoting factor 1 OS=Sinapis alba OX=3728 GN=FPF1 PE=2 SV=1	S	Function unknown	hypothetical protein BVC80_1707g31 [Macleaya cordata]	--	--	--	--	--	--	--	--	--	--	--	--	--	--	--	--	--	--	--	--	--	--	--	--	--	--	--	--
c19388.graph_c0	0.00	0.00	5.36	0.57	--	--	--	0.00064720250899919	-2.675868642085	down	--	--	--	--	--	--	--	--	--	--	--	--	--	--	--	--	--	--	--	--	--	--	--	--	--	--	--	--	--	--	--	--	--	--	--	--	--	--	--
c19455.graph_c0	0.61	3.15	0.00	2.05	0.209006855134608	1.88998304243719	normal	0.00141605837516112	3.64770788928767	up	--	--	--	--	--	--	Protein of unknown function, DUF617	Protein MIZU-KUSSEI 1 OS=Arabidopsis thaliana OX=3702 GN=MIZ1 PE=1 SV=1	S	Function unknown	PREDICTED: protein MIZU-KUSSEI 1 [Nelumbo nucifera]	--	--	--	--	--	--	--	--	--	--	--	--	--	--	--	--	--	--	--	--	--	--	--	--	--	--	--	--
c19486.graph_c0	0.18	0.88	12.87	0.12	--	--	--	1.83364434747091e-12	-5.51890413979727	down	--	--	Molecular Function: peroxidase activity (GO:0004601);; Cellular Component: extracellular region (GO:0005576);; Biological Process: response to oxidative stress (GO:0006979);; Cellular Component: integral component of membrane (GO:0016021);; Molecular Function: heme binding (GO:0020037);; Biological Process: hydrogen peroxide catabolic process (GO:0042744);; Molecular Function: metal ion binding (…	K00430|4.34418e-164|vra:106758569|K00430 peroxidase [EC:1.11.1.7] | (RefSeq) cationic peroxidase 1-like	--	--	Peroxidase	Cationic peroxidase 1 OS=Arachis hypogaea OX=3818 GN=PNC1 PE=1 SV=2	G	Carbohydrate transport and metabolism	cationic peroxidase 1-like [Quercus suber]	molecular function: catalytic activity (GO:0003824);; molecular function: antioxidant activity (GO:0016209);; biological process: metabolic process (GO:0008152);; biological process: cellular process (GO:0009987);; biological process: single-organism process (GO:0044699);; biological process: response to stimulus (GO:0050896);; biological process: detoxification (GO:0098754);; cellular component:…	Phenylpropanoid biosynthesis (ko00940)	--	--	--	--	--	--	--	--	--	--	--	--	--	--	--	--	--	--	--	--	--	--	--	--	--	--
c19507.graph_c0	3.13	0.00	0.97	0.00	7.45177523017171e-05	-4.14643252074013	down	--	--	--	--	--	Molecular Function: DNA binding (GO:0003677);; Cellular Component: nucleus (GO:0005634);;	--	[O]	Posttranslational modification, protein turnover, chaperones	Myb-like DNA-binding domain	Transcription factor RADIALIS OS=Antirrhinum majus OX=4151 GN=RAD PE=1 SV=1	K	Transcription	PREDICTED: protein RADIALIS-like 3 isoform X2 [Nelumbo nucifera]	molecular function: binding (GO:0005488);; cellular component: cell (GO:0005623);; cellular component: organelle (GO:0043226);; cellular component: cell part (GO:0044464)	--	--	--	--	--	--	--	--	--	--	--	--	--	--	--	--	--	--	--	--	--	--	--	--	--	--	--
c19517.graph_c0	0.33	1.33	2.43	9.51	--	--	--	0.00196837809703099	2.18625207315731	up	--	--	--	--	--	--	Domain of unknown function (DUF4228)	--	S	Function unknown	Protein of unknown function DUF4228 [Macleaya cordata]	--	--	--	--	--	--	--	--	--	--	--	--	--	--	--	--	--	--	--	--	--	--	--	--	--	--	--	--
c19532.graph_c0	4.07	0.53	11.40	2.01	0.0130782183218474	-2.58120607607558	normal	0.00938068848420437	-2.07069730570668	down	--	--	--	--	--	--	--	--	S	Function unknown	hypothetical protein AMTR_s00019p00205020 [Amborella trichopoda]	--	--	--	--	--	--	--	--	--	--	--	--	--	--	--	--	--	--	--	--	--	--	--	--	--	--	--	--
c19552.graph_c0	3.41	0.36	0.31	0.24	0.00226839915606014	-2.89459429025612	down	--	--	--	--	--	--	--	--	--	--	--	--	--	--	--	--	--	--	--	--	--	--	--	--	--	--	--	--	--	--	--	--	--	--	--	--	--	--	--	--	--	--
c19561.graph_c0	7.36	0.57	6.54	0.79	0.000338607559318915	-3.27605330640498	down	0.0286377630993613	-2.18906509993031	normal	--	--	Cellular Component: cytoplasm (GO:0005737);; Biological Process: metal ion transport (GO:0030001);; Molecular Function: transition metal ion binding (GO:0046914);; Biological Process: cellular transition metal ion homeostasis (GO:0046916);;	--	[P]	Inorganic ion transport and metabolism	Heavy-metal-associated domain	Protein SODIUM POTASSIUM ROOT DEFECTIVE 1 OS=Arabidopsis thaliana OX=3702 GN=NAKR1 PE=1 SV=1	S	Function unknown	PREDICTED: protein SODIUM POTASSIUM ROOT DEFECTIVE 1 [Vitis vinifera]	cellular component: cell (GO:0005623);; cellular component: cell part (GO:0044464);; biological process: localization (GO:0051179);; molecular function: binding (GO:0005488);; biological process: cellular process (GO:0009987);; biological process: single-organism process (GO:0044699);; biological process: biological regulation (GO:0065007)	--	--	--	--	--	--	--	--	--	--	--	--	--	--	--	--	--	--	--	--	--	--	--	--	--	--	--
c19618.graph_c0	6.94	0.00	7.46	0.00	3.50037006351389e-05	-4.25863114828358	down	9.93687199816184e-05	-4.27658947310625	down	--	--	--	--	--	--	--	--	--	--	--	--	--	--	--	--	--	--	--	--	--	--	--	--	--	--	--	--	--	--	--	--	--	--	--	--	--	--	--
c19619.graph_c0	4.37	0.00	0.00	0.00	0.00244545299177068	-3.58260114570839	down	--	--	--	--	--	--	--	--	--	--	--	--	--	--	--	--	--	--	--	--	--	--	--	--	--	--	--	--	--	--	--	--	--	--	--	--	--	--	--	--	--	--
c19631.graph_c0	3.66	0.05	5.61	0.58	3.61020294437076e-07	-4.62811211348779	down	0.000187224580320611	-2.76357565220977	down	--	--	--	--	--	--	B3 DNA binding domain;; AP2 domain	AP2/ERF and B3 domain-containing transcription repressor RAV2 OS=Arabidopsis thaliana OX=3702 GN=RAV2 PE=1 SV=1	K	Transcription	AP2/ERF domain [Macleaya cordata]	--	--	2	p1	(T)10	10	1150	1159	AACTCAAAGCGATTGCGTCT	60.022	20	TGGTAGGGACCGCAAAATAA	60.315	20	277	957	1233	AACTCAAAGCGATTGCGTCT	60.022	20	TTATGGTAGGGACCGCAAAA	60.315	20	280	957	1236	CGGGCTCCTCATCACATAAT	59.917
c19703.graph_c0	0.39	0.71	0.19	3.72	--	--	--	7.77446805710902e-07	3.85237722197672	up	--	--	Cellular Component: membrane (GO:0016020);; Molecular Function: hydrolase activity (GO:0016787);; Cellular Component: membrane-bounded organelle (GO:0043227);; Cellular Component: intracellular organelle (GO:0043229);; Cellular Component: cytoplasmic part (GO:0044444);; Cellular Component: cell periphery (GO:0071944);;	--	--	--	Plant invertase/pectin methylesterase inhibitor	Pectinesterase 1 OS=Arabidopsis thaliana OX=3702 GN=PME1 PE=1 SV=1	G	Carbohydrate transport and metabolism	pectinesterase family protein [Populus trichocarpa]	cellular component: membrane (GO:0016020);; molecular function: catalytic activity (GO:0003824);; cellular component: organelle (GO:0043226);; cellular component: cell (GO:0005623);; cellular component: cell part (GO:0044464)	--	--	--	--	--	--	--	--	--	--	--	--	--	--	--	--	--	--	--	--	--	--	--	--	--	--	--
c19711.graph_c0	5.95	0.00	4.93	0.34	5.76717077225286e-05	-4.18480979677742	down	0.0245351751249195	-2.74638963884844	normal	--	--	--	--	--	--	--	--	--	--	--	--	--	--	--	--	--	--	--	--	--	--	--	--	--	--	--	--	--	--	--	--	--	--	--	--	--	--	--
c19730.graph_c0	4.15	0.00	0.31	0.16	0.000694344759383458	-3.79597524240812	down	--	--	--	--	--	--	--	--	--	--	--	--	--	--	--	--	--	--	--	--	--	--	--	--	--	--	--	--	--	--	--	--	--	--	--	--	--	--	--	--	--	--
c19739.graph_c0	1.92	0.00	1.46	0.00	7.45177523017171e-05	-4.14643252074013	down	0.00411177282738995	-3.71201500503875	down	--	--	--	--	--	--	--	--	--	--	--	--	--	--	--	--	--	--	--	--	--	--	--	--	--	--	--	--	--	--	--	--	--	--	--	--	--	--	--
c19838.graph_c0	0.00	0.31	0.00	7.69	--	--	--	6.33937347060964e-14	6.03534095808098	up	--	--	--	--	--	--	--	--	--	--	--	--	--	--	--	--	--	--	--	--	--	--	--	--	--	--	--	--	--	--	--	--	--	--	--	--	--	--	--
c19865.graph_c0	3.22	0.00	1.63	0.24	1.70709223783483e-05	-4.36273018990176	down	0.358632625339934	-1.93165355530646	normal	--	--	--	--	--	--	--	--	--	--	--	--	--	--	--	--	--	--	--	--	--	--	--	--	--	--	--	--	--	--	--	--	--	--	--	--	--	--	--
c19899.graph_c0	0.14	1.48	0.00	4.25	--	--	--	1.52467745762053e-05	4.23854203788756	up	--	--	Cellular Component: membrane (GO:0016020);;	--	--	--	--	--	U	Intracellular trafficking, secretion, and vesicular transport	hypothetical protein MANES_06G074200 [Manihot esculenta]	cellular component: membrane (GO:0016020)	--	--	--	--	--	--	--	--	--	--	--	--	--	--	--	--	--	--	--	--	--	--	--	--	--	--	--
c19919.graph_c0	0.00	0.95	0.93	4.47	--	--	--	0.00370337157977885	2.35765321899981	up	--	--	--	--	--	--	--	--	--	--	--	--	--	--	--	--	--	--	--	--	--	--	--	--	--	--	--	--	--	--	--	--	--	--	--	--	--	--	--
c19937.graph_c0	8.01	0.90	2.23	0.00	0.00103222794585045	-2.9140788833135	down	--	--	--	--	--	--	--	--	--	--	--	--	--	--	--	--	--	--	--	--	--	--	--	--	--	--	--	--	--	--	--	--	--	--	--	--	--	--	--	--	--	--
c19941.graph_c0	2.89	0.58	15.08	1.07	0.0377487244610505	-2.18429247303572	normal	4.82773317878049e-07	-3.34837732683702	down	--	--	Cellular Component: membrane (GO:0016020);; Molecular Function: hydrolase activity, acting on ester bonds (GO:0016788);; Biological Process: cell wall organization (GO:0071555);;	K01051|2.98551e-86|mdm:103431870|K01051 pectinesterase [EC:3.1.1.11] | (RefSeq) pectinesterase 3-like	--	--	Plant invertase/pectin methylesterase inhibitor;; Pectinesterase	Pectinesterase 3 OS=Citrus sinensis OX=2711 PE=1 SV=1	G	Carbohydrate transport and metabolism	pectinesterase-like [Hevea brasiliensis]	cellular component: membrane (GO:0016020);; molecular function: catalytic activity (GO:0003824);; biological process: cellular process (GO:0009987);; biological process: cellular component organization or biogenesis (GO:0071840)	Pentose and glucuronate interconversions (ko00040);; Starch and sucrose metabolism (ko00500)	--	--	--	--	--	--	--	--	--	--	--	--	--	--	--	--	--	--	--	--	--	--	--	--	--	--
c19955.graph_c0	2.72	0.10	0.11	0.00	0.00484267600540611	-3.21622779276669	down	--	--	--	--	--	Molecular Function: oxidoreductase activity, acting on the CH-OH group of donors, NAD or NADP as acceptor (GO:0016616);; Biological Process: single-organism metabolic process (GO:0044710);;	--	[V]	Defense mechanisms	NAD(P)H-binding;; 3-beta hydroxysteroid dehydrogenase/isomerase family;; NAD dependent epimerase/dehydratase family	Cinnamoyl-CoA reductase-like SNL6 OS=Oryza sativa subsp. japonica OX=39947 GN=SNL6 PE=3 SV=1	M	Cell wall/membrane/envelope biogenesis	cinnamoyl-CoA reductase-like SNL6 isoform X2 [Prunus avium]	molecular function: catalytic activity (GO:0003824);; biological process: metabolic process (GO:0008152);; biological process: single-organism process (GO:0044699)	--	--	--	--	--	--	--	--	--	--	--	--	--	--	--	--	--	--	--	--	--	--	--	--	--	--	--
c19984.graph_c0	0.29	0.00	4.67	0.06	--	--	--	3.14704843185076e-07	-4.56477019407485	down	--	--	--	--	--	--	--	Probable membrane-associated kinase regulator 4 OS=Arabidopsis thaliana OX=3702 GN=MAKR4 PE=3 SV=1	S	Function unknown	probable membrane-associated kinase regulator 4 [Quercus suber]	--	--	1	p2	(AG)10	20	1	20	--	--	--	--	--	--	--	--	--	--	--	--	--	--	--	--	--	--	--	--
c19987.graph_c0	0.06	1.99	0.44	0.58	0.00721423917037878	3.2771765993575	up	--	--	--	--	--	--	--	--	--	--	--	--	--	--	--	--	1	p2	(AC)6	12	1046	1057	--	--	--	--	--	--	--	--	--	--	--	--	--	--	--	--	--	--	--	--
c20003.graph_c0	0.10	0.00	3.27	0.00	--	--	--	0.000758790663875186	-3.98136516013825	down	--	--	--	--	--	--	--	--	--	--	--	--	--	--	--	--	--	--	--	--	--	--	--	--	--	--	--	--	--	--	--	--	--	--	--	--	--	--	--
c20076.graph_c0	4.58	0.00	5.81	0.00	0.000384503372323652	-3.89188774201751	down	0.000266805753650678	-4.13651579011057	down	--	--	--	--	--	--	--	--	--	--	--	--	--	--	--	--	--	--	--	--	--	--	--	--	--	--	--	--	--	--	--	--	--	--	--	--	--	--	--
c20095.graph_c0	2.34	0.52	14.07	0.64	0.0167213009571237	-2.17344321290095	normal	2.2626989171215e-10	-4.02535634256763	down	--	--	Cellular Component: integral component of membrane (GO:0016021);;	--	[GOU]	--	Triose-phosphate Transporter family	GDP-fucose transporter 1 OS=Arabidopsis thaliana OX=3702 GN=GFT1 PE=1 SV=1	S	Function unknown	PREDICTED: GDP-mannose transporter GONST4 isoform X2 [Vitis vinifera]	cellular component: membrane (GO:0016020);; cellular component: membrane part (GO:0044425)	--	2	p2	(TC)6	12	251	262	TCCAGCTCTAGGGTTTGCAT	59.836	20	GGGGAAATGTGGAGGAATTT	59.996	20	234	151	384	TCCGAATCTTTGTTTTCGCT	59.823	20	GGGGAAATGTGGAGGAATTT	59.996	20	199	186	384	CTCCGAATCTTTGTTTTCGC	59.823
c20126.graph_c0	4.95	0.40	10.88	1.82	2.99217375621108e-06	-3.56520732721204	down	0.000684463861869378	-2.22531229852817	down	--	--	--	--	--	--	--	BTB/POZ domain-containing protein At5g60050 OS=Arabidopsis thaliana OX=3702 GN=At5g60050 PE=2 SV=1	S	Function unknown	PREDICTED: BTB/POZ domain-containing protein At5g60050 [Nelumbo nucifera]	--	--	1	p2	(GA)9	18	1872	1889	--	--	--	--	--	--	--	--	--	--	--	--	--	--	--	--	--	--	--	--
c20146.graph_c0	2.42	0.34	2.69	3.57	0.00597253808419529	-2.61692775564321	down	0.716250232329364	0.705129749301386	normal	[P]	Inorganic ion transport and metabolism	Molecular Function: cation transmembrane transporter activity (GO:0008324);; Cellular Component: integral component of membrane (GO:0016021);; Biological Process: cation transmembrane transport (GO:0098655);;	--	[P]	Inorganic ion transport and metabolism	Cation efflux family;; Dimerisation domain of Zinc Transporter	Metal tolerance protein 9 OS=Arabidopsis thaliana OX=3702 GN=MTP9 PE=3 SV=2	P	Inorganic ion transport and metabolism	metal tolerance protein 9-like [Sesamum indicum]	molecular function: transporter activity (GO:0005215);; biological process: localization (GO:0051179);; cellular component: membrane (GO:0016020);; cellular component: membrane part (GO:0044425)	--	1	p1	(A)11	11	82	92	CGGGGAATTGTTCCATTTTA	59.633	20	CAAATGAATGGATCAAGGGG	60.126	20	178	2	179	CGGGGAATTGTTCCATTTTA	59.633	20	ACGCATACCAAGTTTCACCC	59.859	20	269	2	270	CGGGGAATTGTTCCATTTTA	59.633
c20148.graph_c0	1.21	6.23	0.08	3.11	0.0440106097999147	2.05509497008365	normal	8.1815038004418e-06	3.98374198341516	up	--	--	Molecular Function: binding (GO:0005488);;	--	[R]	General function prediction only	A20-like zinc finger;; AN1-like Zinc finger	Zinc finger A20 and AN1 domain-containing stress-associated protein 4 OS=Arabidopsis thaliana OX=3702 GN=SAP4 PE=1 SV=1	S	Function unknown	zinc finger protein [Macleaya cordata]	molecular function: binding (GO:0005488)	--	--	--	--	--	--	--	--	--	--	--	--	--	--	--	--	--	--	--	--	--	--	--	--	--	--	--
c20172.graph_c0	8.71	4.10	35.53	5.17	0.429509312178366	-1.18801382593664	normal	0.000224207312991886	-2.40053066089329	down	[T]	Signal transduction mechanisms	--	--	[R]	General function prediction only	--	--	S	Function unknown	hypothetical protein VITISV_011957 [Vitis vinifera]	--	--	--	--	--	--	--	--	--	--	--	--	--	--	--	--	--	--	--	--	--	--	--	--	--	--	--	--
c20182.graph_c0	30.75	0.00	40.51	0.00	0	-7.67170545012005	down	0	-7.99547995521854	down	--	--	--	K19476|1.41071e-16|rcu:8269696|K19476 vacuolar protein sorting-associated protein IST1 | (RefSeq) uncharacterized LOC8269696	[Z]	Cytoskeleton	Regulator of Vps4 activity in the MVB pathway	--	S	Function unknown	protein with unknown function [Ricinus communis]	--	Endocytosis (ko04144)	--	--	--	--	--	--	--	--	--	--	--	--	--	--	--	--	--	--	--	--	--	--	--	--	--	--
c20184.graph_c0	4.24	31.33	1.55	34.38	0.000632594426450805	2.68986836858287	up	2.22044604925031e-16	4.69380066899008	up	[Q]	Secondary metabolites biosynthesis, transport and catabolism	Molecular Function: dioxygenase activity (GO:0051213);;	--	[QR]	--	2OG-Fe(II) oxygenase superfamily;; non-haem dioxygenase in morphine synthesis N-terminal	1-aminocyclopropane-1-carboxylate oxidase homolog 3 OS=Arabidopsis thaliana OX=3702 GN=At1g06650 PE=2 SV=1	S	Function unknown	unnamed protein product [Coffea canephora]	molecular function: catalytic activity (GO:0003824);; biological process: metabolic process (GO:0008152);; biological process: single-organism process (GO:0044699)	--	--	--	--	--	--	--	--	--	--	--	--	--	--	--	--	--	--	--	--	--	--	--	--	--	--	--
c20187.graph_c0	53.24	10.29	13.85	4.88	0.000844012521096338	-2.52494049581232	down	0.310875441472917	-1.17047461993283	normal	[R]	General function prediction only	Molecular Function: alditol:NADP+ 1-oxidoreductase activity (GO:0004032);; Cellular Component: chloroplast stroma (GO:0009570);; Cellular Component: chloroplast envelope (GO:0009941);; Biological Process: oxidation-reduction process (GO:0055114);;	--	[C]	Energy production and conversion	Aldo/keto reductase family	Probable voltage-gated potassium channel subunit beta OS=Arabidopsis thaliana OX=3702 GN=KAB1 PE=1 SV=1	C	Energy production and conversion	hypothetical protein AQUCO_03400361v1, partial [Aquilegia coerulea]	molecular function: catalytic activity (GO:0003824);; biological process: metabolic process (GO:0008152);; biological process: single-organism process (GO:0044699);; cellular component: cell (GO:0005623);; cellular component: organelle (GO:0043226);; cellular component: organelle part (GO:0044422);; cellular component: cell part (GO:0044464)	--	--	--	--	--	--	--	--	--	--	--	--	--	--	--	--	--	--	--	--	--	--	--	--	--	--	--
c20229.graph_c0	25.65	4.69	12.51	3.63	0.00049037012236719	-2.60722924983354	down	0.0944300948654456	-1.46029752115403	normal	--	--	--	--	[R]	General function prediction only	PPR repeat family;; Pentatricopeptide repeat domain;; PPR repeat;; Pentacotripeptide-repeat region of PRORP;; PPR repeat	Pentatricopeptide repeat-containing protein At3g46610 OS=Arabidopsis thaliana OX=3702 GN=At3g46610 PE=2 SV=1	S	Function unknown	PREDICTED: pentatricopeptide repeat-containing protein At3g46610 [Nelumbo nucifera]	--	--	--	--	--	--	--	--	--	--	--	--	--	--	--	--	--	--	--	--	--	--	--	--	--	--	--	--
c20235.graph_c0	0.00	41.83	1.42	19.21	3.26738636147184e-13	7.11821911050031	up	1.53748469511328e-09	3.84426885464	up	--	--	--	--	--	--	--	--	T	Signal transduction mechanisms	PREDICTED: uncharacterized protein LOC104597417 isoform X1 [Nelumbo nucifera]	--	--	--	--	--	--	--	--	--	--	--	--	--	--	--	--	--	--	--	--	--	--	--	--	--	--	--	--
c20239.graph_c0	4.80	14.65	7.46	26.42	0.271088361950079	1.40788518046432	normal	0.000689944643473495	2.11468483644619	up	--	--	Cellular Component: membrane (GO:0016020);;	--	--	--	Protein BYPASS1-related	--	S	Function unknown	Protein BYPASS-related [Macleaya cordata]	cellular component: membrane (GO:0016020)	--	--	--	--	--	--	--	--	--	--	--	--	--	--	--	--	--	--	--	--	--	--	--	--	--	--	--
c20265.graph_c0	32.96	6.02	15.07	6.98	0.000473780673463375	-2.60287694281934	down	0.711019023324565	-0.787865899682144	normal	[I]	Lipid transport and metabolism	Cellular Component: chloroplast thylakoid (GO:0009534);; Cellular Component: chloroplast envelope (GO:0009941);; Molecular Function: hydrolase activity (GO:0016787);;	--	[R]	General function prediction only	Alpha/beta hydrolase family;; alpha/beta hydrolase fold;; Serine aminopeptidase, S33	Pheophytinase, chloroplastic OS=Arabidopsis thaliana OX=3702 GN=PPH PE=1 SV=1	S	Function unknown	uncharacterized protein LOC109837930 [Asparagus officinalis]	cellular component: cell (GO:0005623);; cellular component: organelle (GO:0043226);; cellular component: organelle part (GO:0044422);; cellular component: cell part (GO:0044464);; molecular function: catalytic activity (GO:0003824)	--	--	--	--	--	--	--	--	--	--	--	--	--	--	--	--	--	--	--	--	--	--	--	--	--	--	--
c20267.graph_c0	28.74	5.86	13.64	6.33	0.00146054285581732	-2.42805246215789	down	0.68974248863633	-0.78378996579286	normal	--	--	Biological Process: ribosomal small subunit biogenesis (GO:0042274);;	--	--	--	RimP N-terminal domain	--	S	Function unknown	PREDICTED: uncharacterized protein LOC104589263 isoform X1 [Nelumbo nucifera]	biological process: cellular component organization or biogenesis (GO:0071840)	--	--	--	--	--	--	--	--	--	--	--	--	--	--	--	--	--	--	--	--	--	--	--	--	--	--	--
c20270.graph_c0	34.24	28.59	1.00	6.34	0.87450713499282	-0.420869112995652	normal	3.5838173380931e-05	2.79763635505655	up	--	--	--	--	[O]	Posttranslational modification, protein turnover, chaperones	Ring finger domain;; RING-like zinc finger;; Zinc finger, C3HC4 type (RING finger);; RING-H2 zinc finger domain;; Zinc finger, C3HC4 type (RING finger)	RING-H2 finger protein ATL66 OS=Arabidopsis thaliana OX=3702 GN=ATL66 PE=2 SV=1	O	Posttranslational modification, protein turnover, chaperones	hypothetical protein CDL12_23509 [Handroanthus impetiginosus]	--	--	--	--	--	--	--	--	--	--	--	--	--	--	--	--	--	--	--	--	--	--	--	--	--	--	--	--
c20275.graph_c0	35.21	1.84	33.09	2.64	1.10085729421172e-09	-4.32065482083496	down	8.08898590332063e-08	-3.27302703037132	down	--	--	Cellular Component: integral component of membrane (GO:0016021);;	--	[I]	Lipid transport and metabolism	CRAL/TRIO domain;; Divergent CRAL/TRIO domain	Phosphatidylinositol/phosphatidylcholine transfer protein SFH7 OS=Arabidopsis thaliana OX=3702 GN=SFH7 PE=2 SV=2	S	Function unknown	PREDICTED: CRAL-TRIO domain-containing protein YKL091C-like isoform X2 [Citrus sinensis]	cellular component: membrane (GO:0016020);; cellular component: membrane part (GO:0044425)	--	--	--	--	--	--	--	--	--	--	--	--	--	--	--	--	--	--	--	--	--	--	--	--	--	--	--
c20290.graph_c0	45.20	5.40	16.76	2.05	5.20637994516626e-06	-3.2126558642567	down	1.61479609016579e-05	-2.6718384974834	down	[O]	Posttranslational modification, protein turnover, chaperones	Molecular Function: serine-type endopeptidase activity (GO:0004252);; Biological Process: proteolysis (GO:0006508);; Cellular Component: chloroplast thylakoid lumen (GO:0009543);; Biological Process: photosystem II repair (GO:0010206);; Molecular Function: 2-alkenal reductase [NAD(P)] activity (GO:0032440);; Biological Process: oxidation-reduction process (GO:0055114);;	--	[O]	Posttranslational modification, protein turnover, chaperones	Trypsin-like peptidase domain;; Trypsin;; PDZ domain	Protease Do-like 8, chloroplastic OS=Arabidopsis thaliana OX=3702 GN=DEGP8 PE=1 SV=1	O	Posttranslational modification, protein turnover, chaperones	PREDICTED: protease Do-like 8, chloroplastic isoform X1 [Nelumbo nucifera]	molecular function: catalytic activity (GO:0003824);; biological process: metabolic process (GO:0008152);; cellular component: cell (GO:0005623);; cellular component: organelle (GO:0043226);; cellular component: organelle part (GO:0044422);; cellular component: cell part (GO:0044464);; biological process: cellular process (GO:0009987);; biological process: single-organism process (GO:0044699)	--	1	p1	(A)15	15	1550	1564	CATGAGAATGCCATTTAGGGA	59.908	21	GCCGATGATATTTCTCCGAA	60.001	20	114	1523	1636	TCATGAGAATGCCATTTAGGG	59.908	21	GCCGATGATATTTCTCCGAA	60.001	20	115	1522	1636	CATGAGAATGCCATTTAGGGA	59.908
c20306.graph_c0	8.89	1.07	29.16	4.61	3.51267311133885e-05	-3.094071335582	down	0.000232192768721329	-2.32081314141314	down	--	--	--	--	--	--	--	Protein BRANCHLESS TRICHOME OS=Arabidopsis thaliana OX=3702 GN=BLT PE=1 SV=1	S	Function unknown	PREDICTED: protein BRANCHLESS TRICHOME [Fragaria vesca subsp. vesca]	--	--	--	--	--	--	--	--	--	--	--	--	--	--	--	--	--	--	--	--	--	--	--	--	--	--	--	--
c20334.graph_c0	34.52	0.81	6.44	0.92	1.32839295119425e-11	-5.17593681044251	down	0.0135272231306569	-2.26616752760602	normal	[G]	Carbohydrate transport and metabolism	Biological Process: phosphatidylinositol phosphorylation (GO:0046854);;	K10047|8.70583e-57|cic:CICLE_v10017102mg|K10047 inositol-phosphate phosphatase / L-galactose 1-phosphate phosphatase [EC:3.1.3.25 3.1.3.93] | (RefSeq) hypothetical protein	[G]	Carbohydrate transport and metabolism	Inositol monophosphatase family	Inositol monophosphatase 3 OS=Solanum lycopersicum OX=4081 GN=IMP3 PE=1 SV=1	G	Carbohydrate transport and metabolism	uncharacterized protein A4U43_C08F10510 [Asparagus officinalis]	biological process: metabolic process (GO:0008152);; biological process: cellular process (GO:0009987);; biological process: single-organism process (GO:0044699)	Ascorbate and aldarate metabolism (ko00053);; Inositol phosphate metabolism (ko00562);; Phosphatidylinositol signaling system (ko04070)	--	--	--	--	--	--	--	--	--	--	--	--	--	--	--	--	--	--	--	--	--	--	--	--	--	--
c20349.graph_c1	42.27	11.05	16.66	2.53	0.0148700760267086	-2.04575052561534	normal	0.00424685090045285	-2.24939157069161	down	[Q]	Secondary metabolites biosynthesis, transport and catabolism	Molecular Function: lyase activity (GO:0016829);;	K01759|9.29176e-44|nnu:104592116|K01759 lactoylglutathione lyase [EC:4.4.1.5] | (RefSeq) probable lactoylglutathione lyase, chloroplastic	[G]	Carbohydrate transport and metabolism	Glyoxalase/Bleomycin resistance protein/Dioxygenase superfamily	Probable lactoylglutathione lyase, chloroplastic OS=Arabidopsis thaliana OX=3702 GN=At1g67280 PE=1 SV=1	E	Amino acid transport and metabolism	hypothetical protein AQUCO_00100348v1 [Aquilegia coerulea]	molecular function: catalytic activity (GO:0003824)	Pyruvate metabolism (ko00620)	--	--	--	--	--	--	--	--	--	--	--	--	--	--	--	--	--	--	--	--	--	--	--	--	--	--
c20395.graph_c0	18.02	4.13	38.72	7.64	0.00408926229147266	-2.26260738729626	down	0.00251389096028465	-2.00958715427174	down	[O]	Posttranslational modification, protein turnover, chaperones	--	K17479|3.93311e-104|vvi:100853254|K17479 glutaredoxin domain-containing cysteine-rich protein 1 | (RefSeq) uncharacterized protein At5g39865	[O]	Posttranslational modification, protein turnover, chaperones	Glutaredoxin	Uncharacterized protein At5g39865 OS=Arabidopsis thaliana OX=3702 GN=At5g39865 PE=2 SV=1	O	Posttranslational modification, protein turnover, chaperones	Glutaredoxin [Macleaya cordata]	--	--	2	p1	(T)10	10	1273	1282	GATTGCAACGAAAATGGGTT	59.807	20	TGAACATAATCAATCGCCCA	59.891	20	151	1170	1320	TTGCTAGGGTTTCCTCTTCG	59.448	20	CAATCGCCCAAGAACAATTT	59.938	20	276	1035	1310	GATTGCAACGAAAATGGGTT	59.807
c20420.graph_c0	37.55	0.41	22.22	1.32	2.22044604925031e-16	-6.31345752707123	down	4.20414403290437e-09	-3.67048302759265	down	[P]	Inorganic ion transport and metabolism	Cellular Component: chloroplast (GO:0009507);;	--	--	--	Rhodanese-like domain	Rhodanese-like domain-containing protein 11, chloroplastic OS=Arabidopsis thaliana OX=3702 GN=STR11 PE=2 SV=1	S	Function unknown	Rhodanese-like domain [Macleaya cordata]	cellular component: cell (GO:0005623);; cellular component: organelle (GO:0043226);; cellular component: cell part (GO:0044464)	--	--	--	--	--	--	--	--	--	--	--	--	--	--	--	--	--	--	--	--	--	--	--	--	--	--	--
c20439.graph_c0	0.36	0.00	58.38	3.01	--	--	--	3.50656170766683e-11	-3.93325257823564	down	[L]	Replication, recombination and repair	Biological Process: DNA repair (GO:0006281);; Molecular Function: hydrolase activity, acting on glycosyl bonds (GO:0016798);;	K01246|4.97971e-147|nnu:104599795|K01246 DNA-3-methyladenine glycosylase I [EC:3.2.2.20] | (RefSeq) uncharacterized LOC104599795	--	--	Methyladenine glycosylase	--	L	Replication, recombination and repair	PREDICTED: uncharacterized protein LOC104599795 [Nelumbo nucifera]	biological process: metabolic process (GO:0008152);; biological process: cellular process (GO:0009987);; biological process: response to stimulus (GO:0050896);; molecular function: catalytic activity (GO:0003824)	Base excision repair (ko03410)	1	c	(TTCT)5ttgtgacaggctgtgggacg(TC)8	56	1686	1741	GTGTCAGCAACCATGTGACC	60.013	20	CGCACTCAAAGTTAGAACACCA	60.339	22	152	1650	1801	AATGTTTGTGGAGGGAGCAG	60.111	20	CGCACTCAAAGTTAGAACACCA	60.339	22	204	1598	1801	TGTCAGCAACCATGTGACCT	60.162
c20445.graph_c0	3.75	30.26	13.76	17.24	0.000280797327537718	2.82284244536215	up	0.82151870709279	0.641773144231516	normal	[OT]	Posttranslational modification, protein turnover, chaperones ;; Signal transduction mechanisms	Biological Process: metabolic process (GO:0008152);; Molecular Function: amino acid binding (GO:0016597);; Molecular Function: nucleotidyltransferase activity (GO:0016779);;	--	--	--	ACT domain;; ACT domain;; ACT domain	ACT domain-containing protein ACR8 OS=Arabidopsis thaliana OX=3702 GN=ACR8 PE=2 SV=1	S	Function unknown	PREDICTED: ACT domain-containing protein ACR8 [Vitis vinifera]	biological process: metabolic process (GO:0008152);; molecular function: binding (GO:0005488);; molecular function: catalytic activity (GO:0003824)	--	1	p2	(CT)8	16	1854	1869	--	--	--	--	--	--	--	--	--	--	--	--	--	--	--	--	--	--	--	--
c20473.graph_c0	4.96	30.94	21.93	13.48	0.0028479699877173	2.44270138504808	up	0.847065125390114	-0.428195236857609	normal	--	--	Molecular Function: phosphoprotein phosphatase activity (GO:0004721);; Biological Process: protein dephosphorylation (GO:0006470);; Biological Process: brassinosteroid mediated signaling pathway (GO:0009742);;	--	[R]	General function prediction only	--	Serine/threonine-protein phosphatase BSL3 OS=Arabidopsis thaliana OX=3702 GN=BSL3 PE=1 SV=2	T	Signal transduction mechanisms	hypothetical protein RCOM_1754260 [Ricinus communis]	molecular function: catalytic activity (GO:0003824);; biological process: metabolic process (GO:0008152);; biological process: cellular process (GO:0009987);; biological process: signaling (GO:0023052);; biological process: single-organism process (GO:0044699);; biological process: response to stimulus (GO:0050896);; biological process: biological regulation (GO:0065007)	--	--	--	--	--	--	--	--	--	--	--	--	--	--	--	--	--	--	--	--	--	--	--	--	--	--	--
c20481.graph_c0	33.60	4.76	16.95	6.76	5.9673964466378e-05	-2.92000886102476	down	0.501389233366276	-0.982481852972437	normal	--	--	--	--	[O]	Posttranslational modification, protein turnover, chaperones	Ring finger domain;; RING-like zinc finger;; Zinc finger, C3HC4 type (RING finger);; RING-H2 zinc finger domain;; Zinc finger, C3HC4 type (RING finger);; RING-type zinc-finger;; Anaphase-promoting complex subunit 11 RING-H2 finger	RING-H2 finger protein ATL74 OS=Arabidopsis thaliana OX=3702 GN=ATL74 PE=2 SV=1	O	Posttranslational modification, protein turnover, chaperones	zinc finger protein [Macleaya cordata]	--	--	--	--	--	--	--	--	--	--	--	--	--	--	--	--	--	--	--	--	--	--	--	--	--	--	--	--
c20485.graph_c0	3.50	9.02	2.97	12.57	0.600076370425526	1.1047862951344	normal	0.00792105502076623	2.21435797591162	up	--	--	Molecular Function: potassium ion transmembrane transporter activity (GO:0015079);; Cellular Component: integral component of membrane (GO:0016021);; Biological Process: potassium ion transmembrane transport (GO:0071805);;	K03549|2.07098e-68|atr:18434528|K03549 KUP system potassium uptake protein | (RefSeq) potassium transporter 7	--	--	K+ potassium transporter	Probable potassium transporter 2 OS=Oryza sativa subsp. japonica OX=39947 GN=HAK2 PE=2 SV=1	P	Inorganic ion transport and metabolism	uncharacterized protein A4U43_UnF6880 [Asparagus officinalis]	molecular function: transporter activity (GO:0005215);; biological process: cellular process (GO:0009987);; biological process: single-organism process (GO:0044699);; biological process: localization (GO:0051179);; cellular component: membrane (GO:0016020);; cellular component: membrane part (GO:0044425)	--	--	--	--	--	--	--	--	--	--	--	--	--	--	--	--	--	--	--	--	--	--	--	--	--	--	--
c20501.graph_c0	3.60	31.25	3.41	22.94	0.000493802381413944	2.84773425483339	up	2.50153066649883e-06	2.95196205218003	up	--	--	--	--	--	--	--	--	--	--	--	--	--	--	--	--	--	--	--	--	--	--	--	--	--	--	--	--	--	--	--	--	--	--	--	--	--	--	--
c20508.graph_c0	1.24	0.38	32.20	0.91	0.488656361412796	-1.51740342056163	normal	1.27775567904109e-12	-4.65726694608872	down	--	--	--	--	--	--	X8 domain	Glucan endo-1,3-beta-D-glucosidase OS=Olea europaea OX=4146 GN=OLE9 PE=1 SV=1	S	Function unknown	PREDICTED: glucan endo-1,3-beta-D-glucosidase-like [Nelumbo nucifera]	--	--	--	--	--	--	--	--	--	--	--	--	--	--	--	--	--	--	--	--	--	--	--	--	--	--	--	--
c20514.graph_c0	22.11	3.88	6.72	3.18	0.000161606674922155	-2.77961560818461	down	0.701960684020795	-0.735524967451386	normal	--	--	--	--	--	--	--	--	S	Function unknown	uncharacterized protein LOC105642442 [Jatropha curcas]	--	--	--	--	--	--	--	--	--	--	--	--	--	--	--	--	--	--	--	--	--	--	--	--	--	--	--	--
c20519.graph_c0	0.66	6.09	0.98	14.61	0.0010937551206025	2.83524718518586	up	9.78384040450919e-12	4.06220638101165	up	--	--	Molecular Function: protein binding (GO:0005515);;	--	--	--	--	Cyclin-dependent protein kinase inhibitor SMR4 OS=Arabidopsis thaliana OX=3702 GN=SMR4 PE=1 SV=1	S	Function unknown	PREDICTED: uncharacterized protein LOC104597159 [Nelumbo nucifera]	molecular function: binding (GO:0005488)	--	--	--	--	--	--	--	--	--	--	--	--	--	--	--	--	--	--	--	--	--	--	--	--	--	--	--
c20583.graph_c1	1.69	11.33	5.35	19.95	0.0035155146986523	2.48148814968504	up	0.000316917563882413	2.18828512784283	up	--	--	Biological Process: cellular protein metabolic process (GO:0044267);;	--	[O]	Posttranslational modification, protein turnover, chaperones	Ring finger domain;; Zinc finger, C3HC4 type (RING finger);; Zinc finger, C3HC4 type (RING finger);; RING-H2 zinc finger domain;; RING-like zinc finger	E3 ubiquitin-protein ligase MPSR1 OS=Arabidopsis thaliana OX=3702 GN=MPSR1 PE=1 SV=1	O	Posttranslational modification, protein turnover, chaperones	E3 ubiquitin-protein ligase RNF181 [Jatropha curcas]	biological process: metabolic process (GO:0008152);; biological process: cellular process (GO:0009987)	--	--	--	--	--	--	--	--	--	--	--	--	--	--	--	--	--	--	--	--	--	--	--	--	--	--	--
c20584.graph_c0	73.48	3.33	11.30	3.42	1.84845916351151e-10	-4.45014812699136	down	0.100004910670231	-1.4640491175097	normal	--	--	Cellular Component: chloroplast (GO:0009507);; Cellular Component: integral component of membrane (GO:0016021);;	--	--	--	Uncharacterized conserved protein (DUF2358)	--	S	Function unknown	PREDICTED: uncharacterized protein LOC104593489 isoform X1 [Nelumbo nucifera]	cellular component: cell (GO:0005623);; cellular component: organelle (GO:0043226);; cellular component: cell part (GO:0044464);; cellular component: membrane (GO:0016020);; cellular component: membrane part (GO:0044425)	--	--	--	--	--	--	--	--	--	--	--	--	--	--	--	--	--	--	--	--	--	--	--	--	--	--	--
c20613.graph_c0	27.12	0.54	24.03	2.18	1.4210854715202e-14	-5.64320080878477	down	1.99152441204831e-07	-3.11739841346984	down	[K]	Transcription	--	--	--	--	Leucine Rich repeats (2 copies);; Leucine rich repeat;; Leucine Rich Repeat	Uncharacterized protein At4g06744 OS=Arabidopsis thaliana OX=3702 GN=At4g06744 PE=2 SV=1	S	Function unknown	Leucine-rich repeat [Macleaya cordata]	--	--	--	--	--	--	--	--	--	--	--	--	--	--	--	--	--	--	--	--	--	--	--	--	--	--	--	--
c20622.graph_c0	9.10	28.85	8.07	23.17	0.254541561111045	1.48892793785897	normal	0.00506329186758303	1.82695637791895	up	[O]	Posttranslational modification, protein turnover, chaperones	Biological Process: protein folding (GO:0006457);; Molecular Function: chaperone binding (GO:0051087);; Biological Process: protein oligomerization (GO:0051259);;	K04082|1.47913e-78|nnu:104601455|K04082 molecular chaperone HscB | (RefSeq) co-chaperone protein HscB homolog	[O]	Posttranslational modification, protein turnover, chaperones	HSCB C-terminal oligomerisation domain;; DnaJ domain	--	O	Posttranslational modification, protein turnover, chaperones	DnaJ domain [Macleaya cordata]	biological process: cellular process (GO:0009987);; molecular function: binding (GO:0005488);; biological process: cellular component organization or biogenesis (GO:0071840)	--	--	--	--	--	--	--	--	--	--	--	--	--	--	--	--	--	--	--	--	--	--	--	--	--	--	--
c20645.graph_c0	2.62	30.12	13.28	34.16	3.59089062809126e-05	3.2533739592701	up	0.0171338126028281	1.6714303808808	normal	--	--	--	--	--	--	--	--	--	--	PREDICTED: translation initiation factor IF-2 [Phoenix dactylifera]	--	--	--	--	--	--	--	--	--	--	--	--	--	--	--	--	--	--	--	--	--	--	--	--	--	--	--	--
c20653.graph_c0	15.93	0.78	12.22	1.53	3.53658546892177e-10	-4.43635310469311	down	1.55991888480811e-05	-2.66223744011532	down	[T]	Signal transduction mechanisms	Cellular Component: integral component of membrane (GO:0016021);;	--	--	--	HPP family	--	S	Function unknown	unnamed protein product, partial [Vitis vinifera]	cellular component: membrane (GO:0016020);; cellular component: membrane part (GO:0044425)	--	3	p1	(A)10	10	2050	2059	GTGTTGAAAAGAGGGCCAAG	59.711	20	GAGAGTTTGAAGGTGACGGC	59.851	20	259	1840	2098	GTGTTGAAAAGAGGGCCAAG	59.711	20	GGAGAGTTTGAAGGTGACGG	59.697	20	260	1840	2099	GTTGAAAAGAGGGCCAAGGT	60.476
c20686.graph_c0	16.32	10.07	47.65	6.90	0.665233364753211	-0.838308754057365	normal	0.000123576237450962	-2.42766615318207	down	[CE]	Energy production and conversion ;; Amino acid transport and metabolism	Molecular Function: magnesium ion binding (GO:0000287);; Molecular Function: isocitrate dehydrogenase (NAD+) activity (GO:0004449);; Biological Process: tricarboxylic acid cycle (GO:0006099);; Molecular Function: NAD binding (GO:0051287);;	K00030|1.70384e-97|nnu:104599192|K00030 isocitrate dehydrogenase (NAD+) [EC:1.1.1.41] | (RefSeq) isocitrate dehydrogenase [NAD] regulatory subunit 1, mitochondrial-like	[E]	Amino acid transport and metabolism	Isocitrate/isopropylmalate dehydrogenase	Isocitrate dehydrogenase [NAD] regulatory subunit 1, mitochondrial OS=Arabidopsis thaliana OX=3702 GN=IDH1 PE=1 SV=2	E	Amino acid transport and metabolism	isocitrate dehydrogenase [NAD] regulatory subunit 3, mitochondrial isoform X1 [Quercus suber]	molecular function: binding (GO:0005488);; molecular function: catalytic activity (GO:0003824);; biological process: metabolic process (GO:0008152);; biological process: single-organism process (GO:0044699);; biological process: cellular process (GO:0009987)	Citrate cycle (TCA cycle) (ko00020);; Carbon metabolism (ko01200);; 2-Oxocarboxylic acid metabolism (ko01210);; Biosynthesis of amino acids (ko01230)	--	--	--	--	--	--	--	--	--	--	--	--	--	--	--	--	--	--	--	--	--	--	--	--	--	--
c20700.graph_c0	43.24	6.38	40.41	8.74	0.000106139119813276	-2.84927891560686	down	0.0101739033842124	-1.84603706322199	normal	--	--	--	--	--	--	--	--	--	--	Uncharacterized protein TCM_019839 [Theobroma cacao]	--	--	--	--	--	--	--	--	--	--	--	--	--	--	--	--	--	--	--	--	--	--	--	--	--	--	--	--
c20712.graph_c0	1.37	0.00	98.71	0.99	--	--	--	0	-6.08307197668677	down	--	--	Cellular Component: plasma membrane (GO:0005886);; Cellular Component: integral component of membrane (GO:0016021);; Molecular Function: transmembrane transporter activity (GO:0022857);; Biological Process: transmembrane transport (GO:0055085);;	--	--	--	EamA-like transporter family	Protein WALLS ARE THIN 1 OS=Arabidopsis thaliana OX=3702 GN=WAT1 PE=1 SV=1	S	Function unknown	PREDICTED: protein WALLS ARE THIN 1-like [Nelumbo nucifera]	cellular component: cell (GO:0005623);; cellular component: membrane (GO:0016020);; cellular component: cell part (GO:0044464);; cellular component: membrane part (GO:0044425);; molecular function: transporter activity (GO:0005215);; biological process: localization (GO:0051179)	--	--	--	--	--	--	--	--	--	--	--	--	--	--	--	--	--	--	--	--	--	--	--	--	--	--	--
c20712.graph_c1	0.95	0.00	51.96	6.52	--	--	--	1.84802900796699e-05	-2.6377157118633	down	--	--	Biological Process: tryptophan biosynthetic process (GO:0000162);; Cellular Component: nucleus (GO:0005634);; Cellular Component: Golgi apparatus (GO:0005794);; Cellular Component: plasma membrane (GO:0005886);; Biological Process: intracellular protein transport (GO:0006886);; Biological Process: Golgi to vacuole transport (GO:0006896);; Biological Process: defense response (GO:0006952);; Cellul…	--	--	--	EamA-like transporter family	Protein WALLS ARE THIN 1 OS=Arabidopsis thaliana OX=3702 GN=WAT1 PE=1 SV=1	S	Function unknown	PREDICTED: protein WALLS ARE THIN 1-like [Gossypium arboreum]	biological process: metabolic process (GO:0008152);; biological process: cellular process (GO:0009987);; biological process: single-organism process (GO:0044699);; cellular component: cell (GO:0005623);; cellular component: organelle (GO:0043226);; cellular component: cell part (GO:0044464);; cellular component: membrane (GO:0016020);; biological process: localization (GO:0051179);; biological pr…	--	--	--	--	--	--	--	--	--	--	--	--	--	--	--	--	--	--	--	--	--	--	--	--	--	--	--
c20720.graph_c0	22.44	5.27	10.70	8.98	0.0072549251182108	-2.19013536540889	down	0.869188666106581	0.0668823506204206	normal	[O]	Posttranslational modification, protein turnover, chaperones	Biological Process: protein folding (GO:0006457);; Molecular Function: unfolded protein binding (GO:0051082);;	K09510|7.12631e-70|bvg:104903450|K09510 DnaJ homolog subfamily B member 4 | (RefSeq) dnaJ homolog subfamily B member 4-like	[O]	Posttranslational modification, protein turnover, chaperones	DnaJ C terminal domain	Chaperone protein dnaJ 3 OS=Arabidopsis thaliana OX=3702 GN=ATJ3 PE=1 SV=2	O	Posttranslational modification, protein turnover, chaperones	PREDICTED: dnaJ homolog subfamily B member 4 [Beta vulgaris subsp. vulgaris]	biological process: cellular process (GO:0009987);; molecular function: binding (GO:0005488)	--	--	--	--	--	--	--	--	--	--	--	--	--	--	--	--	--	--	--	--	--	--	--	--	--	--	--
c20732.graph_c0	17.05	0.00	12.48	0.12	9.97002480573883e-12	-6.14366912289986	down	7.74217701060564e-09	-4.970109302271	down	--	--	--	K00799|1.8767e-06|nnu:104606114|K00799 glutathione S-transferase [EC:2.5.1.18] | (RefSeq) glutathione S-transferase F13-like	--	--	--	Glutathione S-transferase F9 OS=Arabidopsis thaliana OX=3702 GN=GSTF9 PE=1 SV=1	--	--	Glutathione S-transferase F6, Phi class [Zostera marina]	--	Glutathione metabolism (ko00480)	--	--	--	--	--	--	--	--	--	--	--	--	--	--	--	--	--	--	--	--	--	--	--	--	--	--
c20736.graph_c0	14.33	2.67	18.74	7.38	0.00207286784441163	-2.47282514516137	down	0.467695619321776	-1.0180170072726	normal	--	--	--	--	--	--	--	--	--	--	--	--	--	--	--	--	--	--	--	--	--	--	--	--	--	--	--	--	--	--	--	--	--	--	--	--	--	--	--
c20771.graph_c0	23.08	4.97	42.35	1.01	0.00229717780193628	-2.37238866272964	down	4.44089209850063e-16	-5.01203212027892	down	[O]	Posttranslational modification, protein turnover, chaperones	--	--	--	--	Tetratricopeptide repeat	--	S	Function unknown	PREDICTED: uncharacterized protein LOC104596966 [Nelumbo nucifera]	--	--	1	p1	(T)12	12	2528	2539	GACTCTGATGAGGGGTGGAA	60.048	20	CGAGACGCTCTCCCTAGAAA	59.711	20	276	2320	2595	TGGGTCCCTTTTCTTGACAC	59.943	20	CGAGACGCTCTCCCTAGAAA	59.711	20	242	2354	2595	TTCTCACCGGAGATTTGGAG	60.187
c20779.graph_c0	63.02	2.08	14.62	0.72	3.07742720195847e-12	-4.97689930595783	down	2.68370871081558e-08	-3.80683105752559	down	--	--	--	--	--	--	--	--	S	Function unknown	hypothetical protein BVC80_8469g3 [Macleaya cordata]	--	--	--	--	--	--	--	--	--	--	--	--	--	--	--	--	--	--	--	--	--	--	--	--	--	--	--	--
c20816.graph_c0	51.76	11.81	11.90	7.47	0.00433210904960946	-2.27821923685728	down	0.866923063233322	-0.344414357887951	normal	[G]	Carbohydrate transport and metabolism	Cellular Component: chloroplast (GO:0009507);; Molecular Function: hydrolase activity (GO:0016787);;	--	--	--	Beta-lactamase superfamily domain	--	S	Function unknown	PREDICTED: uncharacterized protein LOC107429489 [Ziziphus jujuba]	cellular component: cell (GO:0005623);; cellular component: organelle (GO:0043226);; cellular component: cell part (GO:0044464);; molecular function: catalytic activity (GO:0003824)	--	--	--	--	--	--	--	--	--	--	--	--	--	--	--	--	--	--	--	--	--	--	--	--	--	--	--
c20822.graph_c0	10.60	2.89	28.52	3.67	0.0192136176437098	-1.99547635910211	normal	1.6621875488898e-05	-2.61499411508443	down	--	--	Cellular Component: endosome (GO:0005768);; Cellular Component: vacuolar membrane (GO:0005774);; Cellular Component: trans-Golgi network (GO:0005802);; Molecular Function: S-adenosylmethionine-dependent methyltransferase activity (GO:0008757);; Cellular Component: integral component of membrane (GO:0016021);; Biological Process: methylation (GO:0032259);;	--	--	--	Putative S-adenosyl-L-methionine-dependent methyltransferase;; Methyltransferase domain	Probable methyltransferase PMT28 OS=Arabidopsis thaliana OX=3702 GN=At1g19430 PE=2 SV=1	S	Function unknown	PREDICTED: uncharacterized protein LOC104607476 [Nelumbo nucifera]	cellular component: cell (GO:0005623);; cellular component: organelle (GO:0043226);; cellular component: cell part (GO:0044464);; cellular component: membrane (GO:0016020);; cellular component: organelle part (GO:0044422);; molecular function: catalytic activity (GO:0003824);; biological process: metabolic process (GO:0008152);; cellular component: membrane part (GO:0044425)	--	2	p2	(TC)6	12	643	654	CTCCAGTTCCTGTGTCCCAT	59.962	20	GATAGGGATTTTGCTGAGCG	59.807	20	197	605	801	TCCAGTTCCTGTGTCCCATT	60.363	20	GATAGGGATTTTGCTGAGCG	59.807	20	196	606	801	CTCCAGTTCCTGTGTCCCAT	59.962
c20823.graph_c0	65.89	0.77	8.90	1.00	2.22044604925031e-16	-6.29117846315145	down	0.000229533859125719	-2.67731381431423	down	--	--	Cellular Component: chloroplast (GO:0009507);; Cellular Component: integral component of membrane (GO:0016021);;	--	--	--	--	--	S	Function unknown	PREDICTED: uncharacterized protein LOC104596513 isoform X1 [Nelumbo nucifera]	cellular component: cell (GO:0005623);; cellular component: organelle (GO:0043226);; cellular component: cell part (GO:0044464);; cellular component: membrane (GO:0016020);; cellular component: membrane part (GO:0044425)	--	--	--	--	--	--	--	--	--	--	--	--	--	--	--	--	--	--	--	--	--	--	--	--	--	--	--
c20854.graph_c0	8.59	0.60	26.06	1.47	7.01707729222623e-05	-3.43619274795947	down	1.12286606013257e-07	-3.61887200399651	down	--	--	Biological Process: flavonoid biosynthetic process (GO:0009813);; Cellular Component: intracellular membrane-bounded organelle (GO:0043231);; Biological Process: flavonoid glucuronidation (GO:0052696);; Molecular Function: quercetin 3-O-glucosyltransferase activity (GO:0080043);; Molecular Function: quercetin 7-O-glucosyltransferase activity (GO:0080044);;	--	[GC]	--	UDP-glucoronosyl and UDP-glucosyl transferase	UDP-glycosyltransferase 13 OS=Pueraria montana var. lobata OX=3893 GN=UGT13 PE=1 SV=1	S	Function unknown	UDP-glycosyltransferase 88A1-like, partial [Quercus suber]	biological process: metabolic process (GO:0008152);; cellular component: cell (GO:0005623);; cellular component: organelle (GO:0043226);; cellular component: cell part (GO:0044464);; biological process: cellular process (GO:0009987);; biological process: single-organism process (GO:0044699);; molecular function: catalytic activity (GO:0003824)	--	--	--	--	--	--	--	--	--	--	--	--	--	--	--	--	--	--	--	--	--	--	--	--	--	--	--
c20854.graph_c1	12.04	2.49	59.27	1.55	0.00244579578164605	-2.37761511373563	down	1.19904086659517e-14	-4.84634128940919	down	--	--	Biological Process: flavonoid metabolic process (GO:0009812);; Molecular Function: UDP-glucosyltransferase activity (GO:0035251);;	--	[GC]	--	UDP-glucoronosyl and UDP-glucosyl transferase	UDP-glycosyltransferase 88B1 OS=Stevia rebaudiana OX=55670 GN=UGT88B1 PE=2 SV=1	S	Function unknown	PREDICTED: UDP-glycosyltransferase 88B1-like [Nelumbo nucifera]	biological process: metabolic process (GO:0008152);; molecular function: catalytic activity (GO:0003824)	--	1	p3	(CGA)5	15	951	965	GGACGAATTCAAAAGCCAAA	60.053	20	CCAGCTATGGGACACCTCAT	59.950	20	253	785	1037	GGACGAATTCAAAAGCCAAA	60.053	20	CGTTTCCTCCTCCTAAACCC	59.934	20	211	785	995	GGACGAATTCAAAAGCCAAA	60.053
c20860.graph_c0	13.07	7.67	33.25	5.70	0.618252881057239	-0.904687190879554	normal	0.000875523028508574	-2.20632562084935	down	[IQR]	Lipid transport and metabolism ;; Secondary metabolites biosynthesis, transport and catabolism ;; General function prediction only	Molecular Function: 3-oxoacyl-[acyl-carrier-protein] reductase (NADPH) activity (GO:0004316);; Biological Process: fatty acid biosynthetic process (GO:0006633);; Molecular Function: NAD binding (GO:0051287);; Biological Process: oxidation-reduction process (GO:0055114);;	K00059|1.26474e-41|cit:102617700|K00059 3-oxoacyl-[acyl-carrier protein] reductase [EC:1.1.1.100] | (RefSeq) 3-oxoacyl-[acyl-carrier-protein] reductase 4	[I]	Lipid transport and metabolism	short chain dehydrogenase;; Enoyl-(Acyl carrier protein) reductase;; KR domain	3-oxoacyl-[acyl-carrier-protein] reductase, chloroplastic OS=Cuphea lanceolata OX=3930 GN=CLKR27 PE=2 SV=1	S	Function unknown	PREDICTED: 3-oxoacyl-[acyl-carrier-protein] reductase 4-like [Daucus carota subsp. sativus]	molecular function: catalytic activity (GO:0003824);; biological process: metabolic process (GO:0008152);; biological process: single-organism process (GO:0044699);; biological process: cellular process (GO:0009987);; molecular function: binding (GO:0005488)	Fatty acid biosynthesis (ko00061);; Biotin metabolism (ko00780);; Biosynthesis of unsaturated fatty acids (ko01040);; Fatty acid metabolism (ko01212)	--	--	--	--	--	--	--	--	--	--	--	--	--	--	--	--	--	--	--	--	--	--	--	--	--	--
c20862.graph_c0	48.06	4.93	15.79	2.45	8.80573670425377e-07	-3.43768904733357	down	0.000283004030965706	-2.34794796398794	down	--	--	--	--	--	--	Protein of unknown function (DUF1092)	Protein TAB2 homolog, chloroplastic OS=Arabidopsis thaliana OX=3702 GN=ATAB2 PE=2 SV=1	S	Function unknown	PREDICTED: uncharacterized protein LOC104597391 [Nelumbo nucifera]	--	--	--	--	--	--	--	--	--	--	--	--	--	--	--	--	--	--	--	--	--	--	--	--	--	--	--	--
c20868.graph_c0	5.92	25.39	10.59	27.03	0.0460760651056675	1.90048949235492	normal	0.00536063917668694	1.82049569663774	up	--	--	--	--	--	--	Family of unknown function (DUF716)	--	S	Function unknown	Protein of unknown function DUF716 [Macleaya cordata]	--	--	1	p2	(AG)8	16	1328	1343	AGGGTTTGGTTTTCTTGGGT	59.707	20	CGAGCAGATTCAACGAAACA	59.988	20	262	1149	1410	GGAAGCCCATCTCCTCTCTC	60.300	20	CGAGCAGATTCAACGAAACA	59.988	20	167	1244	1410	GAGGAAGCCCATCTCCTCTC	60.300
c20903.graph_c0	16.71	0.32	57.44	0.91	4.2899017671516e-13	-5.51005927546914	down	0	-5.56317167799961	down	[G]	Carbohydrate transport and metabolism	Biological Process: flavonoid biosynthetic process (GO:0009813);; Cellular Component: intracellular membrane-bounded organelle (GO:0043231);; Biological Process: flavonoid glucuronidation (GO:0052696);; Molecular Function: quercetin 3-O-glucosyltransferase activity (GO:0080043);; Molecular Function: quercetin 7-O-glucosyltransferase activity (GO:0080044);;	K08237|4.98914e-142|vvi:100255865|K08237 hydroquinone glucosyltransferase [EC:2.4.1.218] | (RefSeq) anthocyanidin 3-O-glucosyltransferase 5	[GC]	--	UDP-glucoronosyl and UDP-glucosyl transferase	Anthocyanidin 3-O-glucosyltransferase 5 OS=Manihot esculenta OX=3983 GN=GT5 PE=2 SV=1	S	Function unknown	UDP-glucuronosyl/UDP-glucosyltransferase [Macleaya cordata]	biological process: metabolic process (GO:0008152);; cellular component: cell (GO:0005623);; cellular component: organelle (GO:0043226);; cellular component: cell part (GO:0044464);; biological process: cellular process (GO:0009987);; biological process: single-organism process (GO:0044699);; molecular function: catalytic activity (GO:0003824)	--	--	--	--	--	--	--	--	--	--	--	--	--	--	--	--	--	--	--	--	--	--	--	--	--	--	--
c20909.graph_c0	9.24	8.55	41.57	9.26	0.864337141795172	-0.276578544273429	normal	0.00919830279329525	-1.84051663943931	down	--	--	Cellular Component: protein phosphatase type 2A complex (GO:0000159);; Biological Process: signal transduction (GO:0007165);; Cellular Component: integral component of membrane (GO:0016021);; Biological Process: regulation of phosphoprotein phosphatase activity (GO:0034047);;	K11584|0|nnu:104592293|K11584 serine/threonine-protein phosphatase 2A regulatory subunit B' | (RefSeq) serine/threonine protein phosphatase 2A 57 kDa regulatory subunit B' iota isoform-like	[T]	Signal transduction mechanisms	Protein phosphatase 2A regulatory B subunit (B56 family)	Serine/threonine protein phosphatase 2A 57 kDa regulatory subunit B&apos; kappa isoform OS=Arabidopsis thaliana OX=3702 GN=B&apos;KAPPA PE=2 SV=1	T	Signal transduction mechanisms	PREDICTED: serine/threonine protein phosphatase 2A 57 kDa regulatory subunit B&apos; iota isoform-like [Nelumbo nucifera]	cellular component: cell (GO:0005623);; cellular component: macromolecular complex (GO:0032991);; cellular component: cell part (GO:0044464);; biological process: cellular process (GO:0009987);; biological process: signaling (GO:0023052);; biological process: single-organism process (GO:0044699);; biological process: response to stimulus (GO:0050896);; biological process: biological regulation (G…	mRNA surveillance pathway (ko03015)	--	--	--	--	--	--	--	--	--	--	--	--	--	--	--	--	--	--	--	--	--	--	--	--	--	--
c20963.graph_c0	4.76	9.75	9.78	30.28	0.660608550474777	0.852097508109233	normal	0.002043483337278	1.93915512999912	up	--	--	--	--	--	--	Plant invertase/pectin methylesterase inhibitor	Cell wall / vacuolar inhibitor of fructosidase 2 OS=Arabidopsis thaliana OX=3702 GN=C/VIF2 PE=1 SV=1	S	Function unknown	cell wall / vacuolar inhibitor of fructosidase 2 [Arachis duranensis]	--	--	2	p1	(T)10	10	617	626	GCCAAGAGGGAAGAAGGTCT	59.817	20	CCAAACCCTAGAGAGACCCC	59.928	20	260	536	795	GCCAAGAGGGAAGAAGGTCT	59.817	20	ACCTCTCAGACTTTGCAGGC	59.604	20	279	536	814	GCCAAGAGGGAAGAAGGTCT	59.817
c20975.graph_c0	6.06	0.72	45.47	9.87	3.96383261225264e-05	-3.10301124003912	down	0.00711101494496191	-1.87867499644147	down	--	--	Molecular Function: transcription factor activity, sequence-specific DNA binding (GO:0003700);; Cellular Component: nucleus (GO:0005634);; Biological Process: regulation of transcription, DNA-templated (GO:0006355);;	--	--	--	TCP family transcription factor	Transcription factor TCP7 OS=Arabidopsis thaliana OX=3702 GN=TCP7 PE=1 SV=1	K	Transcription	PREDICTED: transcription factor TCP7 [Nelumbo nucifera]	molecular function: nucleic acid binding transcription factor activity (GO:0001071);; biological process: biological regulation (GO:0065007);; cellular component: cell (GO:0005623);; cellular component: organelle (GO:0043226);; cellular component: cell part (GO:0044464)	--	1	p2	(AT)6	12	1614	1625	TGGGAGTTTGTCTCAAAGGAG	59.314	21	TCCAAACACATCAAACAATTCA	58.917	22	259	1442	1700	TGGGAGTTTGTCTCAAAGGAG	59.314	21	CTCCAAACACATCAAACAATTCA	59.890	23	260	1442	1701	TGGGAGTTTGTCTCAAAGGA	58.258
c21020.graph_c0	16.96	3.53	14.81	3.39	0.00159551683213566	-2.42604340667127	down	0.0116022424289672	-1.80085168208151	normal	[G]	Carbohydrate transport and metabolism	Molecular Function: alpha,alpha-trehalose-phosphate synthase (UDP-forming) activity (GO:0003825);; Biological Process: trehalose biosynthetic process (GO:0005992);;	K16055|0|nnu:104608984|K16055 trehalose 6-phosphate synthase/phosphatase [EC:2.4.1.15 3.1.3.12] | (RefSeq) alpha,alpha-trehalose-phosphate synthase [UDP-forming] 1-like	[G]	Carbohydrate transport and metabolism	Glycosyltransferase family 20;; Trehalose-phosphatase	Alpha,alpha-trehalose-phosphate synthase [UDP-forming] 1 OS=Arabidopsis thaliana OX=3702 GN=TPS1 PE=1 SV=1	G	Carbohydrate transport and metabolism	Glycosyl transferase [Macleaya cordata]	molecular function: catalytic activity (GO:0003824);; biological process: metabolic process (GO:0008152);; biological process: cellular process (GO:0009987);; biological process: single-organism process (GO:0044699)	Starch and sucrose metabolism (ko00500)	2	p1	(T)12	12	3285	3296	TTAATCTTCCTCAGCTCCCG	59.406	20	CAACCGTCCGATCAAAAATC	60.309	20	276	3076	3351	TTAATCTTCCTCAGCTCCCG	59.406	20	TCAACCGTCCGATCAAAAAT	60.309	20	277	3076	3352	TTAATCTTCCTCAGCTCCCG	59.406
c21078.graph_c0	11.64	0.74	48.32	4.10	2.57403691280578e-05	-3.57936439909903	down	8.23129178928461e-07	-3.14045318915209	down	--	--	--	--	--	--	--	Protein GLUTAMINE DUMPER 4 OS=Arabidopsis thaliana OX=3702 GN=GDU4 PE=2 SV=1	U	Intracellular trafficking, secretion, and vesicular transport	protein GLUTAMINE DUMPER 2-like [Phalaenopsis equestris]	--	--	--	--	--	--	--	--	--	--	--	--	--	--	--	--	--	--	--	--	--	--	--	--	--	--	--	--
c21079.graph_c0	41.62	0.11	3.86	0.12	3.33066907387547e-16	-6.96841859425349	down	0.0028000883902376	-3.36486337556926	down	--	--	--	--	--	--	--	--	--	--	--	--	--	--	--	--	--	--	--	--	--	--	--	--	--	--	--	--	--	--	--	--	--	--	--	--	--	--	--
c21086.graph_c0	1.80	2.80	3.90	31.16	0.78944461674495	0.453680283910204	normal	4.0909868825878e-09	3.26446471983637	up	--	--	--	--	--	--	--	--	--	--	--	--	--	--	--	--	--	--	--	--	--	--	--	--	--	--	--	--	--	--	--	--	--	--	--	--	--	--	--
c21170.graph_c0	8.44	1.19	31.63	2.13	4.58657317188305e-05	-2.94764484120705	down	1.68423597290968e-09	-3.56708304564285	down	[O]	Posttranslational modification, protein turnover, chaperones	Molecular Function: serine-type endopeptidase activity (GO:0004252);; Cellular Component: cell wall (GO:0005618);; Biological Process: proteolysis (GO:0006508);;	--	--	--	Subtilase family;; Peptidase inhibitor I9;; PA domain	Subtilisin-like protease SBT1.5 OS=Arabidopsis thaliana OX=3702 GN=SBT1.5 PE=2 SV=1	O	Posttranslational modification, protein turnover, chaperones	Peptidase S8/S53 domain [Macleaya cordata]	molecular function: catalytic activity (GO:0003824);; biological process: metabolic process (GO:0008152);; cellular component: cell (GO:0005623);; cellular component: cell part (GO:0044464)	--	1	p2	(TC)6	12	398	409	CAAACCTTCCCAGGTTCTCA	60.081	20	CCCTCTATGAGAGCTGCTGG	60.111	20	187	270	456	CAAACCTTCCCAGGTTCTCA	60.081	20	CCCCTCTATGAGAGCTGCTG	60.111	20	188	270	457	CAAACCTTCCCAGGTTCTCA	60.081
c21212.graph_c0	10.58	1.91	20.71	17.72	0.00207634252611499	-2.50124581691942	down	0.893593833467693	0.0914651899036218	normal	[R]	General function prediction only	Molecular Function: GTP binding (GO:0005525);; Cellular Component: peroxisome (GO:0005777);; Biological Process: small GTPase mediated signal transduction (GO:0007264);; Molecular Function: GTP-dependent protein binding (GO:0030742);; Molecular Function: myosin XI tail binding (GO:0080115);;	K07910|9.45381e-75|nnu:104604565|K07910 Ras-related protein Rab-18 | (RefSeq) ras-related protein RABC2a-like	[R]	General function prediction only	Ras family;; Ras of Complex, Roc, domain of DAPkinase	Ras-related protein RABC2a OS=Arabidopsis thaliana OX=3702 GN=RABC2A PE=1 SV=1	S	Function unknown	PREDICTED: ras-related protein RABC2a-like [Nelumbo nucifera]	molecular function: binding (GO:0005488);; cellular component: cell (GO:0005623);; cellular component: organelle (GO:0043226);; cellular component: cell part (GO:0044464);; biological process: cellular process (GO:0009987);; biological process: signaling (GO:0023052);; biological process: single-organism process (GO:0044699);; biological process: response to stimulus (GO:0050896);; biological pro…	--	--	--	--	--	--	--	--	--	--	--	--	--	--	--	--	--	--	--	--	--	--	--	--	--	--	--
c21238.graph_c0	30.09	5.28	2.40	5.10	0.000428965019417471	-2.6255273598574	down	0.255708591149488	1.31994900531222	normal	[S]	Function unknown	--	--	[S]	Function unknown	Cysteine-rich secretory protein family	STS14 protein OS=Solanum tuberosum OX=4113 GN=STS14 PE=2 SV=1	S	Function unknown	PREDICTED: STS14 protein [Theobroma cacao]	--	--	--	--	--	--	--	--	--	--	--	--	--	--	--	--	--	--	--	--	--	--	--	--	--	--	--	--
c21250.graph_c0	21.86	19.44	0.00	1.78	0.89877096601464	-0.333214540088318	normal	3.14574341020446e-08	4.89886339411172	up	[QV]	Secondary metabolites biosynthesis, transport and catabolism ;; Defense mechanisms	--	--	[QI]	--	Cytochrome P450	Cytochrome P450 72A14 OS=Arabidopsis thaliana OX=3702 GN=CYP72A14 PE=2 SV=1	Q	Secondary metabolites biosynthesis, transport and catabolism	PREDICTED: LOW QUALITY PROTEIN: cytochrome P450 CYP72A219-like [Phoenix dactylifera]	--	--	--	--	--	--	--	--	--	--	--	--	--	--	--	--	--	--	--	--	--	--	--	--	--	--	--	--
c21390.graph_c0	4.48	14.11	4.82	13.61	0.237318509416798	1.4840806081193	normal	0.00622355651788986	1.80137114629373	up	[MDT]	Cell wall/membrane/envelope biogenesis ;; Cell cycle control, cell division, chromosome partitioning ;; Signal transduction mechanisms	Molecular Function: ATP binding (GO:0005524);; Molecular Function: hydrolase activity (GO:0016787);;	--	[O]	Posttranslational modification, protein turnover, chaperones	Domain associated at C-terminal with AAA;; ATPase family associated with various cellular activities (AAA)	AAA-ATPase At2g46620 OS=Arabidopsis thaliana OX=3702 GN=At2g46620 PE=2 SV=1	O	Posttranslational modification, protein turnover, chaperones	PREDICTED: AAA-ATPase At2g46620-like [Nelumbo nucifera]	molecular function: binding (GO:0005488);; molecular function: catalytic activity (GO:0003824)	--	--	--	--	--	--	--	--	--	--	--	--	--	--	--	--	--	--	--	--	--	--	--	--	--	--	--
c21430.graph_c0	22.84	2.96	21.05	4.24	2.14037186172522e-05	-3.05452168750429	down	0.0039854097985742	-1.96465032334153	down	--	--	--	--	--	--	Protein of unknown function, DUF538	Abscisic acid 8&apos;-hydroxylase 2 OS=Arabidopsis thaliana OX=3702 GN=CYP707A2 PE=2 SV=1	S	Function unknown	PREDICTED: uncharacterized protein LOC105052616 [Elaeis guineensis]	--	--	1	p3	(CTT)7	21	680	700	TACACCTCTGCTTTCGCCTT	60.015	20	ATGCAAGTCACATCAGCACC	59.714	20	275	628	902	TACACCTCTGCTTTCGCCTT	60.015	20	TGCAAGTCACATCAGCACCT	60.473	20	274	628	901	TACACCTCTGCTTTCGCCTT	60.015
c21440.graph_c0	4.90	0.30	20.36	1.00	--	--	--	0.00011306013796919	-3.39889051932155	down	--	--	Molecular Function: beta-galactosidase activity (GO:0004565);; Cellular Component: vacuole (GO:0005773);; Biological Process: carbohydrate metabolic process (GO:0005975);; Cellular Component: plant-type cell wall (GO:0009505);; Cellular Component: plasmodesma (GO:0009506);; Cellular Component: integral component of membrane (GO:0016021);; Molecular Function: carbohydrate binding (GO:0030246);;	--	[G]	Carbohydrate transport and metabolism	--	Beta-galactosidase OS=Asparagus officinalis OX=4686 PE=2 SV=1	G	Carbohydrate transport and metabolism	PREDICTED: beta-galactosidase isoform X1 [Elaeis guineensis]	molecular function: catalytic activity (GO:0003824);; cellular component: cell (GO:0005623);; cellular component: organelle (GO:0043226);; cellular component: cell part (GO:0044464);; biological process: metabolic process (GO:0008152);; cellular component: cell junction (GO:0030054);; cellular component: symplast (GO:0055044);; cellular component: membrane (GO:0016020);; cellular component: membr…	--	--	--	--	--	--	--	--	--	--	--	--	--	--	--	--	--	--	--	--	--	--	--	--	--	--	--
c21456.graph_c0	3.09	0.00	24.23	0.63	--	--	--	2.39183262240594e-06	-4.06211294099421	down	[G]	Carbohydrate transport and metabolism	Cellular Component: vacuole (GO:0005773);; Cellular Component: integral component of plasma membrane (GO:0005887);; Biological Process: water transport (GO:0006833);; Cellular Component: plasmodesma (GO:0009506);; Biological Process: cellular water homeostasis (GO:0009992);; Molecular Function: water channel activity (GO:0015250);; Molecular Function: glycerol channel activity (GO:0015254);; Biol…	K09872|8.73587e-57|pxb:103940146|K09872 aquaporin PIP | (RefSeq) aquaporin PIP1-3-like	[G]	Carbohydrate transport and metabolism	Major intrinsic protein	Probable aquaporin PIP1-2 OS=Oryza sativa subsp. japonica OX=39947 GN=PIP1-2 PE=2 SV=3	G	Carbohydrate transport and metabolism	unnamed protein product, partial [Vitis vinifera]	cellular component: cell (GO:0005623);; cellular component: organelle (GO:0043226);; cellular component: cell part (GO:0044464);; cellular component: membrane (GO:0016020);; cellular component: membrane part (GO:0044425);; biological process: single-organism process (GO:0044699);; biological process: localization (GO:0051179);; cellular component: cell junction (GO:0030054);; cellular component: …	--	--	--	--	--	--	--	--	--	--	--	--	--	--	--	--	--	--	--	--	--	--	--	--	--	--	--
c21456.graph_c1	9.92	0.00	80.20	3.82	5.5203002169435e-09	-5.41056028246468	down	7.77417019648396e-11	-3.99673490920727	down	[G]	Carbohydrate transport and metabolism	Cellular Component: vacuole (GO:0005773);; Cellular Component: integral component of plasma membrane (GO:0005887);; Biological Process: water transport (GO:0006833);; Biological Process: response to water deprivation (GO:0009414);; Cellular Component: plasmodesma (GO:0009506);; Biological Process: cellular water homeostasis (GO:0009992);; Molecular Function: water channel activity (GO:0015250);; …	K09872|4.55702e-111|brp:103858873|K09872 aquaporin PIP | (RefSeq) probable aquaporin PIP1-4	[G]	Carbohydrate transport and metabolism	Major intrinsic protein	Probable aquaporin PIP1-4 OS=Arabidopsis thaliana OX=3702 GN=PIP1.4 PE=1 SV=1	G	Carbohydrate transport and metabolism	PREDICTED: probable aquaporin PIP1-4 [Brassica oleracea var. oleracea]	cellular component: cell (GO:0005623);; cellular component: organelle (GO:0043226);; cellular component: cell part (GO:0044464);; cellular component: membrane (GO:0016020);; cellular component: membrane part (GO:0044425);; biological process: single-organism process (GO:0044699);; biological process: localization (GO:0051179);; biological process: response to stimulus (GO:0050896);; cellular comp…	--	--	--	--	--	--	--	--	--	--	--	--	--	--	--	--	--	--	--	--	--	--	--	--	--	--	--
c21474.graph_c1	7.17	8.59	26.75	2.34	0.829707840937687	0.109316379095568	normal	8.41866036931371e-05	-2.94371722143297	down	--	--	Molecular Function: ATP binding (GO:0005524);; Cellular Component: cytoplasm (GO:0005737);; Biological Process: protein folding (GO:0006457);; Molecular Function: unfolded protein binding (GO:0051082);;	K09497|4.20749e-13|cam:101500765|K09497 T-complex protein 1 subunit epsilon | (RefSeq) T-complex protein 1 subunit epsilon	[O]	Posttranslational modification, protein turnover, chaperones	--	T-complex protein 1 subunit epsilon OS=Arabidopsis thaliana OX=3702 GN=CCT5 PE=1 SV=1	O	Posttranslational modification, protein turnover, chaperones	T-complex protein 1 subunit epsilon [Capsicum annuum]	molecular function: binding (GO:0005488);; cellular component: cell (GO:0005623);; cellular component: cell part (GO:0044464);; biological process: cellular process (GO:0009987)	--	--	--	--	--	--	--	--	--	--	--	--	--	--	--	--	--	--	--	--	--	--	--	--	--	--	--
c21517.graph_c0	4.92	7.11	3.24	11.57	0.827621690434511	0.219848053105715	normal	0.00130188104875284	2.0676123626257	up	--	--	--	--	--	--	--	--	--	--	--	--	--	--	--	--	--	--	--	--	--	--	--	--	--	--	--	--	--	--	--	--	--	--	--	--	--	--	--
c21520.graph_c0	1.91	0.05	48.29	7.76	1.08401182496998e-06	-4.30972126368475	down	0.000238081563320058	-2.31372421860685	down	--	--	--	--	--	--	Sieve element occlusion N-terminus;; Sieve element occlusion C-terminus	Protein SIEVE ELEMENT OCCLUSION B OS=Arabidopsis thaliana OX=3702 GN=SEOB PE=1 SV=1	S	Function unknown	PREDICTED: protein SIEVE ELEMENT OCCLUSION B-like [Phoenix dactylifera]	--	--	1	p2	(GA)9	18	2311	2328	--	--	--	--	--	--	--	--	--	--	--	--	--	--	--	--	--	--	--	--
c21536.graph_c0	0.22	0.13	50.90	2.59	--	--	--	1.80028436602697e-10	-3.90581825421887	down	--	--	--	--	--	--	Thaumatin family	Osmotin-like protein OS=Solanum lycopersicum OX=4081 PE=1 SV=1	S	Function unknown	osmotin-like protein [Quercus suber]	--	--	--	--	--	--	--	--	--	--	--	--	--	--	--	--	--	--	--	--	--	--	--	--	--	--	--	--
c21552.graph_c0	0.99	45.61	0.69	16.78	1.68037805892141e-11	5.23561084546444	up	6.66133814775094e-16	4.77127328547816	up	--	--	Cellular Component: integral component of membrane (GO:0016021);;	K14207|1.71543e-174|tcc:TCM_034644|K14207 solute carrier family 38 (sodium-coupled neutral amino acid transporter), member 2 | (RefSeq) Amino acid transporter	[E]	Amino acid transport and metabolism	Transmembrane amino acid transporter protein;; Tryptophan/tyrosine permease family	Amino acid transporter AVT6A OS=Arabidopsis thaliana OX=3702 GN=AVT6A PE=2 SV=1	E	Amino acid transport and metabolism	PREDICTED: sodium-coupled neutral amino acid transporter 2-like [Erythranthe guttata]	cellular component: membrane (GO:0016020);; cellular component: membrane part (GO:0044425)	--	--	--	--	--	--	--	--	--	--	--	--	--	--	--	--	--	--	--	--	--	--	--	--	--	--	--
c21593.graph_c0	30.53	4.68	24.58	9.12	8.96582971678939e-05	-2.83659287535393	down	0.400509723910301	-1.10234511861635	normal	--	--	Biological Process: response to hormone (GO:0009725);; Cellular Component: membrane (GO:0016020);;	K07297|5.10121e-146|sot:102593390|K07297 adiponectin receptor | (RefSeq) heptahelical transmembrane protein 1-like	[RT]	--	Haemolysin-III related	Heptahelical transmembrane protein 1 OS=Arabidopsis thaliana OX=3702 GN=HHP1 PE=1 SV=1	S	Function unknown	PREDICTED: heptahelical transmembrane protein 1-like [Solanum tuberosum]	biological process: response to stimulus (GO:0050896);; cellular component: membrane (GO:0016020)	--	1	p1	(A)10	10	48	57	GCCTGAATTACATCTCCAAATAA	57.372	23	GCGCGGCTCTAATCTTTATG	59.971	20	126	0	125	GCCTGAATTACATCTCCAAATAA	57.372	23	TATTGCGCGGCTCTAATCTT	59.971	20	130	0	129	GCCTGAATTACATCTCCAAATAA	57.372
c21594.graph_c0	32.50	3.69	12.54	3.89	3.03095218545657e-06	-3.28086264603655	down	0.151161203206973	-1.35866027562504	normal	[M]	Cell wall/membrane/envelope biogenesis	Biological Process: glycolipid biosynthetic process (GO:0009247);; Cellular Component: chloroplast inner membrane (GO:0009706);; Biological Process: embryo development ending in seed dormancy (GO:0009793);; Biological Process: thylakoid membrane organization (GO:0010027);; Molecular Function: 1,2-diacylglycerol 3-beta-galactosyltransferase activity (GO:0046509);;	K03715|0|tcc:TCM_036877|K03715 1,2-diacylglycerol 3-beta-galactosyltransferase [EC:2.4.1.46] | (RefSeq) Monogalactosyl diacylglycerol synthase 1	--	--	Monogalactosyldiacylglycerol (MGDG) synthase;; Glycosyltransferase family 28 C-terminal domain	Probable monogalactosyldiacylglycerol synthase, chloroplastic OS=Glycine max OX=3847 GN=MGD A PE=2 SV=1	M	Cell wall/membrane/envelope biogenesis	monogalactosyldiacylglycerol synthase, chloroplastic-like isoform X1 [Hevea brasiliensis]	biological process: metabolic process (GO:0008152);; biological process: cellular process (GO:0009987);; biological process: single-organism process (GO:0044699);; cellular component: cell (GO:0005623);; cellular component: membrane (GO:0016020);; cellular component: organelle (GO:0043226);; cellular component: organelle part (GO:0044422);; cellular component: cell part (GO:0044464);; biological …	Glycerolipid metabolism (ko00561)	--	--	--	--	--	--	--	--	--	--	--	--	--	--	--	--	--	--	--	--	--	--	--	--	--	--
c21683.graph_c0	18.55	0.26	28.85	4.76	1.16906484493029e-13	-5.79264147141894	down	0.000377881086311982	-2.25941229915696	down	--	--	--	--	--	--	--	--	S	Function unknown	PREDICTED: uncharacterized protein LOC104598325 [Nelumbo nucifera]	--	--	1	p3	(TTC)5	15	1	15	--	--	--	--	--	--	--	--	--	--	--	--	--	--	--	--	--	--	--	--
c21718.graph_c0	22.82	5.66	17.83	9.79	0.00769773854312805	-2.15862844293444	down	0.83262222991633	-0.543604673821765	normal	--	--	Molecular Function: chorismate mutase activity (GO:0004106);; Biological Process: aromatic amino acid family biosynthetic process (GO:0009073);; Biological Process: chorismate metabolic process (GO:0046417);;	K01850|1.12533e-133|nnu:104603298|K01850 chorismate mutase [EC:5.4.99.5] | (RefSeq) chorismate mutase 2	[E]	Amino acid transport and metabolism	--	Chorismate mutase 2 OS=Arabidopsis thaliana OX=3702 GN=CM2 PE=1 SV=1	E	Amino acid transport and metabolism	PREDICTED: chorismate mutase 2 [Nelumbo nucifera]	molecular function: catalytic activity (GO:0003824);; biological process: metabolic process (GO:0008152);; biological process: cellular process (GO:0009987);; biological process: single-organism process (GO:0044699)	Phenylalanine, tyrosine and tryptophan biosynthesis (ko00400);; Biosynthesis of amino acids (ko01230)	--	--	--	--	--	--	--	--	--	--	--	--	--	--	--	--	--	--	--	--	--	--	--	--	--	--
c21770.graph_c0	5.66	1.26	52.17	5.21	0.0061165683071176	-2.25387482559419	down	5.20477333787461e-07	-2.98722559365149	down	--	--	Cellular Component: cell wall (GO:0005618);; Cellular Component: cytoplasm (GO:0005737);; Biological Process: metal ion transport (GO:0030001);; Molecular Function: transition metal ion binding (GO:0046914);; Biological Process: cellular transition metal ion homeostasis (GO:0046916);;	--	[P]	Inorganic ion transport and metabolism	Heavy-metal-associated domain	Heavy metal-associated isoprenylated plant protein 32 OS=Arabidopsis thaliana OX=3702 GN=HIPP32 PE=2 SV=1	S	Function unknown	PREDICTED: protein qua-1-like [Nelumbo nucifera]	cellular component: cell (GO:0005623);; cellular component: cell part (GO:0044464);; biological process: localization (GO:0051179);; molecular function: binding (GO:0005488);; biological process: cellular process (GO:0009987);; biological process: single-organism process (GO:0044699);; biological process: biological regulation (GO:0065007)	--	2	p3	(CAA)5	15	1579	1593	--	--	--	--	--	--	--	--	--	--	--	--	--	--	--	--	--	--	--	--
c21791.graph_c0	11.12	15.49	4.16	18.93	0.871311710007244	0.308919307647118	normal	1.6823048532455e-05	2.47669805733593	up	[M]	Cell wall/membrane/envelope biogenesis	--	--	[R]	General function prediction only	Kelch motif;; Kelch motif;; Galactose oxidase, central domain;; Galactose oxidase, central domain;; Kelch motif;; F-box domain	F-box/kelch-repeat protein At2g44130 OS=Arabidopsis thaliana OX=3702 GN=At2g44130 PE=2 SV=2	S	Function unknown	PREDICTED: F-box/kelch-repeat protein At2g44130-like isoform X2 [Nelumbo nucifera]	--	--	1	p2	(GA)6	12	1472	1483	--	--	--	--	--	--	--	--	--	--	--	--	--	--	--	--	--	--	--	--
c21792.graph_c0	1.79	28.68	10.60	15.72	1.54556248010973e-06	3.72237531022296	up	0.588835729487579	0.880694427740576	normal	--	--	--	--	--	--	--	--	--	--	--	--	--	--	--	--	--	--	--	--	--	--	--	--	--	--	--	--	--	--	--	--	--	--	--	--	--	--	--
c21799.graph_c1	22.71	4.55	3.93	0.34	0.00196787710399426	-2.41458940255356	down	0.0163932891719486	-2.65035658374375	normal	[G]	Carbohydrate transport and metabolism	Molecular Function: aldose 1-epimerase activity (GO:0004034);; Biological Process: hexose metabolic process (GO:0019318);; Molecular Function: carbohydrate binding (GO:0030246);;	K01785|2.48042e-70|pda:103703395|K01785 aldose 1-epimerase [EC:5.1.3.3] | (RefSeq) aldose 1-epimerase-like	[G]	Carbohydrate transport and metabolism	Aldose 1-epimerase	--	G	Carbohydrate transport and metabolism	PREDICTED: aldose 1-epimerase-like [Phoenix dactylifera]	molecular function: catalytic activity (GO:0003824);; biological process: metabolic process (GO:0008152);; biological process: single-organism process (GO:0044699);; molecular function: binding (GO:0005488)	Glycolysis / Gluconeogenesis (ko00010);; Galactose metabolism (ko00052)	--	--	--	--	--	--	--	--	--	--	--	--	--	--	--	--	--	--	--	--	--	--	--	--	--	--
c21801.graph_c0	19.02	4.94	18.40	4.00	0.0114709594391422	-2.08750406217567	normal	0.00787888230304645	-1.86211633139487	down	[H]	Coenzyme transport and metabolism	Biological Process: ubiquinone biosynthetic process (GO:0006744);; Cellular Component: extrinsic component of mitochondrial inner membrane (GO:0031314);;	K18586|1.55837e-136|pper:PRUPE_ppa010913mg|K18586 ubiquinone biosynthesis protein COQ4 | (RefSeq) hypothetical protein	[H]	Coenzyme transport and metabolism	Coenzyme Q (ubiquinone) biosynthesis protein Coq4	Ubiquinone biosynthesis protein COQ4 homolog, mitochondrial OS=Arabidopsis thaliana OX=3702 GN=At2g03690 PE=2 SV=1	H	Coenzyme transport and metabolism	ubiquinone biosynthesis protein COQ4 homolog, mitochondrial [Prunus persica]	biological process: metabolic process (GO:0008152);; biological process: cellular process (GO:0009987);; biological process: single-organism process (GO:0044699);; cellular component: cell (GO:0005623);; cellular component: membrane (GO:0016020);; cellular component: organelle (GO:0043226);; cellular component: organelle part (GO:0044422);; cellular component: membrane part (GO:0044425);; cellula…	--	--	--	--	--	--	--	--	--	--	--	--	--	--	--	--	--	--	--	--	--	--	--	--	--	--	--
c21816.graph_c0	38.12	3.44	17.79	3.15	3.14819893820761e-07	-3.58441684517168	down	0.00130312563398116	-2.14113541321109	down	[V]	Defense mechanisms	--	--	--	--	HNH endonuclease;; HNH endonuclease;; HNH endonuclease	--	V	Defense mechanisms	PREDICTED: uncharacterized protein LOC100264031 [Vitis vinifera]	--	--	--	--	--	--	--	--	--	--	--	--	--	--	--	--	--	--	--	--	--	--	--	--	--	--	--	--
c21831.graph_c1	33.74	91.38	10.84	42.62	0.604355925984116	1.26850875083606	normal	8.51695982330147e-05	2.28837318882718	up	[QV]	Secondary metabolites biosynthesis, transport and catabolism ;; Defense mechanisms	Molecular Function: monooxygenase activity (GO:0004497);; Molecular Function: iron ion binding (GO:0005506);; Biological Process: positive regulation of flower development (GO:0009911);; Biological Process: response to UV-B (GO:0010224);; Biological Process: pollen exine formation (GO:0010584);; Cellular Component: integral component of membrane (GO:0016021);; Biological Process: brassinosteroid …	K09588|0|gra:105776399|K09588 cytochrome P450 family 90 subfamily A polypeptide 1 [EC:1.14.-.-] | (RefSeq) cytochrome P450 90A1-like	[QI]	--	Cytochrome P450	Cytochrome P450 90A1 OS=Arabidopsis thaliana OX=3702 GN=CYP90A1 PE=2 SV=1	Q	Secondary metabolites biosynthesis, transport and catabolism	PREDICTED: cytochrome P450 90A1-like [Gossypium raimondii]	molecular function: catalytic activity (GO:0003824);; biological process: metabolic process (GO:0008152);; biological process: single-organism process (GO:0044699);; molecular function: binding (GO:0005488);; biological process: biological regulation (GO:0065007);; biological process: response to stimulus (GO:0050896);; biological process: cellular process (GO:0009987);; biological process: multi…	Brassinosteroid biosynthesis (ko00905)	--	--	--	--	--	--	--	--	--	--	--	--	--	--	--	--	--	--	--	--	--	--	--	--	--	--
c21884.graph_c0	4.02	13.37	6.51	21.83	0.180089900293085	1.54701365877462	normal	0.000811226630970108	2.04706774816799	up	--	--	--	--	--	--	Protein of unknown function (DUF1645)	--	S	Function unknown	uncharacterized protein LOC112004209 [Quercus suber]	--	--	1	p3	(GAG)7	21	501	521	CCGAAATTCTCCAAAACGAA	60.046	20	GTCGACTTCCTTCCTACCCC	59.935	20	276	467	742	CCGAAATTCTCCAAAACGAA	60.046	20	GGTCGACTTCCTTCCTACCC	59.935	20	277	467	743	CCGAAATTCTCCAAAACGAA	60.046
c21887.graph_c0	12.62	43.50	19.09	54.33	0.137677108162464	1.64418817844139	normal	0.0044992017630634	1.84230736899438	up	--	--	--	--	--	--	--	--	--	--	--	--	--	--	--	--	--	--	--	--	--	--	--	--	--	--	--	--	--	--	--	--	--	--	--	--	--	--	--
c21914.graph_c0	9.87	69.37	18.54	43.04	0.00112233285190155	2.63761492893008	up	0.0604990063713754	1.52899070149811	normal	--	--	--	K19042|4.91785e-91|atr:18434582|K19042 E3 ubiquitin-protein ligase BOI and related proteins [EC:2.3.2.27] | (RefSeq) probable BOI-related E3 ubiquitin-protein ligase 3	[O]	Posttranslational modification, protein turnover, chaperones	Zinc finger, C3HC4 type (RING finger)	Probable BOI-related E3 ubiquitin-protein ligase 3 OS=Arabidopsis thaliana OX=3702 GN=BRG3 PE=1 SV=1	S	Function unknown	probable BOI-related E3 ubiquitin-protein ligase 3 [Amborella trichopoda]	--	--	1	p3	(CAG)7	21	695	715	CGTCTCGATCCAAGAAGAGG	59.943	20	TTGGAAAAGAAAGGAAGCGA	59.931	20	269	644	912	GCGTCTCGATCCAAGAAGAG	60.096	20	TTGGAAAAGAAAGGAAGCGA	59.931	20	270	643	912	CGTCTCGATCCAAGAAGAGG	59.943
c21939.graph_c0	18.86	27.46	24.70	67.94	0.837396499029111	0.379958577149632	normal	0.00752845075899944	1.7767597417078	up	--	--	Molecular Function: Rab GDP-dissociation inhibitor activity (GO:0005093);; Cellular Component: intracellular (GO:0005622);; Biological Process: small GTPase mediated signal transduction (GO:0007264);; Biological Process: protein transport (GO:0015031);; Molecular Function: oxidoreductase activity (GO:0016491);; Biological Process: regulation of catalytic activity (GO:0050790);; Biological Process…	K17255|2.08776e-32|tcc:TCM_021525|K17255 Rab GDP dissociation inhibitor | (RefSeq) Guanosine nucleotide diphosphate dissociation inhibitor 1 isoform 1	[O]	Posttranslational modification, protein turnover, chaperones	GDP dissociation inhibitor	Guanosine nucleotide diphosphate dissociation inhibitor 2 OS=Arabidopsis thaliana OX=3702 GN=GDI2 PE=2 SV=1	O	Posttranslational modification, protein turnover, chaperones	hypothetical protein MIMGU_mgv1a0068452mg, partial [Erythranthe guttata]	molecular function: molecular function regulator (GO:0098772);; biological process: biological regulation (GO:0065007);; cellular component: cell (GO:0005623);; cellular component: cell part (GO:0044464);; biological process: cellular process (GO:0009987);; biological process: signaling (GO:0023052);; biological process: single-organism process (GO:0044699);; biological process: response to stimu…	--	--	--	--	--	--	--	--	--	--	--	--	--	--	--	--	--	--	--	--	--	--	--	--	--	--	--
c21958.graph_c0	164.86	3.78	58.67	2.17	3.21964677141295e-15	-5.59105400388077	down	2.13495887635418e-13	-4.41019216548906	down	[G]	Carbohydrate transport and metabolism	Molecular Function: inorganic phosphate transmembrane transporter activity (GO:0005315);; Cellular Component: chloroplast thylakoid membrane (GO:0009535);; Cellular Component: integral component of membrane (GO:0016021);; Biological Process: anion transmembrane transport (GO:0098656);;	K08193|0|nnu:104601226|K08193 MFS transporter, ACS family, solute carrier family 17 (sodium-dependent inorganic phosphate cotransporter), other | (RefSeq) sodium-dependent phosphate transport protein 1, chloroplastic-like	[G]	Carbohydrate transport and metabolism	Major Facilitator Superfamily	Sodium-dependent phosphate transport protein 1, chloroplastic OS=Arabidopsis thaliana OX=3702 GN=ANTR1 PE=1 SV=1	G	Carbohydrate transport and metabolism	hypothetical protein AQUCO_04500012v1 [Aquilegia coerulea]	molecular function: transporter activity (GO:0005215);; biological process: localization (GO:0051179);; cellular component: cell (GO:0005623);; cellular component: membrane (GO:0016020);; cellular component: organelle (GO:0043226);; cellular component: organelle part (GO:0044422);; cellular component: cell part (GO:0044464);; cellular component: membrane part (GO:0044425)	--	--	--	--	--	--	--	--	--	--	--	--	--	--	--	--	--	--	--	--	--	--	--	--	--	--	--
c21975.graph_c1	66.71	1.32	180.06	17.56	1.32782673745169e-13	-5.54355984516274	down	3.8967782489685e-07	-3.01396526276833	down	[R]	General function prediction only	--	--	--	--	NmrA-like family;; NAD(P)H-binding;; NAD dependent epimerase/dehydratase family;; 3-beta hydroxysteroid dehydrogenase/isomerase family	Isoflavone reductase homolog TP7 OS=Nicotiana tabacum OX=4097 GN=TP7 PE=1 SV=1	S	Function unknown	PREDICTED: isoflavone reductase-like protein isoform X1 [Pyrus x bretschneideri]	--	--	--	--	--	--	--	--	--	--	--	--	--	--	--	--	--	--	--	--	--	--	--	--	--	--	--	--
c21981.graph_c0	165.73	32.93	50.60	27.04	0.0015948305056932	-2.49376174508697	down	0.877146410619535	-0.584539890840705	normal	--	--	Cellular Component: nucleus (GO:0005634);; Biological Process: response to oxidative stress (GO:0006979);; Cellular Component: chloroplast thylakoid membrane (GO:0009535);; Cellular Component: chloroplast thylakoid lumen (GO:0009543);; Molecular Function: L-ascorbate peroxidase activity (GO:0016688);; Molecular Function: heme binding (GO:0020037);; Biological Process: oxidation-reduction process …	K00434|0|vvi:104882489|K00434 L-ascorbate peroxidase [EC:1.11.1.11] | (RefSeq) thylakoid lumenal 29 kDa protein, chloroplastic	--	--	Peroxidase	Thylakoid lumenal 29 kDa protein, chloroplastic OS=Solanum lycopersicum OX=4081 GN=CLEB3J9 PE=3 SV=1	S	Function unknown	thylakoid lumenal 29 kDa protein, chloroplastic isoform X1 [Manihot esculenta]	cellular component: cell (GO:0005623);; cellular component: organelle (GO:0043226);; cellular component: cell part (GO:0044464);; biological process: response to stimulus (GO:0050896);; cellular component: membrane (GO:0016020);; cellular component: organelle part (GO:0044422);; molecular function: catalytic activity (GO:0003824);; molecular function: antioxidant activity (GO:0016209);; biologica…	Ascorbate and aldarate metabolism (ko00053);; Glutathione metabolism (ko00480)	--	--	--	--	--	--	--	--	--	--	--	--	--	--	--	--	--	--	--	--	--	--	--	--	--	--
c22000.graph_c0	146.75	20.19	59.56	19.31	3.26615135151087e-05	-3.02440289945923	down	0.272124456109993	-1.30648844440825	normal	[HR]	Coenzyme transport and metabolism ;; General function prediction only	Molecular Function: magnesium ion binding (GO:0000287);; Biological Process: sucrose biosynthetic process (GO:0005986);; Biological Process: dephosphorylation (GO:0016311);; Molecular Function: sucrose-phosphate phosphatase activity (GO:0050307);;	K07024|0|nnu:104605199|K07024 sucrose-6-phosphatase&#160; [EC:3.1.3.24] | (RefSeq) sucrose-phosphatase 2-like	--	--	Sucrose-6F-phosphate phosphohydrolase;; Sucrose-6-phosphate phosphohydrolase C-terminal;; haloacid dehalogenase-like hydrolase	Sucrose-phosphatase 2 OS=Nicotiana tabacum OX=4097 GN=SPP2 PE=2 SV=1	S	Function unknown	PREDICTED: sucrose-phosphatase 2-like [Nelumbo nucifera]	molecular function: binding (GO:0005488);; biological process: metabolic process (GO:0008152);; biological process: cellular process (GO:0009987);; biological process: single-organism process (GO:0044699);; molecular function: catalytic activity (GO:0003824)	--	1	p1	(T)12	12	30	41	CGGAGAAGGAACGCAATCT	60.346	19	CGTGCACAACCACTGAGTCT	59.940	20	235	3	237	CGGAGAAGGAACGCAATCT	60.346	19	CATTAAGCGTGCACAACCAC	60.180	20	242	3	244	CGGAGAAGGAACGCAATCT	60.346
c22008.graph_c0	3.50	46.69	25.32	54.79	1.15868061608682e-05	3.42574245816849	up	0.0784729330754457	1.43585617576517	normal	--	--	--	--	--	--	Lateral organ boundaries (LOB) domain	LOB domain-containing protein 39 OS=Arabidopsis thaliana OX=3702 GN=LBD39 PE=2 SV=1	S	Function unknown	hypothetical protein AQUCO_04200143v1 [Aquilegia coerulea]	--	--	--	--	--	--	--	--	--	--	--	--	--	--	--	--	--	--	--	--	--	--	--	--	--	--	--	--
c22008.graph_c1	2.63	28.92	13.81	51.01	3.98032131774251e-05	3.2068709241433	up	0.000216990894139624	2.19335277450123	up	--	--	--	--	--	--	--	LOB domain-containing protein 37 OS=Arabidopsis thaliana OX=3702 GN=LBD37 PE=2 SV=1	S	Function unknown	PREDICTED: LOB domain-containing protein 38 [Vitis vinifera]	--	--	--	--	--	--	--	--	--	--	--	--	--	--	--	--	--	--	--	--	--	--	--	--	--	--	--	--
c22013.graph_c0	13.42	50.74	18.35	61.08	0.103732283369652	1.74468333036364	normal	0.000805766672038799	2.04780296073658	up	--	--	Cellular Component: integral component of membrane (GO:0016021);;	--	[S]	Function unknown	Uncharacterised protein family (UPF0220)	--	S	Function unknown	PREDICTED: transmembrane protein 50 homolog [Citrus sinensis]	cellular component: membrane (GO:0016020);; cellular component: membrane part (GO:0044425)	--	1	p1	(T)12	12	1	12	--	--	--	--	--	--	--	--	--	--	--	--	--	--	--	--	--	--	--	--
c22016.graph_c0	15.30	2.56	153.96	34.62	0.000239691989195823	-2.70533956189021	down	0.0155426254616254	-1.83213418388753	normal	[GI]	Carbohydrate transport and metabolism ;; Lipid transport and metabolism	Cellular Component: cell wall (GO:0005618);; Cellular Component: integral component of membrane (GO:0016021);; Molecular Function: pectinesterase activity (GO:0030599);; Biological Process: cell wall modification (GO:0042545);; Biological Process: negative regulation of catalytic activity (GO:0043086);; Molecular Function: aspartyl esterase activity (GO:0045330);; Biological Process: pectin catab…	--	--	--	Pectinesterase	Probable pectinesterase/pectinesterase inhibitor 34 OS=Arabidopsis thaliana OX=3702 GN=PME34 PE=2 SV=1	G	Carbohydrate transport and metabolism	Pectinesterase [Macleaya cordata]	cellular component: cell (GO:0005623);; cellular component: cell part (GO:0044464);; cellular component: membrane (GO:0016020);; cellular component: membrane part (GO:0044425);; molecular function: catalytic activity (GO:0003824);; biological process: cellular process (GO:0009987);; biological process: cellular component organization or biogenesis (GO:0071840);; biological process: biological reg…	--	--	--	--	--	--	--	--	--	--	--	--	--	--	--	--	--	--	--	--	--	--	--	--	--	--	--
c22016.graph_c1	5.81	2.10	176.80	11.41	0.255343345185486	-1.50176175870514	normal	1.21743959358156e-09	-3.60063448285762	down	--	--	Cellular Component: cell wall (GO:0005618);; Cellular Component: integral component of membrane (GO:0016021);; Molecular Function: pectinesterase activity (GO:0030599);; Biological Process: cell wall modification (GO:0042545);; Biological Process: negative regulation of catalytic activity (GO:0043086);; Molecular Function: aspartyl esterase activity (GO:0045330);; Biological Process: pectin catab…	--	--	--	Plant invertase/pectin methylesterase inhibitor	Probable pectinesterase/pectinesterase inhibitor 61 OS=Arabidopsis thaliana OX=3702 GN=PME61 PE=2 SV=1	G	Carbohydrate transport and metabolism	hypothetical protein AQUCO_03700168v1 [Aquilegia coerulea]	cellular component: cell (GO:0005623);; cellular component: cell part (GO:0044464);; cellular component: membrane (GO:0016020);; cellular component: membrane part (GO:0044425);; molecular function: catalytic activity (GO:0003824);; biological process: cellular process (GO:0009987);; biological process: cellular component organization or biogenesis (GO:0071840);; biological process: biological reg…	--	--	--	--	--	--	--	--	--	--	--	--	--	--	--	--	--	--	--	--	--	--	--	--	--	--	--
c22025.graph_c0	2.62	32.67	11.02	56.13	5.18777502245271e-06	3.43456183804328	up	1.77322366989863e-06	2.65946307281132	up	--	--	--	--	--	--	Senescence regulator	--	S	Function unknown	PREDICTED: uncharacterized protein LOC104602622 [Nelumbo nucifera]	--	--	1	p3	(GAG)5	15	385	399	AAGAAACCCGGCAAGAAGAT	60.074	20	ATGAGGAGGGGTTCTCGTCT	60.073	20	183	249	431	ATCGATAACGGCAGTCGAAC	60.103	20	ATGAGGAGGGGTTCTCGTCT	60.073	20	165	267	431	AAGAAACCCGGCAAGAAGAT	60.074
c22027.graph_c0	16.34	85.25	26.91	112.92	0.0256221025159894	2.07162133346407	normal	0.000114323919037207	2.26643152135337	up	[Q]	Secondary metabolites biosynthesis, transport and catabolism	Biological Process: auxin catabolic process (GO:0009852);; Molecular Function: gibberellin 3-beta-dioxygenase activity (GO:0016707);; Molecular Function: metal ion binding (GO:0046872);; Biological Process: oxidation-reduction process (GO:0055114);;	--	[QR]	--	2OG-Fe(II) oxygenase superfamily;; non-haem dioxygenase in morphine synthesis N-terminal	2-oxoglutarate-dependent dioxygenase DAO OS=Oryza sativa subsp. japonica OX=39947 GN=DAO PE=2 SV=2	S	Function unknown	PREDICTED: 2-oxoglutarate-dependent dioxygenase DAO [Vitis vinifera]	biological process: metabolic process (GO:0008152);; biological process: cellular process (GO:0009987);; biological process: biological regulation (GO:0065007);; molecular function: catalytic activity (GO:0003824);; biological process: single-organism process (GO:0044699);; molecular function: binding (GO:0005488)	--	--	--	--	--	--	--	--	--	--	--	--	--	--	--	--	--	--	--	--	--	--	--	--	--	--	--
c22030.graph_c0	54.27	12.13	81.00	52.02	0.00332459129509688	-2.31356066825002	down	0.937353206586467	-0.316705054549576	normal	--	--	--	--	--	--	Plastocyanin-like domain	Early nodulin-like protein 2 OS=Arabidopsis thaliana OX=3702 GN=At4g27520 PE=1 SV=1	S	Function unknown	hypothetical protein VITISV_003681 [Vitis vinifera]	--	--	--	--	--	--	--	--	--	--	--	--	--	--	--	--	--	--	--	--	--	--	--	--	--	--	--	--
c22053.graph_c0	9.68	86.67	45.03	89.48	0.000123375437247497	2.98973417962943	up	0.296132072206038	1.30761782875008	normal	--	--	--	K12471|0|nnu:104604450|K12471 epsin | (RefSeq) clathrin interactor EPSIN 1-like	[F]	Nucleotide transport and metabolism	ENTH domain;; ANTH domain	Clathrin interactor EPSIN 1 OS=Arabidopsis thaliana OX=3702 GN=EPSIN1 PE=1 SV=1	U	Intracellular trafficking, secretion, and vesicular transport	PREDICTED: clathrin interactor EPSIN 1-like [Nelumbo nucifera]	--	Endocytosis (ko04144)	--	--	--	--	--	--	--	--	--	--	--	--	--	--	--	--	--	--	--	--	--	--	--	--	--	--
c22066.graph_c0	7.73	57.82	1.80	39.94	0.000540790628008492	2.71635036334439	up	4.44089209850063e-16	4.67776831896217	up	--	--	--	--	--	--	VQ motif	Sigma factor binding protein 1, chloroplastic OS=Arabidopsis thaliana OX=3702 GN=SIB1 PE=1 SV=1	S	Function unknown	PREDICTED: sigma factor binding protein 1, chloroplastic-like [Nelumbo nucifera]	--	--	--	--	--	--	--	--	--	--	--	--	--	--	--	--	--	--	--	--	--	--	--	--	--	--	--	--
c22076.graph_c0	44.48	9.84	24.99	14.21	0.00668904772602041	-2.23496002883795	down	0.815894366977214	-0.451989562238622	normal	--	--	Molecular Function: ATP binding (GO:0005524);; Cellular Component: cytoplasm (GO:0005737);; Biological Process: protein refolding (GO:0042026);;	K04077|1.03832e-15|pda:103720995|K04077 chaperonin GroEL | (RefSeq) ruBisCO large subunit-binding protein subunit beta, chloroplastic	[O]	Posttranslational modification, protein turnover, chaperones	--	Chaperonin 60 subunit beta 1, chloroplastic OS=Arabidopsis thaliana OX=3702 GN=CPN60B1 PE=1 SV=3	O	Posttranslational modification, protein turnover, chaperones	PREDICTED: ruBisCO large subunit-binding protein subunit beta, chloroplastic [Phoenix dactylifera]	molecular function: binding (GO:0005488);; cellular component: cell (GO:0005623);; cellular component: cell part (GO:0044464);; biological process: cellular process (GO:0009987)	RNA degradation (ko03018)	--	--	--	--	--	--	--	--	--	--	--	--	--	--	--	--	--	--	--	--	--	--	--	--	--	--
c22085.graph_c0	12.71	67.17	19.40	75.51	0.00870712057253442	2.23405661766714	up	9.58731597883178e-05	2.27488415678548	up	--	--	--	--	--	--	--	--	--	--	--	--	--	--	--	--	--	--	--	--	--	--	--	--	--	--	--	--	--	--	--	--	--	--	--	--	--	--	--
c22089.graph_c0	105.50	21.57	30.59	9.09	0.00183434584757358	-2.45121980915336	down	0.11810415792124	-1.42434744756256	normal	[G]	Carbohydrate transport and metabolism	Biological Process: carbohydrate metabolic process (GO:0005975);; Molecular Function: isomerase activity (GO:0016853);; Molecular Function: carbohydrate binding (GO:0030246);;	K01792|1.73473e-163|pda:103712718|K01792 glucose-6-phosphate 1-epimerase [EC:5.1.3.15] | (RefSeq) putative glucose-6-phosphate 1-epimerase	[G]	Carbohydrate transport and metabolism	Aldose 1-epimerase	Putative glucose-6-phosphate 1-epimerase OS=Cenchrus ciliaris OX=35872 PE=2 SV=1	G	Carbohydrate transport and metabolism	Aldose 1-/Glucose-6-phosphate 1-epimerase [Macleaya cordata]	biological process: metabolic process (GO:0008152);; molecular function: catalytic activity (GO:0003824);; molecular function: binding (GO:0005488)	Glycolysis / Gluconeogenesis (ko00010)	--	--	--	--	--	--	--	--	--	--	--	--	--	--	--	--	--	--	--	--	--	--	--	--	--	--
c22094.graph_c0	7.27	14.64	35.12	6.29	0.693935102817581	0.83419499262466	normal	0.000946237818429618	-2.14186680515211	down	--	--	Cellular Component: integral component of membrane (GO:0016021);;	K17086|0|nnu:104610757|K17086 transmembrane 9 superfamily member 2/4 | (RefSeq) transmembrane 9 superfamily member 8-like	[U]	Intracellular trafficking, secretion, and vesicular transport	Endomembrane protein 70	Transmembrane 9 superfamily member 8 OS=Arabidopsis thaliana OX=3702 GN=TMN8 PE=2 SV=1	S	Function unknown	PREDICTED: transmembrane 9 superfamily member 8-like [Nelumbo nucifera]	cellular component: membrane (GO:0016020);; cellular component: membrane part (GO:0044425)	--	--	--	--	--	--	--	--	--	--	--	--	--	--	--	--	--	--	--	--	--	--	--	--	--	--	--
c22109.graph_c0	13.29	65.31	15.42	78.02	0.0190661191011563	2.12312949575334	normal	1.87208239177394e-06	2.65441653294978	up	--	--	--	--	--	--	--	--	S	Function unknown	PREDICTED: uncharacterized protein LOC104608032 [Nelumbo nucifera]	--	--	--	--	--	--	--	--	--	--	--	--	--	--	--	--	--	--	--	--	--	--	--	--	--	--	--	--
c22110.graph_c0	69.07	13.66	18.12	7.44	0.00112929982702947	-2.49984623746104	down	0.558945499410447	-0.958386318080093	normal	--	--	--	--	--	--	Protein of unknown function (DUF3223)	Protein DCL, chloroplastic OS=Solanum lycopersicum OX=4081 GN=DCL PE=2 SV=1	S	Function unknown	PREDICTED: protein DCL, chloroplastic [Nelumbo nucifera]	--	--	--	--	--	--	--	--	--	--	--	--	--	--	--	--	--	--	--	--	--	--	--	--	--	--	--	--
c22112.graph_c0	107.29	1.39	24.65	0.67	0	-6.33806359385185	down	3.41726646979623e-13	-4.72240493504518	down	--	--	Cellular Component: integral component of membrane (GO:0016021);;	--	--	--	Protein of unknown function (DUF1230)	Protein CONSERVED IN THE GREEN LINEAGE AND DIATOMS 27, chloroplastic OS=Arabidopsis thaliana OX=3702 GN=CGLD27 PE=2 SV=1	S	Function unknown	PREDICTED: uncharacterized protein LOC104607887 [Nelumbo nucifera]	cellular component: membrane (GO:0016020);; cellular component: membrane part (GO:0044425)	--	2	p1	(A)10	10	170	179	AGTTTCAACAACGGCAAAGG	60.147	20	GGCCATATTTTTGAGTGCGT	59.967	20	236	36	271	AGTTTCAACAACGGCAAAGG	60.147	20	ACGGCCATATTTTTGAGTGC	59.967	20	238	36	273	AACAACGGCAAAGGAAAAGA	59.724
c22116.graph_c0	34.15	9.60	85.45	11.70	0.025191918457532	-1.99000188798035	normal	3.37918737247644e-05	-2.54507935113199	down	--	--	Cellular Component: membrane (GO:0016020);; Molecular Function: peptide-O-fucosyltransferase activity (GO:0046922);;	K03691|0|egu:105046499|K03691 peptide-O-fucosyltransferase [EC:2.4.1.221] | (RefSeq) uncharacterized LOC105046499	--	--	GDP-fucose protein O-fucosyltransferase	O-fucosyltransferase 36 OS=Arabidopsis thaliana OX=3702 GN=OFUT36 PE=2 SV=1	S	Function unknown	GDP-fucose protein O-fucosyltransferase [Macleaya cordata]	cellular component: membrane (GO:0016020);; molecular function: catalytic activity (GO:0003824);; biological process: metabolic process (GO:0008152);; biological process: cellular process (GO:0009987);; biological process: single-organism process (GO:0044699)	Other types of O-glycan biosynthesis (ko00514)	1	p1	(T)10	10	101	110	TCCCTCCTTACATTGCAACC	59.933	20	AAAGTGGAACGAGGGGTCTT	59.972	20	216	5	220	TCCCTCCTTACATTGCAACC	59.933	20	TCTGGCGATTCTCTCTCCAT	59.910	20	153	5	157	ACATTGCAACCCAAAGGTTC	59.836
c22132.graph_c0	64.40	9.52	49.18	49.09	6.35479175207232e-05	-2.88421961292398	down	0.903609938798317	0.322782272457987	normal	--	--	--	--	--	--	--	--	S	Function unknown	hypothetical protein BVC80_9045g50 [Macleaya cordata]	--	--	--	--	--	--	--	--	--	--	--	--	--	--	--	--	--	--	--	--	--	--	--	--	--	--	--	--
c22153.graph_c0	13.09	55.73	11.89	32.80	0.0559669543577732	1.91643181927555	normal	0.00795894976280154	1.77605020085019	up	--	--	Biological Process: transcription, DNA-templated (GO:0006351);;	K09286|4.48492e-68|aip:107642587|K09286 EREBP-like factor | (RefSeq) ethylene-responsive transcription factor 2-like	--	--	AP2 domain	Ethylene-responsive transcription factor 1 OS=Solanum lycopersicum OX=4081 GN=ERF1 PE=2 SV=1	K	Transcription	AP2/ERF transcription factor [Trema orientalis]	biological process: metabolic process (GO:0008152);; biological process: cellular process (GO:0009987)	--	--	--	--	--	--	--	--	--	--	--	--	--	--	--	--	--	--	--	--	--	--	--	--	--	--	--
c22158.graph_c0	0.27	5.87	2.30	76.06	0.00215128627260253	3.31220510452176	up	0	5.20309446213569	up	--	--	--	--	--	--	--	--	--	--	--	--	--	--	--	--	--	--	--	--	--	--	--	--	--	--	--	--	--	--	--	--	--	--	--	--	--	--	--
c22166.graph_c0	118.46	2.36	12.26	0.78	1.66533453693773e-15	-5.72975010547955	down	2.45921837782603e-07	-3.47153292332158	down	--	--	--	--	--	--	Protein of unknown function (DUF2996)	--	S	Function unknown	hypothetical protein CFP56_39971 [Quercus suber]	--	--	1	p1	(T)14	14	106	119	CAGCTTTCAAAATTCAACCCA	60.096	21	CCCATATTAGCGAACTCCCA	59.916	20	233	47	279	CAGCTTTCAAAATTCAACCCA	60.096	21	AATATGACAGCTCCGGCAAC	60.103	20	149	47	195	CAGCTTTCAAAATTCAACCCA	60.096
c22168.graph_c0	2.13	32.01	1.13	35.67	7.62343066440518e-06	3.57700350420691	up	6.10622663543836e-15	4.96686016059713	up	--	--	--	--	--	--	--	--	--	--	--	--	--	--	--	--	--	--	--	--	--	--	--	--	--	--	--	--	--	--	--	--	--	--	--	--	--	--	--
c22176.graph_c0	21.08	62.72	27.63	81.15	0.375934333895085	1.40239320060867	normal	0.00423225299841046	1.87214885033137	up	--	--	Cellular Component: integral component of membrane (GO:0016021);;	K20362|3.37127e-134|mus:103983000|K20362 protein transport protein YIF1 | (RefSeq) protein YIF1B-B	[S]	Function unknown	YIF1	--	S	Function unknown	PREDICTED: protein YIF1B-B [Musa acuminata subsp. malaccensis]	cellular component: membrane (GO:0016020);; cellular component: membrane part (GO:0044425)	--	--	--	--	--	--	--	--	--	--	--	--	--	--	--	--	--	--	--	--	--	--	--	--	--	--	--
c22184.graph_c0	117.90	8.67	23.73	3.43	1.62341166065616e-08	-3.91970015326444	down	8.00607772333262e-05	-2.44642307032854	down	[R]	General function prediction only	--	--	[G]	Carbohydrate transport and metabolism	NAD(P)H-binding;; NmrA-like family;; NAD dependent epimerase/dehydratase family;; 3-beta hydroxysteroid dehydrogenase/isomerase family	Protein TIC 62, chloroplastic OS=Pisum sativum OX=3888 GN=TIC62 PE=1 SV=2	GM	--	PREDICTED: protein TIC 62, chloroplastic isoform X2 [Nelumbo nucifera]	--	--	--	--	--	--	--	--	--	--	--	--	--	--	--	--	--	--	--	--	--	--	--	--	--	--	--	--
c22197.graph_c0	120.94	7.55	19.31	2.07	2.09763351133319e-09	-4.16051528093267	down	1.71382077318594e-06	-2.88001552596244	down	--	--	--	--	--	--	Rhodanese-like domain	Calcium sensing receptor, chloroplastic OS=Arabidopsis thaliana OX=3702 GN=CAS PE=1 SV=1	S	Function unknown	PREDICTED: uncharacterized protein LOC105049839 isoform X1 [Elaeis guineensis]	--	--	--	--	--	--	--	--	--	--	--	--	--	--	--	--	--	--	--	--	--	--	--	--	--	--	--	--
c22198.graph_c0	86.30	20.41	17.95	8.81	0.00758847001302776	-2.24517650848903	down	0.783781947150195	-0.705937714064285	normal	--	--	Biological Process: metabolic process (GO:0008152);;	--	--	--	--	Protein NDH-DEPENDENT CYCLIC ELECTRON FLOW 5 OS=Arabidopsis thaliana OX=3702 GN=NDF5 PE=2 SV=1	S	Function unknown	PREDICTED: protein NDH-DEPENDENT CYCLIC ELECTRON FLOW 5 [Nelumbo nucifera]	biological process: metabolic process (GO:0008152)	--	1	p1	(A)10	10	34	43	GCCATTAACATCATGAAGAGCA	60.103	22	AGACCACAGGAGCAGGAGAA	59.986	20	221	3	223	TGCCATTAACATCATGAAGAGC	60.103	22	AGACCACAGGAGCAGGAGAA	59.986	20	222	2	223	GCCATTAACATCATGAAGAGCA	60.103
c22199.graph_c1	62.96	10.39	78.49	31.23	0.000172708774104802	-2.74940681951514	down	0.618127833660441	-1.00700690633236	normal	[K]	Transcription	Molecular Function: O-methyltransferase activity (GO:0008171);; Biological Process: alkaloid biosynthetic process (GO:0009821);; Molecular Function: identical protein binding (GO:0042802);;	--	[R]	General function prediction only	O-methyltransferase	(RS)-norcoclaurine 6-O-methyltransferase OS=Coptis japonica OX=3442 PE=1 SV=1	S	Function unknown	O-methyltransferase [Macleaya cordata]	molecular function: catalytic activity (GO:0003824);; biological process: metabolic process (GO:0008152);; biological process: cellular process (GO:0009987);; molecular function: binding (GO:0005488)	--	1	p3	(GAA)7	21	3	23	--	--	--	--	--	--	--	--	--	--	--	--	--	--	--	--	--	--	--	--
c22210.graph_c1	61.73	13.26	13.75	7.32	0.00241641223044931	-2.37719157558889	down	0.803658998032291	-0.585128239781619	normal	[J]	Translation, ribosomal structure and biogenesis	Molecular Function: peptide alpha-N-acetyltransferase activity (GO:0004596);; Biological Process: N-terminal protein amino acid acetylation (GO:0006474);; Cellular Component: protein acetyltransferase complex (GO:0031248);;	--	--	--	Acetyltransferase (GNAT) family;; Acetyltransferase (GNAT) domain;; Acetyltransferase (GNAT) domain	Serotonin N-acetyltransferase 2, chloroplastic OS=Oryza sativa subsp. japonica OX=39947 GN=SNAT2 PE=1 SV=1	S	Function unknown	GNAT domain [Macleaya cordata]	molecular function: catalytic activity (GO:0003824);; biological process: metabolic process (GO:0008152);; biological process: cellular process (GO:0009987);; cellular component: cell (GO:0005623);; cellular component: macromolecular complex (GO:0032991);; cellular component: cell part (GO:0044464)	--	--	--	--	--	--	--	--	--	--	--	--	--	--	--	--	--	--	--	--	--	--	--	--	--	--	--
c22214.graph_c0	44.72	42.96	4.52	38.25	0.880813085185146	-0.174215420201807	normal	1.24607366647211e-08	3.31290278302937	up	--	--	--	--	--	--	--	--	--	--	--	--	--	--	--	--	--	--	--	--	--	--	--	--	--	--	--	--	--	--	--	--	--	--	--	--	--	--	--
c22232.graph_c0	0.49	0.44	0.00	16.67	--	--	--	3.86502274629663e-10	5.30877394023203	up	--	--	Molecular Function: aspartic-type endopeptidase activity (GO:0004190);; Biological Process: proteolysis (GO:0006508);; Biological Process: lipid metabolic process (GO:0006629);; Biological Process: protein catabolic process (GO:0030163);;	K08245|3.1631e-19|mus:103992824|K08245 phytepsin [EC:3.4.23.40] | (RefSeq) aspartic proteinase oryzasin-1-like	[O]	Posttranslational modification, protein turnover, chaperones	--	Cyprosin (Fragment) OS=Cynara cardunculus OX=4265 GN=CYPRO1 PE=1 SV=2	O	Posttranslational modification, protein turnover, chaperones	aspartic proteinase A1-like [Cucurbita pepo subsp. pepo]	molecular function: catalytic activity (GO:0003824);; biological process: metabolic process (GO:0008152);; biological process: single-organism process (GO:0044699)	--	--	--	--	--	--	--	--	--	--	--	--	--	--	--	--	--	--	--	--	--	--	--	--	--	--	--
c22232.graph_c1	3.77	23.11	13.58	135.31	0.00661899255803633	2.36299594725653	up	3.43539641178836e-11	3.61461135670992	up	--	--	Molecular Function: aspartic-type endopeptidase activity (GO:0004190);; Biological Process: proteolysis (GO:0006508);; Biological Process: lipid metabolic process (GO:0006629);;	K08245|2.22968e-93|sly:101248260|K08245 phytepsin [EC:3.4.23.40] | (RefSeq) aspartic proteinase	[O]	Posttranslational modification, protein turnover, chaperones	Eukaryotic aspartyl protease;; Saposin-like type B, region 1;; Saposin-like type B, region 2	Aspartic proteinase OS=Cucurbita pepo OX=3663 PE=2 SV=1	O	Posttranslational modification, protein turnover, chaperones	PREDICTED: aspartic proteinase-like [Erythranthe guttata]	molecular function: catalytic activity (GO:0003824);; biological process: metabolic process (GO:0008152);; biological process: single-organism process (GO:0044699)	--	--	--	--	--	--	--	--	--	--	--	--	--	--	--	--	--	--	--	--	--	--	--	--	--	--	--
c22238.graph_c0	37.28	49.70	28.00	89.15	0.898180381816828	0.238730617444441	normal	0.00161360345556882	1.97038000724866	up	--	--	--	--	--	--	--	--	--	--	--	--	--	--	--	--	--	--	--	--	--	--	--	--	--	--	--	--	--	--	--	--	--	--	--	--	--	--	--
c22246.graph_c0	135.80	21.98	33.20	13.24	0.000161982408717232	-2.78798159848758	down	0.539398616601169	-1.00047844384236	normal	[J]	Translation, ribosomal structure and biogenesis	Molecular Function: organic cyclic compound binding (GO:0097159);; Molecular Function: heterocyclic compound binding (GO:1901363);;	--	[R]	General function prediction only	RNA recognition motif. (a.k.a. RRM, RBD, or RNP domain);; RNA recognition motif. (a.k.a. RRM, RBD, or RNP domain)	RNA-binding protein CP31B, chloroplastic OS=Arabidopsis thaliana OX=3702 GN=CP31B PE=1 SV=1	S	Function unknown	PREDICTED: 29 kDa ribonucleoprotein A, chloroplastic [Nelumbo nucifera]	molecular function: binding (GO:0005488)	--	--	--	--	--	--	--	--	--	--	--	--	--	--	--	--	--	--	--	--	--	--	--	--	--	--	--
c22247.graph_c0	0.51	4.61	0.51	7.29	0.0388272535222821	2.48437611714075	normal	3.39646605518329e-06	3.57520498569048	up	--	--	--	--	--	--	--	--	S	Function unknown	PREDICTED: uncharacterized protein LOC104595542 [Nelumbo nucifera]	--	--	--	--	--	--	--	--	--	--	--	--	--	--	--	--	--	--	--	--	--	--	--	--	--	--	--	--
c22255.graph_c1	33.99	61.42	18.49	58.88	0.836331043145525	0.686525093735577	normal	0.00139953500391155	1.98257195189709	up	--	--	Biological Process: transcription, DNA-templated (GO:0006351);;	--	--	--	MYB-CC type transfactor, LHEQLE motif	Myb family transcription factor PHL7 OS=Arabidopsis thaliana OX=3702 GN=PHL7 PE=2 SV=1	K	Transcription	PREDICTED: myb family transcription factor PHL7-like [Nelumbo nucifera]	biological process: metabolic process (GO:0008152);; biological process: cellular process (GO:0009987)	--	--	--	--	--	--	--	--	--	--	--	--	--	--	--	--	--	--	--	--	--	--	--	--	--	--	--
c22257.graph_c1	15.28	55.20	21.86	71.62	0.187130693188891	1.68310692832274	normal	0.00136203215805863	2.02617637649717	up	[G]	Carbohydrate transport and metabolism	Molecular Function: catalytic activity (GO:0003824);; Biological Process: trehalose biosynthetic process (GO:0005992);;	K16055|0|vvi:100265140|K16055 trehalose 6-phosphate synthase/phosphatase [EC:2.4.1.15 3.1.3.12] | (RefSeq) probable alpha,alpha-trehalose-phosphate synthase [UDP-forming] 7	[G]	Carbohydrate transport and metabolism	Trehalose-phosphatase;; Glycosyltransferase family 20;; haloacid dehalogenase-like hydrolase	Probable alpha,alpha-trehalose-phosphate synthase [UDP-forming] 7 OS=Arabidopsis thaliana OX=3702 GN=TPS7 PE=1 SV=1	G	Carbohydrate transport and metabolism	hypothetical protein AQUCO_03900035v1 [Aquilegia coerulea]	molecular function: catalytic activity (GO:0003824);; biological process: metabolic process (GO:0008152);; biological process: cellular process (GO:0009987);; biological process: single-organism process (GO:0044699)	Starch and sucrose metabolism (ko00500)	--	--	--	--	--	--	--	--	--	--	--	--	--	--	--	--	--	--	--	--	--	--	--	--	--	--
c22260.graph_c0	15.00	76.70	16.22	67.52	0.0159218538335026	2.1844240037268	normal	3.97325153378425e-05	2.36965377148769	up	--	--	--	K18211|1.61212e-106|egu:105058104|K18211 synaptosomal-associated protein 25 | (RefSeq) SNAP25 homologous protein SNAP33	[U]	Intracellular trafficking, secretion, and vesicular transport	--	SNAP25 homologous protein SNAP33 OS=Arabidopsis thaliana OX=3702 GN=SNAP33 PE=1 SV=1	U	Intracellular trafficking, secretion, and vesicular transport	PREDICTED: SNAP25 homologous protein SNAP33 [Elaeis guineensis]	--	--	--	--	--	--	--	--	--	--	--	--	--	--	--	--	--	--	--	--	--	--	--	--	--	--	--	--
c22263.graph_c0	111.38	11.89	20.64	10.30	1.53099842936655e-06	-3.36681787690051	down	0.751786085813746	-0.670538288096046	normal	--	--	Cellular Component: membrane (GO:0016020);;	--	--	--	Protein of unknown function (DUF3143)	--	S	Function unknown	uncharacterized protein LOC110823450 [Carica papaya]	cellular component: membrane (GO:0016020)	--	--	--	--	--	--	--	--	--	--	--	--	--	--	--	--	--	--	--	--	--	--	--	--	--	--	--
c22290.graph_c0	155.49	2.41	31.60	3.63	1.11022302462516e-16	-6.06141256560102	down	8.31645339294251e-06	-2.74431519111271	down	--	--	Cellular Component: chloroplast (GO:0009507);; Biological Process: cytochrome b6f complex assembly (GO:0010190);; Cellular Component: integral component of membrane (GO:0016021);;	--	--	--	Cofactor assembly of complex C subunit B	Protein COFACTOR ASSEMBLY OF COMPLEX C SUBUNIT B CCB1, chloroplastic OS=Arabidopsis thaliana OX=3702 GN=CCB1 PE=1 SV=1	S	Function unknown	protein COFACTOR ASSEMBLY OF COMPLEX C SUBUNIT B CCB1, chloroplastic [Amborella trichopoda]	cellular component: cell (GO:0005623);; cellular component: organelle (GO:0043226);; cellular component: cell part (GO:0044464);; biological process: cellular process (GO:0009987);; biological process: cellular component organization or biogenesis (GO:0071840);; cellular component: membrane (GO:0016020);; cellular component: membrane part (GO:0044425)	--	--	--	--	--	--	--	--	--	--	--	--	--	--	--	--	--	--	--	--	--	--	--	--	--	--	--
c22306.graph_c0	3.88	23.93	6.46	46.62	0.00927443212728629	2.34693742878705	up	1.55138214386064e-07	3.09926053889527	up	[R]	General function prediction only	Molecular Function: zinc ion binding (GO:0008270);; Molecular Function: oxidoreductase activity (GO:0016491);; Biological Process: oxidation-reduction process (GO:0055114);;	K18857|6.30361e-31|nnu:104587947|K18857 alcohol dehydrogenase class-P [EC:1.1.1.1] | (RefSeq) alcohol dehydrogenase-like	[Q]	Secondary metabolites biosynthesis, transport and catabolism	--	Alcohol dehydrogenase OS=Malus domestica OX=3750 GN=ADH PE=2 SV=1	C	Energy production and conversion	LOW QUALITY PROTEIN: ADH_zinc_N domain-containing protein/ADH_N domain-containing protein [Cephalotus follicularis]	molecular function: binding (GO:0005488);; molecular function: catalytic activity (GO:0003824);; biological process: metabolic process (GO:0008152);; biological process: single-organism process (GO:0044699)	Glycolysis / Gluconeogenesis (ko00010);; Fatty acid degradation (ko00071);; Tyrosine metabolism (ko00350);; alpha-Linolenic acid metabolism (ko00592)	--	--	--	--	--	--	--	--	--	--	--	--	--	--	--	--	--	--	--	--	--	--	--	--	--	--
c22324.graph_c0	345.36	27.83	84.48	33.26	7.89340180995524e-08	-3.80053249021499	down	0.698445235305525	-1.02676301142783	normal	[T]	Signal transduction mechanisms	Biological Process: response to reactive oxygen species (GO:0000302);; Molecular Function: nucleic acid binding (GO:0003676);; Molecular Function: GTPase activity (GO:0003924);; Molecular Function: GTP binding (GO:0005525);; Biological Process: translation (GO:0006412);; Cellular Component: chloroplast stroma (GO:0009570);; Biological Process: regulation of gene expression (GO:0010468);; Biologic…	K06207|0|nnu:104612989|K06207 GTP-binding protein | (RefSeq) GTP-binding protein TypA/BipA homolog	[J]	Translation, ribosomal structure and biogenesis	Elongation factor Tu GTP binding domain;; Elongation factor G C-terminus;; Elongation factor Tu domain 2;; 50S ribosome-binding GTPase	Putative elongation factor TypA-like SVR3, chloroplastic OS=Arabidopsis thaliana OX=3702 GN=SVR3 PE=1 SV=1	T	Signal transduction mechanisms	PREDICTED: uncharacterized protein LOC104612989 [Nelumbo nucifera]	biological process: response to stimulus (GO:0050896);; molecular function: binding (GO:0005488);; molecular function: catalytic activity (GO:0003824);; biological process: metabolic process (GO:0008152);; biological process: cellular process (GO:0009987);; cellular component: cell (GO:0005623);; cellular component: organelle (GO:0043226);; cellular component: organelle part (GO:0044422);; cellul…	--	--	--	--	--	--	--	--	--	--	--	--	--	--	--	--	--	--	--	--	--	--	--	--	--	--	--
c22341.graph_c0	22.14	81.41	104.38	17.19	0.134711354997599	1.70842959234142	normal	0.0003281670583547	-2.27124215400961	down	[C]	Energy production and conversion	Molecular Function: aconitate hydratase activity (GO:0003994);; Biological Process: metabolic process (GO:0008152);; Molecular Function: 4 iron, 4 sulfur cluster binding (GO:0051539);;	K01681|5.12646e-120|nnu:104610937|K01681 aconitate hydratase [EC:4.2.1.3] | (RefSeq) aconitate hydratase, cytoplasmic	[AJ]	--	Aconitase family (aconitate hydratase)	Aconitate hydratase 3, mitochondrial OS=Arabidopsis thaliana OX=3702 GN=ACO3 PE=1 SV=2	C	Energy production and conversion	hypothetical protein CRG98_032146 [Punica granatum]	molecular function: catalytic activity (GO:0003824);; biological process: metabolic process (GO:0008152);; molecular function: binding (GO:0005488)	Citrate cycle (TCA cycle) (ko00020);; Glyoxylate and dicarboxylate metabolism (ko00630);; Carbon metabolism (ko01200);; 2-Oxocarboxylic acid metabolism (ko01210);; Biosynthesis of amino acids (ko01230)	--	--	--	--	--	--	--	--	--	--	--	--	--	--	--	--	--	--	--	--	--	--	--	--	--	--
c22392.graph_c0	30.52	15.09	268.60	20.44	0.61798172162706	-1.18290837720546	normal	1.19389687025517e-08	-3.39840481244133	down	[G]	Carbohydrate transport and metabolism	Molecular Function: 1,4-alpha-glucan branching enzyme activity (GO:0003844);; Molecular Function: hydrolase activity, hydrolyzing O-glycosyl compounds (GO:0004553);; Biological Process: glycogen biosynthetic process (GO:0005978);; Molecular Function: cation binding (GO:0043169);;	K00700|0|vvi:100257371|K00700 1,4-alpha-glucan branching enzyme [EC:2.4.1.18] | (RefSeq) 1,4-alpha-glucan-branching enzyme 1, chloroplastic/amyloplastic	[G]	Carbohydrate transport and metabolism	Alpha amylase, C-terminal all-beta domain;; Carbohydrate-binding module 48 (Isoamylase N-terminal domain);; Alpha amylase, catalytic domain	1,4-alpha-glucan-branching enzyme OS=Solanum tuberosum OX=4113 GN=SBE1 PE=2 SV=2	G	Carbohydrate transport and metabolism	PREDICTED: 1,4-alpha-glucan-branching enzyme 1, chloroplastic/amyloplastic isoform X1 [Vitis vinifera]	molecular function: catalytic activity (GO:0003824);; biological process: metabolic process (GO:0008152);; biological process: cellular process (GO:0009987);; biological process: single-organism process (GO:0044699);; molecular function: binding (GO:0005488)	Starch and sucrose metabolism (ko00500)	--	--	--	--	--	--	--	--	--	--	--	--	--	--	--	--	--	--	--	--	--	--	--	--	--	--
c22393.graph_c0	22.83	186.50	34.51	210.81	0.000312177824450144	2.85863379702208	up	9.67844940857887e-08	2.92642505721223	up	[O]	Posttranslational modification, protein turnover, chaperones	Cellular Component: cytosol (GO:0005829);; Biological Process: proteolysis (GO:0006508);; Molecular Function: pyroglutamyl-peptidase activity (GO:0016920);;	K01304|1.78419e-116|nnu:104591402|K01304 pyroglutamyl-peptidase [EC:3.4.19.3] | (RefSeq) pyrrolidone-carboxylate peptidase 1-like	[O]	Posttranslational modification, protein turnover, chaperones	Pyroglutamyl peptidase	--	O	Posttranslational modification, protein turnover, chaperones	PREDICTED: uncharacterized protein LOC104591402 [Nelumbo nucifera]	cellular component: cell (GO:0005623);; cellular component: cell part (GO:0044464);; biological process: metabolic process (GO:0008152);; molecular function: catalytic activity (GO:0003824)	--	1	p2	(CT)11	22	1	22	--	--	--	--	--	--	--	--	--	--	--	--	--	--	--	--	--	--	--	--
c22394.graph_c0	330.33	26.18	92.60	14.80	1.03511654692134e-07	-3.71829502444982	down	0.00133050416596547	-2.09855190221113	down	[J]	Translation, ribosomal structure and biogenesis	Molecular Function: structural constituent of ribosome (GO:0003735);; Cellular Component: mitochondrial large ribosomal subunit (GO:0005762);; Biological Process: translation (GO:0006412);; Cellular Component: chloroplast stroma (GO:0009570);; Cellular Component: thylakoid (GO:0009579);; Biological Process: response to cytokinin (GO:0009735);; Cellular Component: chloroplast envelope (GO:0009941)…	K02899|4.66785e-86|pda:103715716|K02899 large subunit ribosomal protein L27 | (RefSeq) 50S ribosomal protein L27, chloroplastic	[J]	Translation, ribosomal structure and biogenesis	Ribosomal L27 protein	50S ribosomal protein L27, chloroplastic OS=Spinacia oleracea OX=3562 GN=RPL27 PE=1 SV=2	J	Translation, ribosomal structure and biogenesis	PREDICTED: LOW QUALITY PROTEIN: 50S ribosomal protein L27, chloroplastic [Phoenix dactylifera]	molecular function: structural molecule activity (GO:0005198);; cellular component: cell (GO:0005623);; cellular component: membrane-enclosed lumen (GO:0031974);; cellular component: macromolecular complex (GO:0032991);; cellular component: organelle (GO:0043226);; cellular component: organelle part (GO:0044422);; cellular component: cell part (GO:0044464);; biological process: metabolic process …	Ribosome (ko03010)	--	--	--	--	--	--	--	--	--	--	--	--	--	--	--	--	--	--	--	--	--	--	--	--	--	--
c22398.graph_c0	109.46	20.63	167.66	89.46	0.000687690254159934	-2.56004698872273	down	0.906071791356303	-0.582838808627279	normal	[O]	Posttranslational modification, protein turnover, chaperones	Biological Process: sulfate assimilation (GO:0000103);; Cellular Component: cytosol (GO:0005829);; Cellular Component: plasma membrane (GO:0005886);; Biological Process: protein folding (GO:0006457);; Biological Process: glycerol ether metabolic process (GO:0006662);; Molecular Function: protein disulfide oxidoreductase activity (GO:0015035);; Molecular Function: oxidoreductase activity, acting o…	K03671|8.81526e-42|sind:105156568|K03671 thioredoxin 1 | (RefSeq) thioredoxin H2	[O]	Posttranslational modification, protein turnover, chaperones	Thioredoxin;; Thioredoxin-like;; F plasmid transfer operon protein;; Mitosis protein DIM1	Thioredoxin H2 OS=Arabidopsis thaliana OX=3702 GN=TRX2 PE=2 SV=2	O	Posttranslational modification, protein turnover, chaperones	thioredoxin H2 [Sesamum indicum]	biological process: metabolic process (GO:0008152);; biological process: cellular process (GO:0009987);; cellular component: cell (GO:0005623);; cellular component: cell part (GO:0044464);; cellular component: membrane (GO:0016020);; biological process: single-organism process (GO:0044699);; molecular function: catalytic activity (GO:0003824);; biological process: response to stimulus (GO:0050896…	--	--	--	--	--	--	--	--	--	--	--	--	--	--	--	--	--	--	--	--	--	--	--	--	--	--	--
c22401.graph_c0	26.95	88.95	80.61	231.91	0.240148372377774	1.55346208682517	normal	0.00693919062970061	1.84663479521092	up	--	--	--	--	[R]	General function prediction only	--	Zinc finger CCCH domain-containing protein 2 OS=Oryza sativa subsp. japonica OX=39947 GN=Os01g0192000 PE=2 SV=1	S	Function unknown	PREDICTED: zinc finger CCCH domain-containing protein 20 [Nelumbo nucifera]	--	--	--	--	--	--	--	--	--	--	--	--	--	--	--	--	--	--	--	--	--	--	--	--	--	--	--	--
c22402.graph_c0	30.14	127.41	23.54	89.06	0.113816908940746	1.90984535735133	normal	0.000231591246078744	2.23364292575984	up	[T]	Signal transduction mechanisms	Molecular Function: phosphoprotein phosphatase activity (GO:0004721);; Molecular Function: cation binding (GO:0043169);;	K14497|7.76703e-132|nnu:104592057|K14497 protein phosphatase 2C [EC:3.1.3.16] | (RefSeq) probable protein phosphatase 2C 6	[T]	Signal transduction mechanisms	Protein phosphatase 2C	Probable protein phosphatase 2C 6 OS=Oryza sativa subsp. japonica OX=39947 GN=Os01g0583100 PE=1 SV=1	T	Signal transduction mechanisms	PREDICTED: probable protein phosphatase 2C 6 [Nelumbo nucifera]	molecular function: catalytic activity (GO:0003824);; biological process: metabolic process (GO:0008152);; biological process: cellular process (GO:0009987);; molecular function: binding (GO:0005488)	Plant hormone signal transduction (ko04075)	1	p2	(AG)7	14	3187	3200	TGTCATGGATGGAACGAGAA	60.048	20	AGGCATCCACCGCTATAATG	59.945	20	257	3091	3347	TTGTCATGGATGGAACGAGA	60.048	20	AGGCATCCACCGCTATAATG	59.945	20	258	3090	3347	TGCTCCATTTGTCATACCCA	59.924
c22420.graph_c0	223.61	17.73	135.14	43.56	5.54261808671797e-08	-3.82139948199933	down	0.390413166838363	-1.31587089321622	normal	[E]	Amino acid transport and metabolism	Cellular Component: cytoplasm (GO:0005737);; Biological Process: L-phenylalanine catabolic process (GO:0006559);; Biological Process: cinnamic acid biosynthetic process (GO:0009800);; Molecular Function: phenylalanine ammonia-lyase activity (GO:0045548);;	K10775|0|nnu:104601277|K10775 phenylalanine ammonia-lyase [EC:4.3.1.24] | (RefSeq) phenylalanine ammonia-lyase	[Q]	Secondary metabolites biosynthesis, transport and catabolism	Aromatic amino acid lyase	Phenylalanine ammonia-lyase OS=Citrus limon OX=2708 GN=PAL6 PE=2 SV=1	E	Amino acid transport and metabolism	phenylalanine ammonia lyase [Asarum sieboldii]	cellular component: cell (GO:0005623);; cellular component: cell part (GO:0044464);; biological process: metabolic process (GO:0008152);; biological process: cellular process (GO:0009987);; biological process: single-organism process (GO:0044699);; molecular function: catalytic activity (GO:0003824)	Phenylalanine metabolism (ko00360);; Phenylpropanoid biosynthesis (ko00940)	1	p2	(AT)9	18	2697	2714	--	--	--	--	--	--	--	--	--	--	--	--	--	--	--	--	--	--	--	--
c22430.graph_c0	141.48	16.40	319.06	32.68	4.183624610965e-06	-3.28177249811518	down	8.24329224546894e-07	-2.98006908920334	down	--	--	--	--	--	--	GDP-fucose protein O-fucosyltransferase	O-fucosyltransferase 31 OS=Arabidopsis thaliana OX=3702 GN=OFUT31 PE=2 SV=1	S	Function unknown	O-fucosyltransferase 39 [Citrus clementina]	--	--	--	--	--	--	--	--	--	--	--	--	--	--	--	--	--	--	--	--	--	--	--	--	--	--	--	--
c22448.graph_c0	17.22	200.64	2.66	152.04	1.00248225626265e-05	3.36865871916748	up	0	6.1017994139962	up	--	--	--	--	--	--	--	--	S	Function unknown	PREDICTED: uncharacterized protein LOC100244084 [Vitis vinifera]	--	--	--	--	--	--	--	--	--	--	--	--	--	--	--	--	--	--	--	--	--	--	--	--	--	--	--	--
c22457.graph_c0	83.39	169.84	83.96	251.96	0.888740912814977	0.858396768096477	normal	0.00656566598145591	1.90271853448223	up	--	--	Cellular Component: nuclear pore (GO:0005643);; Cellular Component: cytosol (GO:0005829);; Molecular Function: Ran GTPase binding (GO:0008536);; Biological Process: positive regulation of protein export from nucleus (GO:0046827);; Molecular Function: R-SMAD binding (GO:0070412);;	K15304|2.215e-76|nnu:104592259|K15304 Ran-binding protein 3 | (RefSeq) nuclear pore complex protein NUP50A-like	[U]	Intracellular trafficking, secretion, and vesicular transport	RanBP1 domain;; NUP50 (Nucleoporin 50 kDa)	Nuclear pore complex protein NUP50A OS=Arabidopsis thaliana OX=3702 GN=NUP50A PE=1 SV=1	U	Intracellular trafficking, secretion, and vesicular transport	hypothetical protein AQUCO_00100573v1 [Aquilegia coerulea]	cellular component: cell (GO:0005623);; cellular component: macromolecular complex (GO:0032991);; cellular component: organelle (GO:0043226);; cellular component: organelle part (GO:0044422);; cellular component: cell part (GO:0044464);; molecular function: binding (GO:0005488);; biological process: biological regulation (GO:0065007)	--	--	--	--	--	--	--	--	--	--	--	--	--	--	--	--	--	--	--	--	--	--	--	--	--	--	--
c22459.graph_c0	144.24	57.80	401.45	81.23	0.406548027519065	-1.48553403398916	normal	0.00794120972305357	-1.98666346405095	down	[E]	Amino acid transport and metabolism	Molecular Function: glycine hydroxymethyltransferase activity (GO:0004372);; Cellular Component: cytosol (GO:0005829);; Cellular Component: plasma membrane (GO:0005886);; Biological Process: glycine metabolic process (GO:0006544);; Biological Process: L-serine metabolic process (GO:0006563);; Molecular Function: methyltransferase activity (GO:0008168);; Cellular Component: plasmodesma (GO:0009506…	K00600|0|nnu:104609082|K00600 glycine hydroxymethyltransferase [EC:2.1.2.1] | (RefSeq) serine hydroxymethyltransferase 4	[E]	Amino acid transport and metabolism	Serine hydroxymethyltransferase	Serine hydroxymethyltransferase 4 OS=Arabidopsis thaliana OX=3702 GN=SHM4 PE=1 SV=1	E	Amino acid transport and metabolism	PREDICTED: serine hydroxymethyltransferase 4 [Nelumbo nucifera]	molecular function: catalytic activity (GO:0003824);; cellular component: cell (GO:0005623);; cellular component: cell part (GO:0044464);; cellular component: membrane (GO:0016020);; biological process: metabolic process (GO:0008152);; biological process: cellular process (GO:0009987);; biological process: single-organism process (GO:0044699);; cellular component: cell junction (GO:0030054);; cel…	Glycine, serine and threonine metabolism (ko00260);; Cyanoamino acid metabolism (ko00460);; Glyoxylate and dicarboxylate metabolism (ko00630);; One carbon pool by folate (ko00670);; Carbon metabolism (ko01200);; Biosynthesis of amino acids (ko01230)	--	--	--	--	--	--	--	--	--	--	--	--	--	--	--	--	--	--	--	--	--	--	--	--	--	--
c22479.graph_c0	359.46	1.85	22.03	1.62	0	-7.61962658821276	down	2.80508093197795e-07	-3.33018744782325	down	--	--	Molecular Function: DNA binding (GO:0003677);; Cellular Component: nucleus (GO:0005634);; Molecular Function: zinc ion binding (GO:0008270);; Biological Process: positive regulation of transcription, DNA-templated (GO:0045893);;	--	--	--	GATA-type transcription activator, N-terminal	--	S	Function unknown	hypothetical protein BVC80_8585g10 [Macleaya cordata]	molecular function: binding (GO:0005488);; cellular component: cell (GO:0005623);; cellular component: organelle (GO:0043226);; cellular component: cell part (GO:0044464);; biological process: biological regulation (GO:0065007)	--	--	--	--	--	--	--	--	--	--	--	--	--	--	--	--	--	--	--	--	--	--	--	--	--	--	--
c22489.graph_c0	31.38	814.10	33.63	1392.36	1.76240411153827e-09	4.52977910110193	up	0	5.69005288181983	up	--	--	Biological Process: response to stimulus (GO:0050896);; Biological Process: biological regulation (GO:0065007);;	--	--	--	--	S-norcoclaurine synthase 2 OS=Papaver somniferum OX=3469 GN=NCS2 PE=1 SV=1	S	Function unknown	S-norcoclaurine synthase 2 [Citrus clementina]	biological process: response to stimulus (GO:0050896);; biological process: biological regulation (GO:0065007)	--	--	--	--	--	--	--	--	--	--	--	--	--	--	--	--	--	--	--	--	--	--	--	--	--	--	--
c22489.graph_c1	1.95	135.47	6.26	432.47	4.57955895427631e-12	5.67488671349274	up	0	6.34210911667043	up	--	--	--	--	--	--	--	--	--	--	--	--	--	--	--	--	--	--	--	--	--	--	--	--	--	--	--	--	--	--	--	--	--	--	--	--	--	--	--
c22492.graph_c0	286.16	784.16	331.94	1238.61	0.801949815157764	1.28702793543872	normal	0.000745471623750382	2.21778094994142	up	[C]	Energy production and conversion	Molecular Function: magnesium ion binding (GO:0000287);; Molecular Function: isocitrate dehydrogenase (NADP+) activity (GO:0004450);; Molecular Function: copper ion binding (GO:0005507);; Cellular Component: cytosol (GO:0005829);; Cellular Component: plasma membrane (GO:0005886);; Biological Process: tricarboxylic acid cycle (GO:0006099);; Biological Process: isocitrate metabolic process (GO:0006…	K00031|0|rcu:8258744|K00031 isocitrate dehydrogenase [EC:1.1.1.42] | (RefSeq) isocitrate dehydrogenase [NADP]	[C]	Energy production and conversion	Isocitrate/isopropylmalate dehydrogenase	Cytosolic isocitrate dehydrogenase [NADP] OS=Arabidopsis thaliana OX=3702 GN=CICDH PE=2 SV=1	C	Energy production and conversion	hypothetical protein CISIN_1g015012mg [Citrus sinensis]	molecular function: binding (GO:0005488);; molecular function: catalytic activity (GO:0003824);; biological process: metabolic process (GO:0008152);; biological process: single-organism process (GO:0044699);; cellular component: cell (GO:0005623);; cellular component: cell part (GO:0044464);; cellular component: membrane (GO:0016020);; biological process: cellular process (GO:0009987);; cellular …	Citrate cycle (TCA cycle) (ko00020);; Glutathione metabolism (ko00480);; Carbon metabolism (ko01200);; 2-Oxocarboxylic acid metabolism (ko01210);; Biosynthesis of amino acids (ko01230);; Peroxisome (ko04146)	--	--	--	--	--	--	--	--	--	--	--	--	--	--	--	--	--	--	--	--	--	--	--	--	--	--
c22495.graph_c0	48.13	484.28	300.96	640.63	9.60398950475838e-05	3.09250705580137	up	0.182065684264098	1.51304078445406	normal	--	--	--	--	--	--	Dormancy/auxin associated protein	Dormancy-associated protein homolog 3 OS=Arabidopsis thaliana OX=3702 GN=At1g56220 PE=1 SV=1	S	Function unknown	PREDICTED: dormancy-associated protein homolog 4 [Nelumbo nucifera]	--	--	1	p1	(T)10	10	1745	1754	CCCAGGAAGAGGGCTACTTT	59.707	20	TCATGCATATCAGATGGCAAA	60.050	21	270	1650	1919	AACTTACCCAGGAAGAGGGC	59.576	20	TCATGCATATCAGATGGCAAA	60.050	21	276	1644	1919	GACGGCTAGGATTTGGTGAA	60.074
c22501.graph_c0	1232.31	27.85	170.18	15.17	3.5527136788005e-15	-5.63235176176601	down	9.66612483388474e-08	-3.1689039644108	down	[E]	Amino acid transport and metabolism	Molecular Function: catalytic activity (GO:0003824);; Biological Process: biosynthetic process (GO:0009058);; Molecular Function: pyridoxal phosphate binding (GO:0030170);;	K14272|0|egu:105049882|K14272 glutamate--glyoxylate aminotransferase [EC:2.6.1.4 2.6.1.2 2.6.1.44] | (RefSeq) glutamate--glyoxylate aminotransferase 2	[E]	Amino acid transport and metabolism	Aminotransferase class I and II	Glutamate--glyoxylate aminotransferase 2 OS=Arabidopsis thaliana OX=3702 GN=GGAT2 PE=1 SV=1	E	Amino acid transport and metabolism	PREDICTED: glutamate--glyoxylate aminotransferase 2 [Elaeis guineensis]	molecular function: catalytic activity (GO:0003824);; biological process: metabolic process (GO:0008152);; molecular function: binding (GO:0005488)	Arginine biosynthesis (ko00220);; Alanine, aspartate and glutamate metabolism (ko00250);; Glycine, serine and threonine metabolism (ko00260);; Glyoxylate and dicarboxylate metabolism (ko00630);; Carbon fixation in photosynthetic organisms (ko00710);; Carbon metabolism (ko01200);; 2-Oxocarboxylic acid metabolism (ko01210);; Biosynthesis of amino acids (ko01230)	--	--	--	--	--	--	--	--	--	--	--	--	--	--	--	--	--	--	--	--	--	--	--	--	--	--
c22503.graph_c0	847.59	58.57	112.62	41.12	9.55932044632846e-09	-4.03780926364043	down	0.535460782738022	-1.10984893712443	normal	[O]	Posttranslational modification, protein turnover, chaperones	Cellular Component: cell (GO:0005623);; Biological Process: glycerol ether metabolic process (GO:0006662);; Molecular Function: protein disulfide oxidoreductase activity (GO:0015035);; Biological Process: cell redox homeostasis (GO:0045454);; Biological Process: oxidation-reduction process (GO:0055114);;	K03671|1.05408e-62|mus:103994134|K03671 thioredoxin 1 | (RefSeq) thioredoxin F1, chloroplastic-like	[O]	Posttranslational modification, protein turnover, chaperones	Thioredoxin;; Thioredoxin-like domain	Thioredoxin F, chloroplastic OS=Oryza sativa subsp. japonica OX=39947 GN=Os01g0913000 PE=2 SV=1	O	Posttranslational modification, protein turnover, chaperones	PREDICTED: thioredoxin F1, chloroplastic-like [Musa acuminata subsp. malaccensis]	cellular component: cell (GO:0005623);; biological process: metabolic process (GO:0008152);; biological process: single-organism process (GO:0044699);; molecular function: catalytic activity (GO:0003824);; biological process: cellular process (GO:0009987);; biological process: biological regulation (GO:0065007)	--	1	p1	(A)11	11	45	55	CATATTCCTCCCTCTACCAAAA	57.275	22	GGGTTGTCTCTACTGAGCGG	59.867	20	183	2	184	CATATTCCTCCCTCTACCAAAA	57.275	22	GCGTTGCTATTGGGTTGTCT	60.140	20	194	2	195	CATATTCCTCCCTCTACCAAAA	57.275
c22513.graph_c1	42.04	332.71	111.90	1084.28	0.000528437256191339	2.81588495086632	up	3.47514239606994e-11	3.59544189878214	up	--	--	--	--	--	--	--	--	S	Function unknown	PREDICTED: uncharacterized protein LOC103696430 isoform X2 [Phoenix dactylifera]	--	--	1	p2	(AG)11	22	1197	1218	--	--	--	--	--	--	--	--	--	--	--	--	--	--	--	--	--	--	--	--
c22518.graph_c0	1490.41	27.48	156.19	15.95	2.22044604925031e-16	-5.9253187300582	down	6.55438769148198e-07	-2.97016074281499	down	[CHR]	Energy production and conversion ;; Coenzyme transport and metabolism ;; General function prediction only	Molecular Function: oxidoreductase activity, acting on the CH-OH group of donors, NAD or NADP as acceptor (GO:0016616);; Molecular Function: NAD binding (GO:0051287);; Biological Process: oxidation-reduction process (GO:0055114);;	K15893|0|mus:103985791|K15893 hydroxypyruvate reductase 1 | (RefSeq) glycerate dehydrogenase isoform X1	[C]	Energy production and conversion	D-isomer specific 2-hydroxyacid dehydrogenase, NAD binding domain;; D-isomer specific 2-hydroxyacid dehydrogenase, catalytic domain	Glycerate dehydrogenase OS=Cucumis sativus OX=3659 GN=HPR-A PE=2 SV=1	C	Energy production and conversion	glycerate dehydrogenase [Asparagus officinalis]	molecular function: catalytic activity (GO:0003824);; biological process: metabolic process (GO:0008152);; biological process: single-organism process (GO:0044699);; molecular function: binding (GO:0005488)	Glycine, serine and threonine metabolism (ko00260);; Glyoxylate and dicarboxylate metabolism (ko00630);; Carbon metabolism (ko01200)	--	--	--	--	--	--	--	--	--	--	--	--	--	--	--	--	--	--	--	--	--	--	--	--	--	--
c22524.graph_c0	1337.94	117.55	129.03	34.13	2.93106237170271e-07	-3.67275792274863	down	0.0607882345281123	-1.59587836925915	normal	[J]	Translation, ribosomal structure and biogenesis	Cellular Component: membrane (GO:0016020);;	--	--	--	CAAD domains of cyanobacterial aminoacyl-tRNA synthetase	Protein CURVATURE THYLAKOID 1B, chloroplastic OS=Arabidopsis thaliana OX=3702 GN=CURT1B PE=1 SV=2	S	Function unknown	protein CURVATURE THYLAKOID 1B, chloroplastic [Durio zibethinus]	cellular component: membrane (GO:0016020)	--	1	p2	(AG)7	14	875	888	AGTTGTCTTCCAGCTCTCGC	59.751	20	ATTCCAAAGCCCCAAGGTAT	59.666	20	160	769	928	AGTTGTCTTCCAGCTCTCGC	59.751	20	CCCCTTTGCTGCTGCTACTA	60.534	20	211	769	979	AGTTGTCTTCCAGCTCTCGC	59.751
c22545.graph_c0	7225.10	867.45	723.86	183.47	3.6466999103868e-05	-3.22359860800826	down	0.105527218689837	-1.65416394150494	normal	[G]	Carbohydrate transport and metabolism	Molecular Function: ATP binding (GO:0005524);; Cellular Component: chloroplast stroma (GO:0009570);;	--	[O]	Posttranslational modification, protein turnover, chaperones	ATPase family associated with various cellular activities (AAA)	Ribulose bisphosphate carboxylase/oxygenase activase, chloroplastic OS=Malus domestica OX=3750 GN=RCA PE=2 SV=1	O	Posttranslational modification, protein turnover, chaperones	ribulose bisphosphate carboxylase/oxygenase activase, chloroplastic isoform X1 [Prunus avium]	molecular function: binding (GO:0005488);; cellular component: cell (GO:0005623);; cellular component: organelle (GO:0043226);; cellular component: organelle part (GO:0044422);; cellular component: cell part (GO:0044464)	--	--	--	--	--	--	--	--	--	--	--	--	--	--	--	--	--	--	--	--	--	--	--	--	--	--	--
c22547.graph_c0	519.64	1256.48	183.65	1030.60	0.894571848386604	1.10794817934192	normal	8.43767892000358e-07	2.80774759525029	up	[Q]	Secondary metabolites biosynthesis, transport and catabolism	Molecular Function: iron ion binding (GO:0005506);; Molecular Function: 1-aminocyclopropane-1-carboxylate oxidase activity (GO:0009815);; Biological Process: oxidation-reduction process (GO:0055114);;	K05933|7.07948e-170|sind:105175306|K05933 aminocyclopropanecarboxylate oxidase [EC:1.14.17.4] | (RefSeq) 1-aminocyclopropane-1-carboxylate oxidase	[QR]	--	2OG-Fe(II) oxygenase superfamily;; non-haem dioxygenase in morphine synthesis N-terminal	1-aminocyclopropane-1-carboxylate oxidase OS=Actinidia deliciosa OX=3627 GN=ACO PE=2 SV=1	S	Function unknown	1-aminocyclopropane-1-carboxylate oxidase-like [Olea europaea var. sylvestris]	molecular function: binding (GO:0005488);; molecular function: catalytic activity (GO:0003824);; biological process: metabolic process (GO:0008152);; biological process: single-organism process (GO:0044699)	Cysteine and methionine metabolism (ko00270)	2	c	(AT)6(AG)6	24	1330	1353	--	--	--	--	--	--	--	--	--	--	--	--	--	--	--	--	--	--	--	--
c22549.graph_c0	1959.74	86.36	418.38	33.32	3.56403795365168e-11	-4.66563172931117	down	1.88545985491118e-08	-3.323359114369	down	--	--	Cellular Component: photosystem I (GO:0009522);; Biological Process: photosynthesis (GO:0015979);; Cellular Component: integral component of membrane (GO:0016021);; Molecular Function: chlorophyll binding (GO:0016168);;	K08905|2.07957e-66|atr:18447403|K08905 photosystem I subunit V | (RefSeq) photosystem I reaction center subunit V, chloroplastic	--	--	Photosystem I psaG / psaK	Photosystem I reaction center subunit V, chloroplastic OS=Arabidopsis thaliana OX=3702 GN=PSAG PE=1 SV=1	I	Lipid transport and metabolism	photosystem I reaction center subunit V [Wolffia australiana]	cellular component: cell (GO:0005623);; cellular component: membrane (GO:0016020);; cellular component: macromolecular complex (GO:0032991);; cellular component: membrane part (GO:0044425);; cellular component: cell part (GO:0044464);; biological process: metabolic process (GO:0008152);; biological process: cellular process (GO:0009987);; molecular function: binding (GO:0005488)	Photosynthesis (ko00195)	--	--	--	--	--	--	--	--	--	--	--	--	--	--	--	--	--	--	--	--	--	--	--	--	--	--
c22550.graph_c0	35.89	2.88	3153.52	20.24	6.6243766694285e-08	-3.76219550028236	down	0	-6.95958057952821	down	--	--	--	--	--	--	Protein of unknown function (DUF642)	--	S	Function unknown	DUF642 [Vitis quinquangularis]	--	--	--	--	--	--	--	--	--	--	--	--	--	--	--	--	--	--	--	--	--	--	--	--	--	--	--	--
c22552.graph_c0	1489.77	38.25	492.64	32.56	2.1538326677728e-14	-5.44753708816412	down	1.32069610803143e-09	-3.59844232997621	down	--	--	Cellular Component: photosystem I (GO:0009522);; Cellular Component: chloroplast thylakoid membrane (GO:0009535);; Biological Process: photosynthesis, light harvesting (GO:0009765);; Cellular Component: integral component of membrane (GO:0016021);; Molecular Function: chlorophyll binding (GO:0016168);; Biological Process: protein-chromophore linkage (GO:0018298);; Molecular Function: metal ion bi…	K08916|1.57258e-141|rcu:8283006|K08916 light-harvesting complex II chlorophyll a/b binding protein 5 | (RefSeq) chlorophyll a-b binding protein CP26, chloroplastic	--	--	Chlorophyll A-B binding protein	Chlorophyll a-b binding protein CP26, chloroplastic OS=Arabidopsis thaliana OX=3702 GN=LHCB5 PE=1 SV=1	S	Function unknown	PREDICTED: chlorophyll a-b binding protein CP26, chloroplastic [Juglans regia]	cellular component: cell (GO:0005623);; cellular component: membrane (GO:0016020);; cellular component: macromolecular complex (GO:0032991);; cellular component: membrane part (GO:0044425);; cellular component: cell part (GO:0044464);; cellular component: organelle (GO:0043226);; cellular component: organelle part (GO:0044422);; biological process: metabolic process (GO:0008152);; biological proc…	Photosynthesis - antenna proteins (ko00196)	--	--	--	--	--	--	--	--	--	--	--	--	--	--	--	--	--	--	--	--	--	--	--	--	--	--
c22562.graph_c0	1369.19	14.69	300.95	18.01	0	-6.67519311764133	down	3.02204927749017e-10	-3.71504486115707	down	--	--	Biological Process: response to light stimulus (GO:0009416);; Cellular Component: photosystem I (GO:0009522);; Cellular Component: photosystem II (GO:0009523);; Cellular Component: chloroplast thylakoid membrane (GO:0009535);; Biological Process: photosynthesis, light harvesting in photosystem I (GO:0009768);; Cellular Component: chloroplast envelope (GO:0009941);; Cellular Component: plastoglobu…	K08913|2.33598e-87|sot:102606321|K08913 light-harvesting complex II chlorophyll a/b binding protein 2 | (RefSeq) chlorophyll a-b binding protein 5, chloroplastic	--	--	Chlorophyll A-B binding protein	Chlorophyll a-b binding protein 5, chloroplastic (Fragment) OS=Solanum lycopersicum OX=4081 GN=CAB5 PE=2 SV=1	J	Translation, ribosomal structure and biogenesis	chlorophyll a-b binding protein 151, chloroplastic [Morus notabilis]	biological process: response to stimulus (GO:0050896);; cellular component: cell (GO:0005623);; cellular component: membrane (GO:0016020);; cellular component: macromolecular complex (GO:0032991);; cellular component: membrane part (GO:0044425);; cellular component: cell part (GO:0044464);; cellular component: organelle (GO:0043226);; cellular component: organelle part (GO:0044422);; biological p…	Photosynthesis - antenna proteins (ko00196)	--	--	--	--	--	--	--	--	--	--	--	--	--	--	--	--	--	--	--	--	--	--	--	--	--	--
c22562.graph_c1	2662.18	38.84	889.56	21.87	0	-6.24150571926138	down	1.11022302462516e-16	-4.99328527518101	down	--	--	Biological Process: response to light stimulus (GO:0009416);; Cellular Component: photosystem I (GO:0009522);; Cellular Component: photosystem II (GO:0009523);; Cellular Component: chloroplast thylakoid membrane (GO:0009535);; Biological Process: photosynthesis, light harvesting in photosystem I (GO:0009768);; Cellular Component: chloroplast envelope (GO:0009941);; Cellular Component: plastoglobu…	K08913|3.31607e-86|pda:103721926|K08913 light-harvesting complex II chlorophyll a/b binding protein 2 | (RefSeq) chlorophyll a-b binding protein 5, chloroplastic	--	--	Chlorophyll A-B binding protein	Chlorophyll a-b binding protein, chloroplastic (Fragment) OS=Silene latifolia subsp. alba OX=52853 PE=2 SV=2	J	Translation, ribosomal structure and biogenesis	PREDICTED: chlorophyll a-b binding protein 5, chloroplastic [Phoenix dactylifera]	biological process: response to stimulus (GO:0050896);; cellular component: cell (GO:0005623);; cellular component: membrane (GO:0016020);; cellular component: macromolecular complex (GO:0032991);; cellular component: membrane part (GO:0044425);; cellular component: cell part (GO:0044464);; cellular component: organelle (GO:0043226);; cellular component: organelle part (GO:0044422);; biological p…	Photosynthesis - antenna proteins (ko00196)	--	--	--	--	--	--	--	--	--	--	--	--	--	--	--	--	--	--	--	--	--	--	--	--	--	--
c22564.graph_c0	4387.66	1.29	34.48	0.26	0	-11.7897461167691	down	0	-6.37770451042249	down	[P]	Inorganic ion transport and metabolism	Molecular Function: carbonate dehydratase activity (GO:0004089);; Molecular Function: zinc ion binding (GO:0008270);; Biological Process: carbon utilization (GO:0015976);;	K01673|3.10474e-146|jcu:105641543|K01673 carbonic anhydrase [EC:4.2.1.1] | (RefSeq) carbonic anhydrase, chloroplastic-like	[P]	Inorganic ion transport and metabolism	Carbonic anhydrase	Carbonic anhydrase, chloroplastic OS=Spinacia oleracea OX=3562 PE=1 SV=2	P	Inorganic ion transport and metabolism	carbonic anhydrase, chloroplastic [Jatropha curcas]	molecular function: catalytic activity (GO:0003824);; molecular function: binding (GO:0005488);; biological process: single-organism process (GO:0044699)	Nitrogen metabolism (ko00910)	--	--	--	--	--	--	--	--	--	--	--	--	--	--	--	--	--	--	--	--	--	--	--	--	--	--
c22580.graph_c0	1543.88	17.91	255.53	12.98	0	-6.59312863098898	down	1.69464442478784e-11	-3.9794188205963	down	[EF]	Amino acid transport and metabolism ;; Nucleotide transport and metabolism	Molecular Function: transaminase activity (GO:0008483);;	K00830|0|pda:103723389|K00830 alanine-glyoxylate transaminase / serine-glyoxylate transaminase / serine-pyruvate transaminase [EC:2.6.1.44 2.6.1.45 2.6.1.51] | (RefSeq) serine--glyoxylate aminotransferase	[R]	General function prediction only	Aminotransferase class-V	Serine--glyoxylate aminotransferase OS=Arabidopsis thaliana OX=3702 GN=AGT1 PE=1 SV=2	E	Amino acid transport and metabolism	LOW QUALITY PROTEIN: serine--glyoxylate aminotransferase-like [Asparagus officinalis]	molecular function: catalytic activity (GO:0003824)	Alanine, aspartate and glutamate metabolism (ko00250);; Glycine, serine and threonine metabolism (ko00260);; Glyoxylate and dicarboxylate metabolism (ko00630);; Carbon metabolism (ko01200);; Peroxisome (ko04146)	--	--	--	--	--	--	--	--	--	--	--	--	--	--	--	--	--	--	--	--	--	--	--	--	--	--
c22589.graph_c0	44.33	327.66	32.74	166.67	0.00119151319677402	2.71998626503731	up	2.14398407583083e-06	2.66658818832161	up	--	--	--	--	--	--	Development and cell death domain	B2 protein OS=Daucus carota OX=4039 PE=2 SV=1	--	--	PREDICTED: B2 protein-like [Nelumbo nucifera]	--	--	1	c	(TA)11cggattattacattaaccagtgtgtg(TA)6	60	539	598	GTTGAGTGGAGTCCGGAAAA	60.088	20	GAGAAGGGCAGCTCTTGAAA	59.694	20	218	486	703	AGTTCCGTCTTCCTCACCCT	60.111	20	GAGAAGGGCAGCTCTTGAAA	59.694	20	270	434	703	GTTGAGTGGAGTCCGGAAAA	60.088
c22594.graph_c0	56.12	673.42	26.95	168.73	7.72066199683508e-06	3.42107793867466	up	5.8399950986221e-08	2.9612395724102	up	--	--	--	--	--	--	Late embryogenesis abundant protein 18	--	S	Function unknown	Late embryogenesis abundant protein [Macleaya cordata]	--	--	--	--	--	--	--	--	--	--	--	--	--	--	--	--	--	--	--	--	--	--	--	--	--	--	--	--
c22598.graph_c0	890.79	36.60	351.29	35.54	1.29445343333146e-11	-4.77072726721806	down	7.82721831571465e-07	-2.98494946710506	down	--	--	Biological Process: response to light stimulus (GO:0009416);; Cellular Component: photosystem I (GO:0009522);; Cellular Component: chloroplast thylakoid membrane (GO:0009535);; Biological Process: photosynthesis, light harvesting in photosystem I (GO:0009768);; Cellular Component: chloroplast envelope (GO:0009941);; Cellular Component: plastoglobule (GO:0010287);; Cellular Component: integral com…	K08917|2.69686e-142|mus:103974633|K08917 light-harvesting complex II chlorophyll a/b binding protein 6 | (RefSeq) chlorophyll a-b binding protein CP24 10A, chloroplastic	--	--	Chlorophyll A-B binding protein	Chlorophyll a-b binding protein CP24 10A, chloroplastic OS=Solanum lycopersicum OX=4081 GN=CAP10A PE=3 SV=1	S	Function unknown	hypothetical protein AQUCO_00800078v1 [Aquilegia coerulea]	biological process: response to stimulus (GO:0050896);; cellular component: cell (GO:0005623);; cellular component: membrane (GO:0016020);; cellular component: macromolecular complex (GO:0032991);; cellular component: membrane part (GO:0044425);; cellular component: cell part (GO:0044464);; cellular component: organelle (GO:0043226);; cellular component: organelle part (GO:0044422);; biological p…	Photosynthesis - antenna proteins (ko00196)	1	c	(T)10catcttagattacttttatttgagagagca(AG)6	52	976	1027	CATCTTCTACTTCGAGGCCG	59.971	20	ATTCAATATTGGAGCGGTCG	59.923	20	237	842	1078	CATCTTCTACTTCGAGGCCG	59.971	20	TGAAATTCAATATTGGAGCGG	59.914	21	241	842	1082	CATGGTAGCCATGCTCATCTT	60.111
c22605.graph_c0	57.64	146.39	81.15	227.25	0.642452089787553	1.20621720775951	normal	0.00879430361617817	1.83037336271678	up	[O]	Posttranslational modification, protein turnover, chaperones	Biological Process: protein polyubiquitination (GO:0000209);; Molecular Function: ATP binding (GO:0005524);; Cellular Component: cytoplasm (GO:0005737);; Biological Process: DNA repair (GO:0006281);; Biological Process: histone ubiquitination (GO:0016574);; Molecular Function: ligase activity (GO:0016874);; Molecular Function: ubiquitin protein ligase binding (GO:0031625);; Biological Process: pr…	K10573|2.60044e-107|mtr:MTR_8g468530|K10573 ubiquitin-conjugating enzyme E2 A [EC:2.3.2.23] | (RefSeq) ubiquitin-conjugating enzyme	[O]	Posttranslational modification, protein turnover, chaperones	Ubiquitin-conjugating enzyme	Ubiquitin-conjugating enzyme E2 2 OS=Medicago sativa OX=3879 GN=UBC2 PE=2 SV=1	O	Posttranslational modification, protein turnover, chaperones	ubiquitin-conjugating enzyme [Medicago truncatula]	biological process: metabolic process (GO:0008152);; biological process: cellular process (GO:0009987);; molecular function: binding (GO:0005488);; cellular component: cell (GO:0005623);; cellular component: cell part (GO:0044464);; biological process: response to stimulus (GO:0050896);; biological process: cellular component organization or biogenesis (GO:0071840);; molecular function: catalytic…	Ubiquitin mediated proteolysis (ko04120)	--	--	--	--	--	--	--	--	--	--	--	--	--	--	--	--	--	--	--	--	--	--	--	--	--	--
c22606.graph_c0	741.73	8.42	130.63	3.47	0	-6.61171325377357	down	7.7715611723761e-16	-4.88617732102579	down	[G]	Carbohydrate transport and metabolism	Biological Process: carbohydrate metabolic process (GO:0005975);; Biological Process: dephosphorylation (GO:0016311);; Molecular Function: fructose 1,6-bisphosphate 1-phosphatase activity (GO:0042132);;	K01100|0|tcc:TCM_042607|K01100 sedoheptulose-bisphosphatase [EC:3.1.3.37] | (RefSeq) Sedoheptulose-bisphosphatase	[G]	Carbohydrate transport and metabolism	Fructose-1-6-bisphosphatase, N-terminal domain	Sedoheptulose-1,7-bisphosphatase, chloroplastic OS=Arabidopsis thaliana OX=3702 GN=At3g55800 PE=2 SV=1	G	Carbohydrate transport and metabolism	sedoheptulose-1,7-bisphosphatase, chloroplastic [Herrania umbratica]	biological process: metabolic process (GO:0008152);; biological process: cellular process (GO:0009987);; molecular function: catalytic activity (GO:0003824)	Carbon fixation in photosynthetic organisms (ko00710);; Carbon metabolism (ko01200)	--	--	--	--	--	--	--	--	--	--	--	--	--	--	--	--	--	--	--	--	--	--	--	--	--	--
c22615.graph_c1	23.22	17.71	15.60	47.69	0.784428809753751	-0.529993789142347	normal	0.00295802325110828	1.91992517965382	up	[J]	Translation, ribosomal structure and biogenesis	Molecular Function: RNA binding (GO:0003723);; Molecular Function: structural constituent of ribosome (GO:0003735);; Biological Process: translation (GO:0006412);; Cellular Component: small ribosomal subunit (GO:0015935);;	K02969|1.7333e-32|nnu:104590107|K02969 small subunit ribosomal protein S20e | (RefSeq) 40S ribosomal protein S20-2-like	[J]	Translation, ribosomal structure and biogenesis	Ribosomal protein S10p/S20e	40S ribosomal protein S20 OS=Oryza sativa subsp. japonica OX=39947 GN=RPS20 PE=2 SV=2	J	Translation, ribosomal structure and biogenesis	40S ribosomal protein S20-1-like [Asparagus officinalis]	molecular function: binding (GO:0005488);; molecular function: structural molecule activity (GO:0005198);; biological process: metabolic process (GO:0008152);; biological process: cellular process (GO:0009987);; cellular component: cell (GO:0005623);; cellular component: macromolecular complex (GO:0032991);; cellular component: organelle (GO:0043226);; cellular component: organelle part (GO:00444…	Ribosome (ko03010)	--	--	--	--	--	--	--	--	--	--	--	--	--	--	--	--	--	--	--	--	--	--	--	--	--	--
c22620.graph_c0	5.25	0.00	485.45	0.00	7.41097028078563e-07	-4.79362675694842	down	0	-11.2239456091816	down	--	--	--	--	--	--	Hydrophobic seed protein;; Protease inhibitor/seed storage/LTP family;; Probable lipid transfer	pEARLI1-like lipid transfer protein 1 OS=Arabidopsis thaliana OX=3702 GN=AZI1 PE=1 SV=1	S	Function unknown	PREDICTED: 36.4 kDa proline-rich protein [Nelumbo nucifera]	--	--	--	--	--	--	--	--	--	--	--	--	--	--	--	--	--	--	--	--	--	--	--	--	--	--	--	--
c22621.graph_c1	21.64	4.29	138.17	129.43	0.00211291352809073	-2.41662611533614	down	0.943075155405612	0.234093691951955	normal	[G]	Carbohydrate transport and metabolism	Molecular Function: transporter activity (GO:0005215);; Biological Process: transport (GO:0006810);; Cellular Component: integral component of membrane (GO:0016021);;	K09872|4.30534e-65|cit:102624436|K09872 aquaporin PIP | (RefSeq) probable aquaporin PIP2-8	[G]	Carbohydrate transport and metabolism	Major intrinsic protein	Aquaporin PIP2-7 OS=Arabidopsis thaliana OX=3702 GN=PIP2-7 PE=1 SV=2	G	Carbohydrate transport and metabolism	hypothetical protein CISIN_1g023370mg [Citrus sinensis]	molecular function: transporter activity (GO:0005215);; biological process: localization (GO:0051179);; cellular component: membrane (GO:0016020);; cellular component: membrane part (GO:0044425)	--	--	--	--	--	--	--	--	--	--	--	--	--	--	--	--	--	--	--	--	--	--	--	--	--	--	--
c22641.graph_c0	110.42	542.12	150.68	801.56	0.0387585781544283	2.13141074721123	normal	1.50049124136853e-06	2.73255341024745	up	--	--	--	--	--	--	RNA recognition motif. (a.k.a. RRM, RBD, or RNP domain)	Binding partner of ACD11 1 OS=Arabidopsis thaliana OX=3702 GN=BPA1 PE=1 SV=1	S	Function unknown	RNA recognition motif domain [Macleaya cordata]	--	--	--	--	--	--	--	--	--	--	--	--	--	--	--	--	--	--	--	--	--	--	--	--	--	--	--	--
c22642.graph_c0	0.44	94.32	0.66	30.68	3.3939517862791e-13	6.56566272677603	up	5.74762459848444e-13	5.09242952441254	up	--	--	--	--	--	--	--	--	--	--	--	--	--	--	--	--	--	--	--	--	--	--	--	--	--	--	--	--	--	--	--	--	--	--	--	--	--	--	--
c22642.graph_c1	5.79	918.38	21.81	81.68	0	7.03168402664416	up	0.000238182846697965	2.21762597229917	up	--	--	Biological Process: response to stress (GO:0006950);; Biological Process: multicellular organism development (GO:0007275);; Biological Process: response to abiotic stimulus (GO:0009628);;	--	--	--	Late embryogenesis abundant (LEA) group 1	18 kDa seed maturation protein OS=Glycine max OX=3847 GN=GMPM1 PE=2 SV=1	S	Function unknown	PREDICTED: 18 kDa seed maturation protein-like [Musa acuminata subsp. malaccensis]	biological process: response to stimulus (GO:0050896);; biological process: multicellular organismal process (GO:0032501);; biological process: developmental process (GO:0032502);; biological process: single-organism process (GO:0044699)	--	--	--	--	--	--	--	--	--	--	--	--	--	--	--	--	--	--	--	--	--	--	--	--	--	--	--
c22644.graph_c0	65.69	491.98	31.34	305.13	0.000937450760427838	2.7386408906253	up	1.98577820853529e-11	3.59953067548756	up	--	--	Biological Process: negative regulation of peptidase activity (GO:0010466);; Molecular Function: peptidase inhibitor activity (GO:0030414);;	K13899|1.60183e-17|tcc:TCM_020180|K13899 cystatin-C | (RefSeq) Cystatin	--	--	Aspartic acid proteinase inhibitor;; Cystatin domain	Cysteine proteinase inhibitor 4 OS=Oryza sativa subsp. japonica OX=39947 GN=Os01g0915200 PE=2 SV=1	O	Posttranslational modification, protein turnover, chaperones	PREDICTED: cysteine proteinase inhibitor B [Nicotiana attenuata]	biological process: biological regulation (GO:0065007);; molecular function: molecular function regulator (GO:0098772)	--	--	--	--	--	--	--	--	--	--	--	--	--	--	--	--	--	--	--	--	--	--	--	--	--	--	--
c22647.graph_c0	828.26	91.42	208.06	53.98	3.82743853954981e-06	-3.34152335012571	down	0.0594473413336682	-1.62357029375395	normal	[J]	Translation, ribosomal structure and biogenesis	Molecular Function: structural constituent of ribosome (GO:0003735);; Biological Process: translation (GO:0006412);; Cellular Component: plastid (GO:0009536);; Cellular Component: intracellular ribonucleoprotein complex (GO:0030529);;	K02935|2.52905e-35|fve:101297758|K02935 large subunit ribosomal protein L7/L12 | (RefSeq) 50S ribosomal protein L12-1, chloroplastic-like	[J]	Translation, ribosomal structure and biogenesis	Ribosomal protein L7/L12 C-terminal domain;; Ribosomal protein L7/L12 dimerisation domain	50S ribosomal protein L12, chloroplastic OS=Spinacia oleracea OX=3562 GN=RPL12 PE=1 SV=2	J	Translation, ribosomal structure and biogenesis	PREDICTED: 50S ribosomal protein L12-1, chloroplastic-like [Fragaria vesca subsp. vesca]	molecular function: structural molecule activity (GO:0005198);; biological process: metabolic process (GO:0008152);; biological process: cellular process (GO:0009987);; cellular component: cell (GO:0005623);; cellular component: organelle (GO:0043226);; cellular component: cell part (GO:0044464);; cellular component: macromolecular complex (GO:0032991)	Ribosome (ko03010)	--	--	--	--	--	--	--	--	--	--	--	--	--	--	--	--	--	--	--	--	--	--	--	--	--	--
c22649.graph_c0	725.96	27.44	195.75	17.27	4.35529390330203e-12	-4.89144002732984	down	9.31748985744107e-08	-3.18294880796244	down	[PQ]	Inorganic ion transport and metabolism ;; Secondary metabolites biosynthesis, transport and catabolism	Molecular Function: nitrite reductase [NAD(P)H] activity (GO:0008942);; Biological Process: nitrate assimilation (GO:0042128);; Molecular Function: 2 iron, 2 sulfur cluster binding (GO:0051537);; Biological Process: oxidation-reduction process (GO:0055114);;	--	--	--	Rieske-like [2Fe-2S] domain;; Photosystem I reaction centre subunit VI	Photosystem I reaction center subunit VI, chloroplastic OS=Spinacia oleracea OX=3562 GN=PSAH PE=1 SV=1	C	Energy production and conversion	PREDICTED: uncharacterized protein LOC104586479 isoform X2 [Nelumbo nucifera]	molecular function: catalytic activity (GO:0003824);; biological process: metabolic process (GO:0008152);; biological process: single-organism process (GO:0044699);; biological process: cellular process (GO:0009987);; molecular function: binding (GO:0005488)	--	1	p2	(CT)6	12	1450	1461	CCGGATCTAATGCTAGAGCG	59.960	20	GTTGCGGAGAACTTGGAAAG	59.853	20	240	1266	1505	CGCCGGATCTAATGCTAGAG	59.960	20	GTTGCGGAGAACTTGGAAAG	59.853	20	242	1264	1505	CCGGATCTAATGCTAGAGCG	59.960
c22653.graph_c0	105.57	557.82	104.34	358.90	0.0363710967582874	2.23300741984655	normal	0.00148774562499721	2.09908936932222	up	--	--	Biological Process: transport (GO:0006810);; Cellular Component: integral component of membrane (GO:0016021);;	--	[I]	Lipid transport and metabolism	CRAL/TRIO domain;; CRAL/TRIO, N-terminal domain	Patellin-5 OS=Arabidopsis thaliana OX=3702 GN=PATL5 PE=1 SV=2	S	Function unknown	patellin-3 [Amborella trichopoda]	biological process: localization (GO:0051179);; cellular component: membrane (GO:0016020);; cellular component: membrane part (GO:0044425)	--	1	p2	(GA)8	16	2174	2189	GTATCTTTCACCTCCGCAGC	59.843	20	TGTTGCTCCCTCCTCTCTGT	59.986	20	250	2064	2313	GTATCTTTCACCTCCGCAGC	59.843	20	CAGACTGTTGCTCCCTCCTC	59.986	20	255	2064	2318	GTATCTTTCACCTCCGCAGC	59.843
c22671.graph_c0	32.07	387.63	94.88	516.75	7.39378806569047e-06	3.42898655182869	up	8.42985682258934e-07	2.76551472400619	up	--	--	--	--	--	--	--	--	S	Function unknown	PREDICTED: uncharacterized protein LOC104613306 [Nelumbo nucifera]	--	--	--	--	--	--	--	--	--	--	--	--	--	--	--	--	--	--	--	--	--	--	--	--	--	--	--	--
c22671.graph_c1	24.30	183.68	45.92	457.51	0.000465956711874438	2.74775425652376	up	1.16885390255561e-11	3.63898959004732	up	--	--	--	--	--	--	--	--	S	Function unknown	PREDICTED: leucine-rich repeat extensin-like protein 5 [Nelumbo nucifera]	--	--	--	--	--	--	--	--	--	--	--	--	--	--	--	--	--	--	--	--	--	--	--	--	--	--	--	--
c22673.graph_c0	420.87	57.48	235.79	59.06	5.55771702540619e-05	-3.04014914552915	down	0.0731208602380059	-1.68022400644144	normal	[O]	Posttranslational modification, protein turnover, chaperones	Molecular Function: ATP binding (GO:0005524);; Cellular Component: cytoplasm (GO:0005737);; Biological Process: protein refolding (GO:0042026);;	K04077|0|nnu:104592091|K04077 chaperonin GroEL | (RefSeq) ruBisCO large subunit-binding protein subunit beta, chloroplastic	[O]	Posttranslational modification, protein turnover, chaperones	TCP-1/cpn60 chaperonin family	RuBisCO large subunit-binding protein subunit beta, chloroplastic OS=Pisum sativum OX=3888 PE=1 SV=2	O	Posttranslational modification, protein turnover, chaperones	PREDICTED: ruBisCO large subunit-binding protein subunit beta, chloroplastic [Nelumbo nucifera]	molecular function: binding (GO:0005488);; cellular component: cell (GO:0005623);; cellular component: cell part (GO:0044464);; biological process: cellular process (GO:0009987)	RNA degradation (ko03018)	1	p2	(GA)9	18	1	18	--	--	--	--	--	--	--	--	--	--	--	--	--	--	--	--	--	--	--	--
c22676.graph_c0	59.58	0.00	6.67	0.00	3.85247389544929e-13	-6.50386753728107	down	0.0360278899723439	-3.31708142699882	normal	--	--	--	--	--	--	--	--	--	--	--	--	--	--	--	--	--	--	--	--	--	--	--	--	--	--	--	--	--	--	--	--	--	--	--	--	--	--	--
c22678.graph_c0	71.75	10.11	142.58	46.17	3.5371422844821e-05	-2.98476089743558	down	0.396627521142801	-1.28906063875611	normal	--	--	Biological Process: transcription, DNA-templated (GO:0006351);; Biological Process: regulation of cellular process (GO:0050794);;	K14484|2.41363e-164|nnu:104595570|K14484 auxin-responsive protein IAA | (RefSeq) auxin-responsive protein IAA9-like	--	--	AUX/IAA family	Auxin-responsive protein IAA9 OS=Arabidopsis thaliana OX=3702 GN=IAA9 PE=1 SV=1	K	Transcription	PREDICTED: auxin-responsive protein IAA9-like [Nelumbo nucifera]	biological process: metabolic process (GO:0008152);; biological process: cellular process (GO:0009987);; biological process: biological regulation (GO:0065007)	Plant hormone signal transduction (ko04075)	--	--	--	--	--	--	--	--	--	--	--	--	--	--	--	--	--	--	--	--	--	--	--	--	--	--
c22685.graph_c0	341.38	29.33	278.15	28.58	1.31907450628965e-07	-3.69928136151847	down	7.62031052037315e-07	-2.95720638331232	down	[L]	Replication, recombination and repair	--	--	--	--	SOUL heme-binding protein	--	S	Function unknown	PREDICTED: heme-binding protein 2-like [Nelumbo nucifera]	--	--	--	--	--	--	--	--	--	--	--	--	--	--	--	--	--	--	--	--	--	--	--	--	--	--	--	--
c22703.graph_c0	13.59	76.76	34.70	190.66	0.00561979963567183	2.32082406757975	up	4.98531751769171e-07	2.77482541600168	up	[JO]	Translation, ribosomal structure and biogenesis ;; Posttranslational modification, protein turnover, chaperones	Biological Process: N-terminal protein amino acid acetylation (GO:0006474);; Molecular Function: N-acetyltransferase activity (GO:0008080);;	--	--	--	Acetyltransferase (GNAT) domain;; Acetyltransferase (GNAT) family;; Acetyltransferase (GNAT) domain	--	J	Translation, ribosomal structure and biogenesis	PREDICTED: uncharacterized N-acetyltransferase p20-like [Gossypium hirsutum]	biological process: metabolic process (GO:0008152);; biological process: cellular process (GO:0009987);; molecular function: catalytic activity (GO:0003824)	--	--	--	--	--	--	--	--	--	--	--	--	--	--	--	--	--	--	--	--	--	--	--	--	--	--	--
c22710.graph_c0	13.08	6.98	169.48	10.73	0.528020935111676	-1.04398653150753	normal	7.40330241555398e-10	-3.63638947079658	down	[M]	Cell wall/membrane/envelope biogenesis	Molecular Function: catalytic activity (GO:0003824);; Molecular Function: coenzyme binding (GO:0050662);;	K10046|9.7039e-131|pop:POPTR_0005s05450g|K10046 GDP-D-mannose 3', 5'-epimerase [EC:5.1.3.18 5.1.3.-] | (RefSeq) NAD-dependent epimerase/dehydratase family protein	[GM]	--	NAD dependent epimerase/dehydratase family;; GDP-mannose 4,6 dehydratase;; 3-beta hydroxysteroid dehydrogenase/isomerase family;; NAD(P)H-binding;; Polysaccharide biosynthesis protein;; Male sterility protein	GDP-mannose 3,5-epimerase 1 OS=Oryza sativa subsp. indica OX=39946 GN=OsI_032456 PE=2 SV=1	M	Cell wall/membrane/envelope biogenesis	unknown [Populus trichocarpa]	molecular function: catalytic activity (GO:0003824);; molecular function: binding (GO:0005488)	Ascorbate and aldarate metabolism (ko00053);; Amino sugar and nucleotide sugar metabolism (ko00520)	--	--	--	--	--	--	--	--	--	--	--	--	--	--	--	--	--	--	--	--	--	--	--	--	--	--
c22710.graph_c1	19.90	6.85	145.78	23.96	0.0902809057743178	-1.67798230243276	normal	0.000336705111190549	-2.27680921293494	down	[M]	Cell wall/membrane/envelope biogenesis	Molecular Function: GDP-mannose 3,5-epimerase activity (GO:0047918);; Molecular Function: coenzyme binding (GO:0050662);;	K10046|2.31662e-129|pop:POPTR_0013s03790g|K10046 GDP-D-mannose 3', 5'-epimerase [EC:5.1.3.18 5.1.3.-] | (RefSeq) POPTRDRAFT_823669; NAD-dependent epimerase/dehydratase family protein	[GM]	--	NAD dependent epimerase/dehydratase family;; GDP-mannose 4,6 dehydratase	GDP-mannose 3,5-epimerase 2 OS=Oryza sativa subsp. japonica OX=39947 GN=GME-2 PE=2 SV=2	M	Cell wall/membrane/envelope biogenesis	hypothetical protein POPTR_013G040600v3 [Populus trichocarpa]	molecular function: catalytic activity (GO:0003824);; molecular function: binding (GO:0005488)	Ascorbate and aldarate metabolism (ko00053);; Amino sugar and nucleotide sugar metabolism (ko00520)	--	--	--	--	--	--	--	--	--	--	--	--	--	--	--	--	--	--	--	--	--	--	--	--	--	--
c22722.graph_c0	261.08	1.16	32.27	0.00	0	-7.78173794497894	down	0	-7.7106014629567	down	--	--	--	--	--	--	--	Photosynthetic NDH subunit of subcomplex B 4, chloroplastic OS=Arabidopsis thaliana OX=3702 GN=PNSB4 PE=2 SV=1	S	Function unknown	PREDICTED: photosynthetic NDH subunit of subcomplex B 4, chloroplastic [Musa acuminata subsp. malaccensis]	--	--	--	--	--	--	--	--	--	--	--	--	--	--	--	--	--	--	--	--	--	--	--	--	--	--	--	--
c22726.graph_c0	210.55	0.10	20.16	0.00	0	-10.0162041722913	down	0	-7.40573273886395	down	--	--	Cellular Component: extracellular region (GO:0005576);; Molecular Function: manganese ion binding (GO:0030145);; Molecular Function: nutrient reservoir activity (GO:0045735);;	--	--	--	Cupin;; Cupin domain	Auxin-binding protein ABP19a OS=Prunus persica OX=3760 GN=ABP19A PE=3 SV=1	S	Function unknown	hypothetical protein CDL15_Pgr028946 [Punica granatum]	cellular component: extracellular region (GO:0005576);; molecular function: binding (GO:0005488);; molecular function: nutrient reservoir activity (GO:0045735)	--	--	--	--	--	--	--	--	--	--	--	--	--	--	--	--	--	--	--	--	--	--	--	--	--	--	--
c22733.graph_c0	258.43	26.15	75.00	18.24	8.76235235813816e-07	-3.46090051507802	down	0.0227759902490173	-1.71143650728628	normal	[J]	Translation, ribosomal structure and biogenesis	Molecular Function: structural constituent of ribosome (GO:0003735);; Cellular Component: ribosome (GO:0005840);; Cellular Component: chloroplast stroma (GO:0009570);; Cellular Component: chloroplast envelope (GO:0009941);; Biological Process: plastid translation (GO:0032544);;	K02895|1.24775e-86|egu:105052661|K02895 large subunit ribosomal protein L24 | (RefSeq) 50S ribosomal protein L24, chloroplastic	[J]	Translation, ribosomal structure and biogenesis	Ribosomal proteins 50S L24/mitochondrial 39S L24;; KOW motif	50S ribosomal protein L24, chloroplastic OS=Arabidopsis thaliana OX=3702 GN=RPL24 PE=2 SV=2	J	Translation, ribosomal structure and biogenesis	Ribosomal protein L24 [Macleaya cordata]	molecular function: structural molecule activity (GO:0005198);; cellular component: cell (GO:0005623);; cellular component: macromolecular complex (GO:0032991);; cellular component: organelle (GO:0043226);; cellular component: cell part (GO:0044464);; cellular component: organelle part (GO:0044422);; biological process: metabolic process (GO:0008152);; biological process: cellular process (GO:000…	Ribosome (ko03010)	1	p4	(GCGA)5	20	64	83	TAAACTTATAGCCGGGTGCG	60.109	20	AAGAAAAGGAGTGGGGGAGA	60.045	20	178	0	177	TAAACTTATAGCCGGGTGCG	60.109	20	TGTCCAAGAAAAGGAGTGGG	60.081	20	183	0	182	TAAACTTATAGCCGGGTGCG	60.109
c22751.graph_c0	4.16	0.00	197.25	0.09	3.62785065410876e-06	-4.5798779662677	down	0	-9.35705022066215	down	--	--	--	--	--	--	--	--	--	--	--	--	--	--	--	--	--	--	--	--	--	--	--	--	--	--	--	--	--	--	--	--	--	--	--	--	--	--	--
c22760.graph_c0	98.44	16.60	93.91	26.57	0.000235150560828568	-2.72992342506917	down	0.106912737349843	-1.50050465533623	normal	--	--	Cellular Component: integral component of plasma membrane (GO:0005887);; Biological Process: water transport (GO:0006833);; Biological Process: cellular water homeostasis (GO:0009992);; Molecular Function: water channel activity (GO:0015250);; Molecular Function: glycerol channel activity (GO:0015254);; Biological Process: glycerol transport (GO:0015793);; Biological Process: ion transmembrane tr…	K09875|1.21865e-98|nnu:104610137|K09875 aquaporin SIP | (RefSeq) aquaporin SIP1-2	[G]	Carbohydrate transport and metabolism	Major intrinsic protein	Aquaporin SIP1-2 OS=Zea mays OX=4577 GN=SIP1-2 PE=2 SV=1	G	Carbohydrate transport and metabolism	aquaporin SIP1-2 [Ananas comosus]	cellular component: cell (GO:0005623);; cellular component: membrane (GO:0016020);; cellular component: membrane part (GO:0044425);; cellular component: cell part (GO:0044464);; biological process: single-organism process (GO:0044699);; biological process: localization (GO:0051179);; biological process: cellular process (GO:0009987);; biological process: biological regulation (GO:0065007);; biolo…	--	1	p3	(TCT)5	15	1137	1151	CTTCACCATGCCCATCTTCT	60.073	20	TTTCAAGCTTTCCCCATCAC	60.051	20	104	1113	1216	CTTCACCATGCCCATCTTCT	60.073	20	TGGATTTCCTGTGACCTTCC	59.903	20	166	1113	1278	CTTCACCATGCCCATCTTCT	60.073
c22762.graph_c0	220.66	9.66	35.50	4.77	1.97892813247336e-11	-4.66487725072144	down	3.94135038946919e-05	-2.5455457973855	down	--	--	Cellular Component: integral component of membrane (GO:0016021);;	--	--	--	Protein of unknown function (DUF751)	--	S	Function unknown	PREDICTED: uncharacterized protein LOC100254484 [Vitis vinifera]	cellular component: membrane (GO:0016020);; cellular component: membrane part (GO:0044425)	--	--	--	--	--	--	--	--	--	--	--	--	--	--	--	--	--	--	--	--	--	--	--	--	--	--	--
c22763.graph_c1	17.22	3.70	8.90	1.96	0.00324827460381594	-2.32477326487298	down	0.0317195121776234	-1.78698629320612	normal	--	--	--	--	--	--	--	--	--	--	--	--	--	--	--	--	--	--	--	--	--	--	--	--	--	--	--	--	--	--	--	--	--	--	--	--	--	--	--
c22774.graph_c0	230.65	9.30	27.60	2.30	6.73250344362941e-12	-4.78602260865753	down	8.5396539173388e-08	-3.22661853120269	down	[R]	General function prediction only	--	K15918|0|nnu:104595266|K15918 D-glycerate 3-kinase [EC:2.7.1.31] | (RefSeq) D-glycerate 3-kinase, chloroplastic	[R]	General function prediction only	--	D-glycerate 3-kinase, chloroplastic OS=Arabidopsis thaliana OX=3702 GN=GLYK PE=1 SV=2	G	Carbohydrate transport and metabolism	hypothetical protein AQUCO_02000201v1 [Aquilegia coerulea]	--	Glycine, serine and threonine metabolism (ko00260);; Glycerolipid metabolism (ko00561);; Glyoxylate and dicarboxylate metabolism (ko00630);; Carbon metabolism (ko01200)	1	p2	(AG)6	12	150	161	TGGTTTTCTCAAGGCAGGTT	59.711	20	GGGGAGGAGATGGGTTACAT	60.015	20	157	59	215	TGGTTTTCTCAAGGCAGGTT	59.711	20	ATGGGGAGGAGATGGGTTAC	60.015	20	159	59	217	TGGTTTTCTCAAGGCAGGTT	59.711
c22777.graph_c0	150.67	12.38	25.70	17.49	6.99802851222842e-08	-3.74155841162675	down	0.885756390308094	-0.22788639455672	normal	--	--	--	--	--	--	--	--	S	Function unknown	hypothetical protein COLO4_34910 [Corchorus olitorius]	--	--	--	--	--	--	--	--	--	--	--	--	--	--	--	--	--	--	--	--	--	--	--	--	--	--	--	--
c22782.graph_c0	0.58	0.22	11.51	2.21	--	--	--	0.00548140087991678	-1.96217261287053	down	--	--	--	--	--	--	Myb-like DNA-binding domain	Probable transcription factor KAN4 OS=Arabidopsis thaliana OX=3702 GN=KAN4 PE=1 SV=1	S	Function unknown	PREDICTED: probable transcription factor KAN4 isoform X1 [Nelumbo nucifera]	--	--	1	c	(AG)7aaacagaggggaagaatgaatcctaaaatagaaatataaacac(AG)9	75	1274	1348	--	--	--	--	--	--	--	--	--	--	--	--	--	--	--	--	--	--	--	--
c22786.graph_c0	38.39	3.03	15.23	8.20	3.50519903657975e-07	-3.68618659837031	down	0.785882153362325	-0.551071819978572	normal	--	--	Cellular Component: nucleosome (GO:0000786);; Molecular Function: DNA binding (GO:0003677);; Cellular Component: nucleus (GO:0005634);; Molecular Function: protein heterodimerization activity (GO:0046982);;	K11252|1.9891e-54|csv:105435297|K11252 histone H2B | (RefSeq) histone H2B.7	[B]	Chromatin structure and dynamics	Core histone H2A/H2B/H3/H4;; Histone-like transcription factor (CBF/NF-Y) and archaeal histone	Histone H2B.1 OS=Arabidopsis thaliana OX=3702 GN=At1g07790 PE=1 SV=3	B	Chromatin structure and dynamics	histone H2B.7 [Momordica charantia]	cellular component: cell (GO:0005623);; cellular component: macromolecular complex (GO:0032991);; cellular component: organelle (GO:0043226);; cellular component: organelle part (GO:0044422);; cellular component: cell part (GO:0044464);; molecular function: binding (GO:0005488)	--	--	--	--	--	--	--	--	--	--	--	--	--	--	--	--	--	--	--	--	--	--	--	--	--	--	--
c22789.graph_c0	10.69	107.85	23.06	87.97	4.25125228808998e-05	3.15949840421962	up	0.00016859134417202	2.2454471155686	up	[D]	Cell cycle control, cell division, chromosome partitioning	Cellular Component: plasma membrane (GO:0005886);; Biological Process: signal transduction (GO:0007165);; Cellular Component: integral component of membrane (GO:0016021);;	--	[R]	General function prediction only	Ankyrin repeats (3 copies);; Ankyrin repeats (many copies);; Domain of unknown function;; Ankyrin repeats (many copies);; Ankyrin repeat;; Ankyrin repeat	Ankyrin repeat-containing protein ITN1 OS=Arabidopsis thaliana OX=3702 GN=ITN1 PE=1 SV=1	S	Function unknown	Ankyrin repeat [Macleaya cordata]	cellular component: cell (GO:0005623);; cellular component: membrane (GO:0016020);; cellular component: cell part (GO:0044464);; biological process: cellular process (GO:0009987);; biological process: signaling (GO:0023052);; biological process: single-organism process (GO:0044699);; biological process: response to stimulus (GO:0050896);; biological process: biological regulation (GO:0065007);; c…	--	2	p1	(G)14	14	2179	2192	--	--	--	--	--	--	--	--	--	--	--	--	--	--	--	--	--	--	--	--
c22798.graph_c0	55.35	30.97	9.72	36.07	0.748823517899063	-1.0033000281322	normal	0.00019484704555861	2.20040795189159	up	--	--	--	--	--	--	PB1 domain	--	S	Function unknown	PREDICTED: uncharacterized protein LOC103488970 [Cucumis melo]	--	--	--	--	--	--	--	--	--	--	--	--	--	--	--	--	--	--	--	--	--	--	--	--	--	--	--	--
c22805.graph_c0	8.93	112.58	26.88	72.12	4.6008807887965e-06	3.47994854086084	up	0.0163822080888958	1.73946345906959	normal	[G]	Carbohydrate transport and metabolism	Biological Process: carbohydrate metabolic process (GO:0005975);; Molecular Function: beta-glucosidase activity (GO:0008422);; Molecular Function: scopolin beta-glucosidase activity (GO:0102483);;	K05349|0|pmum:103330102|K05349 beta-glucosidase [EC:3.2.1.21] | (RefSeq) beta-glucosidase BoGH3B-like	--	--	Glycosyl hydrolase family 3 N terminal domain;; Glycosyl hydrolase family 3 C-terminal domain	Beta-xylosidase/alpha-L-arabinofuranosidase 2 OS=Medicago sativa subsp. varia OX=36902 GN=Xyl2 PE=2 SV=1	G	Carbohydrate transport and metabolism	Glycoside hydrolase [Macleaya cordata]	biological process: metabolic process (GO:0008152);; molecular function: catalytic activity (GO:0003824)	Cyanoamino acid metabolism (ko00460);; Starch and sucrose metabolism (ko00500);; Phenylpropanoid biosynthesis (ko00940)	--	--	--	--	--	--	--	--	--	--	--	--	--	--	--	--	--	--	--	--	--	--	--	--	--	--
c22806.graph_c0	13.54	85.14	41.20	116.75	0.00278308339790323	2.48319514597213	up	0.00837845761789968	1.82003739244961	up	[E]	Amino acid transport and metabolism	Molecular Function: spermidine synthase activity (GO:0004766);; Biological Process: polyamine biosynthetic process (GO:0006596);; Molecular Function: putrescine N-methyltransferase activity (GO:0030750);; Biological Process: methylation (GO:0032259);;	K00797|0|vvi:100232840|K00797 spermidine synthase [EC:2.5.1.16] | (RefSeq) PVVSPMS; spermine synthase	[E]	Amino acid transport and metabolism	Spermine/spermidine synthase domain;; Spermidine synthase tetramerisation domain;; Methyltransferase domain	Spermine synthase OS=Arabidopsis thaliana OX=3702 GN=SPMS PE=1 SV=1	E	Amino acid transport and metabolism	Spermidine/spermine synthases family [Macleaya cordata]	molecular function: catalytic activity (GO:0003824);; biological process: metabolic process (GO:0008152);; biological process: cellular process (GO:0009987)	Cysteine and methionine metabolism (ko00270);; Arginine and proline metabolism (ko00330);; beta-Alanine metabolism (ko00410);; Glutathione metabolism (ko00480)	1	p2	(AG)10	20	1	20	--	--	--	--	--	--	--	--	--	--	--	--	--	--	--	--	--	--	--	--
c22821.graph_c0	54.04	75.88	16.87	45.68	0.922703389402538	0.324196382579604	normal	0.00967614039172171	1.75062246534898	up	--	--	--	--	--	--	--	--	--	--	PREDICTED: uncharacterized protein LOC104597595 [Nelumbo nucifera]	--	--	--	--	--	--	--	--	--	--	--	--	--	--	--	--	--	--	--	--	--	--	--	--	--	--	--	--
c22822.graph_c0	17.70	146.15	36.81	148.97	0.000373550057132133	2.87476309501308	up	9.82162513742946e-05	2.3319348049291	up	--	--	Cellular Component: cell part (GO:0044464);;	--	--	--	--	Proton pump-interactor 1 OS=Arabidopsis thaliana OX=3702 GN=PPI1 PE=1 SV=2	S	Function unknown	PREDICTED: proton pump-interactor 1-like isoform X3 [Phoenix dactylifera]	cellular component: cell (GO:0005623);; cellular component: cell part (GO:0044464)	--	--	--	--	--	--	--	--	--	--	--	--	--	--	--	--	--	--	--	--	--	--	--	--	--	--	--
c22825.graph_c1	13.26	100.60	7.63	105.34	0.000466820604270501	2.7436669375648	up	9.12603326241879e-14	4.07293800266519	up	--	--	--	--	--	--	--	--	S	Function unknown	hypothetical protein POPTR_0006s27550g [Populus trichocarpa]	--	--	--	--	--	--	--	--	--	--	--	--	--	--	--	--	--	--	--	--	--	--	--	--	--	--	--	--
c22828.graph_c0	3.23	1103.39	45.72	215.43	0	8.23349547603136	up	1.28391105540526e-05	2.55158352954044	up	[G]	Carbohydrate transport and metabolism	Molecular Function: catalytic activity (GO:0003824);;	K06617|0|pop:POPTR_0006s05130g|K06617 raffinose synthase [EC:2.4.1.82] | (RefSeq) POPTRDRAFT_560522; hypothetical protein	--	--	Raffinose synthase or seed imbibition protein Sip1	Probable galactinol--sucrose galactosyltransferase 2 OS=Arabidopsis thaliana OX=3702 GN=RFS2 PE=2 SV=2	S	Function unknown	Glycosyl hydrolases 36 [Macleaya cordata]	molecular function: catalytic activity (GO:0003824)	Galactose metabolism (ko00052)	--	--	--	--	--	--	--	--	--	--	--	--	--	--	--	--	--	--	--	--	--	--	--	--	--	--
c22836.graph_c0	266.86	40.99	103.84	16.41	0.000126352179391276	-2.86565776839236	down	0.000205911399781544	-2.33689374952528	down	[CR]	Energy production and conversion ;; General function prediction only	Molecular Function: NADPH:quinone reductase activity (GO:0003960);; Molecular Function: zinc ion binding (GO:0008270);; Biological Process: oxidation-reduction process (GO:0055114);;	K18980|2.46695e-158|egu:105048022|K18980 2-methylene-furan-3-one reductase [EC:1.3.1.105] | (RefSeq) 2-methylene-furan-3-one reductase	[CR]	--	Zinc-binding dehydrogenase;; Zinc-binding dehydrogenase;; Alcohol dehydrogenase GroES-like domain	2-methylene-furan-3-one reductase OS=Solanum lycopersicum OX=4081 GN=EO PE=1 SV=1	C	Energy production and conversion	PREDICTED: 2-methylene-furan-3-one reductase [Elaeis guineensis]	molecular function: catalytic activity (GO:0003824);; biological process: metabolic process (GO:0008152);; biological process: single-organism process (GO:0044699);; molecular function: binding (GO:0005488)	--	--	--	--	--	--	--	--	--	--	--	--	--	--	--	--	--	--	--	--	--	--	--	--	--	--	--
c22841.graph_c1	45.08	64.43	158.70	26.44	0.877612274477896	0.357080034328084	normal	0.000399307374997382	-2.24405233435755	down	[O]	Posttranslational modification, protein turnover, chaperones	Molecular Function: ATP binding (GO:0005524);; Biological Process: protein folding (GO:0006457);; Biological Process: response to stress (GO:0006950);; Molecular Function: unfolded protein binding (GO:0051082);;	K04079|4.02683e-129|thj:104813457|K04079 molecular chaperone HtpG | (RefSeq) heat shock protein 90-2-like	[O]	Posttranslational modification, protein turnover, chaperones	Histidine kinase-, DNA gyrase B-, and HSP90-like ATPase;; Histidine kinase-, DNA gyrase B-, and HSP90-like ATPase;; Hsp90 protein	Heat shock protein 81-2 OS=Oryza sativa subsp. japonica OX=39947 GN=HSP81-2 PE=2 SV=1	O	Posttranslational modification, protein turnover, chaperones	Heat shock protein Hsp90 family [Macleaya cordata]	molecular function: binding (GO:0005488);; biological process: cellular process (GO:0009987);; biological process: response to stimulus (GO:0050896)	Protein processing in endoplasmic reticulum (ko04141);; Plant-pathogen interaction (ko04626)	--	--	--	--	--	--	--	--	--	--	--	--	--	--	--	--	--	--	--	--	--	--	--	--	--	--
c22849.graph_c0	190.30	30.53	132.00	99.00	0.000146389860719354	-2.79102045970727	down	0.95044049587206	-0.0892646706608	normal	--	--	--	--	--	--	Phloem protein 2	Protein PHLOEM PROTEIN 2-LIKE A9 OS=Arabidopsis thaliana OX=3702 GN=PP2A9 PE=2 SV=1	S	Function unknown	PREDICTED: protein PHLOEM PROTEIN 2-LIKE A9 [Elaeis guineensis]	--	--	--	--	--	--	--	--	--	--	--	--	--	--	--	--	--	--	--	--	--	--	--	--	--	--	--	--
c22850.graph_c0	146.79	2.55	104.19	4.37	1.11022302462516e-16	-5.95554577157697	down	1.28985711000951e-12	-4.22956952946152	down	--	--	Biological Process: flavonoid biosynthetic process (GO:0009813);; Molecular Function: chalcone isomerase activity (GO:0045430);;	--	--	--	Chalcone-flavanone isomerase	Probable chalcone--flavonone isomerase 3 OS=Arabidopsis thaliana OX=3702 GN=CHI3 PE=1 SV=1	S	Function unknown	chalcone isomerase [Camellia fraterna]	biological process: metabolic process (GO:0008152);; molecular function: catalytic activity (GO:0003824)	--	--	--	--	--	--	--	--	--	--	--	--	--	--	--	--	--	--	--	--	--	--	--	--	--	--	--
c22852.graph_c0	104.40	655.08	243.98	1032.25	0.00611565980265272	2.48353375835852	up	7.92037429087067e-05	2.40075643630517	up	--	--	Molecular Function: DNA binding (GO:0003677);; Molecular Function: zinc ion binding (GO:0008270);;	--	[R]	General function prediction only	A20-like zinc finger;; AN1-like Zinc finger	Zinc finger A20 and AN1 domain-containing stress-associated protein 8 OS=Oryza sativa subsp. japonica OX=39947 GN=SAP8 PE=2 SV=1	S	Function unknown	PREDICTED: zinc finger A20 and AN1 domain-containing stress-associated protein 8-like [Nelumbo nucifera]	molecular function: binding (GO:0005488)	--	1	p1	(A)10	10	1022	1031	GGTCTGGCATCCAGTCTCAT	60.080	20	TTCTCACCACAACCTCTCCC	60.088	20	230	969	1198	GCTGCACTACCAAAGAAGCC	60.022	20	GCTCTCCCGATTTTGAATGA	60.155	20	168	916	1083	GGCTGCACTACCAAAGAAGC	60.022
c22853.graph_c0	30.82	203.98	64.33	115.54	0.00244799605122969	2.55668101459213	up	0.483952406255514	1.16246454565441	normal	[C]	Energy production and conversion	Molecular Function: cytochrome-b5 reductase activity, acting on NAD(P)H (GO:0004128);; Cellular Component: endoplasmic reticulum (GO:0005783);; Cellular Component: plasma membrane (GO:0005886);; Cellular Component: plant-type cell wall (GO:0009505);; Cellular Component: integral component of membrane (GO:0016021);; Biological Process: electron transport chain (GO:0022900);;	K00326|2.86149e-169|atr:18425181|K00326 cytochrome-b5 reductase [EC:1.6.2.2] | (RefSeq) NADH--cytochrome b5 reductase 1	[HC]	--	Oxidoreductase FAD-binding domain;; Oxidoreductase NAD-binding domain	NADH--cytochrome b5 reductase 1 OS=Arabidopsis thaliana OX=3702 GN=CBR1 PE=1 SV=1	C	Energy production and conversion	NADH--cytochrome b5 reductase 1 [Amborella trichopoda]	molecular function: catalytic activity (GO:0003824);; biological process: metabolic process (GO:0008152);; biological process: single-organism process (GO:0044699);; cellular component: cell (GO:0005623);; cellular component: organelle (GO:0043226);; cellular component: cell part (GO:0044464);; cellular component: membrane (GO:0016020);; cellular component: membrane part (GO:0044425);; biological…	Amino sugar and nucleotide sugar metabolism (ko00520)	1	p1	(A)15	15	1417	1431	--	--	--	--	--	--	--	--	--	--	--	--	--	--	--	--	--	--	--	--
c22872.graph_c0	13.37	137.66	12.95	69.41	2.82147164821778e-05	3.1847168672446	up	9.22438442740869e-07	2.72777609455106	up	--	--	--	K16465|1.66459e-44|tcc:TCM_005098|K16465 centrin-1 | (RefSeq) Calcium-binding EF-hand family protein	[ZD]	--	EF-hand domain pair	Calcium-binding protein KIC OS=Arabidopsis thaliana OX=3702 GN=KIC PE=1 SV=2	DTZ	--	Calcium-binding EF-hand family protein [Theobroma cacao]	--	--	--	--	--	--	--	--	--	--	--	--	--	--	--	--	--	--	--	--	--	--	--	--	--	--	--	--
c22881.graph_c0	36.91	11.79	63.32	3.63	0.0964968433556253	-1.70436076902857	normal	5.24083744513071e-07	-3.53666781680536	down	[E]	Amino acid transport and metabolism	--	K01580|3.40403e-36|mtr:MTR_3g064740|K01580 glutamate decarboxylase [EC:4.1.1.15] | (RefSeq) glutamate decarboxylase	[E]	Amino acid transport and metabolism	--	Glutamate decarboxylase OS=Petunia hybrida OX=4102 GN=GAD PE=1 SV=1	E	Amino acid transport and metabolism	glutamate decarboxylase-like [Carica papaya]	--	Alanine, aspartate and glutamate metabolism (ko00250);; beta-Alanine metabolism (ko00410);; Taurine and hypotaurine metabolism (ko00430);; Butanoate metabolism (ko00650)	--	--	--	--	--	--	--	--	--	--	--	--	--	--	--	--	--	--	--	--	--	--	--	--	--	--
c22881.graph_c1	285.06	28.93	315.97	54.19	1.07609894961502e-06	-3.46276262363071	down	0.000893698892541983	-2.22429505634697	down	[E]	Amino acid transport and metabolism	--	K01580|0|nnu:104611053|K01580 glutamate decarboxylase [EC:4.1.1.15] | (RefSeq) glutamate decarboxylase	[E]	Amino acid transport and metabolism	Pyridoxal-dependent decarboxylase conserved domain;; Aminotransferase class-V	Glutamate decarboxylase 4 OS=Arabidopsis thaliana OX=3702 GN=GAD4 PE=1 SV=1	E	Amino acid transport and metabolism	PREDICTED: glutamate decarboxylase [Nelumbo nucifera]	--	Alanine, aspartate and glutamate metabolism (ko00250);; beta-Alanine metabolism (ko00410);; Taurine and hypotaurine metabolism (ko00430);; Butanoate metabolism (ko00650)	--	--	--	--	--	--	--	--	--	--	--	--	--	--	--	--	--	--	--	--	--	--	--	--	--	--
c22886.graph_c0	131.72	26.11	43.90	22.75	0.00157083182562778	-2.49839620096908	down	0.869468676136635	-0.62879457383353	normal	--	--	--	--	[K]	Transcription	PsbP;; Myb-like DNA-binding domain;; Myb-like DNA-binding domain	Thylakoid lumenal 19 kDa protein, chloroplastic OS=Arabidopsis thaliana OX=3702 GN=At3g63540 PE=1 SV=2	S	Function unknown	PREDICTED: thylakoid lumenal 19 kDa protein, chloroplastic [Vitis vinifera]	--	--	--	--	--	--	--	--	--	--	--	--	--	--	--	--	--	--	--	--	--	--	--	--	--	--	--	--
c22889.graph_c1	10.70	129.38	8.59	177.27	5.97422890602495e-06	3.40938640900565	up	0	4.65495567125063	up	--	--	Molecular Function: DNA binding (GO:0003677);; Molecular Function: transcription factor activity, sequence-specific DNA binding (GO:0003700);; Cellular Component: nucleus (GO:0005634);; Biological Process: regulation of transcription, DNA-templated (GO:0006355);;	K09286|4.0267e-13|sot:102580681|K09286 EREBP-like factor | (RefSeq) ERF3; ethylene-responsive transcription factor 4-like	--	--	AP2 domain	Ethylene-responsive transcription factor 9 OS=Arabidopsis thaliana OX=3702 GN=ERF9 PE=2 SV=1	K	Transcription	ERF9, partial [Ipomoea batatas]	molecular function: binding (GO:0005488);; molecular function: nucleic acid binding transcription factor activity (GO:0001071);; biological process: biological regulation (GO:0065007);; cellular component: cell (GO:0005623);; cellular component: organelle (GO:0043226);; cellular component: cell part (GO:0044464)	--	--	--	--	--	--	--	--	--	--	--	--	--	--	--	--	--	--	--	--	--	--	--	--	--	--	--
c22902.graph_c0	256.83	2.87	65.98	3.08	0	-6.60224180081043	down	9.35529431700388e-12	-4.07096150496856	down	[HR]	Coenzyme transport and metabolism ;; General function prediction only	Cellular Component: chloroplast envelope (GO:0009941);; Molecular Function: hydrolase activity (GO:0016787);;	--	[R]	General function prediction only	alpha/beta hydrolase fold;; Alpha/beta hydrolase family;; Serine aminopeptidase, S33	Pheophytinase, chloroplastic OS=Arabidopsis thaliana OX=3702 GN=PPH PE=1 SV=1	S	Function unknown	Alpha/beta hydrolase fold-1 [Macleaya cordata]	cellular component: cell (GO:0005623);; cellular component: organelle (GO:0043226);; cellular component: organelle part (GO:0044422);; cellular component: cell part (GO:0044464);; molecular function: catalytic activity (GO:0003824)	--	1	p1	(A)10	10	1398	1407	TGGTCACACAAAAATGGAGG	59.389	20	TTCCCCTCTCAAACAAACAAA	59.573	21	200	1310	1509	TGGTCACACAAAAATGGAGG	59.389	20	TTTCCCCTCTCAAACAAACAA	59.573	21	201	1310	1510	TGGTCACACAAAAATGGAGG	59.389
c22908.graph_c1	177.16	57.65	119.30	25.53	0.0890791863633829	-1.77091406899402	normal	0.00636640044051062	-1.88658011349001	down	[O]	Posttranslational modification, protein turnover, chaperones	Molecular Function: copper ion binding (GO:0005507);; Molecular Function: ATP binding (GO:0005524);; Cellular Component: mitochondrial matrix (GO:0005759);; Biological Process: response to unfolded protein (GO:0006986);; Cellular Component: chloroplast thylakoid membrane (GO:0009535);; Cellular Component: chloroplast stroma (GO:0009570);; Cellular Component: chloroplast envelope (GO:0009941);; Ce…	K04078|1.83866e-74|mdm:103400913|K04078 chaperonin GroES | (RefSeq) 20 kDa chaperonin, chloroplastic-like	[O]	Posttranslational modification, protein turnover, chaperones	Chaperonin 10 Kd subunit	20 kDa chaperonin, chloroplastic OS=Arabidopsis thaliana OX=3702 GN=CPN20 PE=1 SV=2	O	Posttranslational modification, protein turnover, chaperones	Chaperonin Cpn10 [Macleaya cordata]	molecular function: binding (GO:0005488);; cellular component: cell (GO:0005623);; cellular component: membrane-enclosed lumen (GO:0031974);; cellular component: organelle (GO:0043226);; cellular component: organelle part (GO:0044422);; cellular component: cell part (GO:0044464);; biological process: response to stimulus (GO:0050896);; cellular component: membrane (GO:0016020);; cellular componen…	--	--	--	--	--	--	--	--	--	--	--	--	--	--	--	--	--	--	--	--	--	--	--	--	--	--	--
c22910.graph_c0	56.76	83.88	47.97	141.10	0.934467826394966	0.396089857385092	normal	0.00615701545041836	1.8726979617531	up	--	;;	Molecular Function: protein kinase activity (GO:0004672);; Molecular Function: ATP binding (GO:0005524);; Biological Process: protein phosphorylation (GO:0006468);; Cellular Component: integral component of membrane (GO:0016021);;	--	--	--	Protein tyrosine kinase;; Protein kinase domain	Probably inactive leucine-rich repeat receptor-like protein kinase At5g48380 OS=Arabidopsis thaliana OX=3702 GN=At5g48380 PE=1 SV=1	T	Signal transduction mechanisms	PREDICTED: probably inactive leucine-rich repeat receptor-like protein kinase At5g48380 [Phoenix dactylifera]	molecular function: catalytic activity (GO:0003824);; biological process: metabolic process (GO:0008152);; biological process: cellular process (GO:0009987);; molecular function: binding (GO:0005488);; cellular component: membrane (GO:0016020);; cellular component: membrane part (GO:0044425)	--	--	--	--	--	--	--	--	--	--	--	--	--	--	--	--	--	--	--	--	--	--	--	--	--	--	--
c22911.graph_c1	250.01	1.78	56.44	1.88	0	-7.21534740932237	down	1.2356782264078e-13	-4.53508747544782	down	--	--	Molecular Function: iron ion binding (GO:0005506);; Cellular Component: integral component of membrane (GO:0016021);;	--	--	--	--	--	S	Function unknown	PREDICTED: uncharacterized protein LOC104596332 [Nelumbo nucifera]	molecular function: binding (GO:0005488);; cellular component: membrane (GO:0016020);; cellular component: membrane part (GO:0044425)	--	--	--	--	--	--	--	--	--	--	--	--	--	--	--	--	--	--	--	--	--	--	--	--	--	--	--
c22927.graph_c0	198.01	4.73	62.34	139.40	7.105427357601e-15	-5.5186667583545	down	0.110556678445815	1.47942728507674	normal	[R]	General function prediction only	--	--	[DO]	--	Caspase domain	Metacaspase-1 OS=Arabidopsis thaliana OX=3702 GN=AMC1 PE=1 SV=1	O	Posttranslational modification, protein turnover, chaperones	PREDICTED: metacaspase-1-like [Nelumbo nucifera]	--	--	--	--	--	--	--	--	--	--	--	--	--	--	--	--	--	--	--	--	--	--	--	--	--	--	--	--
c22946.graph_c0	265.31	8.00	19.89	3.86	1.32227562232856e-13	-5.20754220267583	down	0.00211599821657626	-2.0331713582086	down	[H]	Coenzyme transport and metabolism	Biological Process: isoprenoid biosynthetic process (GO:0008299);; Biological Process: photosynthesis (GO:0015979);; Molecular Function: heptaprenyl diphosphate synthase activity (GO:0036422);;	K05356|0|nnu:104610500|K05356 all-trans-nonaprenyl-diphosphate synthase [EC:2.5.1.84 2.5.1.85] | (RefSeq) probable solanesyl-diphosphate synthase 3, chloroplastic	[H]	Coenzyme transport and metabolism	Polyprenyl synthetase	Probable solanesyl-diphosphate synthase 3, chloroplastic (Fragment) OS=Oryza sativa subsp. japonica OX=39947 GN=SPS3 PE=3 SV=1	H	Coenzyme transport and metabolism	Polyprenyl synthetase [Macleaya cordata]	biological process: metabolic process (GO:0008152);; biological process: cellular process (GO:0009987);; biological process: single-organism process (GO:0044699);; molecular function: catalytic activity (GO:0003824)	Terpenoid backbone biosynthesis (ko00900)	--	--	--	--	--	--	--	--	--	--	--	--	--	--	--	--	--	--	--	--	--	--	--	--	--	--
c22952.graph_c0	14.37	95.69	34.21	157.51	0.00147132620496981	2.55847990524144	up	8.13107447916739e-06	2.52050655723003	up	--	--	Cellular Component: integral component of membrane (GO:0016021);;	--	--	--	HR-like lesion-inducing	--	S	Function unknown	PREDICTED: uncharacterized protein LOC104600843 [Nelumbo nucifera]	cellular component: membrane (GO:0016020);; cellular component: membrane part (GO:0044425)	--	--	--	--	--	--	--	--	--	--	--	--	--	--	--	--	--	--	--	--	--	--	--	--	--	--	--
c22958.graph_c0	169.47	70.13	15.59	93.47	0.411741349706091	-1.4345201976012	normal	1.26171258885144e-07	2.89390279343664	up	--	--	--	--	--	--	Cotton fibre expressed protein	--	S	Function unknown	PREDICTED: uncharacterized protein LOC104592069 [Nelumbo nucifera]	--	--	1	p2	(CT)10	20	93	112	GGAAAATTTACACGCGCTCT	59.365	20	TCCGCAACCTTCCATTTAAC	59.938	20	181	10	190	GGAAAATTTACACGCGCTCT	59.365	20	CTTCCGCAACCTTCCATTTA	60.067	20	183	10	192	GGAAAATTTACACGCGCTCT	59.365
c22967.graph_c0	13.76	183.71	22.24	183.30	4.68332493230861e-07	3.79001561070372	up	1.8475843077681e-10	3.4282488168054	up	--	--	Molecular Function: nucleic acid binding (GO:0003676);; Molecular Function: zinc ion binding (GO:0008270);;	--	[R]	General function prediction only	AN1-like Zinc finger	Zinc finger AN1 and C2H2 domain-containing stress-associated protein 16 OS=Oryza sativa subsp. japonica OX=39947 GN=SAP16 PE=2 SV=2	S	Function unknown	PREDICTED: zinc finger AN1 and C2H2 domain-containing stress-associated protein 16 [Nelumbo nucifera]	molecular function: binding (GO:0005488)	--	--	--	--	--	--	--	--	--	--	--	--	--	--	--	--	--	--	--	--	--	--	--	--	--	--	--
c22970.graph_c0	285.10	25.38	14.30	3.37	1.99350542851029e-07	-3.65011297056539	down	0.0196234892296192	-1.73603596749615	normal	[G]	Carbohydrate transport and metabolism	Biological Process: polysaccharide catabolic process (GO:0000272);; Molecular Function: beta-amylase activity (GO:0016161);;	K01177|0|rcu:8276068|K01177 beta-amylase [EC:3.2.1.2] | (RefSeq) beta-amylase 3, chloroplastic	--	--	Glycosyl hydrolase family 14	Beta-amylase 3, chloroplastic OS=Arabidopsis thaliana OX=3702 GN=BAM3 PE=1 SV=3	S	Function unknown	Glycoside hydrolase [Macleaya cordata]	biological process: metabolic process (GO:0008152);; molecular function: catalytic activity (GO:0003824)	Starch and sucrose metabolism (ko00500)	--	--	--	--	--	--	--	--	--	--	--	--	--	--	--	--	--	--	--	--	--	--	--	--	--	--
c22970.graph_c1	500.81	38.20	17.73	16.23	2.86639404434297e-08	-3.85563012944447	down	0.868825852118056	0.200072223402834	normal	--	--	Biological Process: polysaccharide catabolic process (GO:0000272);; Molecular Function: beta-amylase activity (GO:0016161);;	K01177|1.40934e-71|vvi:100247246|K01177 beta-amylase [EC:3.2.1.2] | (RefSeq) beta-amylase 3, chloroplastic	--	--	Glycosyl hydrolase family 14	Beta-amylase 3, chloroplastic OS=Arabidopsis thaliana OX=3702 GN=BAM3 PE=1 SV=3	S	Function unknown	beta-amylase [Actinidia chinensis]	biological process: metabolic process (GO:0008152);; molecular function: catalytic activity (GO:0003824)	Starch and sucrose metabolism (ko00500)	--	--	--	--	--	--	--	--	--	--	--	--	--	--	--	--	--	--	--	--	--	--	--	--	--	--
c22976.graph_c0	36.39	1.61	56.43	0.25	4.92536011975631e-11	-4.60449732628258	down	0	-7.22582708049426	down	[QV]	Secondary metabolites biosynthesis, transport and catabolism ;; Defense mechanisms	Molecular Function: iron ion binding (GO:0005506);; Biological Process: cutin biosynthetic process (GO:0010143);; Cellular Component: integral component of membrane (GO:0016021);; Molecular Function: oxidoreductase activity, acting on paired donors, with incorporation or reduction of molecular oxygen, NAD(P)H as one donor, and incorporation of one atom of oxygen (GO:0016709);; Molecular Function:…	--	[Q]	Secondary metabolites biosynthesis, transport and catabolism	Cytochrome P450	Cytochrome P450 77A2 OS=Solanum melongena OX=4111 GN=CYP77A2 PE=2 SV=1	Q	Secondary metabolites biosynthesis, transport and catabolism	hypothetical protein VITISV_042049 [Vitis vinifera]	molecular function: binding (GO:0005488);; biological process: metabolic process (GO:0008152);; cellular component: membrane (GO:0016020);; cellular component: membrane part (GO:0044425);; molecular function: catalytic activity (GO:0003824);; biological process: single-organism process (GO:0044699)	--	--	--	--	--	--	--	--	--	--	--	--	--	--	--	--	--	--	--	--	--	--	--	--	--	--	--
c22977.graph_c0	55.37	369.14	25.99	249.47	0.00320268696183246	2.56868874510501	up	2.93721713617856e-11	3.57592557986678	up	--	--	Molecular Function: hydrolase activity (GO:0016787);;	K14497|4.26009e-126|pxb:103964713|K14497 protein phosphatase 2C [EC:3.1.3.16] | (RefSeq) probable protein phosphatase 2C 24	[T]	Signal transduction mechanisms	Protein phosphatase 2C	Probable protein phosphatase 2C 24 OS=Arabidopsis thaliana OX=3702 GN=At2g29380 PE=2 SV=1	T	Signal transduction mechanisms	PREDICTED: probable protein phosphatase 2C 24 [Pyrus x bretschneideri]	molecular function: catalytic activity (GO:0003824)	Plant hormone signal transduction (ko04075)	--	--	--	--	--	--	--	--	--	--	--	--	--	--	--	--	--	--	--	--	--	--	--	--	--	--
c22998.graph_c0	218.08	250.82	80.01	306.98	0.964344766288649	0.0370568424373942	normal	0.000183570992755455	2.25907706341493	up	--	--	Molecular Function: binding (GO:0005488);;	--	[R]	General function prediction only	A20-like zinc finger;; AN1-like Zinc finger	Zinc finger A20 and AN1 domain-containing stress-associated protein 1 OS=Oryza sativa subsp. japonica OX=39947 GN=SAP1 PE=2 SV=2	S	Function unknown	zinc finger protein [Macleaya cordata]	molecular function: binding (GO:0005488)	--	1	p1	(T)14	14	412	425	TAGCCCACCACCAATCTCTC	60.073	20	TTATAAGGGGGTTGGAAGGG	60.007	20	233	277	509	TCTGATCTTAGCCCACCACC	60.073	20	TTATAAGGGGGTTGGAAGGG	60.007	20	241	269	509	CTCAAACCCAATCTTTCCCA	59.903
c23004.graph_c0	5.31	2.20	63.70	9.66	0.241495447831475	-1.40544507731445	normal	0.00011828359627053	-2.39557801045884	down	--	--	Cellular Component: cell wall (GO:0005618);; Cellular Component: plasma membrane (GO:0005886);;	--	--	--	Protein of unknown function (DUF642)	--	S	Function unknown	uncharacterized protein LOC110634255 [Hevea brasiliensis]	cellular component: cell (GO:0005623);; cellular component: cell part (GO:0044464);; cellular component: membrane (GO:0016020)	--	2	p1	(T)10	10	1755	1764	ATTTTGGCACTCTCTGTGGG	60.111	20	AAGCTCACCTGATTTCAGCC	59.434	20	205	1608	1812	ATTTTGGCACTCTCTGTGGG	60.111	20	CACCTGATTTCAGCCTGACC	60.656	20	200	1608	1807	CATTGATTCCAGGACAAGGG	60.309
c23026.graph_c0	31.96	5.61	143.50	32.32	0.000326966468347623	-2.65044140894773	down	0.013473101507787	-1.8295183987148	normal	--	--	--	--	--	--	Probable lipid transfer;; Protease inhibitor/seed storage/LTP family	Non-specific lipid transfer protein GPI-anchored 2 OS=Arabidopsis thaliana OX=3702 GN=LTPG2 PE=2 SV=1	S	Function unknown	hypothetical protein AQUCO_01400939v1 [Aquilegia coerulea]	--	--	1	p1	(A)10	10	873	882	GTCAGGTTGTTCTTCGGCTC	59.851	20	CTGATAAAAAGCCACCGCTC	59.845	20	268	655	922	CTGTAACCTGCGCCAAAACT	60.305	20	GAAAGTGAGGTAGGTGGGCA	60.111	20	214	755	968	CTGTAACCTGCGCCAAAACT	60.305
c23034.graph_c0	57.16	10.52	16.96	2.96	0.000525036709459692	-2.59361891012205	down	0.00102394819383911	-2.16451710865006	down	--	--	--	--	--	--	NAD(P)H dehydrogenase subunit S	NAD(P)H-quinone oxidoreductase subunit S, chloroplastic OS=Arabidopsis thaliana OX=3702 GN=ndhS PE=1 SV=1	S	Function unknown	PREDICTED: NAD(P)H-quinone oxidoreductase subunit S, chloroplastic [Juglans regia]	--	--	1	p2	(CT)9	18	1	18	--	--	--	--	--	--	--	--	--	--	--	--	--	--	--	--	--	--	--	--
c23042.graph_c1	11.76	0.65	71.43	27.66	2.45638114740876e-05	-3.66245956705926	down	0.478796091292018	-1.02574250308433	normal	--	--	Cellular Component: membrane (GO:0016020);; Molecular Function: metal ion binding (GO:0046872);;	K16281|5.79087e-61|nnu:104610658|K16281 RING-H2 zinc finger protein RHA1 | (RefSeq) E3 ubiquitin-protein ligase RHA1B-like	[O]	Posttranslational modification, protein turnover, chaperones	Ring finger domain;; RING-like zinc finger	E3 ubiquitin-protein ligase RHA1B OS=Arabidopsis thaliana OX=3702 GN=RHA1B PE=2 SV=1	O	Posttranslational modification, protein turnover, chaperones	PREDICTED: E3 ubiquitin-protein ligase RHA1B-like [Nelumbo nucifera]	cellular component: membrane (GO:0016020);; molecular function: binding (GO:0005488)	--	--	--	--	--	--	--	--	--	--	--	--	--	--	--	--	--	--	--	--	--	--	--	--	--	--	--
c23046.graph_c0	61.71	2.27	0.67	0.91	3.74709152595187e-11	-4.7733148331387	down	--	--	--	[M]	Cell wall/membrane/envelope biogenesis	Biological Process: galactose metabolic process (GO:0006012);; Biological Process: response to cold (GO:0009409);; Molecular Function: inositol 3-alpha-galactosyltransferase activity (GO:0047216);;	K18819|5.28727e-89|pmum:103327281|K18819 inositol 3-alpha-galactosyltransferase [EC:2.4.1.123] | (RefSeq) galactinol synthase 1	[G]	Carbohydrate transport and metabolism	Glycosyl transferase family 8	Galactinol synthase 2 OS=Arabidopsis thaliana OX=3702 GN=GOLS2 PE=1 SV=1	O	Posttranslational modification, protein turnover, chaperones	hypothetical protein CDL15_Pgr020179 [Punica granatum]	biological process: metabolic process (GO:0008152);; biological process: single-organism process (GO:0044699);; biological process: response to stimulus (GO:0050896);; molecular function: catalytic activity (GO:0003824)	Galactose metabolism (ko00052)	--	--	--	--	--	--	--	--	--	--	--	--	--	--	--	--	--	--	--	--	--	--	--	--	--	--
c23064.graph_c0	156.46	42.19	67.83	6.82	0.0312147485025942	-2.05664848606363	normal	5.02488570752746e-07	-2.98423525833546	down	[PR]	Inorganic ion transport and metabolism ;; General function prediction only	Molecular Function: chlorophyllide a oxygenase [overall] activity (GO:0010277);; Molecular Function: metal ion binding (GO:0046872);; Molecular Function: 2 iron, 2 sulfur cluster binding (GO:0051537);; Biological Process: oxidation-reduction process (GO:0055114);;	--	--	--	Pheophorbide a oxygenase;; Rieske [2Fe-2S] domain	Protochlorophyllide-dependent translocon component 52, chloroplastic OS=Arabidopsis thaliana OX=3702 GN=PTC52 PE=2 SV=1	P	Inorganic ion transport and metabolism	PREDICTED: protochlorophyllide-dependent translocon component 52, chloroplastic isoform X1 [Nelumbo nucifera]	molecular function: catalytic activity (GO:0003824);; biological process: metabolic process (GO:0008152);; biological process: single-organism process (GO:0044699);; molecular function: binding (GO:0005488)	--	--	--	--	--	--	--	--	--	--	--	--	--	--	--	--	--	--	--	--	--	--	--	--	--	--	--
c23075.graph_c0	0.00	19.21	0.12	35.17	3.48276962824912e-13	7.11005794131097	up	0	7.46906333948505	up	--	--	--	--	--	--	--	--	--	--	--	--	--	--	--	--	--	--	--	--	--	--	--	--	--	--	--	--	--	--	--	--	--	--	--	--	--	--	--
c23095.graph_c0	2.52	155.00	17.98	74.87	1.33892896769794e-13	5.74378580273193	up	4.61937856631733e-05	2.37120532301539	up	[P]	Inorganic ion transport and metabolism	Molecular Function: voltage-gated chloride channel activity (GO:0005247);; Biological Process: chloride transport (GO:0006821);; Cellular Component: integral component of membrane (GO:0016021);; Biological Process: regulation of anion transmembrane transport (GO:1903959);;	K05016|0|egu:105032447|K05016 chloride channel 7 | (RefSeq) chloride channel protein CLC-a-like	[P]	Inorganic ion transport and metabolism	Voltage gated chloride channel;; CBS domain	Chloride channel protein CLC-b OS=Arabidopsis thaliana OX=3702 GN=CLC-B PE=1 SV=1	P	Inorganic ion transport and metabolism	CBS domain [Macleaya cordata]	molecular function: transporter activity (GO:0005215);; biological process: localization (GO:0051179);; biological process: biological regulation (GO:0065007);; cellular component: membrane (GO:0016020);; cellular component: membrane part (GO:0044425)	--	1	p2	(AG)10	20	2504	2523	--	--	--	--	--	--	--	--	--	--	--	--	--	--	--	--	--	--	--	--
c23103.graph_c0	557.64	67.69	174.96	62.53	1.02360039517801e-05	-3.204801428906	down	0.504484366178927	-1.1623436315614	normal	--	--	Cellular Component: chloroplast thylakoid membrane (GO:0009535);; Cellular Component: integral component of membrane (GO:0016021);;	--	--	--	Protein of unknown function (DUF1118)	--	S	Function unknown	PREDICTED: uncharacterized protein LOC100250168 [Vitis vinifera]	cellular component: cell (GO:0005623);; cellular component: membrane (GO:0016020);; cellular component: organelle (GO:0043226);; cellular component: organelle part (GO:0044422);; cellular component: cell part (GO:0044464);; cellular component: membrane part (GO:0044425)	--	1	p1	(A)10	10	1054	1063	--	--	--	--	--	--	--	--	--	--	--	--	--	--	--	--	--	--	--	--
c23107.graph_c0	711.88	79.45	230.09	60.32	4.68740677839197e-06	-3.3271797842543	down	0.0786091345635872	-1.6100621598923	normal	[V]	Defense mechanisms	Molecular Function: peroxidase activity (GO:0004601);; Biological Process: hydrogen peroxide catabolic process (GO:0042744);; Molecular Function: peroxiredoxin activity (GO:0051920);; Biological Process: oxidation-reduction process (GO:0055114);; Biological Process: cellular oxidant detoxification (GO:0098869);;	K03386|1.68837e-134|mus:103994714|K03386 peroxiredoxin (alkyl hydroperoxide reductase subunit C) [EC:1.11.1.15] | (RefSeq) 2-Cys peroxiredoxin BAS1, chloroplastic	[O]	Posttranslational modification, protein turnover, chaperones	AhpC/TSA family;; Redoxin;; C-terminal domain of 1-Cys peroxiredoxin	2-Cys peroxiredoxin BAS1-like, chloroplastic OS=Arabidopsis thaliana OX=3702 GN=At5g06290 PE=2 SV=3	O	Posttranslational modification, protein turnover, chaperones	2-Cys peroxiredoxin BAS1, chloroplastic-like [Asparagus officinalis]	molecular function: catalytic activity (GO:0003824);; molecular function: antioxidant activity (GO:0016209);; biological process: metabolic process (GO:0008152);; biological process: cellular process (GO:0009987);; biological process: single-organism process (GO:0044699);; biological process: response to stimulus (GO:0050896);; biological process: detoxification (GO:0098754)	--	--	--	--	--	--	--	--	--	--	--	--	--	--	--	--	--	--	--	--	--	--	--	--	--	--	--
c23111.graph_c0	4.11	0.05	106.48	2.03	1.0951242734869e-07	-4.77992579688627	down	0	-5.32886763668652	down	[O]	Posttranslational modification, protein turnover, chaperones	Molecular Function: cysteine-type endopeptidase activity (GO:0004197);; Cellular Component: extracellular space (GO:0005615);; Cellular Component: lysosome (GO:0005764);; Biological Process: proteolysis involved in cellular protein catabolic process (GO:0051603);;	K16290|6.76276e-180|nnu:104606845|K16290 xylem cysteine proteinase [EC:3.4.22.-] | (RefSeq) cysteine protease XCP1	[O]	Posttranslational modification, protein turnover, chaperones	Papain family cysteine protease;; Cathepsin propeptide inhibitor domain (I29);; Peptidase C1-like family	Cysteine protease XCP1 OS=Arabidopsis thaliana OX=3702 GN=XCP1 PE=1 SV=1	O	Posttranslational modification, protein turnover, chaperones	hypothetical protein AQUCO_01500263v1 [Aquilegia coerulea]	molecular function: catalytic activity (GO:0003824);; biological process: metabolic process (GO:0008152);; cellular component: extracellular region (GO:0005576);; cellular component: extracellular region part (GO:0044421);; cellular component: cell (GO:0005623);; cellular component: organelle (GO:0043226);; cellular component: cell part (GO:0044464);; biological process: cellular process (GO:0009…	--	1	p2	(AT)9	18	135	152	CCTCCCCCTTCCAATACAAT	60.011	20	TGGCTTCTTATCCCACCAAG	60.066	20	123	57	179	CCTCCCCCTTCCAATACAAT	60.011	20	GATGGCTTCTTATCCCACCA	59.894	20	125	57	181	CCTCCCCCTTCCAATACAAT	60.011
c23132.graph_c0	83.08	18.74	48.83	21.00	0.00376589543698136	-2.30045910758402	down	0.656735178620462	-0.890419963447271	normal	--	--	--	--	--	--	--	--	S	Function unknown	hypothetical protein VITISV_033484 [Vitis vinifera]	--	--	--	--	--	--	--	--	--	--	--	--	--	--	--	--	--	--	--	--	--	--	--	--	--	--	--	--
c23158.graph_c0	1.53	10.79	1.54	1.57	0.00485090647153286	2.56407183538174	up	--	--	--	--	--	--	--	--	--	--	--	--	--	--	--	--	--	--	--	--	--	--	--	--	--	--	--	--	--	--	--	--	--	--	--	--	--	--	--	--	--	--
c23161.graph_c0	66.64	13.10	25.98	10.22	0.00105034684402838	-2.49632291768413	down	0.485833983679004	-1.03144617459846	normal	[J]	Translation, ribosomal structure and biogenesis	Biological Process: proteolysis (GO:0006508);; Cellular Component: chloroplast (GO:0009507);; Molecular Function: metal ion binding (GO:0046872);; Molecular Function: metalloaminopeptidase activity (GO:0070006);; Biological Process: protein initiator methionine removal (GO:0070084);;	K01265|0|mus:103970217|K01265 methionyl aminopeptidase [EC:3.4.11.18] | (RefSeq) methionine aminopeptidase 1B, chloroplastic-like	[O]	Posttranslational modification, protein turnover, chaperones	Metallopeptidase family M24	Methionine aminopeptidase 1B, chloroplastic OS=Arabidopsis thaliana OX=3702 GN=MAP1B PE=2 SV=2	J	Translation, ribosomal structure and biogenesis	PREDICTED: methionine aminopeptidase 1B, chloroplastic-like [Musa acuminata subsp. malaccensis]	biological process: metabolic process (GO:0008152);; cellular component: cell (GO:0005623);; cellular component: organelle (GO:0043226);; cellular component: cell part (GO:0044464);; molecular function: binding (GO:0005488);; molecular function: catalytic activity (GO:0003824);; biological process: cellular process (GO:0009987)	--	--	--	--	--	--	--	--	--	--	--	--	--	--	--	--	--	--	--	--	--	--	--	--	--	--	--
c23172.graph_c0	22.07	14.96	417.75	88.53	0.751236660732262	-0.74221136830324	normal	0.00855645621130996	-1.92632094047155	down	--	--	Cellular Component: nucleus (GO:0005634);; Biological Process: regulation of transcription, DNA-templated (GO:0006355);; Biological Process: auxin-activated signaling pathway (GO:0009734);;	K14484|6.22471e-97|egu:105046556|K14484 auxin-responsive protein IAA | (RefSeq) auxin-responsive protein IAA30	--	--	AUX/IAA family	Auxin-induced protein AUX28 OS=Glycine max OX=3847 GN=AUX28 PE=2 SV=1	K	Transcription	PREDICTED: auxin-responsive protein IAA30 isoform X1 [Elaeis guineensis]	cellular component: cell (GO:0005623);; cellular component: organelle (GO:0043226);; cellular component: cell part (GO:0044464);; biological process: biological regulation (GO:0065007);; biological process: cellular process (GO:0009987);; biological process: signaling (GO:0023052);; biological process: single-organism process (GO:0044699);; biological process: response to stimulus (GO:0050896)	Plant hormone signal transduction (ko04075)	--	--	--	--	--	--	--	--	--	--	--	--	--	--	--	--	--	--	--	--	--	--	--	--	--	--
c23190.graph_c0	100.93	36.12	175.23	35.13	0.180903332365324	-1.64383845028974	normal	0.00411100022410771	-1.99613503951464	down	--	--	--	--	--	--	CCT motif	--	S	Function unknown	PREDICTED: uncharacterized protein LOC104604799 isoform X1 [Nelumbo nucifera]	--	--	1	p1	(T)13	13	1219	1231	ATTTCCAAAACCTGAACCCC	60.032	20	CCCCATGCTTTACTTTTCCA	59.931	20	159	1125	1283	GGTGAACTCCTCTGGGTTGA	60.088	20	CCCCATGCTTTACTTTTCCA	59.931	20	104	1180	1283	TGAGGTGAACTCCTCTGGGT	59.682
c23195.graph_c0	51.75	6.69	28.65	3.73	1.42194922957417e-05	-3.0832820213024	down	3.66845223372936e-05	-2.58191144561251	down	--	--	Cellular Component: membrane (GO:0016020);; Cellular Component: cell periphery (GO:0071944);;	--	--	--	Probable lipid transfer;; Protease inhibitor/seed storage/LTP family	Non-specific lipid transfer protein GPI-anchored 1 OS=Arabidopsis thaliana OX=3702 GN=LTPG1 PE=1 SV=1	U	Intracellular trafficking, secretion, and vesicular transport	PREDICTED: non-specific lipid transfer protein GPI-anchored 1 [Vitis vinifera]	cellular component: membrane (GO:0016020);; cellular component: cell (GO:0005623);; cellular component: cell part (GO:0044464)	--	1	p2	(CT)6	12	917	928	GGTAGGAGAAGCACACCCAA	60.111	20	CAACCCCATCTTCGTCATCT	59.927	20	184	800	983	TTAGCTCATTGCTGCACGTC	60.165	20	CAACCCCATCTTCGTCATCT	59.927	20	212	772	983	TCGTTAGCTCATTGCTGCAC	60.165
c23225.graph_c1	4.11	0.00	61.86	0.00	0.000126167589569404	-4.06647249980687	down	0	-7.81768636578219	down	--	--	Molecular Function: beta-galactosidase activity (GO:0004565);; Biological Process: carbohydrate metabolic process (GO:0005975);; Molecular Function: carbohydrate binding (GO:0030246);;	--	[G]	Carbohydrate transport and metabolism	--	Beta-galactosidase 3 OS=Arabidopsis thaliana OX=3702 GN=BGAL3 PE=2 SV=1	G	Carbohydrate transport and metabolism	PREDICTED: beta-galactosidase 3-like [Nelumbo nucifera]	molecular function: catalytic activity (GO:0003824);; biological process: metabolic process (GO:0008152);; molecular function: binding (GO:0005488)	--	--	--	--	--	--	--	--	--	--	--	--	--	--	--	--	--	--	--	--	--	--	--	--	--	--	--
c23241.graph_c0	0.53	7.87	1.75	2.50	0.00406323735487979	3.0540470396181	up	--	--	--	--	--	--	--	--	--	--	--	--	--	--	--	--	--	--	--	--	--	--	--	--	--	--	--	--	--	--	--	--	--	--	--	--	--	--	--	--	--	--
c23249.graph_c0	10.27	26.11	12.94	37.74	0.484321642889675	1.1780232412417	normal	0.00402079449410631	1.85560754674277	up	--	--	Cellular Component: integral component of membrane (GO:0016021);;	--	--	--	--	--	S	Function unknown	PREDICTED: uncharacterized protein LOC107905665 [Gossypium hirsutum]	cellular component: membrane (GO:0016020);; cellular component: membrane part (GO:0044425)	--	1	p1	(A)10	10	992	1001	GAAACGGAAGCCCACTGATA	60.074	20	CCCTGCTCCATCTTCTTCTC	58.966	20	214	818	1031	GAAACGGAAGCCCACTGATA	60.074	20	CCCTGCTCCATCTTCTTCTCT	59.965	21	214	818	1031	GAAGTGTTGAGATTGGCCGT	60.119
c23250.graph_c0	3.94	58.55	0.34	18.38	6.65109119224461e-07	3.72394443637167	up	0	5.77721194041255	up	--	--	Molecular Function: lipid binding (GO:0008289);;	--	[R]	General function prediction only	C2 domain;; Synaptotagmin-like mitochondrial-lipid-binding domain	Synaptotagmin-3 OS=Arabidopsis thaliana OX=3702 GN=SYT3 PE=2 SV=1	S	Function unknown	PREDICTED: synaptotagmin-3 [Nelumbo nucifera]	molecular function: binding (GO:0005488)	--	--	--	--	--	--	--	--	--	--	--	--	--	--	--	--	--	--	--	--	--	--	--	--	--	--	--
c23253.graph_c0	53.30	9.18	19.24	6.59	0.000277131348903281	-2.67431961946106	down	0.278216557115755	-1.20371755546357	normal	--	--	Cellular Component: integral component of membrane (GO:0016021);;	--	--	--	--	--	S	Function unknown	PREDICTED: uncharacterized protein LOC104587662 [Nelumbo nucifera]	cellular component: membrane (GO:0016020);; cellular component: membrane part (GO:0044425)	--	--	--	--	--	--	--	--	--	--	--	--	--	--	--	--	--	--	--	--	--	--	--	--	--	--	--
c23254.graph_c0	6.50	154.65	3.91	95.80	7.69082486584693e-09	4.36021670075786	up	0	4.84547369983475	up	--	--	--	--	--	--	--	--	S	Function unknown	uncharacterized protein LOC105167371 [Sesamum indicum]	--	--	--	--	--	--	--	--	--	--	--	--	--	--	--	--	--	--	--	--	--	--	--	--	--	--	--	--
c23280.graph_c0	15.73	9.86	48.74	7.49	0.70061487488192	-0.828263663113728	normal	0.000154628425470871	-2.36259635529136	down	[C]	Energy production and conversion	Molecular Function: inorganic diphosphatase activity (GO:0004427);; Molecular Function: hydrogen-translocating pyrophosphatase activity (GO:0009678);; Biological Process: proton transport (GO:0015992);; Cellular Component: integral component of membrane (GO:0016021);; Biological Process: transmembrane transport (GO:0055085);;	K01507|0|egu:105050114|K01507 inorganic pyrophosphatase [EC:3.6.1.1] | (RefSeq) pyrophosphate-energized vacuolar membrane proton pump	--	--	Inorganic H+ pyrophosphatase	Pyrophosphate-energized vacuolar membrane proton pump OS=Vigna radiata var. radiata OX=3916 PE=1 SV=4	C	Energy production and conversion	PREDICTED: pyrophosphate-energized vacuolar membrane proton pump [Elaeis guineensis]	molecular function: catalytic activity (GO:0003824);; molecular function: transporter activity (GO:0005215);; biological process: localization (GO:0051179);; biological process: single-organism process (GO:0044699);; cellular component: membrane (GO:0016020);; cellular component: membrane part (GO:0044425)	--	1	p2	(AG)8	16	1042	1057	--	--	--	--	--	--	--	--	--	--	--	--	--	--	--	--	--	--	--	--
c23281.graph_c0	0.06	43.70	1.00	51.66	4.44089209850063e-16	7.64094521913685	up	0	5.82729269999831	up	--	--	--	--	--	--	PDDEXK-like family of unknown function	--	S	Function unknown	Protein of unknown function DUF506 [Macleaya cordata]	--	--	1	p2	(GA)9	18	1	18	--	--	--	--	--	--	--	--	--	--	--	--	--	--	--	--	--	--	--	--
c23314.graph_c0	13.75	1.72	40.25	16.92	4.60005759326254e-05	-3.04257171768889	down	0.608574546863401	-0.927121204089286	normal	--	--	--	--	--	--	--	--	S	Function unknown	PREDICTED: uncharacterized protein LOC104587988 [Nelumbo nucifera]	--	--	--	--	--	--	--	--	--	--	--	--	--	--	--	--	--	--	--	--	--	--	--	--	--	--	--	--
c23340.graph_c0	7.85	26.68	10.31	28.42	0.208535048449881	1.58815366139491	normal	0.00842990914004493	1.78008516087588	up	--	--	--	K13106|1.24987e-128|vvi:100245538|K13106 pre-mRNA-splicing factor CWC26 | (RefSeq) BUD13 homolog	[S]	Function unknown	Pre-mRNA-splicing factor of RES complex	--	S	Function unknown	PREDICTED: BUD13 homolog [Musa acuminata subsp. malaccensis]	--	--	--	--	--	--	--	--	--	--	--	--	--	--	--	--	--	--	--	--	--	--	--	--	--	--	--	--
c23345.graph_c0	45.67	4.95	48.56	6.68	2.73675558304376e-06	-3.3167035937838	down	5.14506312053742e-05	-2.51087796942325	down	[H]	Coenzyme transport and metabolism	Molecular Function: geranyltranstransferase activity (GO:0004337);; Biological Process: isoprenoid biosynthetic process (GO:0008299);;	K00787|4.57911e-115|mus:103979965|K00787 farnesyl diphosphate synthase [EC:2.5.1.1 2.5.1.10] | (RefSeq) farnesyl pyrophosphate synthase 1	[H]	Coenzyme transport and metabolism	Polyprenyl synthetase	Farnesyl pyrophosphate synthase 1 OS=Lupinus albus OX=3870 GN=FPS1 PE=2 SV=1	H	Coenzyme transport and metabolism	farnesyl pyrophosphate synthase [Lilium longiflorum]	molecular function: catalytic activity (GO:0003824);; biological process: metabolic process (GO:0008152);; biological process: cellular process (GO:0009987);; biological process: single-organism process (GO:0044699)	Terpenoid backbone biosynthesis (ko00900)	--	--	--	--	--	--	--	--	--	--	--	--	--	--	--	--	--	--	--	--	--	--	--	--	--	--
c23345.graph_c1	26.60	5.34	48.72	3.70	0.00191421966741134	-2.41375151429679	down	1.00595839769291e-07	-3.31853100255529	down	--	--	Molecular Function: dimethylallyltranstransferase activity (GO:0004161);; Molecular Function: geranyltranstransferase activity (GO:0004337);; Cellular Component: cytoplasm (GO:0005737);; Biological Process: farnesyl diphosphate biosynthetic process (GO:0045337);;	K00787|7.26432e-88|nnu:104588689|K00787 farnesyl diphosphate synthase [EC:2.5.1.1 2.5.1.10] | (RefSeq) farnesyl pyrophosphate synthase 1-like	[H]	Coenzyme transport and metabolism	Polyprenyl synthetase	Farnesyl pyrophosphate synthase 1 OS=Lupinus albus OX=3870 GN=FPS1 PE=2 SV=1	H	Coenzyme transport and metabolism	PREDICTED: farnesyl pyrophosphate synthase 1-like [Nelumbo nucifera]	molecular function: catalytic activity (GO:0003824);; cellular component: cell (GO:0005623);; cellular component: cell part (GO:0044464);; biological process: metabolic process (GO:0008152);; biological process: cellular process (GO:0009987);; biological process: single-organism process (GO:0044699)	Terpenoid backbone biosynthesis (ko00900)	--	--	--	--	--	--	--	--	--	--	--	--	--	--	--	--	--	--	--	--	--	--	--	--	--	--
c23346.graph_c0	2.88	0.26	57.71	19.71	0.0044391368991995	-2.94509651814557	down	0.236254570209902	-1.27008746211915	normal	--	--	--	--	--	--	--	--	S	Function unknown	hypothetical protein COLO4_25981 [Corchorus olitorius]	--	--	--	--	--	--	--	--	--	--	--	--	--	--	--	--	--	--	--	--	--	--	--	--	--	--	--	--
c23367.graph_c0	45.05	0.04	20.37	0.87	0	-8.4207694351522	down	1.10627618177261e-10	-4.10907067401105	down	--	--	--	--	--	--	--	--	--	--	--	--	--	1	c	(A)11taaaataaat(A)15taaaataat(A)16gaaaacaac(A)16	86	796	881	TGTGGTTTGGTGTGTGAAGC	60.616	20	CCCCCTCTATGAAATGGGTT	60.011	20	275	761	1035	TGTGGTTTGGTGTGTGAAGC	60.616	20	TCCCCCTCTATGAAATGGGT	60.517	20	276	761	1036	TGTGGTTTGGTGTGTGAAGC	60.616
c23374.graph_c0	32.94	5.61	38.60	28.11	0.000233369167897401	-2.7062908981036	down	0.946919430649014	-0.139683558081941	normal	--	--	Cellular Component: nucleus (GO:0005634);; Cellular Component: cytoplasm (GO:0005737);;	--	[S]	Function unknown	Armadillo/beta-catenin-like repeat;; Armadillo-like	U-box domain-containing protein 3 OS=Arabidopsis thaliana OX=3702 GN=PUB3 PE=2 SV=2	S	Function unknown	PREDICTED: vacuolar protein 8 [Vitis vinifera]	cellular component: cell (GO:0005623);; cellular component: organelle (GO:0043226);; cellular component: cell part (GO:0044464)	--	2	p2	(CT)10	20	2057	2076	--	--	--	--	--	--	--	--	--	--	--	--	--	--	--	--	--	--	--	--
c23424.graph_c0	2.37	0.00	70.91	0.10	5.63091147043338e-08	-5.1249872813551	down	0	-8.47400805150038	down	[G]	Carbohydrate transport and metabolism	Molecular Function: polygalacturonase activity (GO:0004650);; Cellular Component: extracellular region (GO:0005576);; Biological Process: carbohydrate metabolic process (GO:0005975);; Biological Process: cell wall organization (GO:0071555);;	--	--	--	Glycosyl hydrolases family 28;; Pectate lyase superfamily protein	Polygalacturonase At1g48100 OS=Arabidopsis thaliana OX=3702 GN=At1g48100 PE=2 SV=1	M	Cell wall/membrane/envelope biogenesis	PREDICTED: polygalacturonase At1g48100 [Elaeis guineensis]	molecular function: catalytic activity (GO:0003824);; cellular component: extracellular region (GO:0005576);; biological process: metabolic process (GO:0008152);; biological process: cellular process (GO:0009987);; biological process: cellular component organization or biogenesis (GO:0071840)	--	1	p1	(A)11	11	115	125	TCCCACACAATCTAGTGCAAA	59.184	21	AAGATGGGTTCCCACAATCA	60.173	20	225	85	309	TCCCACACAATCTAGTGCAAA	59.184	21	CAAGATGGGTTCCCACAATC	60.173	20	226	85	310	TCCCACACAATCTAGTGCAAA	59.184
c23444.graph_c0	147.67	24.31	42.62	12.84	0.000333357959421021	-2.70964629227393	down	0.158040175846437	-1.38536688007768	normal	--	--	--	--	--	--	Protein of unknown function (DUF3119)	--	S	Function unknown	PREDICTED: uncharacterized protein LOC8275883 isoform X2 [Ricinus communis]	--	--	1	p1	(A)10	10	74	83	TGCGCGTATAAAACCATCAA	60.096	20	GAACTAATGGGAGGGCATCA	59.894	20	124	48	171	TGCGCGTATAAAACCATCAA	60.096	20	GAGGGCATCATCTTCACCAT	59.893	20	114	48	161	TGCGCGTATAAAACCATCAA	60.096
c23449.graph_c0	3.33	18.77	17.23	21.90	0.00595756383431256	2.31220374988154	up	0.855365147870889	0.662312685905467	normal	--	--	--	--	--	--	--	--	S	Function unknown	PREDICTED: uncharacterized protein LOC103718522 isoform X2 [Phoenix dactylifera]	--	--	1	p2	(AG)8	16	288	303	ACGCGTTCCTCTCTTCTCCT	60.532	20	GTCGCGAATATGCCTCTTGT	60.243	20	252	105	356	TTTCGTTCTCTCTCCTCCCC	60.704	20	TGCCTCTTGTGTAGGACACG	59.897	20	272	75	346	CGTCTCCTCTCTGCAACTCA	59.283
c23452.graph_c0	10.87	19.08	8.31	28.85	0.743896698007835	0.64188828114537	normal	0.0012236938533231	2.08042038848839	up	--	--	--	--	--	--	--	--	--	--	--	--	--	--	--	--	--	--	--	--	--	--	--	--	--	--	--	--	--	--	--	--	--	--	--	--	--	--	--
c23455.graph_c0	54.75	7.30	18.92	13.70	1.7299670101778e-05	-3.05685782717157	down	0.907771762720223	-0.148888407179569	normal	[O]	Posttranslational modification, protein turnover, chaperones	--	--	[O]	Posttranslational modification, protein turnover, chaperones	DnaJ domain	DnaJ protein ERDJ3A OS=Oryza sativa subsp. japonica OX=39947 GN=ERDJ3A PE=1 SV=2	O	Posttranslational modification, protein turnover, chaperones	hypothetical protein POPTR_001G072700v3 [Populus trichocarpa]	--	--	--	--	--	--	--	--	--	--	--	--	--	--	--	--	--	--	--	--	--	--	--	--	--	--	--	--
c23459.graph_c0	5.33	37.46	9.70	41.81	0.00123740732527189	2.58203370331732	up	3.57908805938001e-05	2.37311288290629	up	--	--	--	--	--	--	DYW family of nucleic acid deaminases	Pentatricopeptide repeat-containing protein ELI1, chloroplastic OS=Arabidopsis thaliana OX=3702 GN=ELI1 PE=3 SV=1	S	Function unknown	PREDICTED: uncharacterized protein LOC104610066 [Nelumbo nucifera]	--	--	--	--	--	--	--	--	--	--	--	--	--	--	--	--	--	--	--	--	--	--	--	--	--	--	--	--
c23466.graph_c1	65.75	1.91	16.99	1.55	2.77455836084073e-12	-5.09141785740257	down	1.64787773661024e-05	-2.97594194286764	down	--	--	Cellular Component: chloroplast thylakoid (GO:0009534);; Biological Process: photosystem II assembly (GO:0010207);; Cellular Component: integral component of membrane (GO:0016021);; Cellular Component: thylakoid membrane (GO:0042651);;	--	[O]	Posttranslational modification, protein turnover, chaperones	--	Protein LOW PSII ACCUMULATION 2, chloroplastic OS=Arabidopsis thaliana OX=3702 GN=LPA2 PE=1 SV=1	S	Function unknown	PREDICTED: protein LOW PSII ACCUMULATION 2, chloroplastic [Nelumbo nucifera]	cellular component: cell (GO:0005623);; cellular component: organelle (GO:0043226);; cellular component: organelle part (GO:0044422);; cellular component: cell part (GO:0044464);; biological process: metabolic process (GO:0008152);; biological process: cellular process (GO:0009987);; biological process: cellular component organization or biogenesis (GO:0071840);; cellular component: membrane (GO:…	--	--	--	--	--	--	--	--	--	--	--	--	--	--	--	--	--	--	--	--	--	--	--	--	--	--	--
c23474.graph_c0	10.42	25.14	2.03	13.51	0.513480473776993	1.08636924660118	normal	0.000629745152565642	2.73374323939615	up	[T]	Signal transduction mechanisms	Molecular Function: ATP binding (GO:0005524);; Biological Process: transport (GO:0006810);; Cellular Component: integral component of membrane (GO:0016021);; Molecular Function: ATPase activity (GO:0016887);;	--	[Q]	Secondary metabolites biosynthesis, transport and catabolism	ABC transporter	ABC transporter G family member 39 OS=Oryza sativa subsp. japonica OX=39947 GN=ABCG39 PE=3 SV=1	V	Defense mechanisms	PREDICTED: ABC transporter G family member 36-like, partial [Phoenix dactylifera]	molecular function: binding (GO:0005488);; biological process: localization (GO:0051179);; cellular component: membrane (GO:0016020);; cellular component: membrane part (GO:0044425);; molecular function: catalytic activity (GO:0003824)	--	--	--	--	--	--	--	--	--	--	--	--	--	--	--	--	--	--	--	--	--	--	--	--	--	--	--
c23474.graph_c1	49.11	75.19	1.84	88.37	0.924902931604882	0.447119393703922	normal	0	5.86165963572812	up	[V]	Defense mechanisms	Molecular Function: ATP binding (GO:0005524);; Cellular Component: plasma membrane (GO:0005886);; Cellular Component: integral component of membrane (GO:0016021);; Molecular Function: ATPase activity, coupled to transmembrane movement of substances (GO:0042626);; Biological Process: transmembrane transport (GO:0055085);;	--	[Q]	Secondary metabolites biosynthesis, transport and catabolism	ABC-2 type transporter	ABC transporter G family member 36 OS=Oryza sativa subsp. indica OX=39946 GN=ABCG36 PE=2 SV=1	V	Defense mechanisms	PREDICTED: pleiotropic drug resistance protein 1-like [Nelumbo nucifera]	molecular function: binding (GO:0005488);; cellular component: cell (GO:0005623);; cellular component: membrane (GO:0016020);; cellular component: cell part (GO:0044464);; cellular component: membrane part (GO:0044425);; molecular function: catalytic activity (GO:0003824);; molecular function: transporter activity (GO:0005215);; biological process: localization (GO:0051179)	--	--	--	--	--	--	--	--	--	--	--	--	--	--	--	--	--	--	--	--	--	--	--	--	--	--	--
c23482.graph_c0	15.72	64.43	17.45	49.31	0.0798714135437575	1.8654968876535	normal	0.00694454249838983	1.81143405670819	up	--	--	--	--	[K]	Transcription	N-terminal domain of CBF1 interacting co-repressor CIR;; Zinc knuckle	Uncharacterized zinc finger CCHC domain-containing protein At4g19190 OS=Arabidopsis thaliana OX=3702 GN=At4g19190 PE=2 SV=1	S	Function unknown	PREDICTED: uncharacterized zinc finger CCHC domain-containing protein At4g19190 isoform X2 [Ricinus communis]	--	--	--	--	--	--	--	--	--	--	--	--	--	--	--	--	--	--	--	--	--	--	--	--	--	--	--	--
c23506.graph_c2	21.37	84.34	14.21	41.61	0.0851853717725427	1.8091828274195	normal	0.00386604349371522	1.86045294663842	up	--	--	--	--	--	--	--	--	S	Function unknown	uncharacterized protein LOC109820154 [Asparagus officinalis]	--	--	--	--	--	--	--	--	--	--	--	--	--	--	--	--	--	--	--	--	--	--	--	--	--	--	--	--
c23508.graph_c0	8.23	38.31	19.72	59.16	0.0268814684397612	2.03565102903739	normal	0.00346440084657273	1.8927485028715	up	--	--	--	--	--	--	Protein of unknown function (DUF1644)	--	S	Function unknown	uncharacterized protein LOC110411594 [Herrania umbratica]	--	--	--	--	--	--	--	--	--	--	--	--	--	--	--	--	--	--	--	--	--	--	--	--	--	--	--	--
c23526.graph_c0	4.21	37.12	17.55	41.51	0.000126985051932982	2.95848374768927	up	0.0539190500080287	1.55745507299221	normal	--	--	Cellular Component: integral component of membrane (GO:0016021);;	--	--	--	Nodulin-like	Protein NUCLEAR FUSION DEFECTIVE 4 OS=Arabidopsis thaliana OX=3702 GN=NFD4 PE=3 SV=1	S	Function unknown	PREDICTED: protein NUCLEAR FUSION DEFECTIVE 4-like [Fragaria vesca subsp. vesca]	cellular component: membrane (GO:0016020);; cellular component: membrane part (GO:0044425)	--	1	p1	(T)16	16	380	395	AGCTTTGTGGAATTGGGTTG	59.971	20	GAAATGGAGCCGAAAACGTA	60.074	20	161	356	516	CAGCTTTGTGGAATTGGGTT	59.971	20	GAAATGGAGCCGAAAACGTA	60.074	20	162	355	516	AGCTTTGTGGAATTGGGTTG	59.971
c23538.graph_c0	9.48	59.59	18.34	45.19	0.00272213052766068	2.47886388323005	up	0.0320996350062616	1.61411051561973	normal	--	--	Molecular Function: aspartic-type endopeptidase activity (GO:0004190);; Biological Process: proteolysis (GO:0006508);; Cellular Component: integral component of membrane (GO:0016021);; Biological Process: protein catabolic process (GO:0030163);;	--	[O]	Posttranslational modification, protein turnover, chaperones	Xylanase inhibitor N-terminal;; Eukaryotic aspartyl protease;; Xylanase inhibitor C-terminal	Aspartic proteinase-like protein 2 OS=Arabidopsis thaliana OX=3702 GN=At1g65240 PE=1 SV=2	O	Posttranslational modification, protein turnover, chaperones	PREDICTED: aspartic proteinase-like protein 2 [Elaeis guineensis]	molecular function: catalytic activity (GO:0003824);; biological process: metabolic process (GO:0008152);; cellular component: membrane (GO:0016020);; cellular component: membrane part (GO:0044425)	--	--	--	--	--	--	--	--	--	--	--	--	--	--	--	--	--	--	--	--	--	--	--	--	--	--	--
c23539.graph_c0	0.44	0.00	16.51	3.12	--	--	--	0.00179488357138757	-2.06352293039313	down	--	--	Molecular Function: transcription factor activity, sequence-specific DNA binding (GO:0003700);; Cellular Component: nucleus (GO:0005634);; Biological Process: regulation of transcription, DNA-templated (GO:0006355);; Molecular Function: sequence-specific DNA binding (GO:0043565);;	--	--	--	GRAS domain family	Protein SHORT-ROOT OS=Arabidopsis thaliana OX=3702 GN=SHR PE=1 SV=1	K	Transcription	PREDICTED: protein SHORT-ROOT-like [Ziziphus jujuba]	molecular function: nucleic acid binding transcription factor activity (GO:0001071);; biological process: biological regulation (GO:0065007);; cellular component: cell (GO:0005623);; cellular component: organelle (GO:0043226);; cellular component: cell part (GO:0044464);; molecular function: binding (GO:0005488)	--	--	--	--	--	--	--	--	--	--	--	--	--	--	--	--	--	--	--	--	--	--	--	--	--	--	--
c23545.graph_c1	10.03	7.49	13.40	0.61	0.766075576900682	-0.543323591195936	normal	4.93804243423268e-05	-3.50703970439887	down	[GHR]	Carbohydrate transport and metabolism ;; Coenzyme transport and metabolism ;; General function prediction only	Molecular Function: carboxy-lyase activity (GO:0016831);; Molecular Function: cation binding (GO:0043169);;	K01568|6.44639e-37|tcc:TCM_021649|K01568 pyruvate decarboxylase [EC:4.1.1.1] | (RefSeq) Thiamine pyrophosphate dependent pyruvate decarboxylase family protein	[EH]	--	Thiamine pyrophosphate enzyme, N-terminal TPP binding domain	Pyruvate decarboxylase 4 OS=Arabidopsis thaliana OX=3702 GN=PDC4 PE=2 SV=1	GH	--	PREDICTED: pyruvate decarboxylase 2 [Theobroma cacao]	molecular function: catalytic activity (GO:0003824);; molecular function: binding (GO:0005488)	Glycolysis / Gluconeogenesis (ko00010)	--	--	--	--	--	--	--	--	--	--	--	--	--	--	--	--	--	--	--	--	--	--	--	--	--	--
c23547.graph_c0	23.71	30.56	69.55	9.94	0.885452387303896	0.202610717767221	normal	6.3345197896969e-05	-2.46544740286944	down	--	--	Molecular Function: phospholipase D activity (GO:0004630);; Molecular Function: calcium ion binding (GO:0005509);; Cellular Component: vacuole (GO:0005773);; Cellular Component: endoplasmic reticulum (GO:0005783);; Cellular Component: plasma membrane (GO:0005886);; Cellular Component: plastid (GO:0009536);; Biological Process: lipid catabolic process (GO:0016042);; Biological Process: phosphatidy…	K01115|2.92198e-95|egu:105033970|K01115 phospholipase D1/2 [EC:3.1.4.4] | (RefSeq) phospholipase D alpha 1	[I]	Lipid transport and metabolism	C2 domain	Phospholipase D alpha 1 OS=Ricinus communis OX=3988 GN=PLD1 PE=1 SV=1	I	Lipid transport and metabolism	hypothetical protein AQUCO_03000341v1 [Aquilegia coerulea]	molecular function: catalytic activity (GO:0003824);; molecular function: binding (GO:0005488);; cellular component: cell (GO:0005623);; cellular component: organelle (GO:0043226);; cellular component: cell part (GO:0044464);; cellular component: membrane (GO:0016020);; biological process: metabolic process (GO:0008152);; biological process: single-organism process (GO:0044699);; biological proce…	Glycerophospholipid metabolism (ko00564);; Ether lipid metabolism (ko00565);; Endocytosis (ko04144)	--	--	--	--	--	--	--	--	--	--	--	--	--	--	--	--	--	--	--	--	--	--	--	--	--	--
c23555.graph_c0	12.14	31.93	6.26	31.03	0.444718765728548	1.23140069176455	normal	5.87913299565646e-06	2.59280763055979	up	[GI]	Carbohydrate transport and metabolism ;; Lipid transport and metabolism	Cellular Component: extracellular region (GO:0005576);; Cellular Component: cell wall (GO:0005618);; Cellular Component: integral component of membrane (GO:0016021);; Molecular Function: pectinesterase activity (GO:0030599);; Biological Process: cell wall modification (GO:0042545);; Biological Process: negative regulation of catalytic activity (GO:0043086);; Molecular Function: aspartyl esterase …	K01051|8.71115e-142|cic:CICLE_v10007806mg|K01051 pectinesterase [EC:3.1.1.11] | (RefSeq) hypothetical protein	--	--	Pectinesterase	Pectinesterase OS=Daucus carota OX=4039 PE=1 SV=1	G	Carbohydrate transport and metabolism	hypothetical protein CISIN_1g008261mg [Citrus sinensis]	cellular component: extracellular region (GO:0005576);; cellular component: cell (GO:0005623);; cellular component: cell part (GO:0044464);; cellular component: membrane (GO:0016020);; cellular component: membrane part (GO:0044425);; molecular function: catalytic activity (GO:0003824);; biological process: cellular process (GO:0009987);; biological process: cellular component organization or biog…	Pentose and glucuronate interconversions (ko00040);; Starch and sucrose metabolism (ko00500)	--	--	--	--	--	--	--	--	--	--	--	--	--	--	--	--	--	--	--	--	--	--	--	--	--	--
c23556.graph_c1	36.95	1.47	59.48	1.88	8.47670933445954e-10	-4.5551723665835	down	3.79274389672446e-12	-4.50349110224846	down	--	--	Molecular Function: hydrolase activity, hydrolyzing O-glycosyl compounds (GO:0004553);; Cellular Component: cell wall (GO:0005618);; Biological Process: xyloglucan metabolic process (GO:0010411);; Molecular Function: xyloglucan:xyloglucosyl transferase activity (GO:0016762);; Biological Process: cell wall biogenesis (GO:0042546);; Cellular Component: apoplast (GO:0048046);; Biological Process: ce…	K08235|3.82133e-67|jcu:105647795|K08235 xyloglucan:xyloglucosyl transferase [EC:2.4.1.207] | (RefSeq) xyloglucan endotransglucosylase/hydrolase-like	--	--	Xyloglucan endo-transglycosylase (XET) C-terminus;; Glycosyl hydrolases family 16	Probable xyloglucan endotransglucosylase/hydrolase protein 5 OS=Arabidopsis thaliana OX=3702 GN=XTH5 PE=2 SV=1	G	Carbohydrate transport and metabolism	hypothetical protein CRG98_014010 [Punica granatum]	molecular function: catalytic activity (GO:0003824);; cellular component: cell (GO:0005623);; cellular component: cell part (GO:0044464);; biological process: metabolic process (GO:0008152);; biological process: cellular process (GO:0009987);; biological process: cellular component organization or biogenesis (GO:0071840);; cellular component: extracellular region (GO:0005576)	--	--	--	--	--	--	--	--	--	--	--	--	--	--	--	--	--	--	--	--	--	--	--	--	--	--	--
c23558.graph_c1	10.33	70.91	42.85	27.91	0.00112793264017708	2.59283015290764	up	0.891152294195069	-0.28916333988852	normal	--	--	--	--	--	--	--	Proton pump-interactor BIP131 OS=Oryza sativa subsp. japonica OX=39947 GN=BIP131 PE=1 SV=1	S	Function unknown	PREDICTED: LOW QUALITY PROTEIN: proton pump-interactor 1-like [Phoenix dactylifera]	--	--	--	--	--	--	--	--	--	--	--	--	--	--	--	--	--	--	--	--	--	--	--	--	--	--	--	--
c23596.graph_c0	16.69	52.67	22.89	70.52	0.221833914542868	1.48626252386313	normal	0.00207817302182534	1.93847920235731	up	--	--	Cellular Component: protein kinase CK2 complex (GO:0005956);; Molecular Function: protein kinase regulator activity (GO:0019887);; Biological Process: regulation of protein kinase activity (GO:0045859);;	K03115|2.94994e-72|vvi:100266745|K03115 casein kinase II subunit beta | (RefSeq) putative casein kinase II subunit beta-4	[TDK]	--	Casein kinase II regulatory subunit	Casein kinase II subunit beta-1 OS=Arabidopsis thaliana OX=3702 GN=CKB1 PE=1 SV=1	DKT	--	hypothetical protein AQUCO_05300123v1 [Aquilegia coerulea]	cellular component: cell (GO:0005623);; cellular component: macromolecular complex (GO:0032991);; cellular component: cell part (GO:0044464);; molecular function: molecular function regulator (GO:0098772);; biological process: biological regulation (GO:0065007)	Ribosome biogenesis in eukaryotes (ko03008);; Circadian rhythm - plant (ko04712)	--	--	--	--	--	--	--	--	--	--	--	--	--	--	--	--	--	--	--	--	--	--	--	--	--	--
c23611.graph_c0	58.55	0.63	26.68	1.40	0	-6.47114236212157	down	4.19475676416425e-10	-3.85884413843881	down	--	--	Biological Process: response to light stimulus (GO:0009416);; Cellular Component: chloroplast thylakoid membrane (GO:0009535);; Biological Process: photosynthesis, light harvesting in photosystem I (GO:0009768);; Cellular Component: photosystem I antenna complex (GO:0009782);; Cellular Component: chloroplast envelope (GO:0009941);; Cellular Component: plastoglobule (GO:0010287);; Cellular Compone…	K08911|2.1163e-101|nnu:104606483|K08911 light-harvesting complex I chlorophyll a/b binding protein 5 | (RefSeq) photosystem I chlorophyll a/b-binding protein 5, chloroplastic	--	--	Chlorophyll A-B binding protein;; Chlorophyll A-B binding protein	Photosystem I chlorophyll a/b-binding protein 5, chloroplastic OS=Arabidopsis thaliana OX=3702 GN=LHCA5 PE=1 SV=1	S	Function unknown	PREDICTED: photosystem I chlorophyll a/b-binding protein 5, chloroplastic [Nelumbo nucifera]	biological process: response to stimulus (GO:0050896);; cellular component: cell (GO:0005623);; cellular component: membrane (GO:0016020);; cellular component: organelle (GO:0043226);; cellular component: organelle part (GO:0044422);; cellular component: cell part (GO:0044464);; biological process: metabolic process (GO:0008152);; biological process: cellular process (GO:0009987);; cellular compo…	Photosynthesis - antenna proteins (ko00196)	1	c	(AG)9tattttgcagcatttttggcagagctcgatggcagccgcaacaacagctctccttcaccacgtcc(CTT)5	98	4	101	--	--	--	--	--	--	--	--	--	--	--	--	--	--	--	--	--	--	--	--
c23616.graph_c0	288.83	27.45	25.40	10.74	4.70727171575369e-07	-3.55641479769163	down	0.618226066076603	-0.919421877414949	normal	[C]	Energy production and conversion	Molecular Function: iron ion binding (GO:0005506);; Molecular Function: electron carrier activity (GO:0009055);; Cellular Component: chloroplast (GO:0009507);;	--	[O]	Posttranslational modification, protein turnover, chaperones	DnaJ domain;; 4Fe-4S single cluster domain of Ferredoxin I;; 4Fe-4S single cluster domain	Chaperone protein dnaJ C76, chloroplastic OS=Arabidopsis thaliana OX=3702 GN=DJC76 PE=2 SV=1	C	Energy production and conversion	3Fe-4S ferredoxin [Macleaya cordata]	molecular function: binding (GO:0005488);; molecular function: electron carrier activity (GO:0009055);; cellular component: cell (GO:0005623);; cellular component: organelle (GO:0043226);; cellular component: cell part (GO:0044464)	--	--	--	--	--	--	--	--	--	--	--	--	--	--	--	--	--	--	--	--	--	--	--	--	--	--	--
c23625.graph_c0	142.12	0.24	11.69	0.26	0	-8.22654020750202	down	2.4366459328018e-07	-4.32445627525069	down	--	--	--	--	[T]	Signal transduction mechanisms	Protein of unknown function (DUF3148)	--	T	Signal transduction mechanisms	chlororespiratory reduction 42 [Goodyera fumata]	--	--	--	--	--	--	--	--	--	--	--	--	--	--	--	--	--	--	--	--	--	--	--	--	--	--	--	--
c23628.graph_c0	9.90	55.97	1.96	21.55	0.00553801203075011	2.31298939345126	up	2.02361072343393e-09	3.63010844338753	up	--	--	Biological Process: metabolic process (GO:0008152);; Cellular Component: membrane (GO:0016020);; Molecular Function: transferase activity, transferring acyl groups (GO:0016746);;	K15397|3.67875e-62|spen:107032247|K15397 3-ketoacyl-CoA synthase [EC:2.3.1.199] | (RefSeq) 3-ketoacyl-CoA synthase 1	--	--	FAE1/Type III polyketide synthase-like protein	3-ketoacyl-CoA synthase 1 OS=Arabidopsis thaliana OX=3702 GN=KCS1 PE=1 SV=1	I	Lipid transport and metabolism	PREDICTED: 3-ketoacyl-CoA synthase 1 [Nicotiana sylvestris]	biological process: metabolic process (GO:0008152);; cellular component: membrane (GO:0016020);; molecular function: catalytic activity (GO:0003824)	Fatty acid elongation (ko00062)	--	--	--	--	--	--	--	--	--	--	--	--	--	--	--	--	--	--	--	--	--	--	--	--	--	--
c23628.graph_c1	18.57	64.62	3.28	47.53	0.193669721222023	1.62786130149676	normal	4.86277684785819e-14	4.13468705731791	up	[Q]	Secondary metabolites biosynthesis, transport and catabolism	Biological Process: fatty acid biosynthetic process (GO:0006633);; Cellular Component: integral component of membrane (GO:0016021);; Molecular Function: transferase activity, transferring acyl groups other than amino-acyl groups (GO:0016747);;	K15397|0|jcu:105642784|K15397 3-ketoacyl-CoA synthase [EC:2.3.1.199] | (RefSeq) 3-ketoacyl-CoA synthase 1-like	--	--	FAE1/Type III polyketide synthase-like protein;; 3-Oxoacyl-[acyl-carrier-protein (ACP)] synthase III C terminal;; Chalcone and stilbene synthases, C-terminal domain	3-ketoacyl-CoA synthase 1 OS=Arabidopsis thaliana OX=3702 GN=KCS1 PE=1 SV=1	I	Lipid transport and metabolism	PREDICTED: 3-ketoacyl-CoA synthase 1 [Ziziphus jujuba]	biological process: metabolic process (GO:0008152);; biological process: cellular process (GO:0009987);; biological process: single-organism process (GO:0044699);; cellular component: membrane (GO:0016020);; cellular component: membrane part (GO:0044425);; molecular function: catalytic activity (GO:0003824)	Fatty acid elongation (ko00062)	--	--	--	--	--	--	--	--	--	--	--	--	--	--	--	--	--	--	--	--	--	--	--	--	--	--
c23634.graph_c1	16.70	1.13	49.65	21.45	8.6291351503176e-06	-3.61550750649181	down	0.618363099459734	-0.866934409589652	normal	--	--	Molecular Function: chitinase activity (GO:0004568);; Biological Process: carbohydrate metabolic process (GO:0005975);; Biological Process: chitin catabolic process (GO:0006032);; Biological Process: cell wall macromolecule catabolic process (GO:0016998);;	--	[R]	General function prediction only	Chitinase class I	Chitinase-like protein 1 OS=Arabidopsis thaliana OX=3702 GN=CTL1 PE=1 SV=1	G	Carbohydrate transport and metabolism	PREDICTED: chitinase-like protein 1 [Ricinus communis]	molecular function: catalytic activity (GO:0003824);; biological process: metabolic process (GO:0008152);; biological process: cellular process (GO:0009987)	--	--	--	--	--	--	--	--	--	--	--	--	--	--	--	--	--	--	--	--	--	--	--	--	--	--	--
c23635.graph_c0	694.70	2.03	3581.54	592.85	0	-8.46809689659188	down	0.00156328888436341	-2.2723031802666	down	--	--	--	--	--	--	--	--	--	--	--	--	--	--	--	--	--	--	--	--	--	--	--	--	--	--	--	--	--	--	--	--	--	--	--	--	--	--	--
c23650.graph_c0	10.70	71.67	22.09	60.68	0.00163882641093271	2.56913303535842	up	0.0102376987588431	1.77200100043305	normal	[K]	Transcription	--	--	[T]	Signal transduction mechanisms	Leucine Rich repeats (2 copies);; Leucine rich repeat;; Leucine-rich repeat;; Leucine Rich repeat;; Leucine Rich Repeat	--	S	Function unknown	PREDICTED: protein phosphatase 1 regulatory subunit 7 [Phoenix dactylifera]	--	--	--	--	--	--	--	--	--	--	--	--	--	--	--	--	--	--	--	--	--	--	--	--	--	--	--	--
c23669.graph_c0	114.30	72.43	61.41	227.96	0.858342436678711	-0.821784114398096	normal	0.000272320972375062	2.21062583553246	up	--	--	--	--	--	--	Phloem protein 2	Protein PHLOEM PROTEIN 2-LIKE A2 OS=Arabidopsis thaliana OX=3702 GN=PP2A2 PE=2 SV=1	--	--	PREDICTED: uncharacterized protein PHLOEM PROTEIN 2-LIKE A4-like [Elaeis guineensis]	--	--	1	p3	(GAA)8	24	1	24	--	--	--	--	--	--	--	--	--	--	--	--	--	--	--	--	--	--	--	--
c23690.graph_c0	84.87	17.33	40.55	7.57	0.00183502158374704	-2.45410087703784	down	0.00128298995866116	-2.10201374076734	down	[R]	General function prediction only	--	--	[H]	Coenzyme transport and metabolism	CobW/HypB/UreG, nucleotide-binding domain;; Cobalamin synthesis protein cobW C-terminal domain	--	S	Function unknown	PREDICTED: uncharacterized protein LOC100249806 [Vitis vinifera]	--	--	--	--	--	--	--	--	--	--	--	--	--	--	--	--	--	--	--	--	--	--	--	--	--	--	--	--
c23695.graph_c0	341.08	6.65	42.65	6.22	4.44089209850063e-16	-5.80335208216206	down	0.000103681124986821	-2.42859671099072	down	--	--	--	--	--	--	NADH-quinone oxidoreductase cyanobacterial subunit N	NAD(P)H-quinone oxidoreductase subunit N, chloroplastic OS=Arabidopsis thaliana OX=3702 GN=ndhN PE=2 SV=1	C	Energy production and conversion	hypothetical protein AQUCO_00700396v1 [Aquilegia coerulea]	--	--	--	--	--	--	--	--	--	--	--	--	--	--	--	--	--	--	--	--	--	--	--	--	--	--	--	--
c23700.graph_c0	263.03	43.34	59.57	10.96	0.000237826322667112	-2.76098392733541	down	0.00117072635100601	-2.10905446951787	down	--	--	Biological Process: response to oxidative stress (GO:0006979);; Cellular Component: chloroplast thylakoid membrane (GO:0009535);;	--	--	--	--	Photosynthetic NDH subunit of subcomplex B 5, chloroplastic OS=Arabidopsis thaliana OX=3702 GN=PNSB5 PE=2 SV=1	S	Function unknown	PREDICTED: photosynthetic NDH subunit of subcomplex B 5, chloroplastic [Nelumbo nucifera]	biological process: response to stimulus (GO:0050896);; cellular component: cell (GO:0005623);; cellular component: membrane (GO:0016020);; cellular component: organelle (GO:0043226);; cellular component: organelle part (GO:0044422);; cellular component: cell part (GO:0044464)	--	--	--	--	--	--	--	--	--	--	--	--	--	--	--	--	--	--	--	--	--	--	--	--	--	--	--
c23719.graph_c0	1424.87	35.94	748.96	28.96	1.88737914186277e-14	-5.4748286462992	down	2.6789681584205e-13	-4.3748534126743	down	[G]	Carbohydrate transport and metabolism	Molecular Function: glycogen (starch) synthase activity (GO:0004373);; Cellular Component: amyloplast (GO:0009501);; Cellular Component: chloroplast (GO:0009507);; Biological Process: starch biosynthetic process (GO:0019252);;	K13679|0|tcc:TCM_015612|K13679 granule-bound starch synthase [EC:2.4.1.242] | (RefSeq) UDP-Glycosyltransferase superfamily protein isoform 1	--	--	Starch synthase catalytic domain;; Glycosyl transferases group 1;; Glycosyl transferases group 1	Granule-bound starch synthase 1, chloroplastic/amyloplastic OS=Antirrhinum majus OX=4151 GN=WAXY PE=2 SV=1	G	Carbohydrate transport and metabolism	PREDICTED: granule-bound starch synthase 1, chloroplastic/amyloplastic-like [Ziziphus jujuba]	molecular function: catalytic activity (GO:0003824);; cellular component: cell (GO:0005623);; cellular component: organelle (GO:0043226);; cellular component: cell part (GO:0044464);; biological process: metabolic process (GO:0008152);; biological process: cellular process (GO:0009987);; biological process: single-organism process (GO:0044699)	--	--	--	--	--	--	--	--	--	--	--	--	--	--	--	--	--	--	--	--	--	--	--	--	--	--	--
c23723.graph_c0	74.71	539.68	273.22	717.84	0.00182560040921664	2.68476034470054	up	0.05230904358655	1.71193919053565	normal	--	--	--	--	--	--	zinc-finger of the FCS-type, C2-C2	Protein MARD1 OS=Arabidopsis thaliana OX=3702 GN=MARD1 PE=2 SV=2	S	Function unknown	Protein of unknown function DUF581 [Macleaya cordata]	--	--	2	c*	(CT)7(CTCC)6*ctctctgagtttcagagctcagatacagtagagaagt(TC)6	85	297	381	CTTTCCTCTCACCCACCAAC	59.549	20	ATTGGGTTGGCTTCTGACAT	59.410	20	270	269	538	CTTTCCTCTCACCCACCAAC	59.549	20	CTTGATTGGGTTGGCTTCTG	60.626	20	274	269	542	CCACCCACTCTGAACAATCC	60.363
c23739.graph_c0	31.59	48.72	15.86	57.63	0.900566753849029	0.457871320384887	normal	0.000259470334030398	2.17392850105034	up	[G]	Carbohydrate transport and metabolism	Molecular Function: alpha-amylase activity (GO:0004556);; Molecular Function: calcium ion binding (GO:0005509);; Biological Process: carbohydrate metabolic process (GO:0005975);; Cellular Component: integral component of membrane (GO:0016021);;	K01176|0|nnu:104609601|K01176 alpha-amylase [EC:3.2.1.1] | (RefSeq) pentatricopeptide repeat-containing protein At2g04860	[G]	Carbohydrate transport and metabolism	Alpha amylase, catalytic domain;; Alpha-amylase C-terminal beta-sheet domain;; Glycosyl hydrolase family 70	Alpha-amylase OS=Vigna mungo OX=3915 GN=AMY1.1 PE=2 SV=1	G	Carbohydrate transport and metabolism	alpha-amylase-like [Prunus avium]	molecular function: catalytic activity (GO:0003824);; molecular function: binding (GO:0005488);; biological process: metabolic process (GO:0008152);; cellular component: membrane (GO:0016020);; cellular component: membrane part (GO:0044425)	Starch and sucrose metabolism (ko00500)	2	p1	(A)11	11	1421	1431	--	--	--	--	--	--	--	--	--	--	--	--	--	--	--	--	--	--	--	--
c23759.graph_c0	15.41	8.87	38.63	3.49	0.605962877666572	-0.939119479162064	normal	7.5604537530527e-07	-3.08204258514123	down	--	--	Cellular Component: Golgi membrane (GO:0000139);; Cellular Component: integral component of membrane (GO:0016021);; Biological Process: pectin biosynthetic process (GO:0045489);; Molecular Function: polygalacturonate 4-alpha-galacturonosyltransferase activity (GO:0047262);; Biological Process: cell wall organization (GO:0071555);;	K13648|1.67431e-71|gmx:100792155|K13648 alpha-1,4-galacturonosyltransferase [EC:2.4.1.43] | (RefSeq) probable galacturonosyltransferase 9	--	--	--	Probable galacturonosyltransferase 9 OS=Arabidopsis thaliana OX=3702 GN=GAUT9 PE=2 SV=1	G	Carbohydrate transport and metabolism	Glycosyl transferase [Macleaya cordata]	cellular component: cell (GO:0005623);; cellular component: membrane (GO:0016020);; cellular component: organelle (GO:0043226);; cellular component: organelle part (GO:0044422);; cellular component: cell part (GO:0044464);; cellular component: membrane part (GO:0044425);; biological process: metabolic process (GO:0008152);; biological process: single-organism process (GO:0044699);; molecular func…	Starch and sucrose metabolism (ko00500);; Amino sugar and nucleotide sugar metabolism (ko00520)	--	--	--	--	--	--	--	--	--	--	--	--	--	--	--	--	--	--	--	--	--	--	--	--	--	--
c23760.graph_c0	5.71	67.05	15.84	19.60	7.63624968169729e-06	3.38521465411699	up	0.845690893309597	0.632543243319949	normal	--	--	Cellular Component: integral component of membrane (GO:0016021);;	K15015|0|vvi:100249618|K15015 solute carrier family 32 (vesicular inhibitory amino acid transporter) | (RefSeq) vacuolar amino acid transporter 1	[E]	Amino acid transport and metabolism	Transmembrane amino acid transporter protein	Amino acid transporter AVT1C OS=Arabidopsis thaliana OX=3702 GN=AVT1C PE=1 SV=1	E	Amino acid transport and metabolism	PREDICTED: vacuolar amino acid transporter 1 [Vitis vinifera]	cellular component: membrane (GO:0016020);; cellular component: membrane part (GO:0044425)	--	--	--	--	--	--	--	--	--	--	--	--	--	--	--	--	--	--	--	--	--	--	--	--	--	--	--
c23765.graph_c0	123.19	241.83	85.69	329.13	0.897951728602152	0.807284879413446	normal	0.000196894083414278	2.26013502510587	up	--	--	Molecular Function: DNA binding (GO:0003677);; Molecular Function: transcription factor activity, sequence-specific DNA binding (GO:0003700);; Cellular Component: nucleus (GO:0005634);; Biological Process: regulation of transcription, DNA-templated (GO:0006355);; Molecular Function: protein dimerization activity (GO:0046983);;	--	[K]	Transcription	SRF-type transcription factor (DNA-binding and dimerisation domain);; K-box region	MADS-box transcription factor 50 OS=Oryza sativa subsp. japonica OX=39947 GN=MADS50 PE=2 SV=1	K	Transcription	putative MADS585 protein, partial [Asarum caudigerum]	molecular function: binding (GO:0005488);; molecular function: nucleic acid binding transcription factor activity (GO:0001071);; biological process: biological regulation (GO:0065007);; cellular component: cell (GO:0005623);; cellular component: organelle (GO:0043226);; cellular component: cell part (GO:0044464)	--	--	--	--	--	--	--	--	--	--	--	--	--	--	--	--	--	--	--	--	--	--	--	--	--	--	--
c23775.graph_c0	761.73	20.77	108.35	22.84	4.13002965160558e-14	-5.36188045720893	down	0.00729553305699526	-1.92701356776286	down	[G]	Carbohydrate transport and metabolism	Molecular Function: phosphoglycerate kinase activity (GO:0004618);; Biological Process: glycolytic process (GO:0006096);;	K00927|0|nnu:104606042|K00927 phosphoglycerate kinase [EC:2.7.2.3] | (RefSeq) phosphoglycerate kinase, chloroplastic-like	[G]	Carbohydrate transport and metabolism	Phosphoglycerate kinase	Phosphoglycerate kinase, chloroplastic OS=Nicotiana tabacum OX=4097 PE=2 SV=1	G	Carbohydrate transport and metabolism	phosphoglycerate kinase, chloroplastic [Cucurbita maxima]	molecular function: catalytic activity (GO:0003824);; biological process: metabolic process (GO:0008152);; biological process: cellular process (GO:0009987);; biological process: single-organism process (GO:0044699)	Glycolysis / Gluconeogenesis (ko00010);; Carbon fixation in photosynthetic organisms (ko00710);; Carbon metabolism (ko01200);; Biosynthesis of amino acids (ko01230)	--	--	--	--	--	--	--	--	--	--	--	--	--	--	--	--	--	--	--	--	--	--	--	--	--	--
c23776.graph_c0	20.93	59.00	9.46	45.09	0.461326069905084	1.28207471159543	normal	8.1318681627307e-06	2.52701704570014	up	--	--	--	--	--	--	--	--	--	--	--	--	--	--	--	--	--	--	--	--	--	--	--	--	--	--	--	--	--	--	--	--	--	--	--	--	--	--	--
c23779.graph_c0	40.57	5.94	23.30	7.85	5.16533210092041e-05	-2.92888875627263	down	0.297008009722255	-1.25055045834656	normal	[L]	Replication, recombination and repair	Molecular Function: nucleic acid binding (GO:0003676);; Molecular Function: ATP-dependent RNA helicase activity (GO:0004004);; Molecular Function: ATP binding (GO:0005524);; Biological Process: RNA secondary structure unwinding (GO:0010501);;	K17679|0|nnu:104603988|K17679 ATP-dependent RNA helicase MSS116, mitochondrial [EC:3.6.4.13] | (RefSeq) DEAD-box ATP-dependent RNA helicase 31-like	[A]	RNA processing and modification	DEAD/DEAH box helicase;; Helicase conserved C-terminal domain;; Type III restriction enzyme, res subunit	DEAD-box ATP-dependent RNA helicase 31 OS=Arabidopsis thaliana OX=3702 GN=RH31 PE=2 SV=2	L	Replication, recombination and repair	DEAD-box ATP-dependent RNA helicase 31-like [Momordica charantia]	molecular function: binding (GO:0005488);; molecular function: catalytic activity (GO:0003824);; biological process: metabolic process (GO:0008152);; biological process: cellular process (GO:0009987)	--	--	--	--	--	--	--	--	--	--	--	--	--	--	--	--	--	--	--	--	--	--	--	--	--	--	--
c23781.graph_c0	7.79	53.40	15.17	38.09	0.00131316757004318	2.59954339618522	up	0.0259935186921525	1.64108038470358	normal	[T]	Signal transduction mechanisms	Molecular Function: nucleotide binding (GO:0000166);; Molecular Function: IMP dehydrogenase activity (GO:0003938);; Cellular Component: cytoplasm (GO:0005737);; Biological Process: GMP biosynthetic process (GO:0006177);; Molecular Function: metal ion binding (GO:0046872);; Biological Process: oxidation-reduction process (GO:0055114);;	K00088|0|nnu:104613005|K00088 IMP dehydrogenase [EC:1.1.1.205] | (RefSeq) inosine-5'-monophosphate dehydrogenase 2-like	[F]	Nucleotide transport and metabolism	IMP dehydrogenase / GMP reductase domain;; Nitronate monooxygenase;; FMN-dependent dehydrogenase;; CBS domain	Inosine-5&apos;-monophosphate dehydrogenase 2 OS=Arabidopsis thaliana OX=3702 GN=At1g16350 PE=1 SV=1	F	Nucleotide transport and metabolism	PREDICTED: inosine-5&apos;-monophosphate dehydrogenase 2-like isoform X1 [Nelumbo nucifera]	molecular function: binding (GO:0005488);; molecular function: catalytic activity (GO:0003824);; biological process: metabolic process (GO:0008152);; biological process: single-organism process (GO:0044699);; cellular component: cell (GO:0005623);; cellular component: cell part (GO:0044464);; biological process: cellular process (GO:0009987)	Purine metabolism (ko00230)	--	--	--	--	--	--	--	--	--	--	--	--	--	--	--	--	--	--	--	--	--	--	--	--	--	--
c23791.graph_c0	55.02	15.08	46.75	7.00	0.0202488167518636	-1.98434454008705	normal	0.00042101182672416	-2.34601874446113	down	[O]	Posttranslational modification, protein turnover, chaperones	Molecular Function: ATP binding (GO:0005524);; Cellular Component: plastid (GO:0009536);; Biological Process: protein refolding (GO:0042026);;	K04077|2.81135e-91|bdi:100837414|K04077 chaperonin GroEL | (RefSeq) ruBisCO large subunit-binding protein subunit beta, chloroplastic	[O]	Posttranslational modification, protein turnover, chaperones	TCP-1/cpn60 chaperonin family	Chaperonin 60 subunit beta 3, chloroplastic OS=Arabidopsis thaliana OX=3702 GN=CPN60B3 PE=1 SV=1	O	Posttranslational modification, protein turnover, chaperones	chaperonin 60 subunit beta 3, chloroplastic-like [Brassica napus]	molecular function: binding (GO:0005488);; cellular component: cell (GO:0005623);; cellular component: organelle (GO:0043226);; cellular component: cell part (GO:0044464);; biological process: cellular process (GO:0009987)	RNA degradation (ko03018)	--	--	--	--	--	--	--	--	--	--	--	--	--	--	--	--	--	--	--	--	--	--	--	--	--	--
c23791.graph_c1	30.03	14.97	28.09	3.34	0.462877494941111	-1.12807203072107	normal	0.000229183827937018	-2.60966902047922	down	--	--	Molecular Function: ATP binding (GO:0005524);; Cellular Component: cytoplasm (GO:0005737);; Biological Process: protein refolding (GO:0042026);;	K04077|1.40633e-19|pda:103720995|K04077 chaperonin GroEL | (RefSeq) ruBisCO large subunit-binding protein subunit beta, chloroplastic	[O]	Posttranslational modification, protein turnover, chaperones	--	RuBisCO large subunit-binding protein subunit beta, chloroplastic OS=Brassica napus OX=3708 PE=2 SV=1	O	Posttranslational modification, protein turnover, chaperones	ruBisCO large subunit-binding protein subunit beta, chloroplastic-like [Asparagus officinalis]	molecular function: binding (GO:0005488);; cellular component: cell (GO:0005623);; cellular component: cell part (GO:0044464);; biological process: cellular process (GO:0009987)	RNA degradation (ko03018)	--	--	--	--	--	--	--	--	--	--	--	--	--	--	--	--	--	--	--	--	--	--	--	--	--	--
c23798.graph_c0	53.50	6.82	51.66	8.88	1.21529604866222e-05	-3.10406399455901	down	0.000567014945924482	-2.20232002797245	down	--	--	--	--	--	--	Senescence regulator	--	S	Function unknown	Senescence regulator S40 [Macleaya cordata]	--	--	--	--	--	--	--	--	--	--	--	--	--	--	--	--	--	--	--	--	--	--	--	--	--	--	--	--
c23806.graph_c0	0.46	0.00	104.05	2.21	--	--	--	1.77635683940025e-15	-5.10870929833237	down	--	--	--	--	--	--	Probable lipid transfer;; Protease inhibitor/seed storage/LTP family	Putative lipid-transfer protein DIR1 OS=Arabidopsis thaliana OX=3702 GN=DIR1 PE=1 SV=1	S	Function unknown	Bifunctional inhibitor/plant lipid transfer protein/seed storage helical domain containing protein [Trema orientalis]	--	--	--	--	--	--	--	--	--	--	--	--	--	--	--	--	--	--	--	--	--	--	--	--	--	--	--	--
c23808.graph_c0	60.45	192.14	35.63	117.10	0.502013819914689	1.5034060380236	normal	0.00163124026382466	2.03575671379401	up	[T]	Signal transduction mechanisms	--	K12130|2.27054e-158|nnu:104593369|K12130 pseudo-response regulator 5 | (RefSeq) two-component response regulator-like PRR95	[K]	Transcription	Response regulator receiver domain;; CCT motif	Two-component response regulator-like PRR95 OS=Oryza sativa subsp. japonica OX=39947 GN=PRR95 PE=2 SV=1	K	Transcription	PREDICTED: two-component response regulator-like PRR95 [Nelumbo nucifera]	--	Circadian rhythm - plant (ko04712)	--	--	--	--	--	--	--	--	--	--	--	--	--	--	--	--	--	--	--	--	--	--	--	--	--	--
c23812.graph_c0	2.03	0.00	58.74	0.15	0.000694344759383458	-3.79597524240812	down	0	-7.36944745858385	down	--	--	--	--	--	--	--	--	--	--	--	--	--	--	--	--	--	--	--	--	--	--	--	--	--	--	--	--	--	--	--	--	--	--	--	--	--	--	--
c23822.graph_c0	32.08	7.23	40.77	13.48	0.004295521204842	-2.26312196037804	down	0.230411711739148	-1.2555998091042	normal	--	--	--	--	--	--	--	--	S	Function unknown	PREDICTED: uncharacterized protein LOC105060019 isoform X5 [Elaeis guineensis]	--	--	--	--	--	--	--	--	--	--	--	--	--	--	--	--	--	--	--	--	--	--	--	--	--	--	--	--
c23829.graph_c0	54.13	9.16	45.42	9.02	0.000229289375284991	-2.71699533896348	down	0.0026970176489981	-2.00614764778684	down	--	--	Cellular Component: nucleus (GO:0005634);; Biological Process: starch metabolic process (GO:0005982);; Biological Process: protein dephosphorylation (GO:0006470);; Biological Process: circadian rhythm (GO:0007623);; Molecular Function: protein tyrosine/serine/threonine phosphatase activity (GO:0008138);; Cellular Component: amyloplast (GO:0009501);; Molecular Function: carbohydrate phosphatase ac…	--	[V]	Defense mechanisms	Glycogen recognition site of AMP-activated protein kinase;; Dual specificity phosphatase, catalytic domain	Phosphoglucan phosphatase DSP4, amyloplastic OS=Castanea sativa OX=21020 GN=DSP4 PE=1 SV=1	T	Signal transduction mechanisms	PREDICTED: phosphoglucan phosphatase DSP4, amyloplastic [Ziziphus jujuba]	cellular component: cell (GO:0005623);; cellular component: organelle (GO:0043226);; cellular component: cell part (GO:0044464);; biological process: metabolic process (GO:0008152);; biological process: cellular process (GO:0009987);; biological process: rhythmic process (GO:0048511);; molecular function: catalytic activity (GO:0003824)	--	--	--	--	--	--	--	--	--	--	--	--	--	--	--	--	--	--	--	--	--	--	--	--	--	--	--
c23842.graph_c0	74.18	6.31	17.36	2.39	9.5391276100365e-08	-3.70774038242523	down	5.04112177669436e-05	-2.51605024638209	down	[R]	General function prediction only	Molecular Function: organic acid transmembrane transporter activity (GO:0005342);; Cellular Component: integral component of plasma membrane (GO:0005887);; Cellular Component: chloroplast envelope (GO:0009941);; Biological Process: organic acid transmembrane transport (GO:1903825);;	K03453|1.6789e-159|egr:104425679|K03453 bile acid:Na+ symporter, BASS family | (RefSeq) probable sodium/metabolite cotransporter BASS3, chloroplastic	[P]	Inorganic ion transport and metabolism	Sodium Bile acid symporter family	Probable sodium/metabolite cotransporter BASS3, chloroplastic OS=Arabidopsis thaliana OX=3702 GN=BASS3 PE=2 SV=1	S	Function unknown	probable sodium/metabolite cotransporter BASS3, chloroplastic isoform X1 [Manihot esculenta]	molecular function: transporter activity (GO:0005215);; biological process: single-organism process (GO:0044699);; biological process: localization (GO:0051179);; cellular component: cell (GO:0005623);; cellular component: membrane (GO:0016020);; cellular component: membrane part (GO:0044425);; cellular component: cell part (GO:0044464);; cellular component: organelle (GO:0043226);; cellular comp…	--	--	--	--	--	--	--	--	--	--	--	--	--	--	--	--	--	--	--	--	--	--	--	--	--	--	--
c23878.graph_c0	6.76	36.08	10.55	36.35	0.00901074858310824	2.2340120444958	up	0.000518369925779028	2.09396521753734	up	--	--	--	--	[R]	General function prediction only	PPR repeat;; PPR repeat	Pentatricopeptide repeat-containing protein At1g06270 OS=Arabidopsis thaliana OX=3702 GN=At1g06270 PE=2 SV=1	S	Function unknown	PREDICTED: pentatricopeptide repeat-containing protein At1g06270 [Nelumbo nucifera]	--	--	--	--	--	--	--	--	--	--	--	--	--	--	--	--	--	--	--	--	--	--	--	--	--	--	--	--
c23911.graph_c0	241.78	32.01	134.78	21.79	2.48795594508522e-05	-3.08090163393662	down	0.00031852782875208	-2.30661311921799	down	[QV]	Secondary metabolites biosynthesis, transport and catabolism ;; Defense mechanisms	Molecular Function: iron ion binding (GO:0005506);; Cellular Component: integral component of membrane (GO:0016021);; Molecular Function: flavonoid 3'-monooxygenase activity (GO:0016711);; Molecular Function: heme binding (GO:0020037);; Biological Process: secondary metabolite biosynthetic process (GO:0044550);; Biological Process: oxidation-reduction process (GO:0055114);;	K05280|0|pop:POPTR_0013s07050g|K05280 flavonoid 3'-monooxygenase [EC:1.14.13.21] | (RefSeq) POPTRDRAFT_823742; hypothetical protein	[Q]	Secondary metabolites biosynthesis, transport and catabolism	Cytochrome P450	Flavonoid 3&apos;-monooxygenase OS=Petunia hybrida OX=4102 GN=CYP75B2 PE=2 SV=1	Q	Secondary metabolites biosynthesis, transport and catabolism	flavonoid 3&apos;-hydroxylase 2 [Camellia sinensis]	molecular function: binding (GO:0005488);; cellular component: membrane (GO:0016020);; cellular component: membrane part (GO:0044425);; molecular function: catalytic activity (GO:0003824);; biological process: metabolic process (GO:0008152);; biological process: single-organism process (GO:0044699)	Flavonoid biosynthesis (ko00941);; Flavone and flavonol biosynthesis (ko00944)	--	--	--	--	--	--	--	--	--	--	--	--	--	--	--	--	--	--	--	--	--	--	--	--	--	--
c23920.graph_c0	1.60	0.00	43.41	1.32	--	--	--	4.53825865776025e-12	-4.54109333180385	down	--	--	--	--	--	--	Hydrophobic seed protein;; Protease inhibitor/seed storage/LTP family;; Probable lipid transfer	36.4 kDa proline-rich protein OS=Solanum lycopersicum OX=4081 GN=TPRP-F1 PE=2 SV=1	--	--	36.4 kDa proline-rich protein [Quercus suber]	--	--	--	--	--	--	--	--	--	--	--	--	--	--	--	--	--	--	--	--	--	--	--	--	--	--	--	--
c23923.graph_c0	136.56	25.85	87.90	61.23	0.000750208550205578	-2.55064047840263	down	0.933800562968596	-0.197347090509789	normal	--	--	Cellular Component: membrane (GO:0016020);;	--	--	--	cAMP-regulated phosphoprotein/endosulfine conserved region	--	S	Function unknown	PREDICTED: uncharacterized protein LOC104605108 isoform X3 [Nelumbo nucifera]	cellular component: membrane (GO:0016020)	--	--	--	--	--	--	--	--	--	--	--	--	--	--	--	--	--	--	--	--	--	--	--	--	--	--	--
c23933.graph_c0	96.51	1.35	22.83	1.41	0	-6.28311047620642	down	2.38662722917837e-09	-3.60168359799547	down	[T]	Signal transduction mechanisms	Molecular Function: protein kinase activity (GO:0004672);; Molecular Function: ATP binding (GO:0005524);; Biological Process: protein phosphorylation (GO:0006468);; Cellular Component: chloroplast (GO:0009507);; Cellular Component: thylakoid (GO:0009579);; Biological Process: photosystem II stabilization (GO:0042549);;	--	[R]	General function prediction only	Protein kinase domain;; Protein tyrosine kinase	Serine/threonine-protein kinase STN8, chloroplastic OS=Arabidopsis thaliana OX=3702 GN=STN8 PE=2 SV=1	T	Signal transduction mechanisms	Protein kinase domain [Macleaya cordata]	molecular function: catalytic activity (GO:0003824);; biological process: metabolic process (GO:0008152);; biological process: cellular process (GO:0009987);; molecular function: binding (GO:0005488);; cellular component: cell (GO:0005623);; cellular component: organelle (GO:0043226);; cellular component: cell part (GO:0044464);; biological process: biological regulation (GO:0065007)	--	--	--	--	--	--	--	--	--	--	--	--	--	--	--	--	--	--	--	--	--	--	--	--	--	--	--
c23940.graph_c0	16.08	56.77	19.67	54.95	0.182392664235926	1.64736074425377	normal	0.00775544279294504	1.79618131902973	up	[E]	Amino acid transport and metabolism	Molecular Function: proline dehydrogenase activity (GO:0004657);; Biological Process: proline catabolic process (GO:0006562);; Biological Process: oxidation-reduction process (GO:0055114);;	K00318|0|nnu:104600582|K00318 proline dehydrogenase [EC:1.5.-.-] | (RefSeq) proline dehydrogenase 2, mitochondrial-like	[E]	Amino acid transport and metabolism	Proline dehydrogenase	Proline dehydrogenase 1, mitochondrial OS=Arabidopsis thaliana OX=3702 GN=POX1 PE=1 SV=2	E	Amino acid transport and metabolism	PREDICTED: proline dehydrogenase 2, mitochondrial-like [Nelumbo nucifera]	molecular function: catalytic activity (GO:0003824);; biological process: metabolic process (GO:0008152);; biological process: single-organism process (GO:0044699);; biological process: cellular process (GO:0009987)	Arginine and proline metabolism (ko00330)	--	--	--	--	--	--	--	--	--	--	--	--	--	--	--	--	--	--	--	--	--	--	--	--	--	--
c23942.graph_c0	11.74	80.77	21.47	81.21	0.0013320267931749	2.60683056474883	up	0.000163859140305145	2.23512750983462	up	--	--	Molecular Function: transcription factor activity, sequence-specific DNA binding (GO:0003700);; Biological Process: regulation of transcription, DNA-templated (GO:0006355);; Biological Process: brassinosteroid mediated signaling pathway (GO:0009742);;	--	--	--	BES1/BZR1 plant transcription factor, N-terminal	BES1/BZR1 homolog protein 4 OS=Arabidopsis thaliana OX=3702 GN=BEH4 PE=1 SV=1	S	Function unknown	PREDICTED: BES1/BZR1 homolog protein 4 [Nelumbo nucifera]	molecular function: nucleic acid binding transcription factor activity (GO:0001071);; biological process: biological regulation (GO:0065007);; biological process: cellular process (GO:0009987);; biological process: signaling (GO:0023052);; biological process: single-organism process (GO:0044699);; biological process: response to stimulus (GO:0050896)	--	--	--	--	--	--	--	--	--	--	--	--	--	--	--	--	--	--	--	--	--	--	--	--	--	--	--
c23969.graph_c0	176.54	9.24	40.82	7.35	2.29884888902632e-10	-4.39910293969275	down	0.00115047289995629	-2.12627190504789	down	--	--	Cellular Component: intracellular part (GO:0044424);;	--	--	--	Protein CHLORORESPIRATORY REDUCTION 7	Protein CHLORORESPIRATORY REDUCTION 7, chloroplastic OS=Arabidopsis thaliana OX=3702 GN=CRR7 PE=2 SV=1	S	Function unknown	protein CHLORORESPIRATORY REDUCTION 7, chloroplastic [Amborella trichopoda]	cellular component: cell (GO:0005623);; cellular component: cell part (GO:0044464)	--	--	--	--	--	--	--	--	--	--	--	--	--	--	--	--	--	--	--	--	--	--	--	--	--	--	--
c23975.graph_c0	26.78	5.14	89.10	13.30	0.00156171929499382	-2.41606860598639	down	0.00080758157901506	-2.16536622091684	down	--	--	--	--	[K]	Transcription	CCT motif	Zinc finger protein CONSTANS-LIKE 16 OS=Arabidopsis thaliana OX=3702 GN=COL16 PE=1 SV=2	K	Transcription	PREDICTED: uncharacterized protein LOC100254358 [Vitis vinifera]	--	--	--	--	--	--	--	--	--	--	--	--	--	--	--	--	--	--	--	--	--	--	--	--	--	--	--	--
c24015.graph_c0	180.66	22.97	52.05	41.66	1.16203737164922e-05	-3.12834820350766	down	0.934240758863716	0.00234134972805694	normal	--	--	Cellular Component: chloroplast thylakoid lumen (GO:0009543);; Biological Process: photosystem II repair (GO:0010206);; Biological Process: photosystem II assembly (GO:0010207);;	--	--	--	Photosystem II Pbs27	Photosystem II D1 precursor processing protein PSB27-H2, chloroplastic OS=Arabidopsis thaliana OX=3702 GN=PSB27-2 PE=1 SV=1	S	Function unknown	PREDICTED: photosystem II D1 precursor processing protein PSB27-H2, chloroplastic isoform X1 [Nelumbo nucifera]	cellular component: cell (GO:0005623);; cellular component: organelle (GO:0043226);; cellular component: organelle part (GO:0044422);; cellular component: cell part (GO:0044464);; biological process: metabolic process (GO:0008152);; biological process: cellular process (GO:0009987);; biological process: cellular component organization or biogenesis (GO:0071840)	--	--	--	--	--	--	--	--	--	--	--	--	--	--	--	--	--	--	--	--	--	--	--	--	--	--	--
c24029.graph_c0	174.95	13.70	54.58	16.74	3.61715527530393e-08	-3.82205658823017	down	0.15309113465103	-1.37695935698113	normal	[O]	Posttranslational modification, protein turnover, chaperones	Molecular Function: glutathione transferase activity (GO:0004364);; Cellular Component: cytoplasm (GO:0005737);; Biological Process: glutathione metabolic process (GO:0006749);;	K00799|1.01136e-115|pper:PRUPE_ppa011153mg|K00799 glutathione S-transferase [EC:2.5.1.18] | (RefSeq) hypothetical protein	[O]	Posttranslational modification, protein turnover, chaperones	Glutathione S-transferase, N-terminal domain;; Glutathione S-transferase, C-terminal domain;; Glutathione S-transferase, N-terminal domain;; Glutathione S-transferase, C-terminal domain;; Glutathione S-transferase, N-terminal domain;; Glutathione S-transferase, C-terminal domain	Glutathione S-transferase F11 OS=Arabidopsis thaliana OX=3702 GN=GSTF11 PE=2 SV=1	O	Posttranslational modification, protein turnover, chaperones	PREDICTED: glutathione S-transferase-like [Nelumbo nucifera]	molecular function: catalytic activity (GO:0003824);; cellular component: cell (GO:0005623);; cellular component: cell part (GO:0044464);; biological process: metabolic process (GO:0008152);; biological process: cellular process (GO:0009987)	Glutathione metabolism (ko00480)	--	--	--	--	--	--	--	--	--	--	--	--	--	--	--	--	--	--	--	--	--	--	--	--	--	--
c24035.graph_c0	8.78	1.24	7.00	10.89	0.00706990439917188	-2.58661451173104	down	0.581832170968774	0.93269984159042	normal	--	--	--	--	[R]	General function prediction only	Casein kinase substrate phosphoprotein PP28	--	S	Function unknown	28 kDa heat- and acid-stable phosphoprotein-like [Cucurbita pepo subsp. pepo]	--	--	--	--	--	--	--	--	--	--	--	--	--	--	--	--	--	--	--	--	--	--	--	--	--	--	--	--
c24048.graph_c0	19.30	2.19	92.48	7.33	3.545806098737e-06	-3.26684636141728	down	8.63905058601233e-10	-3.60728311514587	down	[F]	Nucleotide transport and metabolism	Molecular Function: transporter activity (GO:0005215);; Cellular Component: integral component of membrane (GO:0016021);; Biological Process: transmembrane transport (GO:0055085);;	--	[F]	Nucleotide transport and metabolism	Permease family	Nucleobase-ascorbate transporter 6 OS=Arabidopsis thaliana OX=3702 GN=NAT6 PE=2 SV=2	F	Nucleotide transport and metabolism	PREDICTED: LOW QUALITY PROTEIN: nucleobase-ascorbate transporter 6 [Elaeis guineensis]	molecular function: transporter activity (GO:0005215);; biological process: localization (GO:0051179);; cellular component: membrane (GO:0016020);; cellular component: membrane part (GO:0044425)	--	2	p2	(GA)9	18	258	275	GAGGAGGTGCTTTTAGCTTCC	59.496	21	GAAGTTGGCATCCCAAGAAA	60.051	20	218	200	417	CCATCTTCAAGGAAAAGGGTT	59.447	21	GAAGTTGGCATCCCAAGAAA	60.051	20	192	226	417	GAGGAGGTGCTTTTAGCTTCC	59.496
c24077.graph_c0	0.00	10.12	0.46	18.80	6.35621555389321e-09	5.81379537057436	up	1.22124532708767e-15	5.22148400507961	up	--	--	Molecular Function: DNA binding (GO:0003677);; Molecular Function: transcription factor activity, sequence-specific DNA binding (GO:0003700);; Cellular Component: nucleus (GO:0005634);; Biological Process: regulation of transcription, DNA-templated (GO:0006355);;	--	--	--	AP2 domain	Ethylene-responsive transcription factor ERF017 OS=Arabidopsis thaliana OX=3702 GN=ERF017 PE=2 SV=1	K	Transcription	PREDICTED: ethylene-responsive transcription factor ERF017-like [Nelumbo nucifera]	molecular function: binding (GO:0005488);; molecular function: nucleic acid binding transcription factor activity (GO:0001071);; biological process: biological regulation (GO:0065007);; cellular component: cell (GO:0005623);; cellular component: organelle (GO:0043226);; cellular component: cell part (GO:0044464)	--	--	--	--	--	--	--	--	--	--	--	--	--	--	--	--	--	--	--	--	--	--	--	--	--	--	--
c24090.graph_c0	8.98	7.14	6.83	0.16	0.852192263030055	-0.495798624379437	normal	5.71731550991217e-12	-4.79197286594465	down	[T]	Signal transduction mechanisms	Biological Process: cation transport (GO:0006812);; Cellular Component: membrane (GO:0016020);; Biological Process: transmembrane transport (GO:0055085);;	--	[P]	Inorganic ion transport and metabolism	Sodium/hydrogen exchanger family	Cation/H(+) antiporter 20 OS=Arabidopsis thaliana OX=3702 GN=CHX20 PE=2 SV=1	P	Inorganic ion transport and metabolism	hypothetical protein AQUCO_02700291v1 [Aquilegia coerulea]	biological process: localization (GO:0051179);; cellular component: membrane (GO:0016020)	--	--	--	--	--	--	--	--	--	--	--	--	--	--	--	--	--	--	--	--	--	--	--	--	--	--	--
c24113.graph_c1	1.42	0.00	0.66	0.00	0.00966752894711143	-3.3320984298369	down	--	--	--	--	--	--	--	--	--	--	--	--	--	--	--	--	--	--	--	--	--	--	--	--	--	--	--	--	--	--	--	--	--	--	--	--	--	--	--	--	--	--
c24121.graph_c0	14.20	0.92	7.22	0.99	1.45122011074861e-08	-4.01438564649841	down	0.000132512779474014	-2.49565335481299	down	--	--	--	--	[R]	General function prediction only	PPR repeat;; PPR repeat family;; Pentatricopeptide repeat domain;; PPR repeat;; Pentacotripeptide-repeat region of PRORP	Pentatricopeptide repeat-containing protein At5g13770, chloroplastic OS=Arabidopsis thaliana OX=3702 GN=At5g13770 PE=2 SV=1	S	Function unknown	PREDICTED: pentatricopeptide repeat-containing protein At5g13770, chloroplastic [Nelumbo nucifera]	--	--	--	--	--	--	--	--	--	--	--	--	--	--	--	--	--	--	--	--	--	--	--	--	--	--	--	--
c24156.graph_c0	15.94	1.73	8.16	1.51	2.74840108771546e-06	-3.31719038121007	down	0.00227216102602945	-2.07640382349038	down	[HR]	Coenzyme transport and metabolism ;; General function prediction only	Molecular Function: metalloendopeptidase activity (GO:0004222);; Biological Process: rRNA processing (GO:0006364);; Biological Process: proteolysis (GO:0006508);; Cellular Component: chloroplast (GO:0009507);; Biological Process: dephosphorylation (GO:0016311);; Molecular Function: phosphatase activity (GO:0016791);; Biological Process: small molecule biosynthetic process (GO:0044283);;	--	--	--	haloacid dehalogenase-like hydrolase;; Uncharacterized protein family UPF0054;; Sucrose-6F-phosphate phosphohydrolase;; haloacid dehalogenase-like hydrolase	Endoribonuclease YBEY, chloroplastic OS=Arabidopsis thaliana OX=3702 GN=YBEY PE=1 SV=1	S	Function unknown	PREDICTED: uncharacterized protein LOC104592035 [Nelumbo nucifera]	molecular function: catalytic activity (GO:0003824);; biological process: metabolic process (GO:0008152);; biological process: cellular process (GO:0009987);; biological process: cellular component organization or biogenesis (GO:0071840);; cellular component: cell (GO:0005623);; cellular component: organelle (GO:0043226);; cellular component: cell part (GO:0044464);; biological process: single-or…	--	--	--	--	--	--	--	--	--	--	--	--	--	--	--	--	--	--	--	--	--	--	--	--	--	--	--
c24160.graph_c0	22.91	4.73	2.79	1.43	0.00267288596890536	-2.36690100519577	down	0.852450930058085	-0.570276422188064	normal	--	--	--	--	--	--	--	--	--	--	--	--	--	--	--	--	--	--	--	--	--	--	--	--	--	--	--	--	--	--	--	--	--	--	--	--	--	--	--
c24165.graph_c0	5.12	4.21	1.21	15.72	0.792968960373188	-0.433466257795296	normal	1.2111522895708e-10	3.86227437623266	up	--	--	--	K09422|3.26673e-72|nnu:104599741|K09422 myb proto-oncogene protein, plant | (RefSeq) transcription factor MYB114-like	[K]	Transcription	Myb-like DNA-binding domain;; Myb-like DNA-binding domain	Transcription factor MYB113 OS=Arabidopsis thaliana OX=3702 GN=MYB113 PE=1 SV=1	K	Transcription	PREDICTED: transcription factor MYB114-like [Nelumbo nucifera]	--	--	--	--	--	--	--	--	--	--	--	--	--	--	--	--	--	--	--	--	--	--	--	--	--	--	--	--
c24169.graph_c0	6.83	0.84	3.49	6.93	0.0087318445795761	-2.65696614752447	down	0.417905985466066	1.23067251815531	normal	--	--	Molecular Function: nucleotide binding (GO:0000166);; Biological Process: nuclear-transcribed mRNA catabolic process, nonsense-mediated decay (GO:0000184);; Biological Process: regulation of alternative mRNA splicing, via spliceosome (GO:0000381);; Molecular Function: mRNA binding (GO:0003729);; Cellular Component: nucleolus (GO:0005730);; Cellular Component: cytoplasm (GO:0005737);; Cellular Com…	K12876|1.69881e-23|nnu:104606290|K12876 RNA-binding protein 8A | (RefSeq) RNA-binding protein 8A-B	[R]	General function prediction only	RNA recognition motif. (a.k.a. RRM, RBD, or RNP domain)	RNA-binding protein Y14A OS=Oryza sativa subsp. japonica OX=39947 GN=Y14A PE=1 SV=1	S	Function unknown	PREDICTED: RNA-binding protein 8A-B [Nelumbo nucifera]	molecular function: binding (GO:0005488);; biological process: metabolic process (GO:0008152);; biological process: cellular process (GO:0009987);; biological process: biological regulation (GO:0065007);; cellular component: cell (GO:0005623);; cellular component: membrane-enclosed lumen (GO:0031974);; cellular component: organelle (GO:0043226);; cellular component: organelle part (GO:0044422);; …	RNA transport (ko03013);; mRNA surveillance pathway (ko03015);; Spliceosome (ko03040)	--	--	--	--	--	--	--	--	--	--	--	--	--	--	--	--	--	--	--	--	--	--	--	--	--	--
c24170.graph_c0	23.56	1.74	4.48	0.28	3.93376045071392e-08	-3.85907771281481	down	4.87525713566139e-06	-3.3955919328255	down	[P]	Inorganic ion transport and metabolism	Cellular Component: integral component of membrane (GO:0016021);;	--	--	--	Bestrophin, RFP-TM, chloride channel	UPF0187 protein At3g61320, chloroplastic OS=Arabidopsis thaliana OX=3702 GN=At3g61320 PE=2 SV=2	S	Function unknown	PREDICTED: UPF0187 protein At3g61320, chloroplastic isoform X1 [Nelumbo nucifera]	cellular component: membrane (GO:0016020);; cellular component: membrane part (GO:0044425)	--	--	--	--	--	--	--	--	--	--	--	--	--	--	--	--	--	--	--	--	--	--	--	--	--	--	--
c24176.graph_c0	0.06	0.10	1.90	0.11	--	--	--	0.00751033411511004	-2.95444785511941	down	--	--	--	--	--	--	--	Uncharacterized protein At4g38062 OS=Arabidopsis thaliana OX=3702 GN=At4g38062 PE=4 SV=1	S	Function unknown	hypothetical protein BVC80_8611g20 [Macleaya cordata]	--	--	--	--	--	--	--	--	--	--	--	--	--	--	--	--	--	--	--	--	--	--	--	--	--	--	--	--
c24185.graph_c0	286.79	0.09	4.60	0.00	0	-10.6819990433036	down	2.90364010613331e-09	-5.51829306829599	down	[M]	Cell wall/membrane/envelope biogenesis	Molecular Function: transferase activity, transferring glycosyl groups (GO:0016757);;	K18819|0|vvi:100260266|K18819 inositol 3-alpha-galactosyltransferase [EC:2.4.1.123] | (RefSeq) galactinol synthase 1	[G]	Carbohydrate transport and metabolism	Glycosyl transferase family 8	Galactinol synthase 1 OS=Ajuga reptans OX=38596 GN=GOLS1 PE=1 SV=1	O	Posttranslational modification, protein turnover, chaperones	galactinol synthase 1-like [Manihot esculenta]	molecular function: catalytic activity (GO:0003824)	Galactose metabolism (ko00052)	--	--	--	--	--	--	--	--	--	--	--	--	--	--	--	--	--	--	--	--	--	--	--	--	--	--
c24190.graph_c0	13.74	1.09	1.89	1.81	8.28154353504917e-06	-3.50661252998629	down	--	--	--	--	--	--	--	[K]	Transcription	CCT motif	Protein CHLOROPLAST IMPORT APPARATUS 2 OS=Arabidopsis thaliana OX=3702 GN=CIA2 PE=1 SV=1	K	Transcription	hypothetical protein AQUCO_01800072v1 [Aquilegia coerulea]	--	--	--	--	--	--	--	--	--	--	--	--	--	--	--	--	--	--	--	--	--	--	--	--	--	--	--	--
c24221.graph_c0	17.77	33.54	13.97	44.42	0.780218589411333	0.749087178605935	normal	0.00133148060745614	1.98737479548369	up	--	--	--	--	[R]	General function prediction only	G-patch domain;; G-patch domain	--	S	Function unknown	PREDICTED: G patch domain and ankyrin repeat-containing protein 1 homolog [Nelumbo nucifera]	--	--	--	--	--	--	--	--	--	--	--	--	--	--	--	--	--	--	--	--	--	--	--	--	--	--	--	--
c24234.graph_c0	3.90	0.47	22.03	3.02	4.9592799256204e-05	-3.10457064160849	down	3.45139942034001e-05	-2.5396507524703	down	--	--	Cellular Component: endosome (GO:0005768);; Cellular Component: vacuolar membrane (GO:0005774);; Cellular Component: trans-Golgi network (GO:0005802);; Molecular Function: S-adenosylmethionine-dependent methyltransferase activity (GO:0008757);; Cellular Component: integral component of membrane (GO:0016021);; Biological Process: methylation (GO:0032259);;	--	--	--	Putative S-adenosyl-L-methionine-dependent methyltransferase;; Methyltransferase domain;; Methyltransferase domain	Probable methyltransferase PMT18 OS=Arabidopsis thaliana OX=3702 GN=At1g33170 PE=2 SV=1	S	Function unknown	probable methyltransferase PMT18 isoform X1 [Jatropha curcas]	cellular component: cell (GO:0005623);; cellular component: organelle (GO:0043226);; cellular component: cell part (GO:0044464);; cellular component: membrane (GO:0016020);; cellular component: organelle part (GO:0044422);; molecular function: catalytic activity (GO:0003824);; biological process: metabolic process (GO:0008152);; cellular component: membrane part (GO:0044425)	--	1	p2	(GA)6	12	1	12	--	--	--	--	--	--	--	--	--	--	--	--	--	--	--	--	--	--	--	--
c24241.graph_c0	17.22	2.11	89.76	8.74	1.00042125369404e-05	-3.14457917634069	down	3.04912400439505e-07	-3.03632708095189	down	--	--	Molecular Function: serine-type carboxypeptidase activity (GO:0004185);; Biological Process: proteolysis (GO:0006508);; Molecular Function: dipeptidyl-peptidase activity (GO:0008239);;	K01285|0|vvi:100252778|K01285 lysosomal Pro-X carboxypeptidase [EC:3.4.16.2] | (RefSeq) lysosomal Pro-X carboxypeptidase	[OR]	--	Serine carboxypeptidase S28	Probable serine protease EDA2 OS=Arabidopsis thaliana OX=3702 GN=EDA2 PE=2 SV=2	S	Function unknown	PREDICTED: lysosomal Pro-X carboxypeptidase [Vitis vinifera]	molecular function: catalytic activity (GO:0003824);; biological process: metabolic process (GO:0008152)	--	1	p1	(A)11	11	1758	1768	GAGGAGTTGGAGAAGGTCCC	60.050	20	TGGATGCCAACAAGAGAATG	59.648	20	146	1698	1843	GGCATTGAAGGGGTACTGAA	59.933	20	TGGATGCCAACAAGAGAATG	59.648	20	248	1596	1843	AGTTGGAGAAGGTCCCCCTA	59.928
c24261.graph_c0	10.22	1.97	9.56	4.40	0.000996363898811303	-2.49745602647359	down	0.680625647884765	-0.793851399163139	normal	[R]	General function prediction only	Biological Process: metabolic process (GO:0008152);; Cellular Component: integral component of membrane (GO:0016021);; Molecular Function: hippurate hydrolase activity (GO:0047980);;	K14664|0|tcc:TCM_015532|K14664 IAA-amino acid hydrolase [EC:3.5.1.-] | (RefSeq) IAA-leucine-resistant-like 3	--	--	Peptidase family M20/M25/M40;; Peptidase dimerisation domain	IAA-amino acid hydrolase ILR1-like 5 OS=Oryza sativa subsp. japonica OX=39947 GN=ILL5 PE=2 SV=1	E	Amino acid transport and metabolism	IAA-amino acid hydrolase ILR1-like 5 [Lactuca sativa]	biological process: metabolic process (GO:0008152);; cellular component: membrane (GO:0016020);; cellular component: membrane part (GO:0044425);; molecular function: catalytic activity (GO:0003824)	--	--	--	--	--	--	--	--	--	--	--	--	--	--	--	--	--	--	--	--	--	--	--	--	--	--	--
c24281.graph_c0	15.65	2.89	9.28	10.13	0.00712731140647782	-2.38766224498944	down	0.822066834473198	0.444428618690307	normal	--	--	--	--	--	--	--	--	--	--	--	--	--	--	--	--	--	--	--	--	--	--	--	--	--	--	--	--	--	--	--	--	--	--	--	--	--	--	--
c24315.graph_c0	19.62	2.44	5.42	2.25	1.21287317438323e-05	-3.12458224031301	down	0.56065743670494	-0.924984549675393	normal	[J]	Translation, ribosomal structure and biogenesis	Cellular Component: cytoplasm (GO:0005737);; Molecular Function: tRNA methyltransferase activity (GO:0008175);; Molecular Function: rRNA methyltransferase activity (GO:0008649);; Biological Process: tRNA methylation (GO:0030488);; Molecular Function: iron-sulfur cluster binding (GO:0051536);; Biological Process: rRNA base methylation (GO:0070475);;	K06941|0|nnu:104587185|K06941 23S rRNA (adenine2503-C2)-methyltransferase [EC:2.1.1.192] | (RefSeq) dual-specificity RNA methyltransferase RlmN	--	--	Radical SAM superfamily;; 4Fe-4S single cluster domain	--	J	Translation, ribosomal structure and biogenesis	PREDICTED: uncharacterized protein LOC104587185 [Nelumbo nucifera]	cellular component: cell (GO:0005623);; cellular component: cell part (GO:0044464);; molecular function: catalytic activity (GO:0003824);; biological process: metabolic process (GO:0008152);; biological process: cellular process (GO:0009987);; biological process: cellular component organization or biogenesis (GO:0071840);; molecular function: binding (GO:0005488)	--	1	p1	(A)11	11	33	43	TGACTAGGAACTGAAGAAAAATAAAA	57.087	26	CTAAACGGGGAAGGGAGAAC	59.934	20	145	1	145	TGACTAGGAACTGAAGAAAAATAAAA	57.087	26	GCGGTTGAGATGAAACCCTA	60.074	20	162	1	162	TGACTAGGAACTGAAGAAAAATAAAA	57.087
c24321.graph_c0	47.72	232.53	49.13	237.81	0.038745961950121	2.11582307423763	normal	5.8345163054252e-06	2.59142154421726	up	--	;;	Molecular Function: protein serine/threonine kinase activity (GO:0004674);; Molecular Function: ATP binding (GO:0005524);; Biological Process: protein phosphorylation (GO:0006468);;	K04733|0|nnu:104602456|K04733 interleukin-1 receptor-associated kinase 4 [EC:2.7.11.1] | (RefSeq) protein kinase APK1A, chloroplastic	[T]	Signal transduction mechanisms	Protein kinase domain;; Protein tyrosine kinase	Receptor-like cytoplasmic kinase 176 OS=Oryza sativa subsp. japonica OX=39947 GN=RLCK176 PE=1 SV=1	T	Signal transduction mechanisms	PREDICTED: protein kinase APK1A, chloroplastic [Nelumbo nucifera]	molecular function: catalytic activity (GO:0003824);; biological process: metabolic process (GO:0008152);; biological process: cellular process (GO:0009987);; molecular function: binding (GO:0005488)	--	--	--	--	--	--	--	--	--	--	--	--	--	--	--	--	--	--	--	--	--	--	--	--	--	--	--
c24351.graph_c0	0.31	0.00	2.38	0.00	--	--	--	0.000995029055084418	-3.93982261676163	down	[GR]	Carbohydrate transport and metabolism ;; General function prediction only	Biological Process: metabolic process (GO:0008152);;	K20884|1.40919e-135|nnu:104611604|K20884 riboflavin kinase / FMN hydrolase [EC:2.7.1.26 3.1.3.102] | (RefSeq) bifunctional riboflavin kinase/FMN phosphatase-like	[R]	General function prediction only	Haloacid dehalogenase-like hydrolase;; haloacid dehalogenase-like hydrolase;; HAD-hyrolase-like;; haloacid dehalogenase-like hydrolase	Bifunctional riboflavin kinase/FMN phosphatase OS=Arabidopsis thaliana OX=3702 GN=FHY PE=1 SV=1	S	Function unknown	PREDICTED: bifunctional riboflavin kinase/FMN phosphatase-like [Nelumbo nucifera]	biological process: metabolic process (GO:0008152)	--	--	--	--	--	--	--	--	--	--	--	--	--	--	--	--	--	--	--	--	--	--	--	--	--	--	--
c24354.graph_c0	7.05	14.57	1.56	12.82	0.64548822860306	0.867165520374582	normal	1.39800129084211e-06	3.15861145482755	up	--	--	--	--	--	--	--	--	--	--	--	--	--	--	--	--	--	--	--	--	--	--	--	--	--	--	--	--	--	--	--	--	--	--	--	--	--	--	--
c24367.graph_c0	2.12	14.21	0.35	6.64	0.0035155146986523	2.48148814968504	up	6.61596324391667e-08	3.96672438777915	up	[K]	Transcription	--	--	[R]	General function prediction only	Leucine Rich repeats (2 copies);; Leucine Rich Repeat;; Leucine rich repeat;; Leucine Rich repeat	Receptor-like protein 14 OS=Arabidopsis thaliana OX=3702 GN=RLP14 PE=3 SV=1	S	Function unknown	PREDICTED: LRR receptor-like serine/threonine-protein kinase ERECTA [Juglans regia]	--	--	--	--	--	--	--	--	--	--	--	--	--	--	--	--	--	--	--	--	--	--	--	--	--	--	--	--
c24378.graph_c0	0.64	0.00	25.56	0.09	--	--	--	4.88498130835069e-15	-6.34676297435662	down	[O]	Posttranslational modification, protein turnover, chaperones	Molecular Function: cysteine-type endopeptidase activity (GO:0004197);; Cellular Component: extracellular space (GO:0005615);; Cellular Component: lysosome (GO:0005764);; Molecular Function: 2-alkenal reductase [NAD(P)] activity (GO:0032440);; Biological Process: proteolysis involved in cellular protein catabolic process (GO:0051603);; Biological Process: oxidation-reduction process (GO:0055114);;	K16290|1.70555e-127|nnu:104606845|K16290 xylem cysteine proteinase [EC:3.4.22.-] | (RefSeq) cysteine protease XCP1	[O]	Posttranslational modification, protein turnover, chaperones	Papain family cysteine protease	Cysteine protease XCP1 OS=Arabidopsis thaliana OX=3702 GN=XCP1 PE=1 SV=1	O	Posttranslational modification, protein turnover, chaperones	PREDICTED: cysteine protease XCP1 [Nelumbo nucifera]	molecular function: catalytic activity (GO:0003824);; biological process: metabolic process (GO:0008152);; cellular component: extracellular region (GO:0005576);; cellular component: extracellular region part (GO:0044421);; cellular component: cell (GO:0005623);; cellular component: organelle (GO:0043226);; cellular component: cell part (GO:0044464);; biological process: single-organism process (…	--	--	--	--	--	--	--	--	--	--	--	--	--	--	--	--	--	--	--	--	--	--	--	--	--	--	--
c24387.graph_c0	6.94	38.42	2.00	15.76	0.00752676783759454	2.29224486047586	up	3.79405162842517e-09	3.2597102328202	up	[F]	Nucleotide transport and metabolism	Molecular Function: purine nucleobase transmembrane transporter activity (GO:0005345);; Cellular Component: integral component of membrane (GO:0016021);; Biological Process: purine nucleobase transmembrane transport (GO:1904823);;	K06901|0|cit:102623866|K06901 putative MFS transporter, AGZA family, xanthine/uracil permease | (RefSeq) adenine/guanine permease AZG1	--	--	Permease family	Adenine/guanine permease AZG1 OS=Arabidopsis thaliana OX=3702 GN=AZG1 PE=2 SV=1	S	Function unknown	hypothetical protein CISIN_1g008018mg [Citrus sinensis]	molecular function: transporter activity (GO:0005215);; biological process: single-organism process (GO:0044699);; biological process: localization (GO:0051179);; cellular component: membrane (GO:0016020);; cellular component: membrane part (GO:0044425)	--	--	--	--	--	--	--	--	--	--	--	--	--	--	--	--	--	--	--	--	--	--	--	--	--	--	--
c24396.graph_c0	14.54	0.26	4.07	1.07	6.91987689371842e-10	-5.07959039318072	down	0.320005285262286	-1.46539171240037	normal	--	--	--	--	--	--	Senescence regulator	--	S	Function unknown	Senescence regulator S40 [Macleaya cordata]	--	--	--	--	--	--	--	--	--	--	--	--	--	--	--	--	--	--	--	--	--	--	--	--	--	--	--	--
c24400.graph_c0	15.71	0.00	15.52	0.00	1.42263978375468e-12	-6.36035185292959	down	1.52700074806944e-12	-6.27080783976356	down	--	--	--	--	--	--	F-box-like;; F-box domain	F-box protein SNE OS=Arabidopsis thaliana OX=3702 GN=SNE PE=1 SV=1	S	Function unknown	F-box domain [Macleaya cordata]	--	--	--	--	--	--	--	--	--	--	--	--	--	--	--	--	--	--	--	--	--	--	--	--	--	--	--	--
c24406.graph_c0	1.63	0.08	23.69	1.41	5.35657095509512e-05	-3.64720102878736	down	9.03975561072912e-10	-3.70099554223227	down	--	--	Cellular Component: integral component of membrane (GO:0016021);; Molecular Function: transferase activity, transferring glycosyl groups (GO:0016757);;	--	--	--	GDP-fucose protein O-fucosyltransferase	O-fucosyltransferase 11 OS=Arabidopsis thaliana OX=3702 GN=OFUT11 PE=2 SV=1	S	Function unknown	PREDICTED: uncharacterized protein At1g04910 isoform X2 [Vitis vinifera]	cellular component: membrane (GO:0016020);; cellular component: membrane part (GO:0044425);; molecular function: catalytic activity (GO:0003824)	--	1	p2	(CT)7	14	149	162	ATGGAGGAAAGAGACCCACA	59.505	20	TCGTCGGAGAAGGAAAGAGA	60.065	20	260	83	342	CATGGAGGAAAGAGACCCAC	59.505	20	TCGTCGGAGAAGGAAAGAGA	60.065	20	261	82	342	TCATGGAGGAAAGAGACCCA	60.590
c24411.graph_c1	3.46	2.30	22.56	3.04	--	--	--	0.00174589514265944	-2.40288277748395	down	--	--	Biological Process: auxin-activated signaling pathway (GO:0009734);; Cellular Component: integral component of membrane (GO:0016021);; Biological Process: transmembrane transport (GO:0055085);;	K13947|2.69228e-21|aip:107639302|K13947 auxin efflux carrier family | (RefSeq) auxin efflux carrier component 4-like	--	--	Membrane transport protein	Auxin efflux carrier component 3 OS=Arabidopsis thaliana OX=3702 GN=PIN3 PE=1 SV=1	U	Intracellular trafficking, secretion, and vesicular transport	auxin efflux carrier component 4 isoform X1 [Arachis ipaensis]	biological process: cellular process (GO:0009987);; biological process: signaling (GO:0023052);; biological process: single-organism process (GO:0044699);; biological process: response to stimulus (GO:0050896);; biological process: biological regulation (GO:0065007);; cellular component: membrane (GO:0016020);; cellular component: membrane part (GO:0044425);; biological process: localization (GO:…	--	--	--	--	--	--	--	--	--	--	--	--	--	--	--	--	--	--	--	--	--	--	--	--	--	--	--
c24417.graph_c0	100.23	89.92	1.73	48.92	0.931919101803683	-0.318880656711015	normal	0	5.0252875604228	up	--	--	Cellular Component: nucleus (GO:0005634);; Molecular Function: protein heterodimerization activity (GO:0046982);;	--	[K]	Transcription	Histone-like transcription factor (CBF/NF-Y) and archaeal histone;; Core histone H2A/H2B/H3/H4	Nuclear transcription factor Y subunit C-4 OS=Arabidopsis thaliana OX=3702 GN=NFYC4 PE=2 SV=1	K	Transcription	PREDICTED: nuclear transcription factor Y subunit C-1 [Phoenix dactylifera]	cellular component: cell (GO:0005623);; cellular component: organelle (GO:0043226);; cellular component: cell part (GO:0044464);; molecular function: binding (GO:0005488)	--	1	c	(TCT)6ctttttatatttatatttcttctaacttgttcttcttctctctctgcggctaggttttggtttatagg(GGA)5	101	854	954	AACATCTGGAGCTGCTGGTT	59.874	20	TCCATCTTATCCACTCTCCCA	59.493	21	239	749	987	TTGAAGTTGAGGTGCTGGTG	59.873	20	TCCATCTTATCCACTCTCCCA	59.493	21	201	787	987	TGCTGTTGAAGGAGGTGTTG	59.873
c24493.graph_c0	7.42	2.47	17.81	3.90	0.0726273641302957	-1.72563747976059	normal	0.00773442822520098	-1.85496732966327	down	[O]	Posttranslational modification, protein turnover, chaperones	Molecular Function: ATP binding (GO:0005524);;	K09489|0|egu:105036067|K09489 heat shock 70kDa protein 4 | (RefSeq) heat shock 70 kDa protein 8	[O]	Posttranslational modification, protein turnover, chaperones	Hsp70 protein	Heat shock 70 kDa protein 8 OS=Arabidopsis thaliana OX=3702 GN=HSP70-8 PE=1 SV=1	O	Posttranslational modification, protein turnover, chaperones	PREDICTED: heat shock 70 kDa protein 8 [Elaeis guineensis]	molecular function: binding (GO:0005488)	--	--	--	--	--	--	--	--	--	--	--	--	--	--	--	--	--	--	--	--	--	--	--	--	--	--	--
c24502.graph_c0	214.49	8.71	37.71	3.95	7.54418749693286e-12	-4.77733655824973	down	1.00163253524688e-06	-2.9196690222001	down	[S]	Function unknown	Cellular Component: integral component of membrane (GO:0016021);;	--	--	--	Protein of unknown function (DUF1517)	--	S	Function unknown	Protein of unknown function DUF1517 [Macleaya cordata]	cellular component: membrane (GO:0016020);; cellular component: membrane part (GO:0044425)	--	--	--	--	--	--	--	--	--	--	--	--	--	--	--	--	--	--	--	--	--	--	--	--	--	--	--
c24507.graph_c0	13.44	3.22	10.38	5.66	0.00597736100725865	-2.19924914752868	down	0.818059235093901	-0.549992248138298	normal	--	--	--	--	--	--	--	--	S	Function unknown	PREDICTED: uncharacterized protein LOC104603329 isoform X3 [Nelumbo nucifera]	--	--	--	--	--	--	--	--	--	--	--	--	--	--	--	--	--	--	--	--	--	--	--	--	--	--	--	--
c24512.graph_c0	1.64	7.66	0.00	7.60	0.23450833158761	1.79878888776212	normal	1.05246337136489e-05	4.28195540775731	up	--	--	--	--	--	--	--	--	--	--	--	--	--	--	--	--	--	--	--	--	--	--	--	--	--	--	--	--	--	--	--	--	--	--	--	--	--	--	--
c24537.graph_c0	2.45	0.16	17.22	0.71	--	--	--	1.71934164772125e-06	-3.77872649749616	down	--	--	--	--	--	--	--	--	--	--	--	--	--	--	--	--	--	--	--	--	--	--	--	--	--	--	--	--	--	--	--	--	--	--	--	--	--	--	--
c24552.graph_c0	95.55	16.61	33.94	9.60	0.000317965377810592	-2.68347887013987	down	0.0794339096001305	-1.49360592020155	normal	[H]	Coenzyme transport and metabolism	Cellular Component: endosome (GO:0005768);; Cellular Component: vacuolar membrane (GO:0005774);; Cellular Component: trans-Golgi network (GO:0005802);; Molecular Function: S-adenosylmethionine-dependent methyltransferase activity (GO:0008757);; Biological Process: methylation (GO:0032259);;	--	[H]	Coenzyme transport and metabolism	Methyltransferase domain;; Methyltransferase domain;; Methyltransferase domain;; Methyltransferase domain;; ubiE/COQ5 methyltransferase family;; Methyltransferase domain;; O-methyltransferase;; Methyltransferase small domain	Phosphoethanolamine N-methyltransferase 1 OS=Arabidopsis thaliana OX=3702 GN=NMT1 PE=1 SV=1	S	Function unknown	PREDICTED: uncharacterized protein LOC104117204 [Nicotiana tomentosiformis]	cellular component: cell (GO:0005623);; cellular component: organelle (GO:0043226);; cellular component: cell part (GO:0044464);; cellular component: membrane (GO:0016020);; cellular component: organelle part (GO:0044422);; molecular function: catalytic activity (GO:0003824);; biological process: metabolic process (GO:0008152)	--	1	p2	(CT)9	18	1287	1304	--	--	--	--	--	--	--	--	--	--	--	--	--	--	--	--	--	--	--	--
c24553.graph_c0	2.65	0.17	28.98	8.72	0.00467129771663544	-3.05701816193868	down	0.127045977659442	-1.39224952444647	normal	--	--	Cellular Component: membrane (GO:0016020);;	--	--	--	Plastocyanin-like domain	Early nodulin-like protein 1 OS=Arabidopsis thaliana OX=3702 GN=At2g25060 PE=1 SV=2	S	Function unknown	PREDICTED: early nodulin-like protein 1 [Nelumbo nucifera]	cellular component: membrane (GO:0016020)	--	--	--	--	--	--	--	--	--	--	--	--	--	--	--	--	--	--	--	--	--	--	--	--	--	--	--
c24580.graph_c0	7.65	0.98	6.83	0.78	0.00308859375275394	-2.73218656417703	down	0.0146978749956189	-2.44695534066949	normal	--	--	--	--	--	--	--	--	P	Inorganic ion transport and metabolism	PREDICTED: gamma-glutamylcyclotransferase 2-1-like [Juglans regia]	--	--	--	--	--	--	--	--	--	--	--	--	--	--	--	--	--	--	--	--	--	--	--	--	--	--	--	--
c24580.graph_c1	21.32	1.97	16.40	1.29	2.78094640904225e-06	-3.44913877340047	down	3.66240142357643e-06	-3.17550068882808	down	[P]	Inorganic ion transport and metabolism	Molecular Function: gamma-glutamylcyclotransferase activity (GO:0003839);; Cellular Component: cytoplasm (GO:0005737);; Biological Process: glutathione catabolic process (GO:0006751);; Cellular Component: integral component of membrane (GO:0016021);;	--	[P]	Inorganic ion transport and metabolism	ChaC-like protein	Gamma-glutamylcyclotransferase 2-2 OS=Arabidopsis thaliana OX=3702 GN=GGCT2;2 PE=1 SV=1	P	Inorganic ion transport and metabolism	ChaC-like protein [Macleaya cordata]	molecular function: catalytic activity (GO:0003824);; cellular component: cell (GO:0005623);; cellular component: cell part (GO:0044464);; biological process: metabolic process (GO:0008152);; biological process: cellular process (GO:0009987);; cellular component: membrane (GO:0016020);; cellular component: membrane part (GO:0044425)	--	--	--	--	--	--	--	--	--	--	--	--	--	--	--	--	--	--	--	--	--	--	--	--	--	--	--
c24604.graph_c0	1.59	3.04	1.05	13.55	0.850576513653052	0.327747405853425	normal	2.02185319153614e-07	3.67508926585935	up	--	--	--	--	[R]	General function prediction only	Reverse transcriptase (RNA-dependent DNA polymerase)	Retrovirus-related Pol polyprotein from transposon RE1 OS=Arabidopsis thaliana OX=3702 GN=RE1 PE=2 SV=1	L	Replication, recombination and repair	hypothetical protein TanjilG_08916 [Lupinus angustifolius]	--	--	--	--	--	--	--	--	--	--	--	--	--	--	--	--	--	--	--	--	--	--	--	--	--	--	--	--
c24610.graph_c0	8.26	1.81	17.27	3.99	0.00302166828362926	-2.31743441417865	down	0.0124986811365553	-1.78579051296658	normal	[G]	Carbohydrate transport and metabolism	Molecular Function: galactokinase activity (GO:0004335);; Molecular Function: ATP binding (GO:0005524);; Cellular Component: cytosol (GO:0005829);; Biological Process: galactose metabolic process (GO:0006012);; Biological Process: D-galacturonate metabolic process (GO:0046396);; Biological Process: carbohydrate phosphorylation (GO:0046835);; Molecular Function: galacturonokinase activity (GO:0047…	K18677|0|nnu:104601587|K18677 galacturonokinase [EC:2.7.1.44] | (RefSeq) galacturonokinase	[G]	Carbohydrate transport and metabolism	GHMP kinases C terminal;; Galactokinase galactose-binding signature;; GHMP kinases N terminal domain	Galacturonokinase OS=Arabidopsis thaliana OX=3702 GN=GALAK PE=1 SV=1	G	Carbohydrate transport and metabolism	PREDICTED: galacturonokinase isoform X1 [Nelumbo nucifera]	molecular function: catalytic activity (GO:0003824);; biological process: metabolic process (GO:0008152);; biological process: cellular process (GO:0009987);; molecular function: binding (GO:0005488);; cellular component: cell (GO:0005623);; cellular component: cell part (GO:0044464);; biological process: single-organism process (GO:0044699)	Amino sugar and nucleotide sugar metabolism (ko00520)	--	--	--	--	--	--	--	--	--	--	--	--	--	--	--	--	--	--	--	--	--	--	--	--	--	--
c24631.graph_c0	52.94	0.00	0.42	0.00	8.88178419700125e-15	-6.91111511630372	down	--	--	--	--	--	Cellular Component: integral component of plasma membrane (GO:0005887);; Molecular Function: ammonium transmembrane transporter activity (GO:0008519);; Biological Process: organic cation transport (GO:0015695);; Biological Process: nitrogen utilization (GO:0019740);; Biological Process: ammonium transmembrane transport (GO:0072488);;	K03320|3.18622e-16|gra:105788617|K03320 ammonium transporter, Amt family | (RefSeq) ammonium transporter 1 member 3-like	--	--	Ammonium Transporter Family	Ammonium transporter 1 member 3 OS=Solanum lycopersicum OX=4081 GN=AMT1-3 PE=2 SV=1	P	Inorganic ion transport and metabolism	ammonium transporter 1 member 3-like [Herrania umbratica]	cellular component: cell (GO:0005623);; cellular component: membrane (GO:0016020);; cellular component: membrane part (GO:0044425);; cellular component: cell part (GO:0044464);; molecular function: transporter activity (GO:0005215);; biological process: localization (GO:0051179);; biological process: single-organism process (GO:0044699)	--	--	--	--	--	--	--	--	--	--	--	--	--	--	--	--	--	--	--	--	--	--	--	--	--	--	--
c24639.graph_c0	43.70	9.22	63.50	9.81	0.00247994559366072	-2.40877211342762	down	0.00017538459991806	-2.37425773554354	down	[G]	Carbohydrate transport and metabolism	Cellular Component: cytosol (GO:0005829);; Biological Process: glycogen catabolic process (GO:0005980);; Molecular Function: glycogen phosphorylase activity (GO:0008184);; Biological Process: response to water deprivation (GO:0009414);; Cellular Component: chloroplast (GO:0009507);; Molecular Function: pyridoxal phosphate binding (GO:0030170);;	K00688|0|egu:105046284|K00688 glycogen phosphorylase [EC:2.4.1.1] | (RefSeq) AGP; alpha-glucan phosphorylase, H isozyme	[G]	Carbohydrate transport and metabolism	Carbohydrate phosphorylase	Alpha-glucan phosphorylase, H isozyme OS=Solanum tuberosum OX=4113 PE=1 SV=1	G	Carbohydrate transport and metabolism	Glycosyl transferase [Macleaya cordata]	cellular component: cell (GO:0005623);; cellular component: cell part (GO:0044464);; biological process: metabolic process (GO:0008152);; biological process: cellular process (GO:0009987);; biological process: single-organism process (GO:0044699);; molecular function: catalytic activity (GO:0003824);; biological process: response to stimulus (GO:0050896);; cellular component: organelle (GO:004322…	Starch and sucrose metabolism (ko00500)	1	p1	(A)12	12	3556	3567	--	--	--	--	--	--	--	--	--	--	--	--	--	--	--	--	--	--	--	--
c24640.graph_c0	7.20	4.94	5.93	18.39	0.723311402931778	-0.684938806589701	normal	0.00263197271692395	1.94219721704559	up	--	--	--	--	--	--	--	--	--	--	--	--	--	--	--	--	--	--	--	--	--	--	--	--	--	--	--	--	--	--	--	--	--	--	--	--	--	--	--
c24642.graph_c0	22.84	53.13	22.94	63.62	0.708473886077787	1.04811505594869	normal	0.00913615096898279	1.78612880160238	up	--	--	--	--	--	--	Myb/SANT-like DNA-binding domain	Trihelix transcription factor ASR3 OS=Arabidopsis thaliana OX=3702 GN=ASR3 PE=1 SV=1	S	Function unknown	PREDICTED: trihelix transcription factor ASR3-like [Nelumbo nucifera]	--	--	1	p2	(AG)6	12	1415	1426	GAAATAAACGGACGGTCGAG	59.569	20	ACCCCTCTCTTAAGTCCCCA	59.928	20	231	1311	1541	GAAATAAACGGACGGTCGAG	59.569	20	CACCCCTCTCTTAAGTCCCC	59.928	20	232	1311	1542	AAATAAACGGACGGTCGAGA	59.569
c24650.graph_c0	3.92	4.53	19.96	3.25	0.830686134169174	0.0621570331508264	normal	0.00216148020262852	-2.20129571544435	down	--	--	Cellular Component: cytosol (GO:0005829);; Biological Process: retrograde vesicle-mediated transport, Golgi to ER (GO:0006890);; Cellular Component: plasmodesma (GO:0009506);; Biological Process: protein transport (GO:0015031);; Cellular Component: COPI vesicle coat (GO:0030126);;	K20471|1.22793e-81|egr:104445809|K20471 coatomer subunit delta | (RefSeq) coatomer subunit delta	[U]	Intracellular trafficking, secretion, and vesicular transport	--	Coatomer subunit delta-1 OS=Oryza sativa subsp. japonica OX=39947 GN=Os05g0310800 PE=2 SV=1	U	Intracellular trafficking, secretion, and vesicular transport	Clathrin adaptor [Macleaya cordata]	cellular component: cell (GO:0005623);; cellular component: cell part (GO:0044464);; biological process: localization (GO:0051179);; cellular component: cell junction (GO:0030054);; cellular component: symplast (GO:0055044);; cellular component: membrane (GO:0016020);; cellular component: macromolecular complex (GO:0032991);; cellular component: organelle (GO:0043226);; cellular component: organe…	--	--	--	--	--	--	--	--	--	--	--	--	--	--	--	--	--	--	--	--	--	--	--	--	--	--	--
c24663.graph_c0	24.51	257.64	18.11	204.37	2.75855358200516e-05	3.22273099265472	up	1.24822374658606e-12	3.80720668348454	up	--	--	Molecular Function: DNA binding (GO:0003677);; Molecular Function: transcription factor activity, sequence-specific DNA binding (GO:0003700);; Cellular Component: nucleus (GO:0005634);; Biological Process: regulation of transcription, DNA-templated (GO:0006355);;	K09286|3.1378e-27|sot:102605299|K09286 EREBP-like factor | (RefSeq) ethylene-responsive transcription factor 4-like	--	--	AP2 domain	Ethylene-responsive transcription factor 9 OS=Arabidopsis thaliana OX=3702 GN=ERF9 PE=2 SV=1	K	Transcription	ethylene-responsive transcription factor 4-like [Solanum tuberosum]	molecular function: binding (GO:0005488);; molecular function: nucleic acid binding transcription factor activity (GO:0001071);; biological process: biological regulation (GO:0065007);; cellular component: cell (GO:0005623);; cellular component: organelle (GO:0043226);; cellular component: cell part (GO:0044464)	--	1	p1	(T)11	11	1011	1021	--	--	--	--	--	--	--	--	--	--	--	--	--	--	--	--	--	--	--	--
c24690.graph_c0	1.77	128.01	3.46	131.07	3.04201108747293e-14	5.95328161723166	up	0	5.53399578830994	up	--	--	--	--	[K]	Transcription	--	--	S	Function unknown	PREDICTED: uncharacterized protein LOC104607004 [Nelumbo nucifera]	--	--	--	--	--	--	--	--	--	--	--	--	--	--	--	--	--	--	--	--	--	--	--	--	--	--	--	--
c24703.graph_c0	0.70	10.55	1.62	4.71	0.00351285471650253	3.08176430544357	up	0.371150159613661	1.59868302783921	normal	--	--	--	--	--	--	--	--	--	--	--	--	--	--	--	--	--	--	--	--	--	--	--	--	--	--	--	--	--	--	--	--	--	--	--	--	--	--	--
c24706.graph_c0	7.71	0.00	1.69	0.00	0.000165382614731979	-4.02476675427303	down	--	--	--	--	--	--	--	--	--	--	--	--	--	--	--	--	--	--	--	--	--	--	--	--	--	--	--	--	--	--	--	--	--	--	--	--	--	--	--	--	--	--
c24737.graph_c0	18.30	192.32	42.98	190.90	3.45512558412864e-05	3.22326731859667	up	2.34014614370892e-05	2.46677316764323	up	[T]	Signal transduction mechanisms	Cellular Component: membrane (GO:0016020);; Molecular Function: kinase activity (GO:0016301);; Biological Process: phosphorylation (GO:0016310);; Cellular Component: cell part (GO:0044464);;	--	--	--	Protein tyrosine kinase;; Protein kinase domain;; Leucine Rich repeats (2 copies);; Leucine rich repeat;; Leucine rich repeat N-terminal domain;; Leucine Rich repeat;; Leucine Rich Repeat	Probable inactive receptor kinase At1g27190 OS=Arabidopsis thaliana OX=3702 GN=At1g27190 PE=1 SV=1	T	Signal transduction mechanisms	PREDICTED: probable inactive receptor kinase At1g27190 [Nelumbo nucifera]	cellular component: membrane (GO:0016020);; molecular function: catalytic activity (GO:0003824);; biological process: metabolic process (GO:0008152);; biological process: cellular process (GO:0009987);; cellular component: cell (GO:0005623);; cellular component: cell part (GO:0044464)	--	--	--	--	--	--	--	--	--	--	--	--	--	--	--	--	--	--	--	--	--	--	--	--	--	--	--
c24773.graph_c0	6.09	0.00	22.37	4.30	5.55385811185083e-06	-4.52109784570842	down	0.00637409470641281	-1.98885243200625	down	--	--	--	--	[R]	General function prediction only	Ataxin-2 C-terminal region	Polyadenylate-binding protein-interacting protein 11 OS=Arabidopsis thaliana OX=3702 GN=CID11 PE=2 SV=1	S	Function unknown	hypothetical protein VITISV_033249 [Vitis vinifera]	--	--	--	--	--	--	--	--	--	--	--	--	--	--	--	--	--	--	--	--	--	--	--	--	--	--	--	--
c24778.graph_c0	61.08	4.74	62.06	17.26	3.27901028551736e-08	-3.83060666262451	down	0.0883171579129499	-1.52472463904548	normal	--	--	Molecular Function: transcription factor activity, sequence-specific DNA binding (GO:0003700);; Biological Process: regulation of transcription, DNA-templated (GO:0006355);; Molecular Function: sequence-specific DNA binding (GO:0043565);;	--	--	--	bZIP transcription factor;; Basic region leucine zipper	bZIP transcription factor 44 OS=Arabidopsis thaliana OX=3702 GN=BZIP44 PE=1 SV=1	K	Transcription	bZIP transcription factor 44-like [Herrania umbratica]	molecular function: nucleic acid binding transcription factor activity (GO:0001071);; biological process: biological regulation (GO:0065007);; molecular function: binding (GO:0005488)	--	1	p2	(AG)7	14	1779	1792	--	--	--	--	--	--	--	--	--	--	--	--	--	--	--	--	--	--	--	--
c24779.graph_c0	4.58	1.28	18.21	2.67	0.0252524442828649	-1.95457917328542	normal	8.94295576372439e-05	-2.43061695913513	down	[M]	Cell wall/membrane/envelope biogenesis	Biological Process: metabolic process (GO:0008152);; Molecular Function: phosphatidylcholine phospholipase C activity (GO:0034480);;	K01114|0|rcu:8269216|K01114 phospholipase C [EC:3.1.4.3] | (RefSeq) non-specific phospholipase C6	--	--	Phosphoesterase family	Non-specific phospholipase C6 OS=Arabidopsis thaliana OX=3702 GN=NPC6 PE=2 SV=1	M	Cell wall/membrane/envelope biogenesis	PREDICTED: non-specific phospholipase C6 [Ricinus communis]	biological process: metabolic process (GO:0008152);; molecular function: catalytic activity (GO:0003824)	Inositol phosphate metabolism (ko00562);; Glycerophospholipid metabolism (ko00564);; Ether lipid metabolism (ko00565)	--	--	--	--	--	--	--	--	--	--	--	--	--	--	--	--	--	--	--	--	--	--	--	--	--	--
c24803.graph_c0	14.36	59.79	12.49	59.12	0.0823493818294815	1.88835936639067	normal	6.01057605209565e-06	2.55656053806966	up	--	;;	Molecular Function: protein serine/threonine kinase activity (GO:0004674);; Molecular Function: ATP binding (GO:0005524);; Biological Process: protein phosphorylation (GO:0006468);;	--	[T]	Signal transduction mechanisms	Protein tyrosine kinase;; Protein kinase domain	Serine/threonine-protein kinase STY13 OS=Arabidopsis thaliana OX=3702 GN=STY13 PE=1 SV=2	T	Signal transduction mechanisms	PREDICTED: serine/threonine-protein kinase HT1 [Vitis vinifera]	molecular function: catalytic activity (GO:0003824);; biological process: metabolic process (GO:0008152);; biological process: cellular process (GO:0009987);; molecular function: binding (GO:0005488)	--	1	p3	(ACA)7	21	2608	2628	CGCTCAGAAAACCACCAAAT	60.110	20	TCTCAACCGAAGTGGGAGAC	60.238	20	232	2443	2674	CTTTCCTCTCACCAAAACGC	59.853	20	TCTCAACCGAAGTGGGAGAC	60.238	20	249	2426	2674	TTTCCTCTCACCAAAACGCT	59.853
c24844.graph_c0	46.24	19.72	52.94	5.18	0.376171461437316	-1.39303021213068	normal	3.70189941922838e-07	-3.0195387571154	down	--	--	--	--	--	--	Helix-loop-helix DNA-binding domain	Transcription factor UNE10 OS=Arabidopsis thaliana OX=3702 GN=UNE10 PE=2 SV=1	K	Transcription	hypothetical protein POPTR_0002s14430g [Populus trichocarpa]	--	--	3	p3	(CGC)5	15	1318	1332	TGCCCATGCAAAATCTACAA	60.073	20	GAAGGCGAGATAGTGTTCCG	59.836	20	233	1160	1392	GGGCATGAACATCAACATGA	60.339	20	GAAGGCGAGATAGTGTTCCG	59.836	20	187	1206	1392	TGCCCATGCAAAATCTACAA	60.073
c24849.graph_c0	22.17	19.96	4.55	37.22	0.854090006299383	-0.308446014917726	normal	5.80264492011651e-09	3.2963533055504	up	--	--	--	--	--	--	Peptidase of plants and bacteria	Basic secretory protease (Fragments) OS=Boswellia serrata OX=613112 PE=1 SV=1	S	Function unknown	PREDICTED: uncharacterized protein LOC105034737 [Elaeis guineensis]	--	--	--	--	--	--	--	--	--	--	--	--	--	--	--	--	--	--	--	--	--	--	--	--	--	--	--	--
c24894.graph_c0	16.93	0.69	6.57	1.96	2.61121226863281e-08	-4.35190460928339	down	0.308794806884524	-1.3393599032381	normal	--	--	--	--	--	--	--	--	S	Function unknown	PREDICTED: uncharacterized protein LOC104596812 [Nelumbo nucifera]	--	--	--	--	--	--	--	--	--	--	--	--	--	--	--	--	--	--	--	--	--	--	--	--	--	--	--	--
c24899.graph_c0	1.65	0.00	262.19	0.00	0.00478844164405434	-3.46277998415372	down	0	-10.5702038596404	down	[O]	Posttranslational modification, protein turnover, chaperones	Molecular Function: glutathione transferase activity (GO:0004364);; Cellular Component: cytoplasm (GO:0005737);; Biological Process: glutathione metabolic process (GO:0006749);;	K00799|3.04957e-91|jcu:105636135|K00799 glutathione S-transferase [EC:2.5.1.18] | (RefSeq) glutathione S-transferase F11	[O]	Posttranslational modification, protein turnover, chaperones	Glutathione S-transferase, N-terminal domain;; Glutathione S-transferase, N-terminal domain;; Glutathione S-transferase, C-terminal domain;; Glutathione S-transferase, N-terminal domain	Glutathione S-transferase F12 OS=Arabidopsis thaliana OX=3702 GN=GSTF12 PE=1 SV=1	O	Posttranslational modification, protein turnover, chaperones	PREDICTED: glutathione S-transferase F11-like [Juglans regia]	molecular function: catalytic activity (GO:0003824);; cellular component: cell (GO:0005623);; cellular component: cell part (GO:0044464);; biological process: metabolic process (GO:0008152);; biological process: cellular process (GO:0009987)	Glutathione metabolism (ko00480)	--	--	--	--	--	--	--	--	--	--	--	--	--	--	--	--	--	--	--	--	--	--	--	--	--	--
c24904.graph_c1	0.69	0.54	6.06	18.71	--	--	--	0.00388879262839514	1.91056875037014	up	--	--	--	--	--	--	Cotton fibre expressed protein	--	S	Function unknown	PREDICTED: uncharacterized protein LOC100266427 [Vitis vinifera]	--	--	--	--	--	--	--	--	--	--	--	--	--	--	--	--	--	--	--	--	--	--	--	--	--	--	--	--
c24929.graph_c0	51.83	2.82	11.99	0.89	3.91016885536999e-10	-4.33840979959681	down	4.47913501844255e-08	-3.36916173460352	down	[V]	Defense mechanisms	Molecular Function: ATP binding (GO:0005524);; Cellular Component: chloroplast envelope (GO:0009941);; Cellular Component: integral component of membrane (GO:0016021);; Molecular Function: ATPase activity, coupled to transmembrane movement of substances (GO:0042626);; Biological Process: transmembrane transport (GO:0055085);;	K05657|0|nnu:104596190|K05657 ATP-binding cassette, subfamily B (MDR/TAP), member 10 | (RefSeq) ABC transporter B family member 28	[Q]	Secondary metabolites biosynthesis, transport and catabolism	ABC transporter transmembrane region;; ABC transporter	ABC transporter B family member 28 OS=Arabidopsis thaliana OX=3702 GN=ABCB28 PE=2 SV=1	V	Defense mechanisms	PREDICTED: ABC transporter B family member 28 [Nelumbo nucifera]	molecular function: binding (GO:0005488);; cellular component: cell (GO:0005623);; cellular component: organelle (GO:0043226);; cellular component: organelle part (GO:0044422);; cellular component: cell part (GO:0044464);; cellular component: membrane (GO:0016020);; cellular component: membrane part (GO:0044425);; molecular function: catalytic activity (GO:0003824);; molecular function: transport…	ABC transporters (ko02010)	--	--	--	--	--	--	--	--	--	--	--	--	--	--	--	--	--	--	--	--	--	--	--	--	--	--
c24938.graph_c0	33.96	2.94	78.01	48.27	1.5000253783537e-07	-3.65937978964858	down	0.94350690999909	-0.373760942797667	normal	[QV]	Secondary metabolites biosynthesis, transport and catabolism ;; Defense mechanisms	Cellular Component: membrane (GO:0016020);; Molecular Function: oxidoreductase activity, acting on paired donors, with incorporation or reduction of molecular oxygen, NAD(P)H as one donor, and incorporation of one atom of oxygen (GO:0016709);; Biological Process: secondary metabolite biosynthetic process (GO:0044550);; Molecular Function: metal ion binding (GO:0046872);;	--	[Q]	Secondary metabolites biosynthesis, transport and catabolism	Cytochrome P450	Cytochrome P450 82C4 OS=Arabidopsis thaliana OX=3702 GN=CYP82C4 PE=2 SV=1	Q	Secondary metabolites biosynthesis, transport and catabolism	PREDICTED: cytochrome P450 CYP82D47-like [Nelumbo nucifera]	cellular component: membrane (GO:0016020);; molecular function: catalytic activity (GO:0003824);; biological process: metabolic process (GO:0008152);; biological process: single-organism process (GO:0044699);; molecular function: binding (GO:0005488)	--	1	p1	(T)22	22	1	22	--	--	--	--	--	--	--	--	--	--	--	--	--	--	--	--	--	--	--	--
c24957.graph_c0	52.61	3.35	22.39	2.13	3.89943988210462e-09	-4.09275150704262	down	6.3652053527985e-07	-3.05596326079508	down	--	--	Cellular Component: chloroplast (GO:0009507);; Cellular Component: plastid chromosome (GO:0009508);; Biological Process: transcription from plastid promoter (GO:0042793);; Biological Process: positive regulation of transcription, DNA-templated (GO:0045893);;	--	--	--	--	--	S	Function unknown	PREDICTED: uncharacterized protein LOC104605838 isoform X1 [Nelumbo nucifera]	cellular component: cell (GO:0005623);; cellular component: organelle (GO:0043226);; cellular component: cell part (GO:0044464);; cellular component: nucleoid (GO:0009295);; cellular component: organelle part (GO:0044422);; biological process: metabolic process (GO:0008152);; biological process: cellular process (GO:0009987);; biological process: biological regulation (GO:0065007)	--	1	p1	(A)10	10	1318	1327	TAACATGGGCTCGATCTTCC	60.036	20	TTCCTTGTAGCCAAACAGGG	60.103	20	179	1208	1386	CATAGGGCCCAAGATTTTCA	59.894	20	TTCCTTGTAGCCAAACAGGG	60.103	20	126	1261	1386	TAACATGGGCTCGATCTTCC	60.036
c24965.graph_c0	4.83	0.46	15.33	2.73	4.75203229277632e-05	-3.26581643537255	down	0.00134873385620093	-2.13656602225733	down	--	--	--	--	--	--	C2 domain	--	S	Function unknown	PREDICTED: uncharacterized protein LOC104588384 isoform X2 [Nelumbo nucifera]	--	--	--	--	--	--	--	--	--	--	--	--	--	--	--	--	--	--	--	--	--	--	--	--	--	--	--	--
c24987.graph_c0	19.06	117.29	24.16	110.59	0.00362062157837961	2.45199497224795	up	9.55775584177143e-06	2.51095469358286	up	--	--	--	--	[O]	Posttranslational modification, protein turnover, chaperones	Ring finger domain;; RING-H2 zinc finger domain;; Zinc finger, C3HC4 type (RING finger);; RING-type zinc-finger;; Anaphase-promoting complex subunit 11 RING-H2 finger;; Zinc finger, C3HC4 type (RING finger);; zinc-RING finger domain;; RING-like zinc finger	Probable E3 ubiquitin-protein ligase RHB1A OS=Arabidopsis thaliana OX=3702 GN=RHB1A PE=2 SV=1	O	Posttranslational modification, protein turnover, chaperones	PREDICTED: probable E3 ubiquitin-protein ligase RHB1A [Nelumbo nucifera]	--	--	--	--	--	--	--	--	--	--	--	--	--	--	--	--	--	--	--	--	--	--	--	--	--	--	--	--
c24991.graph_c0	82.72	8.77	87.09	12.45	1.21603910718804e-06	-3.40657509348151	down	5.87881918781008e-05	-2.48259434324768	down	--	--	Molecular Function: transcription factor activity, sequence-specific DNA binding (GO:0003700);; Biological Process: regulation of transcription, DNA-templated (GO:0006355);; Molecular Function: sequence-specific DNA binding (GO:0043565);;	--	--	--	bZIP transcription factor;; Basic region leucine zipper	bZIP transcription factor 44 OS=Arabidopsis thaliana OX=3702 GN=BZIP44 PE=1 SV=1	K	Transcription	PREDICTED: bZIP transcription factor 11-like [Nelumbo nucifera]	molecular function: nucleic acid binding transcription factor activity (GO:0001071);; biological process: biological regulation (GO:0065007);; molecular function: binding (GO:0005488)	--	--	--	--	--	--	--	--	--	--	--	--	--	--	--	--	--	--	--	--	--	--	--	--	--	--	--
c25002.graph_c0	4.88	29.11	9.64	19.35	0.00379576850831764	2.39187823120337	up	0.167149325039251	1.31550107746862	normal	[C]	Energy production and conversion	Cellular Component: mitochondrion (GO:0005739);; Molecular Function: oxidoreductase activity, acting on the aldehyde or oxo group of donors, disulfide as acceptor (GO:0016624);; Biological Process: oxidation-reduction process (GO:0055114);;	K00166|0|nnu:104599555|K00166 2-oxoisovalerate dehydrogenase E1 component alpha subunit [EC:1.2.4.4] | (RefSeq) 2-oxoisovalerate dehydrogenase subunit alpha 2, mitochondrial-like	[C]	Energy production and conversion	Dehydrogenase E1 component	2-oxoisovalerate dehydrogenase subunit alpha 2, mitochondrial OS=Arabidopsis thaliana OX=3702 GN=At5g09300 PE=1 SV=1	C	Energy production and conversion	PREDICTED: 2-oxoisovalerate dehydrogenase subunit alpha 1, mitochondrial-like isoform X1 [Nelumbo nucifera]	cellular component: cell (GO:0005623);; cellular component: organelle (GO:0043226);; cellular component: cell part (GO:0044464);; molecular function: catalytic activity (GO:0003824);; biological process: metabolic process (GO:0008152);; biological process: single-organism process (GO:0044699)	Valine, leucine and isoleucine degradation (ko00280);; Propanoate metabolism (ko00640)	--	--	--	--	--	--	--	--	--	--	--	--	--	--	--	--	--	--	--	--	--	--	--	--	--	--
c25032.graph_c1	1.68	7.46	2.31	12.26	0.234564790576437	1.75640014396532	normal	0.000871378184677529	2.5135361161754	up	--	--	--	--	--	--	--	--	--	--	--	--	--	--	--	--	--	--	--	--	--	--	--	--	--	--	--	--	--	--	--	--	--	--	--	--	--	--	--
c25037.graph_c0	0.07	12.45	0.14	4.80	1.65743818669739e-09	5.66689009509626	up	2.21678454481733e-08	4.36417967409802	up	--	--	Molecular Function: nucleotide binding (GO:0000166);; Molecular Function: protein kinase activity (GO:0004672);; Cellular Component: membrane (GO:0016020);; Biological Process: phosphorylation (GO:0016310);;	--	--	--	Wall-associated receptor kinase galacturonan-binding	Wall-associated receptor kinase-like 15 OS=Arabidopsis thaliana OX=3702 GN=WAKL15 PE=2 SV=2	T	Signal transduction mechanisms	peptidyl-prolyl cis-trans isomerase fkbp16-4, chloroplastic [Quercus suber]	molecular function: binding (GO:0005488);; molecular function: catalytic activity (GO:0003824);; biological process: metabolic process (GO:0008152);; biological process: cellular process (GO:0009987);; cellular component: membrane (GO:0016020)	--	--	--	--	--	--	--	--	--	--	--	--	--	--	--	--	--	--	--	--	--	--	--	--	--	--	--
c25041.graph_c0	3.74	10.29	2.86	11.99	0.384554801392466	1.25675769032831	normal	0.000372785919273033	2.30577152345471	up	--	--	--	--	--	--	--	--	--	--	--	--	--	--	--	--	--	--	--	--	--	--	--	--	--	--	--	--	--	--	--	--	--	--	--	--	--	--	--
c25052.graph_c0	14.99	121.45	36.89	91.60	0.00031263363789602	2.8442164341545	up	0.0337914072198625	1.62872834866415	normal	[O]	Posttranslational modification, protein turnover, chaperones	--	--	[O]	Posttranslational modification, protein turnover, chaperones	DnaJ domain	Chaperone protein dnaJ 11, chloroplastic OS=Arabidopsis thaliana OX=3702 GN=ATJ11 PE=1 SV=2	O	Posttranslational modification, protein turnover, chaperones	PREDICTED: chaperone protein dnaJ 11, chloroplastic [Cucumis melo]	--	--	--	--	--	--	--	--	--	--	--	--	--	--	--	--	--	--	--	--	--	--	--	--	--	--	--	--
c25053.graph_c0	142.69	0.15	15.11	0.34	0	-8.21300606161593	down	3.19298289142012e-07	-4.294156160197	down	--	--	--	--	--	--	--	--	--	--	--	--	--	--	--	--	--	--	--	--	--	--	--	--	--	--	--	--	--	--	--	--	--	--	--	--	--	--	--
c25065.graph_c0	4.54	1.95	16.24	1.70	0.648659496054374	-1.15366071297085	normal	0.00167650351700321	-2.64415957322392	down	[O]	Posttranslational modification, protein turnover, chaperones	Molecular Function: ATP binding (GO:0005524);; Cellular Component: cytoplasm (GO:0005737);; Biological Process: protein refolding (GO:0042026);;	K04077|4.54215e-28|nnu:104602123|K04077 chaperonin GroEL | (RefSeq) chaperonin CPN60-2, mitochondrial	[O]	Posttranslational modification, protein turnover, chaperones	--	Chaperonin CPN60-like 1, mitochondrial OS=Arabidopsis thaliana OX=3702 GN=At2g33210 PE=1 SV=1	O	Posttranslational modification, protein turnover, chaperones	PREDICTED: chaperonin CPN60-2, mitochondrial [Nelumbo nucifera]	molecular function: binding (GO:0005488);; cellular component: cell (GO:0005623);; cellular component: cell part (GO:0044464);; biological process: cellular process (GO:0009987)	RNA degradation (ko03018)	--	--	--	--	--	--	--	--	--	--	--	--	--	--	--	--	--	--	--	--	--	--	--	--	--	--
c25066.graph_c0	0.68	0.00	15.71	0.42	--	--	--	1.89022131280581e-11	-4.61692217322388	down	[K]	Transcription	--	--	--	--	Leucine rich repeat;; Leucine Rich repeats (2 copies);; Leucine Rich Repeat;; Leucine Rich repeat;; Leucine rich repeat N-terminal domain	Leucine-rich repeat extensin-like protein 4 OS=Arabidopsis thaliana OX=3702 GN=LRX4 PE=1 SV=1	S	Function unknown	Leucine-rich repeat-containing N-terminal [Macleaya cordata]	--	--	--	--	--	--	--	--	--	--	--	--	--	--	--	--	--	--	--	--	--	--	--	--	--	--	--	--
c25069.graph_c0	0.10	0.00	24.65	0.20	--	--	--	2.52797782707148e-13	-5.7031474764049	down	[G]	Carbohydrate transport and metabolism	Molecular Function: cellulase activity (GO:0008810);; Biological Process: cellulose catabolic process (GO:0030245);;	--	--	--	Glycosyl hydrolase family 9	Endoglucanase 11 OS=Arabidopsis thaliana OX=3702 GN=At2g32990 PE=2 SV=1	--	--	endoglucanase 11-like precursor [Gossypium hirsutum]	molecular function: catalytic activity (GO:0003824);; biological process: metabolic process (GO:0008152);; biological process: cellular process (GO:0009987)	--	--	--	--	--	--	--	--	--	--	--	--	--	--	--	--	--	--	--	--	--	--	--	--	--	--	--
c25069.graph_c1	0.43	0.00	30.66	0.49	--	--	--	1.99840144432528e-15	-5.39562921177962	down	[S]	Function unknown	Molecular Function: cellulase activity (GO:0008810);; Biological Process: cellulose catabolic process (GO:0030245);;	--	--	--	Glycosyl hydrolase family 9	Endoglucanase 11 OS=Arabidopsis thaliana OX=3702 GN=At2g32990 PE=2 SV=1	G	Carbohydrate transport and metabolism	hypothetical protein AQUCO_03200063v1 [Aquilegia coerulea]	molecular function: catalytic activity (GO:0003824);; biological process: metabolic process (GO:0008152);; biological process: cellular process (GO:0009987)	--	--	--	--	--	--	--	--	--	--	--	--	--	--	--	--	--	--	--	--	--	--	--	--	--	--	--
c25079.graph_c0	0.31	23.76	0.00	0.06	4.4015679989684e-11	5.59415356594618	up	--	--	--	[R]	General function prediction only	--	--	--	--	--	Pathogen-related protein OS=Hordeum vulgare OX=4513 PE=2 SV=2	S	Function unknown	hypothetical protein BVC80_8411g9 [Macleaya cordata]	--	--	--	--	--	--	--	--	--	--	--	--	--	--	--	--	--	--	--	--	--	--	--	--	--	--	--	--
c25081.graph_c0	0.61	0.00	16.50	3.06	--	--	--	0.00180076431561593	-2.08296533033481	down	--	--	--	--	[T]	Signal transduction mechanisms	Protein of unknown function (DUF568);; Eukaryotic cytochrome b561	Cytochrome b561 and DOMON domain-containing protein At5g35735 OS=Arabidopsis thaliana OX=3702 GN=At5g35735 PE=2 SV=1	S	Function unknown	Cytochrome b561 [Macleaya cordata]	--	--	--	--	--	--	--	--	--	--	--	--	--	--	--	--	--	--	--	--	--	--	--	--	--	--	--	--
c25140.graph_c0	1.19	15.76	0.56	14.23	7.66357362946835e-06	3.461761278361	up	5.55111512312578e-15	4.75504341896813	up	[D]	Cell cycle control, cell division, chromosome partitioning	--	--	--	--	U-box domain	U-box domain-containing protein 21 OS=Arabidopsis thaliana OX=3702 GN=PUB21 PE=2 SV=1	O	Posttranslational modification, protein turnover, chaperones	U box domain [Macleaya cordata]	--	--	--	--	--	--	--	--	--	--	--	--	--	--	--	--	--	--	--	--	--	--	--	--	--	--	--	--
c25143.graph_c0	11.11	2.71	5.62	3.90	0.00981752197661989	-2.13686375191429	down	0.86086349773402	-0.18664366092323	normal	--	--	--	--	--	--	--	--	S	Function unknown	PREDICTED: uncharacterized protein LOC104612634 [Nelumbo nucifera]	--	--	--	--	--	--	--	--	--	--	--	--	--	--	--	--	--	--	--	--	--	--	--	--	--	--	--	--
c25154.graph_c0	0.40	0.27	0.00	1.23	--	--	--	0.000902069931236649	3.71260545040542	up	[R]	General function prediction only	Biological Process: lipid catabolic process (GO:0016042);; Molecular Function: hydrolase activity (GO:0016787);;	--	[I]	Lipid transport and metabolism	Patatin-like phospholipase	Patatin-like protein 1 OS=Arabidopsis thaliana OX=3702 GN=PLP1 PE=1 SV=2	S	Function unknown	PREDICTED: patatin-like protein 2 [Elaeis guineensis]	biological process: metabolic process (GO:0008152);; biological process: single-organism process (GO:0044699);; molecular function: catalytic activity (GO:0003824)	--	--	--	--	--	--	--	--	--	--	--	--	--	--	--	--	--	--	--	--	--	--	--	--	--	--	--
c25157.graph_c0	2.00	0.02	107.86	0.18	1.90009897815813e-08	-4.9969181877213	down	0	-8.64325339000004	down	[G]	Carbohydrate transport and metabolism	Molecular Function: cellulase activity (GO:0008810);; Biological Process: cellulose catabolic process (GO:0030245);; Molecular Function: polysaccharide binding (GO:0030247);;	--	--	--	Glycosyl hydrolase family 9;; Carbohydrate binding domain CBM49	Endoglucanase 6 OS=Arabidopsis thaliana OX=3702 GN=At1g64390 PE=2 SV=2	G	Carbohydrate transport and metabolism	PREDICTED: endoglucanase 19 [Nelumbo nucifera]	molecular function: catalytic activity (GO:0003824);; biological process: metabolic process (GO:0008152);; biological process: cellular process (GO:0009987);; molecular function: binding (GO:0005488)	--	--	--	--	--	--	--	--	--	--	--	--	--	--	--	--	--	--	--	--	--	--	--	--	--	--	--
c25158.graph_c0	1.83	44.41	7.77	43.37	3.11728648449972e-08	4.31870127532402	up	7.31043867108205e-07	2.79579505516901	up	--	--	--	--	--	--	--	--	--	--	--	--	--	--	--	--	--	--	--	--	--	--	--	--	--	--	--	--	--	--	--	--	--	--	--	--	--	--	--
c25165.graph_c0	0.15	8.67	0.00	17.11	6.46823906402805e-05	4.11986586344249	up	6.33937347060964e-14	6.03534095808098	up	--	--	--	--	--	--	--	--	--	--	--	--	--	--	--	--	--	--	--	--	--	--	--	--	--	--	--	--	--	--	--	--	--	--	--	--	--	--	--
c25182.graph_c1	2.07	12.01	8.60	2.93	0.00747287713979816	2.29992598552113	up	0.302236757174649	-1.20175083739372	normal	[G]	Carbohydrate transport and metabolism	Molecular Function: beta-galactosidase activity (GO:0004565);; Cellular Component: vacuolar membrane (GO:0005774);; Biological Process: carbohydrate metabolic process (GO:0005975);; Cellular Component: plant-type cell wall (GO:0009505);; Molecular Function: carbohydrate binding (GO:0030246);;	--	[G]	Carbohydrate transport and metabolism	Glycosyl hydrolases family 35;; Beta-galactosidase	Beta-galactosidase 9 OS=Arabidopsis thaliana OX=3702 GN=BGAL9 PE=2 SV=1	G	Carbohydrate transport and metabolism	beta-D-galactosidase [Persea americana]	molecular function: catalytic activity (GO:0003824);; cellular component: cell (GO:0005623);; cellular component: membrane (GO:0016020);; cellular component: organelle (GO:0043226);; cellular component: organelle part (GO:0044422);; cellular component: cell part (GO:0044464);; biological process: metabolic process (GO:0008152);; molecular function: binding (GO:0005488)	--	--	--	--	--	--	--	--	--	--	--	--	--	--	--	--	--	--	--	--	--	--	--	--	--	--	--
c25195.graph_c0	4.49	0.03	14.90	0.21	2.67981414836527e-10	-5.50172007619753	down	7.54951656745106e-15	-5.47094770430418	down	--	--	Biological Process: amino acid transmembrane transport (GO:0003333);; Molecular Function: amino acid transmembrane transporter activity (GO:0015171);; Cellular Component: integral component of membrane (GO:0016021);;	--	[E]	Amino acid transport and metabolism	Transmembrane amino acid transporter protein	Amino acid transporter AVT1H OS=Arabidopsis thaliana OX=3702 GN=AVT1H PE=3 SV=1	E	Amino acid transport and metabolism	Amino acid transporter [Macleaya cordata]	biological process: single-organism process (GO:0044699);; biological process: localization (GO:0051179);; molecular function: transporter activity (GO:0005215);; cellular component: membrane (GO:0016020);; cellular component: membrane part (GO:0044425)	--	--	--	--	--	--	--	--	--	--	--	--	--	--	--	--	--	--	--	--	--	--	--	--	--	--	--
c25218.graph_c0	0.00	0.00	0.00	3.13	--	--	--	0.000375536658746678	3.83424900765332	up	[IQ]	Lipid transport and metabolism ;; Secondary metabolites biosynthesis, transport and catabolism	Cellular Component: chloroplast envelope (GO:0009941);;	K14487|1.14399e-100|mdm:103449135|K14487 auxin responsive GH3 gene family | (RefSeq) putative indole-3-acetic acid-amido synthetase GH3.9	--	--	GH3 auxin-responsive promoter	Probable indole-3-acetic acid-amido synthetase GH3.11 OS=Oryza sativa subsp. japonica OX=39947 GN=GH3.11 PE=2 SV=1	S	Function unknown	hypothetical protein JCGZ_13902 [Jatropha curcas]	cellular component: cell (GO:0005623);; cellular component: organelle (GO:0043226);; cellular component: organelle part (GO:0044422);; cellular component: cell part (GO:0044464)	Plant hormone signal transduction (ko04075)	--	--	--	--	--	--	--	--	--	--	--	--	--	--	--	--	--	--	--	--	--	--	--	--	--	--
c25219.graph_c0	2.87	0.46	11.22	1.18	0.00560599557006425	-2.52003675252253	down	1.44752770249168e-05	-2.84270971374328	down	--	--	--	--	--	--	--	Protein MICROTUBULE BINDING PROTEIN 2C OS=Arabidopsis thaliana OX=3702 GN=MBP2C PE=1 SV=1	S	Function unknown	PREDICTED: uncharacterized protein LOC104599939 [Nelumbo nucifera]	--	--	1	p3	(TGC)5	15	1226	1240	TCAGACGAGTTTTGGTGCTG	60.025	20	GCTCTCCGCAACTTTCTCTC	59.313	20	121	1165	1285	TTTCCATTATTGGCAGAGGC	60.038	20	GCTCTCCGCAACTTTCTCTC	59.313	20	160	1126	1285	ACGAGTTTTGGTGCTGCTCT	60.058
c25231.graph_c0	18.05	1.58	5.84	0.61	1.3294792146068e-06	-3.53493719938217	down	0.000779115384684337	-2.69769460489844	down	[T]	Signal transduction mechanisms	Molecular Function: acid phosphatase activity (GO:0003993);; Biological Process: dephosphorylation (GO:0016311);; Molecular Function: metal ion binding (GO:0046872);;	--	[G]	Carbohydrate transport and metabolism	Iron/zinc purple acid phosphatase-like protein C;; Calcineurin-like phosphoesterase	Probable inactive purple acid phosphatase 1 OS=Arabidopsis thaliana OX=3702 GN=PAP1 PE=2 SV=1	S	Function unknown	hypothetical protein JCGZ_15711 [Jatropha curcas]	molecular function: catalytic activity (GO:0003824);; biological process: metabolic process (GO:0008152);; biological process: cellular process (GO:0009987);; molecular function: binding (GO:0005488)	--	--	--	--	--	--	--	--	--	--	--	--	--	--	--	--	--	--	--	--	--	--	--	--	--	--	--
c25260.graph_c0	0.28	0.89	22.42	0.00	--	--	--	3.13249426397988e-12	-6.20218928552873	down	--	--	--	--	--	--	--	--	--	--	PREDICTED: uncharacterized protein LOC105044632 [Elaeis guineensis]	--	--	--	--	--	--	--	--	--	--	--	--	--	--	--	--	--	--	--	--	--	--	--	--	--	--	--	--
c25261.graph_c0	9.96	0.70	11.89	4.15	2.66280693048682e-05	-3.51229805759148	down	0.389032072034267	-1.14907813864998	normal	--	--	--	--	--	--	--	--	S	Function unknown	hypothetical protein AQUCO_01600213v1 [Aquilegia coerulea]	--	--	--	--	--	--	--	--	--	--	--	--	--	--	--	--	--	--	--	--	--	--	--	--	--	--	--	--
c25276.graph_c0	2.60	12.86	1.99	8.55	0.0189639141414591	2.09157855727198	normal	0.000199298853691521	2.35165385329697	up	--	--	--	--	--	--	--	F-box protein At2g27310 OS=Arabidopsis thaliana OX=3702 GN=At2g27310 PE=2 SV=1	S	Function unknown	probable F-box protein At2g36090 [Quercus suber]	--	--	--	--	--	--	--	--	--	--	--	--	--	--	--	--	--	--	--	--	--	--	--	--	--	--	--	--
c25278.graph_c0	19.16	0.17	7.07	0.60	6.66133814775094e-16	-6.40998523055801	down	2.9984175794473e-06	-3.12663215442801	down	[E]	Amino acid transport and metabolism	Cellular Component: cytoplasm (GO:0005737);; Biological Process: polyamine biosynthetic process (GO:0006596);; Molecular Function: methyltransferase activity (GO:0008168);; Molecular Function: thermospermine synthase activity (GO:0010487);; Biological Process: methylation (GO:0032259);;	K18787|0|nnu:104611903|K18787 thermospermine synthase [EC:2.5.1.79] | (RefSeq) thermospermine synthase ACAULIS5-like	[E]	Amino acid transport and metabolism	Spermine/spermidine synthase domain;; Spermidine synthase tetramerisation domain	Thermospermine synthase ACAULIS5 OS=Arabidopsis thaliana OX=3702 GN=ACL5 PE=1 SV=1	E	Amino acid transport and metabolism	PREDICTED: thermospermine synthase ACAULIS5-like [Nelumbo nucifera]	cellular component: cell (GO:0005623);; cellular component: cell part (GO:0044464);; biological process: metabolic process (GO:0008152);; biological process: cellular process (GO:0009987);; molecular function: catalytic activity (GO:0003824)	--	--	--	--	--	--	--	--	--	--	--	--	--	--	--	--	--	--	--	--	--	--	--	--	--	--	--
c25291.graph_c0	1.75	0.93	22.68	4.06	0.642505295257809	-0.972246106054773	normal	0.00117078219056832	-2.13252194759088	down	--	--	--	--	--	--	Protein of unknown function (DUF620)	--	S	Function unknown	PREDICTED: uncharacterized protein LOC18585968 [Theobroma cacao]	--	--	--	--	--	--	--	--	--	--	--	--	--	--	--	--	--	--	--	--	--	--	--	--	--	--	--	--
c25291.graph_c1	1.18	0.31	20.23	1.88	--	--	--	5.80251736944648e-05	-2.91138254448272	down	--	--	--	--	--	--	--	--	S	Function unknown	PREDICTED: uncharacterized protein LOC104601158 [Nelumbo nucifera]	--	--	--	--	--	--	--	--	--	--	--	--	--	--	--	--	--	--	--	--	--	--	--	--	--	--	--	--
c25297.graph_c1	8.90	1.74	13.55	3.65	0.00552024415766106	-2.36447160045056	down	0.0919471857578056	-1.52032590345595	normal	--	--	Biological Process: activation of MAPKK activity (GO:0000186);; Molecular Function: MAP kinase kinase kinase activity (GO:0004709);; Molecular Function: ATP binding (GO:0005524);; Cellular Component: intracellular (GO:0005622);; Cellular Component: integral component of membrane (GO:0016021);;	--	[T]	Signal transduction mechanisms	--	Probable receptor-like protein kinase At2g42960 OS=Arabidopsis thaliana OX=3702 GN=At2g42960 PE=3 SV=1	T	Signal transduction mechanisms	PREDICTED: probable receptor-like protein kinase At2g42960 [Nelumbo nucifera]	biological process: biological regulation (GO:0065007);; molecular function: catalytic activity (GO:0003824);; molecular function: signal transducer activity (GO:0004871);; biological process: metabolic process (GO:0008152);; biological process: cellular process (GO:0009987);; biological process: signaling (GO:0023052);; biological process: single-organism process (GO:0044699);; biological proces…	--	--	--	--	--	--	--	--	--	--	--	--	--	--	--	--	--	--	--	--	--	--	--	--	--	--	--
c25298.graph_c0	115.38	24.98	7.64	36.50	0.00280847192638822	-2.36577341407556	down	6.8146190580487e-06	2.55576107086904	up	--	--	--	--	--	--	Protein of unknown function (DUF688)	Uncharacterized protein At4g00950 OS=Arabidopsis thaliana OX=3702 GN=At4g00950 PE=2 SV=1	S	Function unknown	uncharacterized protein At4g00950 isoform X2 [Olea europaea var. sylvestris]	--	--	--	--	--	--	--	--	--	--	--	--	--	--	--	--	--	--	--	--	--	--	--	--	--	--	--	--
c25323.graph_c0	1.00	0.00	23.38	1.22	--	--	--	2.931448195298e-09	-3.81083988428843	down	[R]	General function prediction only	Molecular Function: GTP binding (GO:0005525);; Cellular Component: intracellular (GO:0005622);; Cellular Component: plasma membrane (GO:0005886);; Biological Process: small GTPase mediated signal transduction (GO:0007264);;	K04392|2.38031e-126|atr:18429129|K04392 Ras-related C3 botulinum toxin substrate 1 | (RefSeq) rac-like GTP-binding protein RAC2	[R]	General function prediction only	Ras family;; Ras of Complex, Roc, domain of DAPkinase	Rac-like GTP-binding protein 7 OS=Oryza sativa subsp. japonica OX=39947 GN=RAC7 PE=2 SV=1	S	Function unknown	rac-like GTP-binding protein RAC2 [Amborella trichopoda]	molecular function: binding (GO:0005488);; cellular component: cell (GO:0005623);; cellular component: cell part (GO:0044464);; cellular component: membrane (GO:0016020);; biological process: cellular process (GO:0009987);; biological process: signaling (GO:0023052);; biological process: single-organism process (GO:0044699);; biological process: response to stimulus (GO:0050896);; biological proc…	Phagosome (ko04145);; AGE-RAGE signaling pathway in diabetic complications (ko04933)	1	p2	(AG)8	16	982	997	GTCTTCCCAACAGCTCCATC	59.661	20	CACCTGTCTCCACAGTTGCT	58.887	20	223	798	1020	TATCCGCCTAAAATCCCAAA	59.389	20	CACCTGTCTCCACAGTTGCT	58.887	20	157	864	1020	TTATCCGCCTAAAATCCCAA	59.389
c25331.graph_c0	7.82	0.00	57.41	0.68	9.08384478748303e-13	-6.4097937840197	down	0	-5.93207503872956	down	--	--	Biological Process: amino acid transmembrane transport (GO:0003333);; Cellular Component: plasma membrane (GO:0005886);; Molecular Function: amino acid transmembrane transporter activity (GO:0015171);; Cellular Component: integral component of membrane (GO:0016021);;	--	[E]	Amino acid transport and metabolism	Transmembrane amino acid transporter protein;; Tryptophan/tyrosine permease family	Lysine histidine transporter-like 6 OS=Arabidopsis thaliana OX=3702 GN=At1g25530 PE=2 SV=1	E	Amino acid transport and metabolism	hypothetical protein AQUCO_02600242v1 [Aquilegia coerulea]	biological process: single-organism process (GO:0044699);; biological process: localization (GO:0051179);; cellular component: cell (GO:0005623);; cellular component: membrane (GO:0016020);; cellular component: cell part (GO:0044464);; molecular function: transporter activity (GO:0005215);; cellular component: membrane part (GO:0044425)	--	1	p2	(AG)9	18	1436	1453	--	--	--	--	--	--	--	--	--	--	--	--	--	--	--	--	--	--	--	--
c25341.graph_c0	7.73	49.37	8.04	36.55	0.00260385834957566	2.47442025780655	up	9.85183873902784e-06	2.49918679602845	up	[T]	Signal transduction mechanisms	--	--	[MOT]	--	Sel1 repeat	F-box protein At1g70590 OS=Arabidopsis thaliana OX=3702 GN=At1g70590 PE=2 SV=1	S	Function unknown	F-box protein At1g70590 [Jatropha curcas]	--	--	--	--	--	--	--	--	--	--	--	--	--	--	--	--	--	--	--	--	--	--	--	--	--	--	--	--
c25353.graph_c0	0.53	1.67	0.53	8.28	--	--	--	0.000354273975983421	3.31509146741676	up	--	--	--	--	--	--	--	--	--	--	--	--	--	--	--	--	--	--	--	--	--	--	--	--	--	--	--	--	--	--	--	--	--	--	--	--	--	--	--
c25366.graph_c0	14.93	2.55	8.03	2.84	0.00145236008603045	-2.61178522577968	down	0.534908271756153	-1.09520598983039	normal	--	--	--	--	--	--	--	--	--	--	--	--	--	--	--	--	--	--	--	--	--	--	--	--	--	--	--	--	--	--	--	--	--	--	--	--	--	--	--
c25379.graph_c0	1.23	0.00	18.81	5.51	0.00340920645412979	-3.52393415642326	down	0.10315538601956	-1.4343483928148	normal	--	--	--	--	[O]	Posttranslational modification, protein turnover, chaperones	Hsp20/alpha crystallin family	Protein RESTRICTED TEV MOVEMENT 2 OS=Arabidopsis thaliana OX=3702 GN=RTM2 PE=1 SV=1	O	Posttranslational modification, protein turnover, chaperones	PREDICTED: protein RESTRICTED TEV MOVEMENT 2 [Elaeis guineensis]	--	--	--	--	--	--	--	--	--	--	--	--	--	--	--	--	--	--	--	--	--	--	--	--	--	--	--	--
c25401.graph_c0	188.50	12.82	283.55	32.13	6.28250973466749e-09	-4.03338758047831	down	3.27997267746127e-06	-2.8210792006526	down	--	--	Biological Process: transcription, DNA-templated (GO:0006351);; Biological Process: regulation of cellular process (GO:0050794);;	K14484|2.83478e-94|nnu:104612447|K14484 auxin-responsive protein IAA | (RefSeq) auxin-responsive protein IAA16-like	--	--	AUX/IAA family	Auxin-induced protein AUX28 OS=Glycine max OX=3847 GN=AUX28 PE=2 SV=1	K	Transcription	PREDICTED: auxin-responsive protein IAA16-like [Nelumbo nucifera]	biological process: metabolic process (GO:0008152);; biological process: cellular process (GO:0009987);; biological process: biological regulation (GO:0065007)	Plant hormone signal transduction (ko04075)	--	--	--	--	--	--	--	--	--	--	--	--	--	--	--	--	--	--	--	--	--	--	--	--	--	--
c25466.graph_c0	25.72	0.71	4.00	0.90	3.94795307556706e-13	-5.22070096608848	down	0.0225674249370903	-1.79168956476872	normal	--	--	--	--	--	--	--	IRK-interacting protein OS=Arabidopsis thaliana OX=3702 GN=IRKI PE=1 SV=1	S	Function unknown	hypothetical protein BVC80_8655g13 [Macleaya cordata]	--	--	1	c	(A)10gagagaaaaggaaaggggggattcttgcaatctaaagacggttttacaactcgagaggta(T)10	80	2160	2239	--	--	--	--	--	--	--	--	--	--	--	--	--	--	--	--	--	--	--	--
c25482.graph_c0	9.57	1.24	9.54	5.19	2.95161019345791e-05	-3.04039709481201	down	0.81391468435943	-0.555724175847046	normal	[QV]	Secondary metabolites biosynthesis, transport and catabolism ;; Defense mechanisms	--	--	[Q]	Secondary metabolites biosynthesis, transport and catabolism	Cytochrome P450	Cytochrome P450 89A2 OS=Arabidopsis thaliana OX=3702 GN=CYP89A2 PE=2 SV=2	Q	Secondary metabolites biosynthesis, transport and catabolism	Cytochrome P450 [Macleaya cordata]	--	--	--	--	--	--	--	--	--	--	--	--	--	--	--	--	--	--	--	--	--	--	--	--	--	--	--	--
c25487.graph_c0	0.00	0.00	2.54	0.00	--	--	--	0.00020735870777977	-4.17282970431423	down	[V]	Defense mechanisms	Molecular Function: ATP binding (GO:0005524);; Cellular Component: plasma membrane (GO:0005886);; Cellular Component: integral component of membrane (GO:0016021);; Molecular Function: ATPase activity, coupled to transmembrane movement of substances (GO:0042626);; Biological Process: transmembrane transport (GO:0055085);;	--	[Q]	Secondary metabolites biosynthesis, transport and catabolism	ABC transporter;; AAA domain, putative AbiEii toxin, Type IV TA system	ABC transporter G family member 5 OS=Arabidopsis thaliana OX=3702 GN=ABCG5 PE=2 SV=1	V	Defense mechanisms	PREDICTED: ABC transporter G family member 5-like [Nelumbo nucifera]	molecular function: binding (GO:0005488);; cellular component: cell (GO:0005623);; cellular component: membrane (GO:0016020);; cellular component: cell part (GO:0044464);; cellular component: membrane part (GO:0044425);; molecular function: catalytic activity (GO:0003824);; molecular function: transporter activity (GO:0005215);; biological process: localization (GO:0051179)	--	1	p3	(GTT)5	15	9	23	--	--	--	--	--	--	--	--	--	--	--	--	--	--	--	--	--	--	--	--
c25493.graph_c0	1.47	9.57	0.65	17.94	0.00559455784584628	2.42489214040794	up	2.8199664825479e-14	4.79708757573764	up	[Q]	Secondary metabolites biosynthesis, transport and catabolism	Molecular Function: binding (GO:0005488);; Molecular Function: kinase activity (GO:0016301);;	--	--	--	Legume lectin domain;; Legume lectin domain	L-type lectin-domain containing receptor kinase IV.1 OS=Arabidopsis thaliana OX=3702 GN=LECRK41 PE=2 SV=1	T	Signal transduction mechanisms	PREDICTED: L-type lectin-domain containing receptor kinase IV.1-like [Prunus mume]	molecular function: binding (GO:0005488);; molecular function: catalytic activity (GO:0003824);; biological process: metabolic process (GO:0008152);; biological process: cellular process (GO:0009987)	--	--	--	--	--	--	--	--	--	--	--	--	--	--	--	--	--	--	--	--	--	--	--	--	--	--	--
[truncated: 3,898 more rows]
[truncated: 7 more columns]
