# Supplementary material for: Physiological, Biochemical and Transcriptomic Analysis of the Aerial Parts (Leaf-Blade and Petiole) of Asarum sieboldii Responding to Drought Stress
Source: Int J Mol Sci. 2021 Dec 13;22(24):13402. doi: 10.3390/ijms222413402 (PMC8708997; doi:10.3390/ijms222413402)
Supplement: Supplementary file 1 [file ijms-22-13402-s001.zip › Table S11 DEGs annotated to phenylpropanoid biosynthesis pathway in leaf.xlsx]

## Sheet: 叶 21条差异基因 苯丙烷通路
#ID	L0_FPKM	L15_FPKM	log2FC	regulated	KEGG_annotation	Pfam_annotation	Swissprot_annotation	nr_annotation	KEGG_pathway_annotation
c42081.graph_c0	299.48	56.78	-2.56355	down	K00083|0|pop:POPTR_0016s07910g|K00083 cinnamyl-alcohol dehydrogenase [EC:1.1.1.195] | (RefSeq) POPTRDRAFT_667694; mannitol dehydrogenase family protein	Alcohol dehydrogenase GroES-like domain;; Zinc-binding dehydrogenase	Probable mannitol dehydrogenase OS=Mesembryanthemum crystallinum OX=3544 GN=ELI3 PE=2 SV=1	hypothetical protein CRG98_018141 [Punica granatum]	Phenylpropanoid biosynthesis (ko00940)
c48936.graph_c0	0.04	3.57	4.66351	up	K13065|0|nnu:104610952|K13065 shikimate O-hydroxycinnamoyltransferase [EC:2.3.1.133] | (RefSeq) agmatine coumaroyltransferase-2-like	Transferase family	Tryptamine hydroxycinnamoyltransferase 2 OS=Oryza sativa subsp. japonica OX=39947 GN=THT2 PE=1 SV=1	PREDICTED: agmatine coumaroyltransferase-2-like [Nelumbo nucifera]	Phenylpropanoid biosynthesis (ko00940);; Flavonoid biosynthesis (ko00941);; Stilbenoid, diarylheptanoid and gingerol biosynthesis (ko00945)
c26982.graph_c0	674.82	40.75	-4.26801	down	K00487|0|nnu:104594470|K00487 trans-cinnamate 4-monooxygenase [EC:1.14.13.11] | (RefSeq) trans-cinnamate 4-monooxygenase	Cytochrome P450	Trans-cinnamate 4-monooxygenase OS=Catharanthus roseus OX=4058 GN=CYP73A4 PE=2 SV=1	cinnamate 4-hydroxylase [Camellia sinensis]	Ubiquinone and other terpenoid-quinone biosynthesis (ko00130);; Phenylalanine metabolism (ko00360);; Phenylpropanoid biosynthesis (ko00940);; Flavonoid biosynthesis (ko00941);; Stilbenoid, diarylheptanoid and gingerol biosynthesis (ko00945)
c57271.graph_c0	49.16	5.12	-3.25159	down	K00083|9.5723e-157|pda:103721082|K00083 cinnamyl-alcohol dehydrogenase [EC:1.1.1.195] | (RefSeq) probable mannitol dehydrogenase	Alcohol dehydrogenase GroES-like domain;; Zinc-binding dehydrogenase;; D-isomer specific 2-hydroxyacid dehydrogenase, NAD binding domain;; Alanine dehydrogenase/PNT, C-terminal domain	Probable mannitol dehydrogenase OS=Mesembryanthemum crystallinum OX=3544 GN=ELI3 PE=2 SV=1	PREDICTED: probable mannitol dehydrogenase [Phoenix dactylifera]	Phenylpropanoid biosynthesis (ko00940)
c28909.graph_c0	2.59	398.05	7.05735	up	K00083|1.94196e-150|mus:103984550|K00083 cinnamyl-alcohol dehydrogenase [EC:1.1.1.195] | (RefSeq) CAD5; probable cinnamyl alcohol dehydrogenase 6	Alcohol dehydrogenase GroES-like domain;; Zinc-binding dehydrogenase	Probable cinnamyl alcohol dehydrogenase 6 OS=Oryza sativa subsp. japonica OX=39947 GN=CAD6 PE=2 SV=2	Cinnamyl Alcohol Dehydrogenase 4 [Asarum sieboldii]	Phenylpropanoid biosynthesis (ko00940)
c47118.graph_c0	3.73	0	-4.71713	down	K00083|3.02257e-139|pda:103719585|K00083 cinnamyl-alcohol dehydrogenase [EC:1.1.1.195] | (RefSeq) probable cinnamyl alcohol dehydrogenase 6	Zinc-binding dehydrogenase;; Alcohol dehydrogenase GroES-like domain;; D-isomer specific 2-hydroxyacid dehydrogenase, NAD binding domain	Probable cinnamyl alcohol dehydrogenase 6 OS=Oryza sativa subsp. japonica OX=39947 GN=CAD6 PE=2 SV=2	PREDICTED: probable cinnamyl alcohol dehydrogenase 6 isoform X2 [Phoenix dactylifera]	Phenylpropanoid biosynthesis (ko00940)
c55935.graph_c0	1.96	0.05	-3.74519	down	K00430|5.64339e-174|nnu:104592432|K00430 peroxidase [EC:1.11.1.7] | (RefSeq) peroxidase 25	Peroxidase	Peroxidase 25 OS=Arabidopsis thaliana OX=3702 GN=PER25 PE=2 SV=2	PREDICTED: peroxidase 25 [Nelumbo nucifera]	Phenylpropanoid biosynthesis (ko00940)
c56553.graph_c0	146.33	19.04	-3.12795	down	K13065|0|nnu:104603248|K13065 shikimate O-hydroxycinnamoyltransferase [EC:2.3.1.133] | (RefSeq) shikimate O-hydroxycinnamoyltransferase-like	Transferase family;; Transferase family	Shikimate O-hydroxycinnamoyltransferase OS=Arabidopsis thaliana OX=3702 GN=HST PE=1 SV=1	PREDICTED: shikimate O-hydroxycinnamoyltransferase-like [Nelumbo nucifera]	Phenylpropanoid biosynthesis (ko00940);; Flavonoid biosynthesis (ko00941);; Stilbenoid, diarylheptanoid and gingerol biosynthesis (ko00945)
c60358.graph_c0	276.4	0.26	-9.90915	down	K10775|0|nnu:104589393|K10775 phenylalanine ammonia-lyase [EC:4.3.1.24] | (RefSeq) phenylalanine ammonia-lyase-like	Aromatic amino acid lyase	Phenylalanine ammonia-lyase OS=Pinus taeda OX=3352 GN=PAL PE=3 SV=1	PREDICTED: phenylalanine ammonia-lyase-like [Nelumbo nucifera]	Phenylalanine metabolism (ko00360);; Phenylpropanoid biosynthesis (ko00940)
c55354.graph_c0	12.25	96.09	2.79028	up	K00430|0|nnu:104605488|K00430 peroxidase [EC:1.11.1.7] | (RefSeq) peroxidase 12-like	Peroxidase	Peroxidase 12 OS=Arabidopsis thaliana OX=3702 GN=PER12 PE=1 SV=1	PREDICTED: peroxidase 12-like [Nelumbo nucifera]	Phenylpropanoid biosynthesis (ko00940)
c58732.graph_c1	12.81	1.54	-3.14336	down	K13066|0|nnu:104585771|K13066 caffeic acid 3-O-methyltransferase [EC:2.1.1.68] | (RefSeq) caffeic acid 3-O-methyltransferase 1	O-methyltransferase;; Dimerisation domain	Caffeic acid 3-O-methyltransferase 1 OS=Populus tremuloides OX=3693 GN=OMT1 PE=1 SV=1	caffeic acid 3-O-methyltransferase 2 [Sesamum indicum]	Phenylpropanoid biosynthesis (ko00940)
c59933.graph_c0	1157.19	24.46	-5.72381	down	K00430|0|nnu:104612805|K00430 peroxidase [EC:1.11.1.7] | (RefSeq) peroxidase 42-like	Peroxidase	Peroxidase 42 OS=Arabidopsis thaliana OX=3702 GN=PER42 PE=1 SV=2	PREDICTED: peroxidase 42-like [Nelumbo nucifera]	Phenylpropanoid biosynthesis (ko00940)
c22805.graph_c0	8.93	112.58	3.47995	up	K05349|0|pmum:103330102|K05349 beta-glucosidase [EC:3.2.1.21] | (RefSeq) beta-glucosidase BoGH3B-like	Glycosyl hydrolase family 3 N terminal domain;; Glycosyl hydrolase family 3 C-terminal domain	Beta-xylosidase/alpha-L-arabinofuranosidase 2 OS=Medicago sativa subsp. varia OX=36902 GN=Xyl2 PE=2 SV=1	Glycoside hydrolase [Macleaya cordata]	Cyanoamino acid metabolism (ko00460);; Starch and sucrose metabolism (ko00500);; Phenylpropanoid biosynthesis (ko00940)
c37045.graph_c0	7.18	0.51	-3.72643	down	K00430|1.88853e-163|vvi:100261249|K00430 peroxidase [EC:1.11.1.7] | (RefSeq) POD1; peroxidase 31	Peroxidase	Peroxidase 63 OS=Arabidopsis thaliana OX=3702 GN=PER63 PE=2 SV=1	PREDICTED: peroxidase 31 [Vitis vinifera]	Phenylpropanoid biosynthesis (ko00940)
c53331.graph_c0	12.26	0.43	-4.55343	down	K00588|9.21859e-107|egu:105032439|K00588 caffeoyl-CoA O-methyltransferase [EC:2.1.1.104] | (RefSeq) caffeoyl-CoA O-methyltransferase-like	O-methyltransferase;; Methyltransferase domain	Probable caffeoyl-CoA O-methyltransferase At4g26220 OS=Arabidopsis thaliana OX=3702 GN=At4g26220 PE=2 SV=1	PREDICTED: caffeoyl-CoA O-methyltransferase-like [Elaeis guineensis]	Phenylalanine metabolism (ko00360);; Phenylpropanoid biosynthesis (ko00940);; Flavonoid biosynthesis (ko00941);; Stilbenoid, diarylheptanoid and gingerol biosynthesis (ko00945)
c47627.graph_c0	95.82	3.91	-4.7559	down	K01904|0|nnu:104600350|K01904 4-coumarate--CoA ligase [EC:6.2.1.12] | (RefSeq) 4-coumarate--CoA ligase 2	AMP-binding enzyme;; AMP-binding enzyme C-terminal domain	4-coumarate--CoA ligase 2 OS=Glycine max OX=3847 PE=2 SV=2	AMP-dependent synthetase/ligase [Macleaya cordata]	Ubiquinone and other terpenoid-quinone biosynthesis (ko00130);; Phenylalanine metabolism (ko00360);; Phenylpropanoid biosynthesis (ko00940)
c52797.graph_c0	0	3.71	4.82931	up	K13066|3.37817e-149|nnu:104585771|K13066 caffeic acid 3-O-methyltransferase [EC:2.1.1.68] | (RefSeq) caffeic acid 3-O-methyltransferase 1	O-methyltransferase;; Dimerisation domain	Caffeic acid 3-O-methyltransferase 1 OS=Populus tremuloides OX=3693 GN=OMT1 PE=1 SV=1	PREDICTED: caffeic acid 3-O-methyltransferase 1 [Nelumbo nucifera]	Phenylpropanoid biosynthesis (ko00940)
c59343.graph_c0	38.23	8.14	-2.40292	down	K05350|0|nnu:104589178|K05350 beta-glucosidase [EC:3.2.1.21] | (RefSeq) beta-glucosidase 18-like	Glycosyl hydrolase family 1	Beta-glucosidase 18 OS=Oryza sativa subsp. japonica OX=39947 GN=BGLU18 PE=3 SV=2	PREDICTED: beta-glucosidase 18-like [Nelumbo nucifera]	Cyanoamino acid metabolism (ko00460);; Starch and sucrose metabolism (ko00500);; Phenylpropanoid biosynthesis (ko00940)
c22420.graph_c0	223.61	17.73	-3.8214	down	K10775|0|nnu:104601277|K10775 phenylalanine ammonia-lyase [EC:4.3.1.24] | (RefSeq) phenylalanine ammonia-lyase	Aromatic amino acid lyase	Phenylalanine ammonia-lyase OS=Citrus limon OX=2708 GN=PAL6 PE=2 SV=1	phenylalanine ammonia lyase [Asarum sieboldii]	Phenylalanine metabolism (ko00360);; Phenylpropanoid biosynthesis (ko00940)
c43383.graph_c0	1.31	0.14	-2.7467	down	K01904|0|nnu:104600409|K01904 4-coumarate--CoA ligase [EC:6.2.1.12] | (RefSeq) 4-coumarate--CoA ligase-like 6	AMP-binding enzyme;; AMP-binding enzyme C-terminal domain	4-coumarate--CoA ligase-like 6 OS=Arabidopsis thaliana OX=3702 GN=4CLL6 PE=2 SV=2	PREDICTED: 4-coumarate--CoA ligase-like 6 [Nelumbo nucifera]	Ubiquinone and other terpenoid-quinone biosynthesis (ko00130);; Phenylalanine metabolism (ko00360);; Phenylpropanoid biosynthesis (ko00940)
c53906.graph_c1	6.93	0.91	-2.61598	down	K05349|5.86668e-26|gra:105793214|K05349 beta-glucosidase [EC:3.2.1.21] | (RefSeq) lysosomal beta glucosidase-like	Glycosyl hydrolase family 3 C-terminal domain	--	uncharacterized protein LOC110620297 [Manihot esculenta]	Cyanoamino acid metabolism (ko00460);; Starch and sucrose metabolism (ko00500);; Phenylpropanoid biosynthesis (ko00940)
