# Supplementary material for: Physiological, Biochemical and Transcriptomic Analysis of the Aerial Parts (Leaf-Blade and Petiole) of Asarum sieboldii Responding to Drought Stress
Source: Int J Mol Sci. 2021 Dec 13;22(24):13402. doi: 10.3390/ijms222413402 (PMC8708997; doi:10.3390/ijms222413402)
Supplement: Supplementary file 1 [file ijms-22-13402-s001.zip › Table S12 DEGs annotated to phenylpropanoid biosynthesis pathway in petiole .xlsx]

## Sheet: 叶柄 25条差异基因 苯丙烷
#ID	P0_FPKM	P15_FPKM	log2FC	regulated	KEGG_annotation	Pfam_annotation	Swissprot_annotation	nr_annotation	KEGG_pathway_annotation
c58134.graph_c0	2.85	12.85	2.97556	up	K00430|7.59592e-99|sind:105176241|K00430 peroxidase [EC:1.11.1.7] | (RefSeq) peroxidase 51	Peroxidase;; Peroxidase	Peroxidase 51 OS=Arabidopsis thaliana OX=3702 GN=PER51 PE=2 SV=1	Peroxidase 73 [Capsicum annuum]	Phenylpropanoid biosynthesis (ko00940)
c19486.graph_c0	12.87	0.12	-5.5189	down	K00430|4.34418e-164|vra:106758569|K00430 peroxidase [EC:1.11.1.7] | (RefSeq) cationic peroxidase 1-like	Peroxidase	Cationic peroxidase 1 OS=Arachis hypogaea OX=3818 GN=PNC1 PE=1 SV=2	cationic peroxidase 1-like [Quercus suber]	Phenylpropanoid biosynthesis (ko00940)
c42081.graph_c0	323.91	64.57	-2.00674	down	K00083|0|pop:POPTR_0016s07910g|K00083 cinnamyl-alcohol dehydrogenase [EC:1.1.1.195] | (RefSeq) POPTRDRAFT_667694; mannitol dehydrogenase family protein	Alcohol dehydrogenase GroES-like domain;; Zinc-binding dehydrogenase	Probable mannitol dehydrogenase OS=Mesembryanthemum crystallinum OX=3544 GN=ELI3 PE=2 SV=1	hypothetical protein CRG98_018141 [Punica granatum]	Phenylpropanoid biosynthesis (ko00940)
c48936.graph_c0	0.16	1.39	2.84213	up	K13065|0|nnu:104610952|K13065 shikimate O-hydroxycinnamoyltransferase [EC:2.3.1.133] | (RefSeq) agmatine coumaroyltransferase-2-like	Transferase family	Tryptamine hydroxycinnamoyltransferase 2 OS=Oryza sativa subsp. japonica OX=39947 GN=THT2 PE=1 SV=1	PREDICTED: agmatine coumaroyltransferase-2-like [Nelumbo nucifera]	Phenylpropanoid biosynthesis (ko00940);; Flavonoid biosynthesis (ko00941);; Stilbenoid, diarylheptanoid and gingerol biosynthesis (ko00945)
c48232.graph_c0	8.74	0	-6.11156	down	K00430|0|vvi:100250514|K00430 peroxidase [EC:1.11.1.7] | (RefSeq) peroxidase 64	Peroxidase	Peroxidase 64 OS=Arabidopsis thaliana OX=3702 GN=PER64 PE=1 SV=1	PREDICTED: peroxidase 64 [Vitis vinifera]	Phenylpropanoid biosynthesis (ko00940)
c26982.graph_c0	507.71	99.82	-2.03378	down	K00487|0|nnu:104594470|K00487 trans-cinnamate 4-monooxygenase [EC:1.14.13.11] | (RefSeq) trans-cinnamate 4-monooxygenase	Cytochrome P450	Trans-cinnamate 4-monooxygenase OS=Catharanthus roseus OX=4058 GN=CYP73A4 PE=2 SV=1	cinnamate 4-hydroxylase [Camellia sinensis]	Ubiquinone and other terpenoid-quinone biosynthesis (ko00130);; Phenylalanine metabolism (ko00360);; Phenylpropanoid biosynthesis (ko00940);; Flavonoid biosynthesis (ko00941);; Stilbenoid, diarylheptanoid and gingerol biosynthesis (ko00945)
c54497.graph_c0	59.27	2.95	-3.84461	down	K01188|8.46992e-31|rcu:8272658|K01188 beta-glucosidase [EC:3.2.1.21] | (RefSeq) beta-glucosidase 12	Glycosyl hydrolase family 1	Beta-glucosidase 10 OS=Oryza sativa subsp. japonica OX=39947 GN=BGLU10 PE=2 SV=1	PREDICTED: beta-glucosidase 12 [Ricinus communis]	Cyanoamino acid metabolism (ko00460);; Starch and sucrose metabolism (ko00500);; Phenylpropanoid biosynthesis (ko00940)
c52690.graph_c1	0.12	3.02	3.74757	up	K05350|1.64846e-178|pxb:103953667|K05350 beta-glucosidase [EC:3.2.1.21] | (RefSeq) beta-glucosidase 47-like	Glycosyl hydrolase family 1	Beta-glucosidase 47 OS=Arabidopsis thaliana OX=3702 GN=BGLU47 PE=3 SV=2	PREDICTED: beta-glucosidase 47 isoform X2 [Theobroma cacao]	Cyanoamino acid metabolism (ko00460);; Starch and sucrose metabolism (ko00500);; Phenylpropanoid biosynthesis (ko00940)
c28909.graph_c0	3.66	255.42	6.44841	up	K00083|1.94196e-150|mus:103984550|K00083 cinnamyl-alcohol dehydrogenase [EC:1.1.1.195] | (RefSeq) CAD5; probable cinnamyl alcohol dehydrogenase 6	Alcohol dehydrogenase GroES-like domain;; Zinc-binding dehydrogenase	Probable cinnamyl alcohol dehydrogenase 6 OS=Oryza sativa subsp. japonica OX=39947 GN=CAD6 PE=2 SV=2	Cinnamyl Alcohol Dehydrogenase 4 [Asarum sieboldii]	Phenylpropanoid biosynthesis (ko00940)
c52070.graph_c4	8.92	0.98	-2.71258	down	K05349|0|egu:105034542|K05349 beta-glucosidase [EC:3.2.1.21] | (RefSeq) beta-glucosidase BoGH3B-like	Glycosyl hydrolase family 3 N terminal domain	Beta-xylosidase/alpha-L-arabinofuranosidase 2 OS=Medicago sativa subsp. varia OX=36902 GN=Xyl2 PE=2 SV=1	Glycoside hydrolase [Macleaya cordata]	Cyanoamino acid metabolism (ko00460);; Starch and sucrose metabolism (ko00500);; Phenylpropanoid biosynthesis (ko00940)
c47118.graph_c0	2.94	0	-3.60976	down	K00083|3.02257e-139|pda:103719585|K00083 cinnamyl-alcohol dehydrogenase [EC:1.1.1.195] | (RefSeq) probable cinnamyl alcohol dehydrogenase 6	Zinc-binding dehydrogenase;; Alcohol dehydrogenase GroES-like domain;; D-isomer specific 2-hydroxyacid dehydrogenase, NAD binding domain	Probable cinnamyl alcohol dehydrogenase 6 OS=Oryza sativa subsp. japonica OX=39947 GN=CAD6 PE=2 SV=2	PREDICTED: probable cinnamyl alcohol dehydrogenase 6 isoform X2 [Phoenix dactylifera]	Phenylpropanoid biosynthesis (ko00940)
c55935.graph_c0	125.66	3.49	-4.81438	down	K00430|5.64339e-174|nnu:104592432|K00430 peroxidase [EC:1.11.1.7] | (RefSeq) peroxidase 25	Peroxidase	Peroxidase 25 OS=Arabidopsis thaliana OX=3702 GN=PER25 PE=2 SV=2	PREDICTED: peroxidase 25 [Nelumbo nucifera]	Phenylpropanoid biosynthesis (ko00940)
c60358.graph_c0	220.96	1.36	-6.9757	down	K10775|0|nnu:104589393|K10775 phenylalanine ammonia-lyase [EC:4.3.1.24] | (RefSeq) phenylalanine ammonia-lyase-like	Aromatic amino acid lyase	Phenylalanine ammonia-lyase OS=Pinus taeda OX=3352 GN=PAL PE=3 SV=1	PREDICTED: phenylalanine ammonia-lyase-like [Nelumbo nucifera]	Phenylalanine metabolism (ko00360);; Phenylpropanoid biosynthesis (ko00940)
c55354.graph_c0	48.23	243.4	2.65462	up	K00430|0|nnu:104605488|K00430 peroxidase [EC:1.11.1.7] | (RefSeq) peroxidase 12-like	Peroxidase	Peroxidase 12 OS=Arabidopsis thaliana OX=3702 GN=PER12 PE=1 SV=1	PREDICTED: peroxidase 12-like [Nelumbo nucifera]	Phenylpropanoid biosynthesis (ko00940)
c59933.graph_c0	6640.06	556.85	-3.2561	down	K00430|0|nnu:104612805|K00430 peroxidase [EC:1.11.1.7] | (RefSeq) peroxidase 42-like	Peroxidase	Peroxidase 42 OS=Arabidopsis thaliana OX=3702 GN=PER42 PE=1 SV=2	PREDICTED: peroxidase 42-like [Nelumbo nucifera]	Phenylpropanoid biosynthesis (ko00940)
c37045.graph_c0	67.28	2.99	-4.13663	down	K00430|1.88853e-163|vvi:100261249|K00430 peroxidase [EC:1.11.1.7] | (RefSeq) POD1; peroxidase 31	Peroxidase	Peroxidase 63 OS=Arabidopsis thaliana OX=3702 GN=PER63 PE=2 SV=1	PREDICTED: peroxidase 31 [Vitis vinifera]	Phenylpropanoid biosynthesis (ko00940)
c58315.graph_c1	1.71	6.63	2.8904	up	K01188|0|jcu:105632858|K01188 beta-glucosidase [EC:3.2.1.21] | (RefSeq) putative beta-glucosidase 41	Glycosyl hydrolase family 1;; Glycosyl hydrolase family 1	Putative beta-glucosidase 41 OS=Arabidopsis thaliana OX=3702 GN=BGLU41 PE=3 SV=2	hypothetical protein JCGZ_00767 [Jatropha curcas]	Cyanoamino acid metabolism (ko00460);; Starch and sucrose metabolism (ko00500);; Phenylpropanoid biosynthesis (ko00940)
c53331.graph_c0	211.36	8.75	-4.2532	down	K00588|9.21859e-107|egu:105032439|K00588 caffeoyl-CoA O-methyltransferase [EC:2.1.1.104] | (RefSeq) caffeoyl-CoA O-methyltransferase-like	O-methyltransferase;; Methyltransferase domain	Probable caffeoyl-CoA O-methyltransferase At4g26220 OS=Arabidopsis thaliana OX=3702 GN=At4g26220 PE=2 SV=1	PREDICTED: caffeoyl-CoA O-methyltransferase-like [Elaeis guineensis]	Phenylalanine metabolism (ko00360);; Phenylpropanoid biosynthesis (ko00940);; Flavonoid biosynthesis (ko00941);; Stilbenoid, diarylheptanoid and gingerol biosynthesis (ko00945)
c34406.graph_c0	3.72	0.4	-2.75002	down	K01904|0|vvi:100264367|K01904 4-coumarate--CoA ligase [EC:6.2.1.12] | (RefSeq) 4-coumarate--CoA ligase-like 1	AMP-binding enzyme;; AMP-binding enzyme C-terminal domain	4-coumarate--CoA ligase-like 1 OS=Arabidopsis thaliana OX=3702 GN=4CLL1 PE=1 SV=1	PREDICTED: 4-coumarate--CoA ligase-like 1 [Vitis vinifera]	Ubiquinone and other terpenoid-quinone biosynthesis (ko00130);; Phenylalanine metabolism (ko00360);; Phenylpropanoid biosynthesis (ko00940)
c62304.graph_c0	19.75	0	-4.68132	down	K00430|1.21373e-15|pop:POPTR_0006s06890g|K00430 peroxidase [EC:1.11.1.7] | (RefSeq) POPTRDRAFT_560610; Peroxidase 25 precursor family protein	--	Peroxidase N1 OS=Nicotiana tabacum OX=4097 GN=poxN1 PE=1 SV=1	peroxidase 25 [Lactuca sativa]	Phenylpropanoid biosynthesis (ko00940)
c47627.graph_c0	48.34	5.02	-2.93635	down	K01904|0|nnu:104600350|K01904 4-coumarate--CoA ligase [EC:6.2.1.12] | (RefSeq) 4-coumarate--CoA ligase 2	AMP-binding enzyme;; AMP-binding enzyme C-terminal domain	4-coumarate--CoA ligase 2 OS=Glycine max OX=3847 PE=2 SV=2	AMP-dependent synthetase/ligase [Macleaya cordata]	Ubiquinone and other terpenoid-quinone biosynthesis (ko00130);; Phenylalanine metabolism (ko00360);; Phenylpropanoid biosynthesis (ko00940)
c58096.graph_c0	6.05	0.55	-2.74901	down	K00588|4.39662e-67|egu:105032439|K00588 caffeoyl-CoA O-methyltransferase [EC:2.1.1.104] | (RefSeq) caffeoyl-CoA O-methyltransferase-like	O-methyltransferase	Norbelladine 4&apos;-O-methyltransferase OS=Narcissus aff. pseudonarcissus MK-2014 OX=1540222 GN=N4OMT PE=1 SV=1	PREDICTED: caffeoyl-CoA O-methyltransferase-like [Elaeis guineensis]	Phenylalanine metabolism (ko00360);; Phenylpropanoid biosynthesis (ko00940);; Flavonoid biosynthesis (ko00941);; Stilbenoid, diarylheptanoid and gingerol biosynthesis (ko00945)
c62968.graph_c0	25.39	0	-7.69195	down	K00430|6.20159e-175|sind:105174327|K00430 peroxidase [EC:1.11.1.7] | (RefSeq) peroxidase 21	Peroxidase	Peroxidase 21 OS=Arabidopsis thaliana OX=3702 GN=PER21 PE=1 SV=1	Plant peroxidase [Macleaya cordata]	Phenylpropanoid biosynthesis (ko00940)
c59343.graph_c0	90.24	13.52	-2.41523	down	K05350|0|nnu:104589178|K05350 beta-glucosidase [EC:3.2.1.21] | (RefSeq) beta-glucosidase 18-like	Glycosyl hydrolase family 1	Beta-glucosidase 18 OS=Oryza sativa subsp. japonica OX=39947 GN=BGLU18 PE=3 SV=2	PREDICTED: beta-glucosidase 18-like [Nelumbo nucifera]	Cyanoamino acid metabolism (ko00460);; Starch and sucrose metabolism (ko00500);; Phenylpropanoid biosynthesis (ko00940)
c58822.graph_c0	49.32	7.48	-2.40072	down	K01188|0|egu:105045203|K01188 beta-glucosidase [EC:3.2.1.21] | (RefSeq) beta-glucosidase 22-like	Glycosyl hydrolase family 1	Cyanidin 3-O-glucoside 7-O-glucosyltransferase (acyl-glucose) OS=Delphinium grandiflorum OX=85439 GN=AA7GT PE=1 SV=1	PREDICTED: beta-glucosidase 22-like isoform X2 [Elaeis guineensis]	Cyanoamino acid metabolism (ko00460);; Starch and sucrose metabolism (ko00500);; Phenylpropanoid biosynthesis (ko00940)
