# Supplementary material for: Physiological, Biochemical and Transcriptomic Analysis of the Aerial Parts (Leaf-Blade and Petiole) of Asarum sieboldii Responding to Drought Stress
Source: Int J Mol Sci. 2021 Dec 13;22(24):13402. doi: 10.3390/ijms222413402 (PMC8708997; doi:10.3390/ijms222413402)
Supplement: Supplementary file 1 [file ijms-22-13402-s001.zip › Table S13 List of interacted proteins.xlsx]

## Sheet: S1    叶、叶柄蛋白互作
Unigene A	interaction	Unigene B	Unigene A (annotation)	interaction	Unigene B (annotation)
c25323.graph_c0	pp	c52690.graph_c1	beta-glucosidase [EC:3.2.1.21]	pp	rac-like GTP-binding protein RAC2
c25323.graph_c0	pp	c54497.graph_c0	beta-glucosidase [EC:3.2.1.21]	pp	rac-like GTP-binding protein RAC2
c25323.graph_c0	pp	c58315.graph_c1	beta-glucosidase [EC:3.2.1.21]	pp	rac-like GTP-binding protein RAC2
c28288.graph_c1	pp	c52690.graph_c1	beta-glucosidase [EC:3.2.1.21]	pp	Receptor protein kinase CLAVATA1
c28288.graph_c1	pp	c54497.graph_c0	beta-glucosidase [EC:3.2.1.21]	pp	Receptor protein kinase CLAVATA1
c28288.graph_c1	pp	c58315.graph_c1	beta-glucosidase [EC:3.2.1.21]	pp	Receptor protein kinase CLAVATA1
c28385.graph_c0	pp	c52690.graph_c1	beta-glucosidase [EC:3.2.1.21]	pp	Tyrosine-sulfated glycopeptide receptor 1
c28385.graph_c0	pp	c54497.graph_c0	beta-glucosidase [EC:3.2.1.21]	pp	Tyrosine-sulfated glycopeptide receptor 1
c28385.graph_c0	pp	c58315.graph_c1	beta-glucosidase [EC:3.2.1.21]	pp	Tyrosine-sulfated glycopeptide receptor 1
c51588.graph_c0	pp	c52690.graph_c1	beta-glucosidase [EC:3.2.1.21]	pp	LRR receptor-like serine/threonine-protein kinase GSO1
c51588.graph_c0	pp	c54497.graph_c0	beta-glucosidase [EC:3.2.1.21]	pp	LRR receptor-like serine/threonine-protein kinase GSO1
c51588.graph_c0	pp	c58315.graph_c1	beta-glucosidase [EC:3.2.1.21]	pp	LRR receptor-like serine/threonine-protein kinase GSO1
c52070.graph_c4	pp	c58822.graph_c0	beta-glucosidase [EC:3.2.1.21]	pp	beta-glucosidase [EC:3.2.1.21]
c52070.graph_c4	pp	c59343.graph_c0	beta-glucosidase [EC:3.2.1.21]	pp	beta-glucosidase [EC:3.2.1.21]
c52690.graph_c1	pp	c54195.graph_c1	beta-glucosidase [EC:3.2.1.21]	pp	Receptor protein kinase CLAVATA1
c52690.graph_c1	pp	c54195.graph_c2	beta-glucosidase [EC:3.2.1.21]	pp	Receptor protein kinase CLAVATA1
c52690.graph_c1	pp	c57065.graph_c0	beta-glucosidase [EC:3.2.1.21]	pp	mitogen-activated protein kinase 15
c52690.graph_c1	pp	c57532.graph_c3	beta-glucosidase [EC:3.2.1.21]	pp	LRR receptor-like serine/threonine-protein kinase ERECTA [EC:2.7.11.1]
c52690.graph_c1	pp	c59073.graph_c0	beta-glucosidase [EC:3.2.1.21]	pp	leucine-rich repeat receptor-like serine/threonine-protein kinase BAM1
c52690.graph_c1	pp	c59227.graph_c0	beta-glucosidase [EC:3.2.1.21]	pp	septum-promoting GTP-binding protein 1
c52690.graph_c1	pp	c59313.graph_c1	beta-glucosidase [EC:3.2.1.21]	pp	serine/threonine-protein kinase ATR [EC:2.7.11.1]
c54195.graph_c1	pp	c54497.graph_c0	beta-glucosidase [EC:3.2.1.21]	pp	receptor protein kinase CLAVATA1
c54195.graph_c1	pp	c58315.graph_c1	beta-glucosidase [EC:3.2.1.21]	pp	receptor protein kinase CLAVATA1
c54195.graph_c2	pp	c54497.graph_c0	beta-glucosidase [EC:3.2.1.21]	pp	receptor protein kinase CLAVATA1
c54195.graph_c2	pp	c58315.graph_c1	beta-glucosidase [EC:3.2.1.21]	pp	receptor protein kinase CLAVATA1
c54497.graph_c0	pp	c57065.graph_c0	beta-glucosidase [EC:3.2.1.21]	pp	mitogen-activated protein kinase 15
c54497.graph_c0	pp	c57532.graph_c3	beta-glucosidase [EC:3.2.1.21]	pp	LRR receptor-like serine/threonine-protein kinase ERECTA [EC:2.7.11.1]
c54497.graph_c0	pp	c59073.graph_c0	beta-glucosidase [EC:3.2.1.21]	pp	leucine-rich repeat receptor-like serine/threonine-protein kinase BAM1
c54497.graph_c0	pp	c59227.graph_c0	beta-glucosidase [EC:3.2.1.21]	pp	septum-promoting GTP-binding protein 1
c54497.graph_c0	pp	c59313.graph_c1	beta-glucosidase [EC:3.2.1.21]	pp	serine/threonine-protein kinase ATR [EC:2.7.11.1]
c57065.graph_c0	pp	c58315.graph_c1	beta-glucosidase [EC:3.2.1.21]	pp	mitogen-activated protein kinase 15
c57532.graph_c3	pp	c58315.graph_c1	beta-glucosidase [EC:3.2.1.21]	pp	LRR receptor-like serine/threonine-protein kinase ERECTA [EC:2.7.11.1]
c58315.graph_c1	pp	c59073.graph_c0	beta-glucosidase [EC:3.2.1.21]	pp	leucine-rich repeat receptor-like serine/threonine-protein kinase BAM1
c58315.graph_c1	pp	c59227.graph_c0	beta-glucosidase [EC:3.2.1.21]	pp	septum-promoting GTP-binding protein 1
c58315.graph_c1	pp	c59313.graph_c1	beta-glucosidase [EC:3.2.1.21]	pp	serine/threonine-protein kinase ATR [EC:2.7.11.1]
c34406.graph_c0	pp	c46453.graph_c0	4CL	pp	long-chain acyl-CoA synthetase [EC:6.2.1.3]
c34406.graph_c0	pp	c54503.graph_c1	4CL	pp	long-chain acyl-CoA synthetase [EC:6.2.1.3]
c46453.graph_c0	pp	c47627.graph_c0	4CL	pp	long-chain acyl-CoA synthetase [EC:6.2.1.3]
c46453.graph_c0	pp	c47627.graph_c0	4CL	pp	long-chain acyl-CoA synthetase [EC:6.2.1.3]
c47627.graph_c0	pp	c54503.graph_c1	4CL	pp	long-chain acyl-CoA synthetase [EC:6.2.1.3]
c47627.graph_c0	pp	c54503.graph_c1	4CL	pp	long-chain acyl-CoA synthetase [EC:6.2.1.3]
c22306.graph_c0	pp	c57271.graph_c0	CAD	pp	alcohol dehydrogenase class-P [EC:1.1.1.1]
c25002.graph_c0	pp	c57271.graph_c0	CAD	pp	2-oxoisovalerate dehydrogenase E1 component alpha subunit [EC:1.2.4.4]
c27598.graph_c0	pp	c42081.graph_c0	CAD	pp	alcohol dehydrogenase [EC:1.1.1.1]
c27598.graph_c0	pp	c42081.graph_c0	CAD	pp	alcohol dehydrogenase [EC:1.1.1.1]
c28909.graph_c0	pp	c55812.graph_c0	CAD	pp	alcohol dehydrogenase [EC:1.1.1.1]
c28909.graph_c0	pp	c59277.graph_c1	CAD	pp	Non-functional NADPH-dependent codeinone reductase 2
c28909.graph_c0	pp	c53530.graph_c0	CAD	pp	11-beta-hydroxysteroid dehydrogenase 1B
c42081.graph_c0	pp	c55510.graph_c0	CAD	pp	Enoyl-(Acyl carrier protein) reductase
c42201.graph_c0	pp	c57271.graph_c0	CAD	pp	Enoyl-(Acyl carrier protein) reductase
c47118.graph_c0	pp	c55812.graph_c0	CAD	pp	alcohol dehydrogenase [EC:1.1.1.1]
c47118.graph_c0	pp	c59277.graph_c1	CAD	pp	Non-functional NADPH-dependent codeinone reductase 2
c47118.graph_c0	pp	c53530.graph_c0	CAD	pp	11-beta-hydroxysteroid dehydrogenase 1B
c57271.graph_c0	pp	c60054.graph_c0	CAD	pp	Enoyl-(Acyl carrier protein) reductase
c57271.graph_c0	pp	c60462.graph_c0	CAD	pp	Enoyl-(Acyl carrier protein) reductase（secoisolariciresinol dehydrogenase）
