# Supplementary material for: Physiological, Biochemical and Transcriptomic Analysis of the Aerial Parts (Leaf-Blade and Petiole) of Asarum sieboldii Responding to Drought Stress
Source: Int J Mol Sci. 2021 Dec 13;22(24):13402. doi: 10.3390/ijms222413402 (PMC8708997; doi:10.3390/ijms222413402)
Supplement: Supplementary file 1 [file ijms-22-13402-s001.zip › Table S14 DEGs annotated to photosynthesis pathway.xlsx]

## Sheet: 36条 差异基因-光合作用
#ID	L0	L15	P0	P15	L0_vs_L15_EBSeq_FDR	L0_vs_L15_EBSeq_log2FC	L0_vs_L15_EBSeq_(FDR_0.01_FC_2)_regulated	P0_vs_P15_EBSeq_FDR	P0_vs_P15_EBSeq_log2FC	P0_vs_P15_EBSeq_(FDR_0.01_FC_2)_regulated	KEGG_annotation	nr_annotation	KEGG_pathway_annotation
c59927.graph_c0	8169.93	25.88	1066.93	41.02	0	-8.44783	down	2.03282e-13	-4.36833	down	plastocyanin	PREDICTED: plastocyanin B&apos;/B&apos;&apos;-like [Cicer arietinum]	Photosynthesis (ko00195)
c59934.graph_c0	4713.18	513.93	1232.2	141.29	9.18011e-06	-3.36286	down	7.61181e-06	-2.8044	down	photosystem II oxygen-evolving enhancer protein 1	PREDICTED: oxygen-evolving enhancer protein 1, chloroplastic [Nelumbo nucifera]	Photosynthesis (ko00195)
c59948.graph_c0	3965.25	71.05	658.36	43.67	2.22045e-16	-5.96307	down	1.29765e-09	-3.58875	down	photosystem II oxygen-evolving enhancer protein 3	hypothetical protein CISIN_1g026780mg [Citrus sinensis]	Photosynthesis (ko00195)
c59935.graph_c0	3854.6	281.67	1159.97	236.7	4.6272e-08	-3.9383	down	0.0116359	-1.97131	normal	photosystem I subunit II	PREDICTED: photosystem I reaction center subunit II, chloroplastic-like [Glycine max]	Photosynthesis (ko00195)
c45227.graph_c0	3789.38	192.88	838.96	84.1	3.70078e-10	-4.45952	down	7.90058e-07	-2.99586	down	photosystem I subunit XI	Photosystem I [Handroanthus impetiginosus]	Photosynthesis (ko00195)
c59925.graph_c1	3132.8	20.08	309.37	13	0	-7.42868	down	9.72444e-13	-4.23935	down	ferredoxin	2Fe-2S ferredoxin-type domain [Macleaya cordata]	Photosynthesis (ko00195)
c59949.graph_c0	3030.92	13.61	418.43	4.3	0	-7.955	down	0	-6.26014	down	photosystem II 22kDa protein	PREDICTED: photosystem II 22 kDa protein, chloroplastic [Phoenix dactylifera]	Photosynthesis (ko00195)
c59953.graph_c0	2585.43	272.15	642.42	94.77	4.11865e-06	-3.4126	down	0.000163308	-2.44032	down	photosystem II oxygen-evolving enhancer protein 2	oxygen-evolving enhancer protein 2, chloroplastic-like [Ananas comosus]	Photosynthesis (ko00195)
c59950.graph_c0	2041.17	170.42	503.04	185.57	1.84225e-07	-3.7455	down	0.689613	-1.11671	normal	photosystem I subunit PsaN	photosystem I reaction center subunit N [Medicago truncatula]	Photosynthesis (ko00195)
c59968.graph_c0	2040.97	27.18	427.41	16.13	0	-6.38496	down	1.46549e-13	-4.39424	down	photosystem II PsbW protein	hypothetical protein AQUCO_01700612v1 [Aquilegia coerulea]	Photosynthesis (ko00195)
c22549.graph_c0	1959.74	86.36	418.38	33.32	3.56404e-11	-4.66563	down	1.88546e-08	-3.32336	down	photosystem I subunit V	photosystem I reaction center subunit V [Wolffia australiana]	Photosynthesis (ko00195)
c59970.graph_c0	1788.29	58.64	521.59	52.29	5.62106e-13	-5.08827	down	6.00877e-07	-2.99134	down	photosystem I subunit X	Photosystem I PsaG/PsaK protein [Macleaya cordata]	Photosynthesis (ko00195)
c60002.graph_c0	1599.28	110.53	225.35	35.25	1.57775e-08	-4.01907	down	0.000221952	-2.35478	down	cytochrome b6-f complex iron-sulfur subunit [EC:1.10.9.1]	cytochrome b6-f complex iron-sulfur subunit, chloroplastic [Lactuca sativa]	Photosynthesis (ko00195)
c60009.graph_c0	1532.84	56.62	186.66	35.66	2.94953e-12	-4.91891	down	0.00224286	-2.06227	down	F-type H+-transporting ATPase subunit b	PREDICTED: ATP synthase subunit b&apos;, chloroplastic [Erythranthe guttata]	Oxidative phosphorylation (ko00190);; Photosynthesis (ko00195)
c27089.graph_c0	1446.11	61.12	335.67	46.13	1.69942e-11	-4.73847	down	3.95634e-05	-2.55714	down	photosystem II PsbY protein	PREDICTED: photosystem II core complex proteins psbY, chloroplastic-like [Nelumbo nucifera]	Photosynthesis (ko00195)
c26964.graph_c0	1426.96	60.01	249.14	13.21	2.07484e-11	-4.73617	down	3.30855e-11	-3.91137	down	F-type H+-transporting ATPase subunit gamma	PREDICTED: ATP synthase gamma chain, chloroplastic [Nelumbo nucifera]	Oxidative phosphorylation (ko00190);; Photosynthesis (ko00195)
c59987.graph_c0	1248.54	72.84	439.6	34.62	1.22378e-09	-4.25621	down	1.57703e-08	-3.33533	down	photosystem I subunit PsaO	photosystem I subunit O [Ananas comosus]	Photosynthesis (ko00195)
c42147.graph_c0	1194.98	96.47	301.8	51.08	1.34175e-07	-3.7712	down	0.00101955	-2.20012	down	F-type H+-transporting ATPase subunit delta	ATPase [Macleaya cordata]	Oxidative phosphorylation (ko00190);; Photosynthesis (ko00195)
c60007.graph_c0	1187.79	46.41	243.14	9.08	6.97498e-12	-4.84172	down	1.15685e-13	-4.41458	down	ferredoxin--NADP+ reductase [EC:1.18.1.2]	ferredoxin--NADP reductase, leaf isozyme, chloroplastic-like isoform X1 [Durio zibethinus]	Photosynthesis (ko00195)
c47321.graph_c0	930.89	66.26	263.22	47.91	1.72541e-08	-3.97411	down	0.00148794	-2.13456	down	photosystem I subunit IV	PREDICTED: photosystem I reaction center subunit IV, chloroplastic-like [Cicer arietinum]	Photosynthesis (ko00195)
c60025.graph_c0	893.09	6.92	269.02	5.51	0	-7.12858	down	0	-5.24482	down	ferredoxin	2Fe-2S ferredoxin-type domain [Macleaya cordata]	Photosynthesis (ko00195)
c27045.graph_c2	568.69	42.55	36.03	3.04	2.56268e-08	-3.89812	down	1.84504e-07	-3.19238	down	ferredoxin--NADP+ reductase [EC:1.18.1.2]	ferredoxin--NADP reductase, leaf isozyme, chloroplastic [Jatropha curcas]	Photosynthesis (ko00195)
c60588.graph_c0	219.63	11.6	37.05	7.45	2.46345e-10	-4.38813	down	0.00336387	-1.97301	down	photosystem II 13kDa protein	hypothetical protein AQUCO_02500043v1 [Aquilegia coerulea]	Photosynthesis (ko00195)
c60700.graph_c0	207.3	1.05	9.47	0.25	0	-7.55176	down	5.9454e-08	-4.29131	down	photosystem II oxygen-evolving enhancer protein 3	PREDICTED: photosynthetic NDH subunit of lumenal location 2, chloroplastic [Musa acuminata subsp. malaccensis]	Photosynthesis (ko00195)
c58579.graph_c0	203.39	15.39	41.46	9.27	3.45408e-09	-4.09337	down	0.00378207	-1.95536	down	photosystem II oxygen-evolving enhancer protein 2	PREDICTED: photosynthetic NDH subunit of lumenal location 1, chloroplastic isoform X1 [Phoenix dactylifera]	Photosynthesis (ko00195)
c60756.graph_c0	169.98	10.97	52.55	9.65	3.41932e-09	-4.09185	down	0.00122749	-2.10546	down	photosystem II Psb27 protein	photosystem II repair protein PSB27-H1, chloroplastic [Amborella trichopoda]	Photosynthesis (ko00195)
c51552.graph_c0	113.4	3.33	42.04	2.45	3.59046e-13	-5.16956	down	2.72724e-09	-3.6947	down	ferredoxin	PREDICTED: ferredoxin-1 [Cucumis melo]	Photosynthesis (ko00195)
c61248.graph_c0	98.9	21.12	44.11	10.36	0.00225792	-2.37239	down	0.0166308	-1.74574	normal	ferredoxin	PREDICTED: uncharacterized protein LOC104814439 [Tarenaya hassleriana]	Photosynthesis (ko00195)
c48704.graph_c0	96.95	0.68	8.58	0.41	0	-7.02642	down	4.63842e-07	-3.73247	down	photosystem II oxygen-evolving enhancer protein 3	PREDICTED: photosynthetic NDH subunit of lumenal location 3, chloroplastic-like [Pyrus x bretschneideri]	Photosynthesis (ko00195)
c61608.graph_c0	70.92	1.26	19.76	4.54	8.88178e-16	-5.86282	down	0.0133551	-1.77971	normal	F-type H+-transporting ATPase subunit delta	PREDICTED: ATP synthase delta chain, chloroplastic-like [Phoenix dactylifera]	Oxidative phosphorylation (ko00190);; Photosynthesis (ko00195)
c27045.graph_c1	67.57	4.73	4.64	0.18	5.71293e-08	-3.87531	down	0.0173488	-3.05513	normal	ferredoxin--NADP+ reductase [EC:1.18.1.2]	PREDICTED: ferredoxin--NADP reductase, leaf isozyme, chloroplastic [Malus domestica]	Photosynthesis (ko00195)
c34446.graph_c0	34.47	11.5	16.32	15.36	0.00977063	-2.11939	down	0.893019	0.0139154	normal	photosystem II 13kDa protein	PREDICTED: photosystem II reaction center PSB28 protein, chloroplastic [Nelumbo nucifera]	Photosynthesis (ko00195)
c60669.graph_c0	11.57	157.19	6.16	50.98	1.82989e-06	3.58184	up	1.40227e-09	3.33502	up	F-type H+-transporting ATPase subunit delta	PREDICTED: ATP synthase delta chain, chloroplastic [Nelumbo nucifera]	Oxidative phosphorylation (ko00190);; Photosynthesis (ko00195)
c57014.graph_c0	6.84	0.38	2.63	0.08	6.02755e-06	-3.77906	down	0.00464229	-3.28294	down	photosystem I P700 chlorophyll a apoprotein A2	unnamed protein product, partial (chloroplast) [Marchantia polymorpha]	Photosynthesis (ko00195)
c57621.graph_c2	6.08	1.16	1.06	0.8	0.00109852	-2.49681	down	0.866237	-0.0882357	normal	F-type H+-transporting ATPase subunit beta [EC:3.6.3.14]	AtpB (chloroplast) [Asarum sieboldii]	Oxidative phosphorylation (ko00190);; Photosynthesis (ko00195)
c42038.graph_c0	0.36	0.07	6.61	0.95	--	--	--	0.00291334	-2.32906	down	photosystem II CP47 chlorophyll apoprotein	PsbB, partial (chloroplast) [Lilium pardalinum]	Photosynthesis (ko00195)
