# Supplementary material for: Physiological, Biochemical and Transcriptomic Analysis of the Aerial Parts (Leaf-Blade and Petiole) of Asarum sieboldii Responding to Drought Stress
Source: Int J Mol Sci. 2021 Dec 13;22(24):13402. doi: 10.3390/ijms222413402 (PMC8708997; doi:10.3390/ijms222413402)
Supplement: Supplementary file 1 [file ijms-22-13402-s001.zip › Table S15 DEGs annotated to porphyrin and chlorophyll metabolism pathway.xlsx]

## Sheet: Porphyrin and chlorophyll metab
#ID	L0	L15	P0	P15	L0_vs_L15_EBSeq_FDR	L0_vs_L15_EBSeq_log2FC	L0_vs_L15_EBSeq_(FDR_0.01_FC_2)_regulated	P0_vs_P15_EBSeq_FDR	P0_vs_P15_EBSeq_log2FC	P0_vs_P15_EBSeq_(FDR_0.01_FC_2)_regulated	KEGG_annotation	nr_annotation
c26113.graph_c0	129.59	0.75	24.83	0.44	0	-7.38204	down	2.36478e-14	-5.2279	down	chlorophyllase [EC:3.1.1.14]	chlorophyllase-2, chloroplastic-like [Durio zibethinus]
c28731.graph_c0	38.89	2.94	15.97	1.02	2.03935e-08	-3.89002	down	1.40513e-08	-3.46973	down	divinyl chlorophyllide a 8-vinyl-reductase [EC:1.3.1.75]	hypothetical protein GOBAR_DD06756 [Gossypium barbadense]
c44180.graph_c1	39.24	7.04	18.36	3.61	0.000393215	-2.632	down	0.00269336	-2.0068	down	uroporphyrinogen decarboxylase [EC:4.1.1.37]	Uroporphyrinogen decarboxylase (URO-D) [Macleaya cordata]
c45770.graph_c0	56.3	10.88	31.38	10.31	0.000880179	-2.52807	down	0.239948	-1.27965	normal	coproporphyrinogen III oxidase [EC:1.3.3.3]	PREDICTED: oxygen-dependent coproporphyrinogen-III oxidase, chloroplastic-like [Phoenix dactylifera]
c52902.graph_c0	34.06	2.05	26.8	4.53	5.29547e-09	-4.12415	down	0.000590191	-2.21802	down	phytochromobilin:ferredoxin oxidoreductase [EC:1.3.7.4]	PREDICTED: phytochromobilin:ferredoxin oxidoreductase, chloroplastic isoform X1 [Nelumbo nucifera]
c56896.graph_c0	250.21	7.53	35.1	8.31	1.40599e-12	-4.97121	down	0.00265895	-2.02935	down	magnesium chelatase subunit H [EC:6.6.1.1]	PREDICTED: magnesium-chelatase subunit ChlH, chloroplastic [Musa acuminata subsp. malaccensis]
c57277.graph_c0	78.66	16.19	47.04	14.52	0.00175519	-2.4441	down	0.171996	-1.37668	normal	hydroxymethylbilane synthase [EC:2.5.1.61]	porphobilinogen deaminase, chloroplastic-like [Asparagus officinalis]
c59122.graph_c5	105.3	24.46	45.81	20.23	0.00719032	-2.27007	down	0.76143	-0.86026	normal	glutamate-1-semialdehyde 2,1-aminomutase [EC:5.4.3.8]	PREDICTED: glutamate-1-semialdehyde 2,1-aminomutase, chloroplastic-like [Nelumbo nucifera]
c60158.graph_c0	537.61	38.01	124.53	21.21	1.51417e-08	-3.98631	down	0.000590271	-2.23184	down	magnesium-protoporphyrin IX monomethyl ester (oxidative) cyclase [EC:1.14.13.81]	magnesium-protoporphyrin IX monomethyl ester [oxidative] cyclase, chloroplastic [Morus notabilis]
c60482.graph_c0	259.75	33.79	75.34	8.92	2.19697e-05	-3.1071	down	4.73322e-06	-2.75239	down	geranylgeranyl diphosphate/geranylgeranyl-bacteriochlorophyllide a reductase [EC:1.3.1.83 1.3.1.111]	geranylgeranyl diphosphate reductase, chloroplastic-like [Chenopodium quinoa]
c60698.graph_c0	110.45	16.93	27.1	6.37	0.000103753	-2.8687	down	0.0154221	-1.76277	normal	magnesium-protoporphyrin O-methyltransferase [EC:2.1.1.11]	PREDICTED: magnesium protoporphyrin IX methyltransferase, chloroplastic [Vitis vinifera]
c60768.graph_c0	136.08	5.84	46.02	4.62	1.59395e-11	-4.68849	down	5.49049e-07	-2.98194	down	magnesium chelatase subunit I [EC:6.6.1.1]	PREDICTED: magnesium-chelatase subunit ChlI, chloroplastic [Juglans regia]
c61900.graph_c0	45.21	2.3	24.04	4.25	3.84713e-10	-4.38992	down	0.000910083	-2.15663	down	heme oxygenase (biliverdin-producing) [EC:1.14.14.18]	heme oxygenase-like [Macleaya cordata]
