# Supplementary material for: Physiological, Biochemical and Transcriptomic Analysis of the Aerial Parts (Leaf-Blade and Petiole) of Asarum sieboldii Responding to Drought Stress
Source: Int J Mol Sci. 2021 Dec 13;22(24):13402. doi: 10.3390/ijms222413402 (PMC8708997; doi:10.3390/ijms222413402)
Supplement: Supplementary file 1 [file ijms-22-13402-s001.zip › Table S16 DEGs annotated toplant hormone signal transduction pathway.xlsx]

## Sheet: S16
#ID	L0	L15	P0	P15	L0_vs_L15_EBSeq_log2FC	L0_vs_L15_EBSeq_(FDR_0.01_FC_2)_regulated	P0_vs_P15_EBSeq_log2FC	P0_vs_P15_EBSeq_(FDR_0.01_FC_2)_regulated	KEGG_annotation	Pfam_annotation
c27874.graph_c0	56.16	185.14	50.71	154.77	1.64006	normal	1.92464	up	ABA responsive element binding factor	bZIP transcription factor;; Basic region leucine zipper
c26827.graph_c0	0.79	0	6.1	0.18	--	--	-3.91057	down	abscisic acid receptor PYR/PYL family	Polyketide cyclase / dehydrase and lipid transport;; Polyketide cyclase / dehydrase and lipid transport
c46337.graph_c0	14.78	3.57	0.09	0.09	-2.14954	down	--	--	abscisic acid receptor PYR/PYL family	Polyketide cyclase / dehydrase and lipid transport;; Polyketide cyclase / dehydrase and lipid transport;; Pathogenesis-related protein Bet v I family
c46883.graph_c0	9.75	0.08	3.72	0.31	-5.90639	down	-2.97334	down		Polyketide cyclase / dehydrase and lipid transport;; Pathogenesis-related protein Bet v I family
c28888.graph_c0	6.29	29.7	11.95	47.9	2.03745	normal	2.30513	up	abscisic acid receptor PYR/PYL family	Polyketide cyclase / dehydrase and lipid transport
c28888.graph_c1	4.99	58.64	17.68	46.8	3.25797	up	1.70501	normal	abscisic acid receptor PYR/PYL family	--
c58966.graph_c1	0.26	0	9.48	0	--	--	-4.09926	down	auxin influx carrier (AUX1 LAX family)	Transmembrane amino acid transporter protein
c55175.graph_c0	19.33	3.64	170.98	25.09	-2.60545	down	-2.45655	down	auxin influx carrier (AUX1 LAX family)	Transmembrane amino acid transporter protein;; Transmembrane amino acid transporter protein
c25218.graph_c0	0	0	0	3.13	--	--	3.83425	up	auxin responsive GH3 gene family	GH3 auxin-responsive promoter
c61661.graph_c0	7.26	66.62	6	21.9	3.02043	up	2.1741	up	auxin responsive GH3 gene family	GH3 auxin-responsive promoter
c62703.graph_c0	0	22.04	0.68	8.87	8.2878	up	3.89956	up	auxin responsive GH3 gene family	GH3 auxin-responsive promoter
c25401.graph_c0	188.5	12.82	283.55	32.13	-4.03339	down	-2.82108	down	auxin-responsive protein IAA	AUX/IAA family
c22678.graph_c0	71.75	10.11	142.58	46.17	-2.98476	down	-1.28906	normal	auxin-responsive protein IAA	AUX/IAA family
c27111.graph_c0	73.02	7.4	501.63	75.1	-3.4525	down	-2.42034	down	auxin-responsive protein IAA	AUX/IAA family
c23172.graph_c0	22.07	14.96	417.75	88.53	-0.742211	normal	-1.92632	down	auxin-responsive protein IAA	AUX/IAA family
c28069.graph_c0	3.26	0.31	6.75	0.84	-3.13963	down	-2.57139	down	cyclin D3, plant	Cyclin, N-terminal domain;; Cyclin, C-terminal domain
c47524.graph_c0	5.3	0.88	7.27	1.83	-2.64017	down	-1.6676	normal	cyclin D3, plant	Cyclin, N-terminal domain;; Cyclin, C-terminal domain
c28266.graph_c0	0.42	0	8.29	0.93	--	--	-2.67731	down	DELLA protein	Transcriptional regulator DELLA protein N terminal;; GRAS domain family
c28266.graph_c1	0.38	0	7.94	0.39	--	--	-3.42118	down	DELLA protein	GRAS domain family
c41570.graph_c0	3.98	22.08	12.63	8.63	2.26327	up	-0.222877	normal	EIN3-binding F-box protein	F-box-like;; F-box domain
c49858.graph_c0	0.23	6.93	1.15	0.95	4.00347	up	--	--	ethylene-responsive transcription factor 1	AP2 domain
c61420.graph_c0	8.95	53.17	9.57	58.41	2.39341	up	2.91829	up	gibberellin receptor GID1 [EC:3.-.-.-]	alpha/beta hydrolase fold;; Carboxylesterase family
c60190.graph_c0	87.36	124.73	75.38	274.91	0.345874	normal	2.18335	up	gibberellin receptor GID1 [EC:3.-.-.-]	alpha/beta hydrolase fold;; Carboxylesterase family
c42864.graph_c0	5.38	0	1.7	0	-4.29417	down	--	--	histidine-containing phosphotransfer peotein	Hpt domain
c62074.graph_c0	23.47	10.88	4.79	19.03	-1.26002	normal	2.27597	up	histidine-containing phosphotransfer peotein	Hpt domain
c56338.graph_c0	69.02	486.31	94.6	1409.61	2.54027	up	4.17418	up	pathogenesis-related protein 1	Cysteine-rich secretory protein family
c54901.graph_c0	10.42	2.28	7.09	3.07	-2.27267	down	-1.01332	normal	phytochrome-interacting factor 3	Helix-loop-helix DNA-binding domain
c22402.graph_c0	30.14	127.41	23.54	89.06	1.90985	normal	2.23364	up	protein phosphatase 2C [EC:3.1.3.16]	Protein phosphatase 2C
c26834.graph_c0	11.74	258.16	13.14	173.82	4.31426	up	4.07642	up	protein phosphatase 2C [EC:3.1.3.16]	Protein phosphatase 2C
c22977.graph_c0	55.37	369.14	25.99	249.47	2.56869	up	3.57593	up	protein phosphatase 2C [EC:3.1.3.16]	Protein phosphatase 2C
c48528.graph_c1	4.67	26.56	15.73	15.37	2.3311	up	0.287686	normal	protein phosphatase 2C [EC:3.1.3.16]	--
c41454.graph_c1	0.06	0	3.71	0.34	--	--	-2.81959	down	regulatory protein NPR1	Domain of unknown function (DUF3420);; Ankyrin repeats (3 copies);; Ankyrin repeat;; Ankyrin repeat;; Ankyrin repeats (many copies);; Ankyrin repeats (many copies)
c51586.graph_c2	0.11	0.03	12.24	1.62	--	--	-2.54679	down	regulatory protein NPR1	BTB/POZ domain;; Domain of unknown function (DUF3420);; Ankyrin repeats (3 copies);; Ankyrin repeat;; Ankyrin repeat;; Ankyrin repeats (many copies);; Ankyrin repeats (many copies)
c52916.graph_c0	3.12	68.25	3.1	46.73	4.11758	up	3.8984	up	SAUR family protein	Auxin responsive protein
c41795.graph_c0	0	0	7.23	0.63	--	--	-2.9064	down	SAUR family protein	Auxin responsive protein
c42168.graph_c0	0	0	7.28	0	--	--	-5.16869	down	SAUR family protein	Auxin responsive protein
c46164.graph_c0	0	0.07	3.55	0	--	--	-4.37338	down	SAUR family protein	Auxin responsive protein
c63397.graph_c0	1.07	0	10.6	0	--	--	-4.80216	down	SAUR family protein	Auxin responsive protein
c26829.graph_c0	4.65	0	8.37	0.14	-5.06453	down	-4.71595	down	SAUR family protein	Auxin responsive protein
c61591.graph_c0	12.56	0.33	30.44	4.89	-4.97804	down	-2.29717	down	SAUR family protein	Auxin responsive protein
c52457.graph_c0	31.63	65.91	22.3	76.43	0.893675	normal	2.09184	up	SAUR family protein	Auxin responsive protein
c62735.graph_c0	8.13	3.22	14.94	2.71	-1.48021	normal	-2.11633	down	transcription factor MYC2	bHLH-MYC and R2R3-MYB transcription factors N-terminal;; Helix-loop-helix DNA-binding domain
c54387.graph_c1	2.83	0.4	1.54	0.73	-2.54896	down	-0.699814	normal	two-component response regulator ARR-B family	Response regulator receiver domain
c54111.graph_c0	0.34	2.94	4.42	4.26	2.80473	up	0.261769	normal	two-component response regulator ARR-B family	Response regulator receiver domain;; Myb-like DNA-binding domain
