# Supplementary material for: Physiological, Biochemical and Transcriptomic Analysis of the Aerial Parts (Leaf-Blade and Petiole) of Asarum sieboldii Responding to Drought Stress
Source: Int J Mol Sci. 2021 Dec 13;22(24):13402. doi: 10.3390/ijms222413402 (PMC8708997; doi:10.3390/ijms222413402)
Supplement: Supplementary file 1 [file ijms-22-13402-s001.zip › Table S17 The results of searches for putative SSRs in leaf and petiole.xlsx]

## Sheet: SSR.result
#Gene_ID	SSR_nr	SSR_type	SSR	Size	SSR_Start	SSR_End	FPr1(5'-3')	Tm	Size	RPr1(5'-3')	Tm	Size	PSize	PStart	PEnd	FPr2(5'-3')	Tm	Size	RPr2(5'-3')	Tm	Size	PSize	PStart	PEnd	FPr3(5'-3')	Tm	Size	RPr3(5'-3')	Tm	Size	PSize	PStart	PEnd
c18313.graph_c0	1	c	(TC)6gctccctttctctttctctcgctcgctcgc(TCGA)5	62	76	137	CTGGCCCCACTGAATCTCT	60.207	19	ATTCAGGAAGATCGCCATTG	60.036	20	226	52	277	CTGGCCCCACTGAATCTCTT	61.553	20	ATTCAGGAAGATCGCCATTG	60.036	20	226	52	277	CTGGCCCCACTGAATCTCTT	61.553	20	TTGAAAGCGCCGAGATAGAT	59.945	20	111	52	162
c18468.graph_c1	1	c	(GA)6ggc(AG)7	29	1119	1147	--
c20439.graph_c0	1	c	(TTCT)5ttgtgacaggctgtgggacg(TC)8	56	1686	1741	GTGTCAGCAACCATGTGACC	60.013	20	CGCACTCAAAGTTAGAACACCA	60.339	22	152	1650	1801	AATGTTTGTGGAGGGAGCAG	60.111	20	CGCACTCAAAGTTAGAACACCA	60.339	22	204	1598	1801	TGTCAGCAACCATGTGACCT	60.162	20	CGCACTCAAAGTTAGAACACCA	60.339	22	151	1651	1801
c20494.graph_c0	2	c	(A)16taaataat(A)16ttaaat(A)16tttat(A)16taaaatt(A)13	103	1627	1729	CCGGATAATTAGGTGGGTTG	59.155	20	CGCTTCTCTAAATTGTCGCC	59.982	20	241	1579	1819	CGGATAATTAGGTGGGTTGG	59.155	20	GCTTCTCTAAATTGTCGCCG	59.982	20	239	1580	1818	CGGATAATTAGGTGGGTTGG	59.155	20	CGCTTCTCTAAATTGTCGCC	59.982	20	240	1580	1819
c20872.graph_c0	1	c	(T)10gaaacaaagtaaatctcactattaaaaataaaaataaacaaattacatatttgaatttataaaagttcttaaaataaattt(A)10	101	1	101	--
c20910.graph_c0	1	c	(T)10aatttttttaa(T)14ggtttttttg(T)15ggtttttttg(T)15	85	1089	1173	--
c21581.graph_c0	1	c	(GA)8cagaagtctgaactgag(GAA)6	51	72	122	AGCAGAGCAGGGTTTAATGG	59.336	20	ACCCAAGAAGCAAACACCAG	60.149	20	217	24	240	AGCAGAGCAGGGTTTAATGG	59.336	20	CCAGAAGAGCCGTTTTATCG	59.839	20	274	24	297	AGCAGAGCAGGGTTTAATGG	59.336	20	GCAAAACCCAAGAAGCAAAC	59.73	20	222	24	245
c21637.graph_c0	1	c	(CAA)5atgttgct(TC)6	35	103	137	TGGCAAAAGAAGGGAAGAGA	59.926	20	TGGAAGGAGGACAGAGAGGA	59.913	20	263	5	267	GTACGTGGCAAAAGAAGGGA	60.11	20	TGGAAGGAGGACAGAGAGGA	59.913	20	268	0	267	AGGTGAGGACAGGTGAGTGG	60.153	20	TGGAAGGAGGACAGAGAGGA	59.913	20	225	43	267
c21831.graph_c0	1	c	(GGGA)5gggggtaaattgacaaaagaaaaagc(A)12	58	1	58	--
c22162.graph_c0	1	c	(TC)8ta(CT)6	30	1367	1396	TGACGCTCATGTCACACTCA	60.026	20	CAACCTAAGCGATTCTCCGA	60.344	20	184	1274	1457	TGACGCTCATGTCACACTCA	60.026	20	TCCGATCTCGTCTTCCTCAC	60.349	20	169	1274	1442	TGACGCTCATGTCACACTCA	60.026	20	TGCCAACCTAAGCGATTCTC	60.352	20	187	1274	1460
c22376.graph_c0	1	c	(AG)8ggccagagaaatttcttggtgagatgcttatttaaaactttttaatttcccacagg(A)10	82	1461	1542	--
c22535.graph_c0	1	c	(A)23cccagttctccctagaacactgaaag(A)17	66	707	772	ACCTGCACTGTTGGGTTTCT	59.622	20	GGTCTTTTGGGGATTGGTTT	60.032	20	264	605	868	ATCACCTGCACTGTTGGGTT	60.431	20	GGTCTTTTGGGGATTGGTTT	60.032	20	267	602	868	ACCTGCACTGTTGGGTTTCT	59.622	20	TCTTTTGGGGATTGGTTTTG	59.772	20	262	605	866
c22535.graph_c0	2	c	(A)13cgaaatccagcaatgaaagcccctaaaaagagaaagaaaacccaaaaataggagcagaaatagaatcccc(AG)6	95	1008	1102	TGAAAATTCCCAGCTCAAATG	60.06	21	CCCACCCTGTGATGATGATA	59.166	20	261	952	1212	TTCCCAGCTCAAATGATTCAG	60.199	21	CCCACCCTGTGATGATGATA	59.166	20	255	958	1212	CCCAGCTCAAATGATTCAGA	58.797	20	CCCACCCTGTGATGATGATA	59.166	20	253	960	1212
c22547.graph_c0	2	c	(AT)6(AG)6	24	1330	1353	--
c22589.graph_c0	1	c	(TA)11cggattattacattaaccagtgtgtg(TA)6	60	539	598	GTTGAGTGGAGTCCGGAAAA	60.088	20	GAGAAGGGCAGCTCTTGAAA	59.694	20	218	486	703	AGTTCCGTCTTCCTCACCCT	60.111	20	GAGAAGGGCAGCTCTTGAAA	59.694	20	270	434	703	GTTGAGTGGAGTCCGGAAAA	60.088	20	AGGCTCTGGCTCTTTTGGAT	60.349	20	247	486	732
c22592.graph_c0	2	c	(T)13atttttttttaa(T)13	38	1775	1812	--
c22598.graph_c0	1	c	(T)10catcttagattacttttatttgagagagca(AG)6	52	976	1027	CATCTTCTACTTCGAGGCCG	59.971	20	ATTCAATATTGGAGCGGTCG	59.923	20	237	842	1078	CATCTTCTACTTCGAGGCCG	59.971	20	TGAAATTCAATATTGGAGCGG	59.914	21	241	842	1082	CATGGTAGCCATGCTCATCTT	60.111	21	ATTCAATATTGGAGCGGTCG	59.923	20	252	827	1078
c22782.graph_c0	1	c	(AG)7aaacagaggggaagaatgaatcctaaaatagaaatataaacac(AG)9	75	1274	1348	--
c22847.graph_c0	1	c	(GAA)5gatggggatttttgtagaagccctaattttctttttgtgtgtttggcggagaagtgggagggagggcca(TCT)7	105	1805	1909	--
c23004.graph_c0	1	c	(T)10aattttctgggatcgtgagagga(T)10gttttttgttttttg(T)10attttttgtttttta(T)10	93	384	476	TCATTTAGTTTTCGCGAGGG	60.202	20	GGGTGAGATGGTCGAAAAGA	60.05	20	175	354	528	CATTTAGTTTTCGCGAGGGA	60.202	20	GGGTGAGATGGTCGAAAAGA	60.05	20	174	355	528	TCTTGATGTCGAGAGAGGGG	60.34	20	GGGTGAGATGGTCGAAAAGA	60.05	20	259	270	528
c23066.graph_c0	1	c	(TC)10ttcggcgaaccttcttcctctccctctctcagctggtgaaccctctcccactcc(CT)7	88	1	88	--
c23159.graph_c0	1	c	(AG)6(GA)6	24	102	125	CCAAATCCCAAATCCCTTCT	60.124	20	CATTGTAAAAGGGCGTGGTT	59.861	20	101	65	165	TCCCATTTGTATCTTCCCCA	60.126	20	CATTGTAAAAGGGCGTGGTT	59.861	20	133	33	165	AAATCCCAAATCCCAAATCC	59.83	20	CATTGTAAAAGGGCGTGGTT	59.861	20	106	60	165
c23230.graph_c0	1	c	(CTG)5cagc(TGA)6	37	548	584	CCATTTCCTCCACTGCAACT	60.111	20	CCAGGAGTGTAGAGGCCAAG	59.861	20	237	379	615	TGGTCCCAAAAGCTGATCTC	60.195	20	CCAGGAGTGTAGAGGCCAAG	59.861	20	272	344	615	GTCTTGGTCCCAAAAGCTGA	60.232	20	CCAGGAGTGTAGAGGCCAAG	59.861	20	276	340	615
c23323.graph_c0	1	c	(A)13gaaaaaaagag(A)14gaaaaaaagag(A)14	63	1	63	--
c23367.graph_c0	1	c	(A)11taaaataaat(A)15taaaataat(A)16gaaaacaac(A)16	86	796	881	TGTGGTTTGGTGTGTGAAGC	60.616	20	CCCCCTCTATGAAATGGGTT	60.011	20	275	761	1035	TGTGGTTTGGTGTGTGAAGC	60.616	20	TCCCCCTCTATGAAATGGGT	60.517	20	276	761	1036	TGTGGTTTGGTGTGTGAAGC	60.616	20	CCCCTCTATGAAATGGGTTG	59.24	20	274	761	1034
c23550.graph_c0	1	c	(T)12gtcgtcacaaaccccagaaggagtcgacgaacttcagttcgatgactctttctgtgtaaatg(TA)6	86	1	86	--
c23611.graph_c0	1	c	(AG)9tattttgcagcatttttggcagagctcgatggcagccgcaacaacagctctccttcaccacgtcc(CTT)5	98	4	101	--
c24048.graph_c0	1	c	(CT)6cactagccctgattccagtgtgaaaataccagcatcacagagctgtgattactgcaaaaggaagagatttatctttgttttcttccttgt(TTC)5	117	23	139	--
c24229.graph_c0	1	c	(A)14tacc(A)10	28	77	104	TTTCTTCCCCATCTCCTCCT	60.008	20	GATTCAGATCAGTCCCTGCC	59.617	20	218	21	238	GTTTCTTCCCCATCTCCTCC	59.874	20	GCAACCCAGAGCAGAGAGAG	60.284	20	177	20	196	GTTTCTTCCCCATCTCCTCC	59.874	20	GATTCAGATCAGTCCCTGCC	59.617	20	219	20	238
c24339.graph_c0	1	c	(AG)8tgatcccattgaaatgagtgaaatgtaatctcgagagaa(T)10	65	210	274	ACTGTCACGAAGCACCACAC	59.789	20	CTCCAACAGCATCGCTAACA	60.011	20	143	182	324	ACTGTCACGAAGCACCACAC	59.789	20	CCTTGACTCTTGGGGTTTCA	60.081	20	211	182	392	AAGGACTGTCACGAAGCACC	60.307	20	CTCCAACAGCATCGCTAACA	60.011	20	147	178	324
c24417.graph_c0	1	c	(TCT)6ctttttatatttatatttcttctaacttgttcttcttctctctctgcggctaggttttggtttatagg(GGA)5	101	854	954	AACATCTGGAGCTGCTGGTT	59.874	20	TCCATCTTATCCACTCTCCCA	59.493	21	239	749	987	TTGAAGTTGAGGTGCTGGTG	59.873	20	TCCATCTTATCCACTCTCCCA	59.493	21	201	787	987	TGCTGTTGAAGGAGGTGTTG	59.873	20	TCCATCTTATCCACTCTCCCA	59.493	21	218	770	987
c24678.graph_c1	2	c	(AG)8gggtgttctagagagaggagtagc(AG)6tgtgttatagagagtgttctagagagagtagc(AG)7atttagagagtgttctagagagaggagtagc(AG)6tgtgttatagagagtgttctagagagagtagc(AG)7	187	819	1005	--
c24800.graph_c0	1	c	(T)11g(T)11aaaaaatt(A)15ttaaatt(A)16ttta(T)16aaaata(T)15aaaaaaatta(T)14atttttaata(T)15atttttaaa(T)16ctttttta(T)10attttttgttttttg(T)10	227	2	228	--
c25222.graph_c0	1	c	(A)10c(A)13g(A)10	35	1	35	--
c25466.graph_c0	1	c	(A)10gagagaaaaggaaaggggggattcttgcaatctaaagacggttttacaactcgagaggta(T)10	80	2160	2239	--
c25624.graph_c0	1	c	(CT)6acacgcccctctctt(TC)8	43	105	147	CCTTAGCTTCCTCCTGCCTT	59.976	20	GACGAGGCGTCGTAGTCAAT	60.285	20	264	54	317	CCTTAGCTTCCTCCTGCCTT	59.976	20	GAAGCACCTTGTTTATCGGC	59.713	20	183	54	236	CCTTAGCTTCCTCCTGCCTT	59.976	20	GAAGAATACCACGACGAGGC	59.7	20	276	54	329
c25650.graph_c1	1	c	(TC)6(T)10	22	1246	1267	CGAGGGAGTTATCAGCGGTA	60.227	20	GCTCTTCATCATCCACCCAT	59.893	20	203	1092	1294	CGAGGGAGTTATCAGCGGTA	60.227	20	TTCATCATCCACCCATTTGA	59.707	20	199	1092	1290	GCGGTAGGTGACGAGATGAC	60.688	20	GCTCTTCATCATCCACCCAT	59.893	20	189	1106	1294
c25775.graph_c0	1	c	(TC)8caatttctcagtt(TC)7	43	88	130	TGAAGCCCCTTCATTCATTC	60.014	20	AAACGAATCAATTTCCTGCG	60.074	20	246	30	275	TGAAGCCCCTTCATTCATTC	60.014	20	CAATTTCCTGCGCTTTTTGT	60.244	20	238	30	267	TGAAGCCCCTTCATTCATTC	60.014	20	GAATCAATTTCCTGCGCTTT	59.301	20	242	30	271
c26346.graph_c0	1	c	(TC)11cacctgtttatctctctaccgttaattctctctccatcgtcatcctgggtggcagca(TC)7	93	1	93	--
c26462.graph_c0	1	c	(T)10cagtgcttacctcccgattttcttctctgctgctgtcattagggtttcagc(A)11tcttctgagatggccgttgca(TC)7ttgcttctctgctagtgtgcttatgtcgttcatccct(TC)7	158	734	891	AAACAGTAAAATTCGGCCCC	60.184	20	CCTGAGAAGAGCAACAACGA	59.161	20	278	676	953	CCCCATTTAAACGTCCAAGA	59.795	20	CCTGAGAAGAGCAACAACGA	59.161	20	262	692	953	AAACAGTAAAATTCGGCCCC	60.184	20	TATCTGAAGAAACCCCCTGG	58.978	20	252	676	927
c26797.graph_c0	1	c	(TC)7tacagaaggctgagtgagccat(GA)6	48	1373	1420	--
c26813.graph_c0	1	c	(GA)6ctgtct(GA)6	30	1793	1822	GGGAGGTGTTGGATCTTGAA	59.903	20	TTTCTCCTCTCTCCCGATCA	59.879	20	244	1629	1872	TTGGATTCATGGCTAAAGGG	59.894	20	TTTCTCCTCTCTCCCGATCA	59.879	20	223	1650	1872	AAGCCCTGACCAATTAGGGT	59.827	20	TTTCTCCTCTCTCCCGATCA	59.879	20	179	1694	1872
c26829.graph_c0	1	c	(CT)6atctatcaaccttt(TTC)5	41	371	411	TCCCTCTCCCTCTTCTCTCC	59.883	20	ACATCTGCCTCGTACCCTTG	60.134	20	254	295	548	TCCTCCCTCTCCCTCTTCTC	59.883	20	ACATCTGCCTCGTACCCTTG	60.134	20	257	292	548	TCCCTCTCCCTCTTCTCTCC	59.883	20	CAAGGCTGGAACACCTTCTC	59.844	20	226	295	520
c26873.graph_c0	1	c	(A)16caacaaat(A)16ccaacaaac(A)16	65	116	180	TGGACTGGAATGGAATGACA	59.893	20	TGTGATTGCGTTGTTCACCT	60.16	20	224	24	247	TGGACTGGAATGGAATGACA	59.893	20	GTGATTGCGTTGTTCACCTG	60.16	20	223	24	246	GGTTTGCATTGGACTGGAAT	59.797	20	TGTGATTGCGTTGTTCACCT	60.16	20	233	15	247
c26883.graph_c0	3	c	(AG)7ggg(GA)11	39	1162	1200	--
c26958.graph_c0	1	c	(CAG)8atcagag(CTT)5	46	1	46	--
c26992.graph_c0	1	c	(TCG)6tcatcatcatcataatagtaataatcaa(ATT)6	64	1	64	--
c26992.graph_c1	2	c	(TA)9gagttg(TA)7	38	166	203	CAACAAGGACGTACCCATCC	60.232	20	CTTCATGAGAAGGGGTTGGA	60.042	20	185	84	268	CAACAAGGACGTACCCATCC	60.232	20	TTCATGAGAAGGGGTTGGAA	60.43	20	184	84	267	CAACAAGGACGTACCCATCC	60.232	20	TCATGAGAAGGGGTTGGAAT	59.336	20	183	84	266
c27067.graph_c0	1	c	(TTC)6cagtccatggatctgcagatcgcgtggtaggcgataaaagaccaacgaagtttcaatattttgg(T)10	92	68	159	AGCAGACGGAAAAATCCCTT	60.074	20	AAGCTAATCCCCCTTCTCCA	60.032	20	280	33	312	AGCAGACGGAAAAATCCCTT	60.074	20	CAGGAATGGCTGACCACTCT	60.261	20	158	33	190	AAGCAGACGGAAAAATCCCT	60.074	20	CAGGAATGGCTGACCACTCT	60.261	20	159	32	190
c27111.graph_c0	1	c	(GA)9gc(GA)6	32	1	32	--
c27176.graph_c0	1	c	(CT)6ttggcgtcttctctttcatgcgaactcacccccgggag(TC)8	66	42	107	CCCCACAAAACTCGTTAGCA	61.049	20	AAGCTGGGAGTGGAGAAACA	59.844	20	230	14	243	CCCCACAAAACTCGTTAGCA	61.049	20	CGAGCGTGTAGGCCATATCT	60.257	20	191	14	204	CCCACAAAACTCGTTAGCAA	58.819	20	AAGCTGGGAGTGGAGAAACA	59.844	20	229	15	243
c27204.graph_c0	3	c	(GA)6gggagagagagttctttccgtggagggagg(GA)7aaataggaagagtgagagatatgagg(GA)6	94	2388	2481	--
c27437.graph_c0	1	c	(T)12atatttttttatcaaaacataaaaaagagaaattaaattcagcagagg(GA)8	76	1	76	--
c27475.graph_c0	1	c	(TC)7ctttaaattctcttcataaatctcacaatacttca(CT)6	61	240	300	TGTTTTCCGCTACGGCTACT	59.904	20	TGGCGAAAAGGAGAGAAAGA	60.066	20	248	177	424	TGTTTTCCGCTACGGCTACT	59.904	20	GGCATATGGTGGAGGAATTG	60.155	20	183	177	359	TTGTTTTCCGCTACGGCTAC	60.264	20	TGGCGAAAAGGAGAGAAAGA	60.066	20	249	176	424
c27559.graph_c0	1	c	(AC)6ccgtgtagtttctaacccgggacctcttaagtctcaaatcccttcttcttcgtcgtcctcgtcttggtcgaagggtac(T)10	100	47	146	--
c27574.graph_c1	2	c	(AG)10cagacagcaaagcgaga(AG)8	53	240	292	CAGGGAAGAAACTGCCAAAG	59.846	20	GATTATGAGGAACCCCCGAT	59.981	20	224	207	430	CATAGCCTGCAGGGAAGAAA	60.344	20	GATTATGAGGAACCCCCGAT	59.981	20	233	198	430	CAGGGAAGAAACTGCCAAAG	59.846	20	CTGAAATCCGTCGAGATCGT	60.218	20	252	207	458
c27657.graph_c0	1	c	(G)11a(G)12(A)16caaaaaagac(A)16	66	1	66	--
c27804.graph_c0	1	c	(TC)8cccc(CT)8	36	1591	1626	GAAGCTTCAGGGTTGCTGTC	59.997	20	TGGGTAATGGAGGGGTTGTA	60.044	20	249	1410	1658	GAAGCTTCAGGGTTGCTGTC	59.997	20	TTCTGGAGGTTTTGATTGGG	59.903	20	265	1410	1674	GAAGCTTCAGGGTTGCTGTC	59.997	20	GATTGGGTAATGGAGGGGTT	59.881	20	252	1410	1661
c27888.graph_c0	1	c	(CT)6ccttcttctccccatccatcgatcgcctcttggcaaaaaaccgtgctttggaattt(A)10	78	203	280	CGGCTCAGAGCTTTTTCAAC	60.132	20	TGAATTTTGTCTCTGGTGCG	59.84	20	242	100	341	TGCTACAAAAATCCATCCCC	59.762	20	TGAATTTTGTCTCTGGTGCG	59.84	20	208	134	341	CCATCCCCTCCTCTTTCTCT	59.63	20	TGAATTTTGTCTCTGGTGCG	59.84	20	196	146	341
c27988.graph_c0	1	c	(CT)10tctgctccttgaatgatgtattaaaaagttcatcctctgcctgatatctactaataaagcataaagaacataaagaacttcatcctctctctgt(A)11	125	1	125	--
c27990.graph_c0	2	c	(TCT)5tcatctctgaatctccatcaaaactactttttttttcattgtttgctc(A)10	73	125	197	TGCAATGTAAGAAATTAGACCCA	58.687	23	GGAGATGGGTGCGTAGGATA	59.917	20	237	23	259	TGCAATGTAAGAAATTAGACCCA	58.687	23	TAAGGAGATGGGTGCGTAGG	60.088	20	240	23	262	TGCAATGTAAGAAATTAGACCCAG	59.577	24	GGAGATGGGTGCGTAGGATA	59.917	20	237	23	259
c28005.graph_c0	1	c	(TGC)6cagaaatggatgggcgcgacggcggcagcggcttgcagccgacga(TGG)5	78	930	1007	AAACGATCCAGATGTCCAGC	60.081	20	ACCACACCGTGATTCCTCTC	59.969	20	190	869	1058	AAACGATCCAGATGTCCAGC	60.081	20	GACCACACCGTGATTCCTCT	59.969	20	191	869	1059	AAACGATCCAGATGTCCAGC	60.081	20	CACACCGTGATTCCTCTCCT	60.112	20	188	869	1056
c28087.graph_c0	1	c	(TC)10cctcctcttcttctcctcgttttctggtacgtccacctctatctggaatccttgcaaaaaatataagacctaaa(TC)8	110	1	110	--
c28094.graph_c0	1	c	(G)13a(G)10(A)14caaaaaaaagc(A)14	63	1	63	--
c28185.graph_c0	1	c	(GA)9gcgagcaccaaaatccagccctttctctctctaagaaaccagtcatatcgagcagtc(GA)8	91	1	91	--
c28240.graph_c0	2	c	(TCT)5tcatctgt(TTC)5	38	534	571	CAAAACCACCTCCTTCCAAA	59.942	20	CGAGATGGGTCTCATCCAAT	59.886	20	164	465	628	CCAGTTATCCTCCACCTCCA	59.92	20	CGAGATGGGTCTCATCCAAT	59.886	20	189	440	628	CCATGCCTATGGAGCAGAGT	60.24	20	TTCGTCGACATGAAATTGGA	60.049	20	277	411	687
c28597.graph_c0	1	c	(TA)6ctacatagagacaggctagacagagagaaagctgttactgtagtgt(AG)7	72	1838	1909	--
c28642.graph_c0	1	c	(TC)9tacttcactctctcactcg(CT)6	49	1	49	--
c28702.graph_c0	1	c	(TTC)5ttatgattaagaaatggaaggaacggtaaatctagggttaatctgttgagttcttgagaaggcagagtcggagagagac(AG)7	108	1519	1626	--
c28737.graph_c0	1	c	(A)10gggaaaaattaaagcaaaaaagagaaaagctaaaccctctcaggctttcagcccacgaagcttgtcgactggaacgctccctctctct(TC)6	110	56	165	CTGCCGGAAAAACAAAACTC	59.724	20	TCAACGGACACAGAACCAGA	60.285	20	261	31	291	CTGCCGGAAAAACAAAACTC	59.724	20	AACGGACACAGAACCAGAGC	60.307	20	259	31	289	CTGCCGGAAAAACAAAACTC	59.724	20	ATTGAGCGACCAAGAGATCG	60.362	20	159	31	189
c29291.graph_c1	1	c	(CTC)5cgacagc(GAA)7	43	1655	1697	--
c30879.graph_c0	1	c	(CT)7acag(CT)7	32	12	43	--
c32908.graph_c0	2	c	(T)10ataaaagaaaaaaaagctatttct(AG)8	50	1601	1650	TAGGTGGAAGAAATTGCGCT	59.845	20	CGTCTCAACCTTTCCCTCAG	59.837	20	149	1549	1697	GTGGAAGAAATTGCGCTCAT	60.221	20	CGTCTCAACCTTTCCCTCAG	59.837	20	146	1552	1697	TAGGTGGAAGAAATTGCGCT	59.845	20	AAGCGTCTCAACCTTTCCCT	60.247	20	152	1549	1700
c33477.graph_c0	1	c	(A)10ccttgctaccatgaacactatctcccacattggtgaatctaatcaaacttcatatgtatcgaggccagctagtaaattctttgaagacagaac(A)10	113	211	323	AGAATCACCGCCCCTCTC	60.16	18	TTTGGATTGTTAGCAGTGATGC	60.138	22	265	183	447	AGAATCACCGCCCCTCTC	60.16	18	TTGGATTGTTAGCAGTGATGC	58.787	21	264	183	446	AAGAATCACCGCCCCTCT	59.612	18	TTTGGATTGTTAGCAGTGATGC	60.138	22	266	182	447
c34666.graph_c0	1	c	(CT)10aaacta(CT)7	40	1	40	--
c37819.graph_c0	1	c	(TC)7gcattcgtcacgtggagtgttctttctccattctcgtccttatctgtgcttctcgtcacggcgga(TC)7	93	96	188	AGCCTCGTCTCTTTCTTCCC	59.957	20	AACCCGTCGATTCTCTTCCT	60.074	20	187	25	211	AGCCTCGTCTCTTTCTTCCC	59.957	20	AGGAACCCGTCGATTCTCTT	60.074	20	190	25	214	AGCCTCGTCTCTTTCTTCCC	59.957	20	AAGGAACCCGTCGATTCTCT	60.074	20	191	25	215
c38386.graph_c0	1	c	(GAA)6aaggaggaggagaaaaagaaaacaaaattgac(GAA)6	68	1096	1163	--
c39112.graph_c1	3	c	(AT)6caatctag(T)15	35	694	728	CATCTCTCTCCTCCCACTGC	59.945	20	TGGCACCCATCATTCATCTA	59.883	20	227	613	839	CAACCATCTCTCTCCTCCCA	60.191	20	TGGCACCCATCATTCATCTA	59.883	20	231	609	839	CTCTCCTCCCACTGCAAATC	59.803	20	TGGCACCCATCATTCATCTA	59.883	20	222	618	839
c39430.graph_c1	1	c	(A)16caaccac(A)21	44	7	50	--
c39956.graph_c0	1	c	(TC)6cctttac(T)11	30	1312	1341	AAGGAACACAGCCCTACCCT	59.994	20	GGCTGAAAATGTCAAACGAA	58.747	20	253	1118	1370	AGGAACACAGCCCTACCCTT	59.994	20	GGCTGAAAATGTCAAACGAA	58.747	20	252	1119	1370	TTCCCCAAGACAAGGAACAC	59.943	20	GGCTGAAAATGTCAAACGAA	58.747	20	264	1107	1370
c40164.graph_c0	1	c	(A)10ttaaaactaaggaaagt(A)11	38	391	428	TCAGGGGTATCTGTTTTGGC	59.933	20	TTTTCTCAGATTTCCACCGC	60.192	20	174	345	518	GGCAAGAGATCTTTGGCAAC	59.82	20	TTTTCTCAGATTTCCACCGC	60.192	20	253	266	518	GTTTTGGCAAGGCAGTAACC	59.615	20	TTTTCTCAGATTTCCACCGC	60.192	20	162	357	518
c40335.graph_c0	1	c	(CTT)6c(CTT)5	34	514	547	ACAGCCATCATCAACATGGA	59.925	20	GTAGAAGTTTGCGGAGTCGC	60.022	20	123	473	595	ACAGCCATCATCAACATGGA	59.925	20	AGACGTAATGGTGGGATTGC	59.82	20	253	473	725	ACAGCCATCATCAACATGGA	59.925	20	TCATGGACTTCCAGAGGGAG	60.191	20	280	473	752
c40895.graph_c0	1	c	(GA)7ttaggaaagtaaaaaaggaagagatgaaagatggatcttacaaaattaggc(GA)7	79	2123	2201	--
c41584.graph_c0	1	c	(CT)6agttcttgg(T)10	31	1535	1565	--
c41824.graph_c1	2	c	(TCT)6tt(TC)8	36	288	323	GGTCCTCTTCTTTGCCCTTT	59.691	20	CCCACCACAGTCAGTTTCCT	60.002	20	273	223	495	CAACAACCCAAACAAGGTCC	60.246	20	CTTCATGGCCTTCTGCTTGT	60.397	20	217	208	424	AGGTCCTCTTCTTTGCCCTT	59.323	20	CCCACCACAGTCAGTTTCCT	60.002	20	274	222	495
c41915.graph_c0	1	c	(A)10tggctccattattaagcaaaaattatatt(A)12	51	172	222	CATACAACAACCAAAGCGCC	61.444	20	GGGTTAGGACTTCGGTGTGA	59.966	20	136	131	266	CATACAACAACCAAAGCGCC	61.444	20	TTTGGGTTAGGACTTCGGTG	59.964	20	139	131	269	CATACAACAACCAAAGCGCC	61.444	20	TGGCTTGGATTTTGGGTTAG	59.931	20	149	131	279
c42094.graph_c0	1	c	(T)15aattttttta(T)15aaaaaaaat(A)13ttttttt(A)16ttaaaaat(A)20	113	2487	2599	TCGCCTCTCAGCTTTTGTTT	60.132	20	TGAAAAGGGTTTGAATGTTGA	58.107	21	270	2384	2653	TTCGCCTCTCAGCTTTTGTT	60.132	20	TGAAAAGGGTTTGAATGTTGA	58.107	21	271	2383	2653	TTCGCCTCTCAGCTTTTGTT	60.132	20	TCAAGAGAATGAAAAGGGTTTGA	60.095	23	280	2383	2662
c42238.graph_c0	1	c	(GA)9tggcatgttcaatcacttttccgagtatggcgcctcaatcttcttctccgtcc(CT)6	83	1	83	--
c42246.graph_c0	2	c	(GA)6gggagaggttctctttttttagtgagagaaagcgaatctgacatgag(GA)6	71	976	1046	--
c42434.graph_c0	1	c	(CAT)5gttacctccatcacatacttacatcgttatctaggcaaacacatgccaaaataggggaagatgcaaaactagaaac(GA)9	109	974	1082	--
c42688.graph_c0	1	c	(AG)7cagggaaagaagatggttttaggtttataaat(A)14	60	1641	1700	GATGCGGACTCTCCTCCATA	60.181	20	GCATCTCTCTGTCATCCAACC	59.676	21	274	1472	1745	GATGCGGACTCTCCTCCATA	60.181	20	CATCTCTCTGTCATCCAACCC	59.52	21	273	1472	1744	ATGCGGACTCTCCTCCATAA	59.653	20	GCATCTCTCTGTCATCCAACC	59.676	21	273	1473	1745
c42735.graph_c0	3	c	(T)13gtttttgttttg(T)13	38	2386	2423	--
c42758.graph_c0	2	c	(T)10ca(T)14	26	1317	1342	--
c42833.graph_c0	1	c	(GA)7gcgacgatagagagagaaagacaaaagggaccgacgactcctctccacaaaaacgag(GA)8	87	1046	1132	--
c42903.graph_c0	1	c	(T)13gttactgttatgagga(T)10	39	1263	1301	TACTATGGAGCAAATCGCCC	60.06	20	AAAAAGAGGTTTCTCTCAACAACA	58.546	24	220	1161	1380	CCCCCTTGGTTCAACTACAA	59.824	20	AAAAAGAGGTTTCTCTCAACAACA	58.546	24	202	1179	1380	TACTATGGAGCAAATCGCCC	60.06	20	AAAAGAGGTTTCTCTCAACAACA	57.223	23	219	1161	1379
c42906.graph_c0	1	c	(TTC)6tttctgattctgtctctagctttcctttttttttctccctctcttctacttcgtcttcttctacttcttctctcactg(TC)6	108	1	108	--
c43424.graph_c0	1	c	(GA)8(G)13	29	1	29	--
c43424.graph_c2	1	c	(CTT)6gcttacatgggctctcctctggtaaagcttt(TTC)5	64	1	64	--
c43585.graph_c0	1	c	(TC)7tagtttctctctatttctaacagtaa(CT)8agtttctctctatttctaacagtaa(CT)8agtttctctctatttctaacagtaa(CT)8	138	2500	2637	--
c43777.graph_c0	2	c	(T)14cttcattaattattttagttcaaacttgatgttattattcagcttttactattataagtatatctaata(TC)6	95	1648	1742	--
c44007.graph_c0	1	c	(AGA)6caaggagcggagatcggtgagtaagctcgttggattcgaaattgaaaaagtgaaagcagaagatcgagtcag(AGA)6caaggagcggagatcggtgagtaagctcgttggattcgaaattgaaaaagtgaaagcagaagatcgagtcag(AGA)6	198	1157	1354	GAAAAATTGAAAGCAGAAGATCG	59.407	23	CAGCGATGAGCAGATCCTTT	60.504	20	269	1127	1395	GAAAAATTGAAAGCAGAAGATCG	59.407	23	GCGATGAGCAGATCCTTTTT	59.415	20	267	1127	1393	AAAATTGAAAGCAGAAGATCGAG	59.07	23	CAGCGATGAGCAGATCCTTT	60.504	20	267	1129	1395
c44320.graph_c0	1	c	(T)10cttaacttttttttcttttaataa(T)10	44	2064	2107	GGGGCTCCCTGTTCTCTAAC	60.074	20	TCAAATCATGGGTTCATACCA	58.683	21	244	1888	2131	AGGGGCTCCCTGTTCTCTAA	60.204	20	TCAAATCATGGGTTCATACCA	58.683	21	245	1887	2131	AATGAGTGTGCGAGTGTTGG	59.751	20	TCAAATCATGGGTTCATACCA	58.683	21	103	2029	2131
c44366.graph_c0	3	c	(TC)8taaatctcaa(TC)8	42	2264	2305	GAAAATGGCGAGGAGATTGA	60.155	20	AGAGAGAGCACCTCCCCTTC	59.952	20	237	2226	2462	AAATGGCGAGGAGATTGAGA	59.773	20	AGAGAGAGCACCTCCCCTTC	59.952	20	235	2228	2462	ATCAGATTTGAAGGGGGCTT	59.903	20	CTTCCACCCTCTCTTGATCG	59.797	20	251	2196	2446
c44506.graph_c0	1	c	(T)13atattttttttg(T)13gtatttttttta(T)13	63	12	74	--
c45181.graph_c0	1	c	(GAAG)5ggggaagcgtttgattgactagagagagaaagacacacaacaaagagttttagagagaaggaagaattttt(AG)7	105	2211	2315	--
c45196.graph_c0	1	c	(A)16tgtaaaaaat(A)16ccaaaaaat(A)16gcac(A)16taaaag(A)16taataaaac(A)16gaataaaat(A)16gaacaaaaaaaagaga(T)10	185	15	199	--
c45202.graph_c0	1	c	(T)10cctatgatttgagctgcttatgaaaagcttgaaatgctctgctgcttgtgtttctctattgggaacccgactgtaa(T)10cctatgatttgagctgcttatgaaaagcttgaaatgctctgctgcttgtgtttctctattgggaacccgactgtaa(T)10	182	1571	1752	TGCTGCTGCTTGTGTTTCTC	60.333	20	AAGCTTTTCATAAGCAGCTCAAA	59.712	23	252	1530	1781	CTCTATTGGGAACCCGACTG	59.545	20	AAGCTTTTCATAAGCAGCTCAAA	59.712	23	235	1547	1781	TGCTGCTGCTTGTGTTTCTC	60.333	20	GCTTTTCATAAGCAGCTCAAATC	59.558	23	250	1530	1779
c45210.graph_c0	2	c	(AT)7acatggggagtactcttgtcacgagggtggacagagcagcaccccaacacgagagaggcttttgccatttaaa(T)12	99	2171	2269	--
c45323.graph_c0	1	c	(A)10ggggcaaaagcatacatttatatgatgcaattttaacttaattttaac(ATAG)5aaagatagagaaactagatctcataat(A)10	115	147	261	TTGGAAATTACACTTTTGCCC	58.976	21	GAGTTGTGACCATGTCGAGG	59.101	20	230	70	299	TTGGAAATTACACTTTTGCCCT	59.878	22	GAGTTGTGACCATGTCGAGG	59.101	20	230	70	299	TTGGAAATTACACTTTTGCCC	58.976	21	GAGTTGTGACCATGTCGAGGT	60.025	21	230	70	299
c45412.graph_c0	2	c	(T)10cttgtataggaattcttgttacatttcatataatctgtaatcatatcattatcaatc(AG)9	85	2498	2582	--
c45493.graph_c1	1	c	(T)16ag(T)11	29	8	36	--
c45532.graph_c0	1	c	(GC)6tcgccttttggtttctcgtttgctgctttacttgggtcgtg(GA)6	65	2698	2762	--
c45740.graph_c0	2	c	(T)11attttttgtttttg(T)11	36	2528	2563	GACACTTCTCGGCGTCTTTC	59.997	20	TTTTTGGTGATAGGTACCCG	57.49	20	193	2456	2648	GACACTTCTCGGCGTCTTTC	59.997	20	TCGAACAATCAAGCCATAAAA	58.291	21	263	2456	2718	GACACTTCTCGGCGTCTTTC	59.997	20	AAATCGAACAATCAAGCCAT	57.151	20	266	2456	2721
c45750.graph_c0	1	c	(TC)7tactatcgtcgtctccagtagagattcgaagctctcgttctctctttcg(CT)8	79	2115	2193	GCGACCTTCTCCATGGTTAG	59.694	20	CAAGAAGAGAGGGCGCTAGA	59.853	20	204	2035	2238	ACTGGAACCCAGATTCTCCC	60.314	20	CAAGAAGAGAGGGCGCTAGA	59.853	20	184	2055	2238	GCGACCTTCTCCATGGTTAG	59.694	20	GGGCGCTAGAGAGAGAAACA	59.717	20	194	2035	2228
c45977.graph_c0	2	c	(T)13attttcttctttacaaaattg(T)10	44	1722	1765	TGGGGCTTACAAACAAGACC	59.971	20	GCAAAGGATTCCAAACCAAA	59.916	20	240	1664	1903	TGGGGCTTACAAACAAGACC	59.971	20	TCCAAACGTTGCTGAAACTG	59.881	20	163	1664	1826	CAAGACCCGGATCGTTTCTA	60.066	20	GCAAAGGATTCCAAACCAAA	59.916	20	227	1677	1903
c46024.graph_c0	1	c	(AG)6aagccatgcatcttatctttagatggtctttggagagaagataaagagctgattattctcaaagcgtaccctttatactcactctctctctca(CT)10	125	1	125	--
c46056.graph_c0	1	c	(GA)6gcgagagcgagagcgtctatgcagagaagatacagagtttagggagagtcgagaaagaagagaac(GA)8	93	1	93	--
c46067.graph_c0	1	c	(T)12cctgatcaggtcctcctcaaactaaataattgcagtcaacacaacaagtcatcttatttttgtcttttcttttttaactcttgctttctttttc(T)10	116	551	666	ACTGGTCTTCCCCCTTCACT	59.968	20	TTCACCGTGTGGATGCTTTA	60.111	20	233	490	722	CTTCCCCCTTCACTTTCTCC	60.045	20	TTCACCGTGTGGATGCTTTA	60.111	20	227	496	722	CCTACTGGTCTTCCCCCTTC	59.928	20	TTCACCGTGTGGATGCTTTA	60.111	20	236	487	722
c46096.graph_c0	1	c	(TC)7ttgatttctctcggcttctctctcgcgatggctctctctctcaagatggggatcggctgtctctcgcgatggggatctctctg(TC)8	113	90	202	CGAGAGCAACCAGATCCTTG	60.934	20	ACGGGCTCTTTTCTGGTTTT	60.11	20	201	54	254	AGCGAGAGCAACCAGATCCT	61.468	20	ACGGGCTCTTTTCTGGTTTT	60.11	20	203	52	254	GCGAGAGCAACCAGATCCT	60.514	19	ACGGGCTCTTTTCTGGTTTT	60.11	20	202	53	254
c46103.graph_c0	1	c	(AG)7ggaagtgaagttctagagagagaggagtgtgtttct(AG)6	62	6560	6621	GAGCTGTAAATGCAAGTGCG	59.638	20	AACGACCAAACCCCTTATCC	60.053	20	266	6406	6671	CTGTAAATGCAAGTGCGCTG	60.599	20	AACGACCAAACCCCTTATCC	60.053	20	263	6409	6671	GAGCTGTAAATGCAAGTGCG	59.638	20	ACGACCAAACCCCTTATCCT	59.691	20	265	6406	6670
c46165.graph_c2	1	c	(A)11cata(AC)8	31	1189	1219	TACATCGATCAAACCCAGCA	60.073	20	AGGCTCAGTGACCTCCAACA	60.861	20	247	1095	1341	TACATCGATCAAACCCAGCA	60.073	20	GGATAAATCAGGGAGGCTCA	59.08	20	260	1095	1354	TTTCTCTGGATTCGGAAACG	60.184	20	AGGCTCAGTGACCTCCAACA	60.861	20	278	1064	1341
c46573.graph_c0	1	c	(A)10tggcgacatttagcctcaaacggctttgcaaacacctgcctttttaccccc(T)11	72	613	684	CGCTTCAAACAGGGGATTTA	60.067	20	CCATTTGTCTGTCGACCCTT	59.966	20	279	500	778	AGCCAACAGCTCCTCTTCAA	60.134	20	CCATTTGTCTGTCGACCCTT	59.966	20	251	528	778	TGAAGTTGGATGATGGCAAG	59.648	20	CCATTTGTCTGTCGACCCTT	59.966	20	189	590	778
c46722.graph_c0	1	c	(C)21ttct(C)20tctt(C)20	69	3	71	--
c46731.graph_c0	1	c	(T)12acaaaaaagaaaacccattatactctcccactgatcttcttgccaccctttgcatggtatcttttctgcaacttgtggtaga(T)12	106	11	116	--
c46765.graph_c0	1	c	(GAG)5aaggagcaagattgcagtgctcaggaacgccatagccatgtcataagcttgaggtgaaacttcacctccatgactcatgttagagtactctt(GA)9	125	1332	1456	--
c46810.graph_c0	1	c	(CTG)5atgttgctgttgt(TGC)6	46	1	46	--
c46919.graph_c1	1	c	(T)12gattgt(A)10ggaaatttttgatatgt(A)14	59	1650	1708	CCACAGCAGCAACCATCTAA	59.864	20	CCTACGAAGATGGGGCAGT	60.081	19	257	1527	1783	CCACAGCAGCAACCATCTAA	59.864	20	TTAACCCTACGAAGATGGGG	58.901	20	262	1527	1788	CCACAGCAGCAACCATCTAA	59.864	20	TTTAACCCTACGAAGATGGGG	60.183	21	263	1527	1789
c47078.graph_c0	1	c	(T)16attttttcc(T)16gttttttc(T)16	65	1	65	--
c47248.graph_c0	1	c	(AG)8gagaagagagatctttgttgcttaaccctgag(A)10	58	3935	3992	GGTAGGGATCTGGGATTGGT	60.015	20	CCTTGTTTATTATTCTTCTCTCCAGC	60.048	26	271	3753	4023	GTGGGTAGGGATCTGGGATT	60.015	20	CCTTGTTTATTATTCTTCTCTCCAGC	60.048	26	274	3750	4023	AGTGGGTAGGGATCTGGGAT	59.636	20	CCTTGTTTATTATTCTTCTCTCCAGC	60.048	26	275	3749	4023
c47313.graph_c0	2	c	(T)10ctttctttctttcatttggcgattggcgctttgcttcttcaaaaaagaccctagtaaaaagattacaaggacta(GCT)5	99	178	276	CATTTTCTTCATGCAAATCGAA	60.075	22	ACAGCAGATGCAACAACGAG	60.056	20	258	135	392	CATTTTCTTCATGCAAATCGAA	60.075	22	TTTAATTCCCCAGCAACAGC	60.074	20	273	135	407	CATTTTCTTCATGCAAATCGAA	60.075	22	CAATCAAGAACTTCGCCTCC	59.813	20	204	135	338
c47314.graph_c0	1	c	(GAAAG)5tgaaggaaaatacagagagaaaaaaaaggtgggaatgagtgcagagaaggggctctgccgtctgt(TC)6	102	1354	1455	ATGAGGAAAAGGCCGAGTTT	60.074	20	CGTGTCACATCTCAGGCAGT	59.897	20	214	1290	1503	GCAGGTTGGAGAAAGACCAG	59.844	20	CGTGTCACATCTCAGGCAGT	59.897	20	234	1270	1503	AGATGAGGAAAAGGCCGAGT	60.212	20	CGTGTCACATCTCAGGCAGT	59.897	20	216	1288	1503
c47329.graph_c0	1	c	(AG)7ttcgggtgagaatggggatcgcaagagagaggtgagagacgc(AG)7ttcgggtgagaatggggatcgcaagagagaggtgagagacgc(AG)7	126	1006	1131	--
c47384.graph_c0	1	c	(T)15atttttatc(T)15	39	956	994	--
c47580.graph_c1	1	c	(TC)9ttctcttctctctcttctct(TC)6atttagtgtatagaacgtctttcatttctccaaccccacatatttagataagaatct(AG)8	123	1	123	--
c48225.graph_c0	1	c	(CCTCTA)6tttctacctctag(AT)8	65	116	180	TCCATCACCACCACCTCTTT	60.363	20	AATCTGCAATTGATCCTGGG	59.894	20	265	86	350	CCATCACCACCACCTCTTTC	60.363	20	AATCTGCAATTGATCCTGGG	59.894	20	264	87	350	CCATCACCACCACCTCTTTC	60.363	20	ACGTGCGGCTTAGAAGAAGA	60.154	20	125	87	211
c48343.graph_c0	1	c	(A)11cacaaaaaaaaccc(A)11t(A)10	47	1	47	--
c48381.graph_c0	1	c	(T)10ctttaaaatggttaaaacttaaaagcaaagaaatagaaaccacttggcaacattgcaagatgatgctcgagggt(A)11	95	583	677	CCATCCATTTCTACGTGCATT	59.837	21	GAGGCGGTGTTTCATCCTAA	60.074	20	271	470	740	TGCATTCACATAAGAAGGGG	58.572	20	GAGGCGGTGTTTCATCCTAA	60.074	20	256	485	740	TGCATTCACATAAGAAGGGG	58.572	20	TTGTGTGTGTGAGCCTGTGA	59.905	20	274	485	758
c48680.graph_c0	1	c	(T)11atttttttttaat(A)11	35	1821	1855	--
c48682.graph_c0	1	c	(TC)6ttgttcagaagg(A)12	36	240	275	ACTTCCATGCCTCTTCCCTT	60.074	20	GGGAGGAGGGTGTCAGCTAT	60.477	20	226	192	417	CTTAGGCCTGCAAGCAACTT	59.654	20	ACGGCTGAAAGAAGAGCAGA	60.277	20	263	176	438	CTTAGGCCTGCAAGCAACTT	59.654	20	AGACGGCTGAAAGAAGAGCA	60.277	20	265	176	440
c48913.graph_c0	1	c	(TC)9ctctccatgtctttttcgatt(TC)9	57	1	57	--
c49120.graph_c0	1	c	(CT)6actctcaagcagtctctccgtac(CT)6	47	1997	2043	--
c49302.graph_c0	1	c	(TGA)7taagcaggaggaacgcccgcccgttgatgattccaccaggggtgtt(ACA)5	82	1289	1370	TTGGACGAGGTGATCAAACA	60.088	20	AAATCGGAGGAGGAGAAGGA	60.147	20	247	1245	1491	TTGGACGAGGTGATCAAACA	60.088	20	AAGGAGGAGGGCGAATAGAG	59.805	20	226	1245	1470	TTGGACGAGGTGATCAAACA	60.088	20	AGAAGGAGGAGGGCGAATAG	59.805	20	228	1245	1472
c49589.graph_c0	2	c	(TC)6tgtctctcgttaacgttttcaactttcttcccttcttttttcttct(TC)6	70	452	521	TGTAGGAGTGCAGGGGAGTT	59.721	20	GAGGAGGACCCTTTTATGGC	59.903	20	268	340	607	TCACATGTAGGAGTGCAGGG	59.701	20	GAGGAGGACCCTTTTATGGC	59.903	20	273	335	607	ACATGTAGGAGTGCAGGGGA	60.533	20	GAGGAGGACCCTTTTATGGC	59.903	20	271	337	607
c49733.graph_c0	1	c	(T)10gtttttttgttgttg(T)10gtttttttggtggg(T)16gttgtgg(T)16gtgttgtg(T)15	111	1031	1141	--
c49899.graph_c0	1	c	(A)12caatttctaccaaacttt(A)10	40	554	593	CACCCAAGCAAGCTAGATCC	59.836	20	CAGGGGCACTGTTCACTTTT	60.149	20	125	502	626	CCCAAGCAAGCTAGATCCAA	60.344	20	CAGGGGCACTGTTCACTTTT	60.149	20	123	504	626	CCACGAACCAGATAACCCAG	60.366	20	CAGGGGCACTGTTCACTTTT	60.149	20	168	459	626
c50226.graph_c1	1	c	(TC)8tgtctctggttttctctcccttcttgttgggtttgatctcatacatttcagatctctggttttattttcagaagctgaagaagaagaagagc(AAG)5	123	1	123	--
c50288.graph_c0	1	c	(TA)6gttatg(TA)8	34	681	714	GTTGAGGCGATCACCATCTT	60.081	20	ATTTATGCCCCCACATGAAA	60.016	20	178	627	804	GTTGAGGCGATCACCATCTT	60.081	20	GCATTTTCATTCAATGGCCT	59.907	20	152	627	778	GTTGAGGCGATCACCATCTT	60.081	20	AGATTTATGCCCCCACATGA	60.155	20	180	627	806
c50502.graph_c0	2	c	(T)16ctattttta(T)16ctc(T)17	61	1375	1435	TTTTGGCCGAATCTTCAACT	59.685	20	GATGCTTCTCGCCGATCC	61.865	18	276	1191	1466	TTTTGGCCGAATCTTCAACT	59.685	20	GCCGATCCCCATCTGAAA	61.955	18	266	1191	1456	ACATTTTGGCCGAATCTTCA	60.448	20	GATGCTTCTCGCCGATCC	61.865	18	279	1188	1466
c50603.graph_c0	1	c	(CT)8ccaacagtccttcgcgtctctatttaaaccttgaaactcgtctccctcaaaccattctcagcaatggccgcaaagcctctctcttcctcg(CTC)5	121	2910	3030	CTGCTTCCGACGCTACTCA	60.294	19	TGTTGCAGAAGGGGAAGTTT	59.711	20	230	2888	3117	CTGCTTCCGACGCTACTCA	60.294	19	TGCAGAAGGGGAAGTTTCTG	60.366	20	227	2888	3114	CTGCTTCCGACGCTACTCA	60.294	19	ATTGATGTTGCAGAAGGGGA	60.461	20	235	2888	3122
c50668.graph_c3	1	c	(AAC)7aat(AAC)5	39	1	39	--
c50794.graph_c1	1	c	(TC)10ttctatattacccacaagtctagcctcacagataacgccctctcg(CT)7	79	1	79	--
c50873.graph_c0	1	c	(GTT)6cctgcagctgggtatgcaattactgttgctgtattttgtgtcgcttcaccca(T)13	83	7	89	--
c50932.graph_c0	1	c	(GA)7gctagagagagaaagaggt(AG)8gtaggtagaact(AG)11	83	1115	1197	--
c50970.graph_c0	1	c	(CT)8cctctctcaccgtactttcttactctaa(T)11	55	277	331	TGAATTAAACCGAACCGGAA	60.294	20	GTATTCCGGATACGGACCCT	60.039	20	257	219	475	TGAATTAAACCGAACCGGAA	60.294	20	GATCTTCAGCGACGAGAACC	59.957	20	182	219	400	TGAATTAAACCGAACCGGAA	60.294	20	TACGGGTACGGGTATGGAAA	60.067	20	235	219	453
c50976.graph_c0	1	c	(A)12cgaaaggaagattaccatcacaacacaaacacatcataggagaaattacaacatcaaccactaaaaaccgctctcaccaga(T)11	104	137	240	TCTGGGCCATAGGAGAATGT	59.508	20	TGGCAGGAGCATATCAAACA	60.22	20	263	5	267	TCATCTGGGCCATAGGAGAA	60.56	20	TGGCAGGAGCATATCAAACA	60.22	20	266	2	267	ATCTGGGCCATAGGAGAATG	58.959	20	TGGCAGGAGCATATCAAACA	60.22	20	264	4	267
c51037.graph_c0	1	c	(TG)6(AG)6	24	1071	1094	CTTCAAACTCCGCCATTGAT	60.074	20	TGTGGTGGTTGCTGCTAAAG	59.904	20	256	871	1126	CTTCAAACTCCGCCATTGAT	60.074	20	CTTGTGGTGGTTGCTGCTAA	59.904	20	258	871	1128	GGATGTGTTTTGCGACCTCT	60.119	20	GGACAAGAGCCTGGGTCATA	60.073	20	185	1030	1214
c51117.graph_c0	2	c	(CT)8acaacctttttctagcatccacattcattccttgcttcctcctttccaatcacgagatccccctatttccctctctc(T)13	106	223	328	AATCTCCCTCCTCCTGCTTC	59.778	20	TTTCCTCTTTCCGGGTTCTT	60.046	20	247	198	444	AATCTCCCTCCTCCTGCTTC	59.778	20	TTTTCCTCTTTCCGGGTTCT	60.046	20	248	198	445	AATCTCCCTCCTCCTGCTTC	59.778	20	CTCTTTCCGGGTTCTTCCTC	60.183	20	243	198	440
c51189.graph_c0	1	c	(T)11cgaaatctcccgaaaa(AT)7	41	126	166	AACCTCCACAGCCTCTGCTA	60.012	20	CAACCAAAACCGGAAGAAAA	59.947	20	220	29	248	AACCTCCACAGCCTCTGCTA	60.012	20	AACCGGAAGAAAAATCAGCA	59.685	20	213	29	241	AACCTCCACAGCCTCTGCTA	60.012	20	GACTCGGAAGAAGAGGACGA	59.53	20	191	29	219
c51231.graph_c0	1	c	(AAC)6accgcgagttaatcacttacctttgacacaagaagagccatgagccctcctatgttgaaatggtgtcactccagtactatggac(TA)6	114	1188	1301	CTCTGGGGCTTCACTTCCTA	59.425	20	GTATTTTGCGAAGGAGCAGG	59.845	20	264	1128	1391	CTCTGGGGCTTCACTTCCTA	59.425	20	TATTTTGCGAAGGAGCAGGT	59.845	20	263	1128	1390	CTCTGGGGCTTCACTTCCTA	59.425	20	GGTATTTTGCGAAGGAGCAG	59.845	20	265	1128	1392
c51293.graph_c0	1	c	(T)15gtttttttgc(T)15	40	1417	1456	--
c51354.graph_c2	1	c	(GA)8gtgagtggagagagtatttaagggcaaaacaagggatttatcagcctgtaatttcgaaccatcaccaatcacctaga(T)10	103	1	103	--
c51382.graph_c0	1	c	(TC)6t(TC)6	25	2417	2441	CTGGTGCCAATCGAAGAGAT	60.218	20	CGAAAGCTGAATAACAGCAGG	60.025	21	200	2269	2468	GCCAATCGAAGAGATGAAGG	59.773	20	CGAAAGCTGAATAACAGCAGG	60.025	21	195	2274	2468	CATCTCCATCTCCACATCCC	60.288	20	CGAAAGCTGAATAACAGCAGG	60.025	21	146	2323	2468
c51473.graph_c0	1	c	(A)12gagaaaag(A)15gagaaaaac(A)16cg(A)10caggaggatcaatatgttttagcagatatatccagaagcttttctttctacag(A)10	135	2527	2661	AAACCCCCTCTAAAAACCGA	59.808	20	GATTCCGGCATTTTCGTTAC	59.415	20	214	2488	2701	AACCCCCTCTAAAAACCGAA	59.808	20	GATTCCGGCATTTTCGTTAC	59.415	20	213	2489	2701	CCAAACCCCCTCTAAAAACC	59.677	20	GATTCCGGCATTTTCGTTAC	59.415	20	216	2486	2701
c51821.graph_c0	1	c	(A)11gaagaatttcagatatttttctaatttttttgtgatattgttagctactgtgatctgaaattatgcgtttttcaggttagggctggtga(T)10	110	293	402	TTTCTTCGATTTTTACCTGCG	59.372	21	TCGACAACAGAAATCACGGA	60.24	20	269	236	504	TTCTTCGATTTTTACCTGCG	58.045	20	TCGACAACAGAAATCACGGA	60.24	20	268	237	504	TTCTTCGATTTTTACCTGCGT	58.888	21	TCGACAACAGAAATCACGGA	60.24	20	268	237	504
c52055.graph_c0	2	c	(T)10ggataattag(T)10	30	329	358	TAAACTATGTCCGGTGCCGT	60.386	20	TGCAACCCCAATCTTTGAAT	60.309	20	233	195	427	TAAACTATGTCCGGTGCCGT	60.386	20	ACTGCAACCCCAATCTTTGA	60.495	20	235	195	429	TAAACTATGTCCGGTGCCGT	60.386	20	GCAACCCCAATCTTTGAATC	59.368	20	232	195	426
c52214.graph_c0	2	c	(A)11caaaaacaaaag(A)16gagg(A)16gaaaagag(A)16ggaaaag(A)16gagg(A)16gaaaagag(A)16	150	1162	1311	--
c52250.graph_c0	5	c	(TA)9gagagat(AG)7	39	2266	2304	--
c52260.graph_c0	1	c	(AAC)6aataacgatagcagcagcaacaacaatcctctcatccctcttgtaatcg(ACA)5	82	1	82	--
c52314.graph_c0	1	c	(GA)9aagaggaaaggattt(AG)6	45	902	946	GCCAAAATCAATCGGAAAAA	59.886	20	CCGATTTCAACCCAAACATC	60.17	20	245	761	1005	GCCAAAATCAATCGGAAAAA	59.886	20	GTCTACGCACTGCTCACTCG	59.801	20	223	761	983	ATGATCCCAATCAAAGTGGC	59.756	20	GTCTACGCACTGCTCACTCG	59.801	20	264	720	983
c52418.graph_c3	1	c	(TC)6(TA)6	24	241	264	ACCCCAAAATAAGGGCTGTC	60.187	20	GGTGTAGTGGCGGATCTTGT	59.997	20	260	182	441	CCCCAAAATAAGGGCTGTCT	60.312	20	GGTGTAGTGGCGGATCTTGT	59.997	20	259	183	441	TATCGCTCCTATGAGACGGC	60.339	20	GGTGTAGTGGCGGATCTTGT	59.997	20	237	205	441
c52418.graph_c3	4	c	(AG)6ctg(CTT)8	39	2647	2685	CCGTGTAGAAGAGGGCAGAC	59.867	20	CTCCTTGTGGGTGTTCGTTT	60.005	20	280	2532	2811	CGTGTAGAAGAGGGCAGACC	59.867	20	CTCCTTGTGGGTGTTCGTTT	60.005	20	279	2533	2811	CGTGTAGAAGAGGGCAGACC	59.867	20	TCGTTTTCTCATCCACCCTC	60.05	20	265	2533	2797
c52418.graph_c3	5	c	(TC)9tgcaaaaatcgcaaaaaaagagttcagacttccgacttcagaacttcgatgatttcccaaaacgaatttccaaaagacccaatttcataaatgcaat(A)11tcaccctctggatcaatcgtccttttgcctgcttctgctgccacaacctcccatgaaaagaaaaagaaaaactctacaagccgccgcatataaaag(A)11	233	3022	3254	--
c52481.graph_c3	1	c	(TC)6gctcatctctctttagcaatttttttcttcttgtttctctctctagtgttgctgc(TGT)6	85	416	500	CAGCTGCTTCCTCTGCTTCT	60.035	20	GTCTAATGCTGGGTTGGCAT	59.962	20	192	390	581	CAGCTGCTTCCTCTGCTTCT	60.035	20	AATGCTGGGTTGGCATACTC	59.962	20	188	390	577	CAGCTGCTTCCTCTGCTTCT	60.035	20	AAGCAGGCCAGTATGTTGCT	59.904	20	262	390	651
c52675.graph_c0	1	c	(T)13gtgtttttttaa(T)13	38	12	49	--
c52733.graph_c0	1	c	(CT)7gtctttgtctctctatttctctctttctctag(CT)6	58	195	252	ATGCGTTTTCTTTGGCTTTG	60.244	20	CCCTTAAGGCTGTCAACCAA	60.103	20	232	170	401	ATGCGTTTTCTTTGGCTTTG	60.244	20	CCCATGACCTCAGTCACGTA	59.545	20	180	170	349	ATGCGTTTTCTTTGGCTTTG	60.244	20	GTAGGCCCATGACCTCAGTC	59.535	20	185	170	354
c52768.graph_c1	2	c	(A)10ttagggtttggaaccgcggaaagggaaaagagtgcgcgaagagatgaaaaaaacaagagaagtctgg(GA)6	89	3217	3305	CATACACAAACCCCCAATCC	59.91	20	CATCGCCTTCTGGAAAAAGA	60.323	20	253	3080	3332	CCATACACAAACCCCCAATC	59.91	20	CATCGCCTTCTGGAAAAAGA	60.323	20	254	3079	3332	TCCATACACAAACCCCCAAT	59.91	20	CATCGCCTTCTGGAAAAAGA	60.323	20	255	3078	3332
c52909.graph_c0	1	c	(GA)6atggaagctgatagccattcgagagtggtgagcaaagcagcgagc(GA)6	69	1742	1810	TTGGAGGTGGGTTTTTCTTG	59.942	20	GTGGCATATATCCAAGCCGT	59.813	20	163	1689	1851	TTTGGAGGTGAGAAAGGTGG	60.081	20	GTGGCATATATCCAAGCCGT	59.813	20	211	1641	1851	GGTGAGAAAGGTGGAGGTGA	60.088	20	GTGGCATATATCCAAGCCGT	59.813	20	205	1647	1851
c52922.graph_c0	1	c	(CT)6tgccctctctctttcttcccttctctctataa(CT)8ttcttgccttctctctatag(CT)6	92	1	92	--
c52955.graph_c0	1	c	(A)10tgaaatttttgcagagaagttctgagc(AG)9	55	2116	2170	AGGGATTTGAGGCAGGAGAT	60.037	20	TTCTTCTTTTACAGTGACAGCGA	59.21	23	150	2054	2203	CGAGAAGAAGCAGGGATTTG	59.948	20	TTCTTCTTTTACAGTGACAGCGA	59.21	23	161	2043	2203	TGACGAAATGACGAAGATCG	59.799	20	TTCTTCTTTTACAGTGACAGCGA	59.21	23	179	2025	2203
c52974.graph_c1	1	c	(AG)7gttttagagagaaaagatttgagaggttttaaagagagaggttttagggagagaaaatattttagaggtt(AG)7	98	1544	1641	TTTGGTGAAGGAAGTGGAGG	60.081	20	CGATCGGAACCATGATCTCT	60.034	20	170	1495	1664	GACCTCCATTTGGTGAAGGA	59.903	20	CGATCGGAACCATGATCTCT	60.034	20	178	1487	1664	TTTGGTGAAGGAAGTGGAGG	60.081	20	ATTCACTCGATTGTGGCTCC	60.081	20	218	1495	1712
c52987.graph_c0	1	c	(A)13ttaaaaaaaatttt(A)12taaaaaaataattt(A)11	64	1725	1788	--
c53044.graph_c2	1	c	(TG)9cttgagtgtgtgtgt(GA)6	45	1277	1321	--
c53247.graph_c0	1	c	(TC)7(GC)8ataaatagggaaaccgccccc(TCT)5	66	1	66	--
c53257.graph_c0	1	c	(TCC)5actttctcccccttgtatagtgtccagatctgcggttcttctttttgtctagggtttttccttttcttgagcctatcagataaaatgc(AG)9	121	2589	2709	TTTATGAGGAACCGGAGCAG	60.206	20	TCCCCTTTTGAGTGAAGAGAA	58.895	21	244	2553	2796	TTTATGAGGAACCGGAGCAG	60.206	20	TTCTTCTCCCCTTTTGAGTGA	58.895	21	250	2553	2802	TTTATGAGGAACCGGAGCAG	60.206	20	TCTTCTCCCCTTTTGAGTGAA	58.895	21	249	2553	2801
c53425.graph_c0	3	c	(AG)6gtagagggag(AT)9	40	2047	2086	ATCTCGGTGCTACCATGGAC	59.957	20	AGAAACCAGCAAGGTTGACG	60.291	20	238	1872	2109	AAGCTCCCCATCTCGCTTAT	60.194	20	GCCAACATCCGAATCATTTT	59.768	20	260	1899	2158	GCCATGGATTCAAATCAAGC	60.423	20	AACCGGGTCTTCCAACTTCT	59.972	20	239	2010	2248
c53562.graph_c0	1	c	(TTC)6tctccccatttc(CT)8	46	1	46	--
c53725.graph_c4	2	c	(TTG)5ttctgccaagagctgcccgtagactctccaaccagactctccatccagtagtcagaatcgaacccccctcctt(CTC)5(CGC)7	124	1730	1853	--
c53727.graph_c0	1	c	(GAA)5gt(GGA)5	32	8	39	--
c53791.graph_c0	1	c	(T)11gtttttgttttttg(T)11	36	134	169	TTTCTGCAGGATTCGGTTCT	59.813	20	ATGGGAGCGTGTGTGTGATA	59.992	20	149	45	193	TTCTGCAGGATTCGGTTCTT	59.813	20	ATGGGAGCGTGTGTGTGATA	59.992	20	148	46	193	TCTCTCGCTAGGGTTTCTCG	59.711	20	ATGGGAGCGTGTGTGTGATA	59.992	20	124	70	193
c53977.graph_c0	1	c	(A)16ggaaaaag(A)16	40	20	59	--
c54005.graph_c0	1	c	(A)10cctagatcttcgccaactagatagaaaattaacaaaaaaatacacgatttaa(T)10	72	1063	1134	GGATCGAGATCTTCAGGCAA	60.303	20	CCATTTTCTCTTCGCTCCTG	59.948	20	224	1016	1239	GGATCGAGATCTTCAGGCAA	60.303	20	CGTCTCCTACCAGGTTTTCG	59.728	20	167	1016	1182	GGATCGAGATCTTCAGGCAA	60.303	20	CCCGTCTCCTACCAGGTTTT	60.353	20	169	1016	1184
c54107.graph_c0	1	c	(TC)6tatataaacaaactgaaatttcagatccacatccaatttccatccctctctctatagtt(TC)6	83	67	149	AACTATGAAGAACCGTGGCG	60.132	20	GCGGAAAAGATTTGATTGGA	60.016	20	207	38	244	AACTATGAAGAACCGTGGCG	60.132	20	TATCGTCACAGCATTGGCAT	60.104	20	249	38	286	AACTATGAAGAACCGTGGCG	60.132	20	ATATCGTCACAGCATTGGCA	60.104	20	250	38	287
c54218.graph_c0	1	c	(CT)8atacaaaaatcccttcttctccgctcatttgcctctcattttcctcgtttatcggactgagaa(AG)8	95	1	95	--
c54268.graph_c0	1	c	(T)12gttttttttgttg(T)12	37	1567	1603	--
c54337.graph_c1	2	c	(GA)9gtgaga(AG)10tccatatgtgagattt(GA)10	80	1512	1591	--
c54508.graph_c0	1	c	(AG)8aaggagaggaaaagaaaaagaagaaat(A)16	59	2487	2545	ACCAACTGGAAATCTCGACG	60.111	20	CTCCTGCTCCCTCTCTCCTT	60.088	20	277	2300	2576	CGACGCTCGCTCTCTATCTT	59.882	20	CTCCTGCTCCCTCTCTCCTT	60.088	20	262	2315	2576	TTCTTCGCTCTCTCGTCACA	59.855	20	CTCCTGCTCCCTCTCTCCTT	60.088	20	244	2333	2576
c54649.graph_c0	1	c	(TGG)5tcaaaatggtcgcgccg(GA)11	54	2996	3049	--
c54739.graph_c1	1	c	(A)11cacaactatggccacaaaacacacacagctaac(A)10	54	269	322	ATCAAAGCAGTTTCGGCTGT	59.882	20	GCCCCCAGCTAGAGATTCTT	59.811	20	280	109	388	AAGCAGTTTCGGCTTGCTTA	60.152	20	CTAGGCCCCCAGCTAGAGAT	59.827	20	240	153	392	AAGCAGTTTCGGCTTGCTTA	60.152	20	TAGGCCCCCAGCTAGAGATT	60.187	20	239	153	391
c54761.graph_c0	2	c	(TC)8tgtgtttctcctttttctatgttcttc(TCT)5	58	3945	4002	GTGGGTGCCCATTACAATTC	60.059	20	CGATGCAACCTCTTAAAGCC	59.845	20	147	3897	4043	GGTGCCGGAGTTATCTTTCA	60.074	20	CGATGCAACCTCTTAAAGCC	59.845	20	228	3816	4043	GTGGGTGCCCATTACAATTC	60.059	20	TCCAATCCACAAACGTACCA	59.816	20	181	3897	4077
c54793.graph_c2	1	c	(A)10gaag(A)10	24	7	30	--
c54806.graph_c0	1	c	(T)10g(T)11ggg(T)10	35	2	36	--
c54944.graph_c1	3	c	(A)16gaaagag(A)16	39	5142	5180	--
c55165.graph_c0	1	c	(TC)7ttttgcgaca(T)14	38	206	243	GGGATCTCCTCGAATTCCTC	59.977	20	TTGGTGCCTGCAGTTGTTAC	59.764	20	131	156	286	CTACCTCCCAACCCTCAACA	59.959	20	TTGGTGCCTGCAGTTGTTAC	59.764	20	171	116	286	GGGATCTCCTCGAATTCCTC	59.977	20	TTTGGTGCCTGCAGTTGTTA	60.293	20	132	156	287
c55331.graph_c1	2	c	(GA)7tcgaagttt(AG)6ggttaatctaatatacaaggaagacaccagggtagagagagaaagggagg(GA)6	97	3224	3320	TTGATTTGGGGAGTCTGGAG	60.042	20	TTCTCTCTCTAAACAGCCCTCAG	59.309	23	280	3073	3352	TTGATTTGGGGAGTCTGGAG	60.042	20	TCTCTCTCTAAACAGCCCTCAG	57.964	22	279	3073	3351	TTTGATTTGGGGAGTCTGGA	60.43	20	TCTCTCTCTAAACAGCCCTCAG	57.964	22	280	3072	3351
c55372.graph_c0	1	c	(CA)6cgcacattaacaaagccacattg(GC)6(AC)7	61	1010	1070	CGGAGGACCTTAAGCCAGTA	59.331	20	AGCAATAGAGTGTTGTTGGCA	58.446	21	157	944	1100	CGGAGGACCTTAAGCCAGTA	59.331	20	CAGCAATAGAGTGTTGTTGGC	58.446	21	158	944	1101	CGGAGGACCTTAAGCCAGTA	59.331	20	GCAATAGAGTGTTGTTGGCA	57.343	20	156	944	1099
c55428.graph_c0	3	c	(T)16attc(T)16	36	1626	1661	--
c55473.graph_c0	1	c	(CCTC)6aaccaagaaagctcacactcagaggttttctttcatc(CT)9	79	1	79	--
c55521.graph_c0	1	c	(A)10gctcaaccttgatccaaatctttcaaattaacaaaatgaaaaaacaaagaactaaattaaagctatgat(GAG)5	94	6557	6650	CGCCTAAATCTCAAGACCCA	60.206	20	ATTGGTAGCTTTGACGACGC	60.278	20	253	6510	6762	CGCCTAAATCTCAAGACCCA	60.206	20	CAAACGAACGTTTCCCTCTC	59.711	20	199	6510	6708	CGCCTAAATCTCAAGACCCA	60.206	20	ATTTGTGACCCCAAACGAAC	59.694	20	210	6510	6719
c55543.graph_c0	1	c	(TC)9tacccaacaaaaaatcaaaatggagtctct(GTC)5	63	1	63	--
c55549.graph_c0	1	c	(AGA)6aggctggctaaatttccataaatctttgcctctaattcagaggattttttagattgaagaacaagatcaatatatacatag(T)10	109	1	109	--
c55634.graph_c0	1	c	(GAA)5aataaggtgtgaaagccacacagcaaggagg(AGA)5	61	329	389	AAAAGCAATCGTGTGAAGCC	60.257	20	GGATTCTCTGGACTTGTGGG	59.505	20	271	254	524	CCAAAAAGCAATCGTGTGAA	59.706	20	GGATTCTCTGGACTTGTGGG	59.505	20	274	251	524	CCAGCAAGGAGAAAGGAGAA	59.545	20	GGATTCTCTGGACTTGTGGG	59.505	20	253	272	524
c55744.graph_c0	2	c	(T)10ctatttgtcttcatgccccctcacatcaggtgtcccttgtttaacaattttggtcatgtactagaactacagttttgg(TAT)5	103	1906	2008	GGGAATAGTAACCACTCGGGA	60.194	21	GATTTCCAGCCTTGTGGTGT	59.973	20	252	1812	2063	GGGAATAGTAACCACTCGGGA	60.194	21	CCTTGTGGTGTGGAGTGCTA	59.745	20	243	1812	2054	GGGAATAGTAACCACTCGGG	58.385	20	GATTTCCAGCCTTGTGGTGT	59.973	20	252	1812	2063
c55935.graph_c0	2	c	(TC)8ttagatctctctggatctctctctatata(TC)10	65	1184	1248	--
c55962.graph_c0	1	c	(CT)7ttctcgccgggggaaaaagtgtgtactgaactgaagcttctttgcataat(A)10	74	1723	1796	CCCAGTACCTCAAAGCGAAG	59.869	20	ACTCTAGGTCAAGGAGGCGG	60.776	20	279	1595	1873	CCCAGTACCTCAAAGCGAAG	59.869	20	CACATTCCCAAGCAATGAAG	59.123	20	228	1595	1822	CTCAAAGCGAAGAGCCATCT	59.717	20	ACTCTAGGTCAAGGAGGCGG	60.776	20	271	1603	1873
c56068.graph_c0	1	c	(T)10ggaaacattgacttgcttggcgtctaactaa(T)10	51	1286	1336	TTTCTTATTTGTTTGGGCGG	59.937	20	ACAGCTTAGACGCCGAGAAA	60.154	20	261	1245	1505	TTTCTTATTTGTTTGGGCGG	59.937	20	CCAACAGTTTAGTCGCCACA	59.758	20	126	1245	1370	TTTCTTATTTGTTTGGGCGG	59.937	20	GCTTAGACGCCGAGAAAGAA	59.73	20	258	1245	1502
c56081.graph_c0	1	c	(AG)10ttctgcttctcttttcctttattaaatttggttcggaagtcgacgtttcctcgtttatcagctgtttgtttcttctgacaa(T)14	115	1	115	--
c56081.graph_c0	2	c	(TA)6t(G)23	36	2648	2683	--
c56089.graph_c2	1	c	(CT)8cccacctatcccttaag(TC)6	45	1	45	--
c56140.graph_c0	1	c	(A)10ccagaatggcgatgtttctgctgcttatattatatatgtatact(GA)8	70	2083	2152	--
c56300.graph_c0	1	c	(TC)7cctctctcttcagacttt(TC)8	48	1	48	--
c56348.graph_c0	1	c	(TC)10tttatatctatatatat(AC)7	51	1	51	--
c56352.graph_c0	1	c	(T)15attttcc(T)13	35	5	39	--
c56415.graph_c0	2	c	(A)12ggagaaaagc(A)10	32	2013	2044	GATCGGAGGGTCGTAATTGA	59.894	20	TTTACAACAACACAGTCCAATTTTT	58.975	25	235	1845	2079	GATTGGAAGGATGAGCAGGA	60.158	20	TTTACAACAACACAGTCCAATTTTT	58.975	25	253	1827	2079	AAGAAATTTGGGGAAGTGGG	60.159	20	TTTACAACAACACAGTCCAATTTTT	58.975	25	144	1936	2079
c56446.graph_c0	1	c	(A)10ggagatgcaacagg(GA)6	36	486	521	TGGATTTCAGCAATAATGGACA	60.323	22	TTGTGCTTCAACAAAGACGG	59.881	20	128	430	557	TGGATTTCAGCAATAATGGACA	60.323	22	ACAAAGACGGACTATCCCCC	60.19	20	118	430	547	GCAATGCCAATAATCAACAAA	58.55	21	ACAAAGACGGACTATCCCCC	60.19	20	278	270	547
c56662.graph_c0	1	c	(AT)9acagaaaatgacatatccggatacataatagatctgctagaaaaaaagtaaaaaag(A)10	84	1	84	--
c56681.graph_c1	3	c	(T)11aagagagttttataattcttcttatgtaaaggatg(T)11	57	4551	4607	TTTGAACCTTTTTGGGATGC	59.916	20	AAAAATTTGCCTTCATTGCTTT	59.194	22	280	4402	4681	TTTGAACCTTTTTGGGATGC	59.916	20	AAAATTTGCCTTCATTGCTTT	57.945	21	279	4402	4680	TTTGAACCTTTTTGGGATGC	59.916	20	AAAAATTTGCCTTCATTGCTT	57.945	21	280	4402	4681
c56763.graph_c0	1	c	(CT)11tctccttcttctgctgctgctgctattctctctctc(CT)6	70	155	224	CAACGCCTCCTTTGCTACTC	60.015	20	CACTGCAGATGCCTGAAAAA	59.988	20	264	109	372	GCCTCCTTTGCTACTCCCTT	59.848	20	CACTGCAGATGCCTGAAAAA	59.988	20	260	113	372	CAACGCCTCCTTTGCTACTC	60.015	20	ACTGAAGAGCCGCCATTAAA	59.845	20	150	109	258
c56789.graph_c3	1	c	(T)14gctcggatctttctttttcttatggttagagatactttcttgtg(T)10	68	361	428	CGAATCCAGATGTCGGTTTT	59.933	20	GCTCGTACAGAGCCTCCACT	59.628	20	155	332	486	CGAATCCAGATGTCGGTTTT	59.933	20	AGCTCGTACAGAGCCTCCAC	59.628	20	156	332	487	CGAATCCAGATGTCGGTTTT	59.933	20	ACAGCTCGTACAGAGCCTCC	59.628	20	158	332	489
c56838.graph_c1	2	c	(A)10gtgaa(T)10atgattttgggagtttctgaggtctagtatttttggtagttaaaatgagtttaatggaatctaaaagttagaaaaggagc(AG)8	121	3772	3892	--
c56857.graph_c0	1	c	(AC)7agcatgacccgaacacaaacttgcagccttattatacctaggttattgtaacacccgcgctttcgaaattccgggtgaaa(T)14	108	80	187	CCATTTGCATCTGCTTGAAA	59.809	20	GCACCCGCGAACTAAAATAC	59.614	20	203	12	214	CCTTCCATTTGCATCTGCTT	60.214	20	GCACCCGCGAACTAAAATAC	59.614	20	207	8	214	CCATTTGCATCTGCTTGAAA	59.809	20	CACCCGCGAACTAAAATACC	59.474	20	202	12	213
c56898.graph_c2	2	c	(A)10ttaaaaaaaatt(A)13tttttttttaat(A)15	62	1428	1489	TGGGGTTCCCTCTTAACATAAA	59.711	22	GGATGTTCCCATGCATACCT	59.635	20	263	1392	1654	AATGGGGTTCCCTCTTAACAT	58.701	21	GGATGTTCCCATGCATACCT	59.635	20	265	1390	1654	TGGGGTTCCCTCTTAACATAA	58.429	21	GGATGTTCCCATGCATACCT	59.635	20	263	1392	1654
c56917.graph_c1	1	c	(GA)9agcagtaagccagagtgaatttgttgcttgtgcagccttttattactattgtatgtgttgcagattt(AG)6	97	1	97	--
c56937.graph_c0	1	c	(GA)8gtgaggtagtgatcgagcgagaggggagaaaccgcaacaacaatcggagagagatgggaaagatccggccgccg(GA)6	102	2246	2347	GGAACCGACGGAAAAGAAAT	60.299	20	ACCCCCTGGAATCTCTCAGT	59.929	20	228	2177	2404	GTGCCTTCCCTCTTTCCAAT	60.443	20	ACCCCCTGGAATCTCTCAGT	59.929	20	186	2219	2404	CGACGGAAAAGAAATATGGC	59.547	20	ACCCCCTGGAATCTCTCAGT	59.929	20	223	2182	2404
c56950.graph_c0	2	c	(TC)6taaatgcttccatttaatatgtatttgggaagataaaaagttggatagttaaaatgacaaaattatctatctatccttattatgtacatgatag(T)13	119	972	1090	--
c57041.graph_c2	2	c	(CCA)5ttgtcaaccaccaccaccactgtca(ACC)6	58	2881	2938	ATTGAATGACTGCCACGACC	60.935	20	GGTGGTAGTTAATGGTGGCG	60.249	20	144	2820	2963	CTGCACATTTGAACTGCTGA	58.571	20	GGTGGTAGTTAATGGTGGCG	60.249	20	183	2781	2963	ACTGCACATTTGAACTGCTGA	59.505	21	GGTGGTAGTTAATGGTGGCG	60.249	20	184	2780	2963
c57048.graph_c0	1	c	(A)10ttatttatcctttcttttgattacatccgggcagagaagagctctctgagtttacaagattttagaggtg(A)10	90	87	176	GCGAGAAGAGAAGAGCGAAA	59.978	20	CATGGATCCGTCTCACACAC	59.962	20	245	15	259	GCGAGAAGAGAAGAGCGAAA	59.978	20	GAAAGAGGATGCCGACTCAG	59.95	20	280	15	294	TGGGAAGCGAGAAGAGAAGA	60.21	20	CATGGATCCGTCTCACACAC	59.962	20	251	9	259
c57123.graph_c0	1	c	(T)12gcaatttagaaggcagagcaattgaactcctttttctatgactaatgttctacatgttatataagagaggaaa(AG)8	101	1667	1767	--
c57137.graph_c0	1	c	(A)10tgatc(AG)8	31	1823	1853	--
c57234.graph_c0	1	c	(A)10tagctaaaagaccagttaatttgttttccttagtttactttctccatctatgtaactg(T)10	78	2066	2143	CCATGCATCACTTGCATCTC	60.233	20	AAAAGCCAACGTGGTGACTC	60.156	20	258	1995	2252	CCATGCATCACTTGCATCTC	60.233	20	GGTGACTCAGGCAAACACAA	59.726	20	246	1995	2240	CCATGCATCACTTGCATCTC	60.233	20	GGCAAACACAACATAAGGCA	59.59	20	237	1995	2231
c57270.graph_c3	1	c	(GA)10gctacagttctggtggaagttggcataatacatgagaaattaggaacccaataacactttttcctgtgaggattccagcagtgg(T)10	114	1	114	--
c57349.graph_c4	1	c	(TCT)6(TAT)7	39	1	39	--
c57352.graph_c0	1	c	(TCT)6tttcaatatccatcgtctcaagaggaaacctaacttcctact(C)10	70	2	71	--
c57389.graph_c2	2	c	(GCT)7(GTT)5	36	725	760	GGATTGAAGGTGCGTTTTGT	59.978	20	ACTGCAGCAACATCAGCAAC	60.064	20	155	631	785	GCGGCACTGTGTCTTTGTAA	59.911	20	ACAGCAACTGCAGCAACATC	60.064	20	230	562	791	GCGGCACTGTGTCTTTGTAA	59.911	20	ACTGCAGCAACATCAGCAAC	60.064	20	224	562	785
c57458.graph_c0	1	c	(CT)6ccctctctctggcgttttggagggttgggcagcagaaggccctca(TC)8	73	180	252	ATCTGCCAACCAAACAGACC	59.973	20	AATCTAGGGTTTCGCGTTCC	60.451	20	275	62	336	GCCAACCAAACAGACCCTAA	59.971	20	AATCTAGGGTTTCGCGTTCC	60.451	20	271	66	336	ATCTGCCAACCAAACAGACC	59.973	20	ATGTACAGGGCAGCAACCAC	60.986	20	237	62	298
c57600.graph_c0	1	c	(T)10cttattcgcatatctgccttggcgactaataaa(T)12	55	1293	1347	AAGTGGAATTGCCAGGACAC	59.973	20	GATTTTAGTCGCCAAGAGCG	59.982	20	186	1253	1438	TGGAATTGCCAGGACACATA	59.924	20	GATTTTAGTCGCCAAGAGCG	59.982	20	183	1256	1438	AAGTGGAATTGCCAGGACAC	59.973	20	AGCCGCCAAACCTTTTTAGT	60.129	20	153	1253	1405
c57608.graph_c0	2	c	(CGA)5tctcctccggcgacgtttcaggtacgcttccgcgaacaaagatgttatt(A)12	76	1415	1490	GCTTTGTGAATCCAAGACCC	59.532	20	GTCTTCTCCTTCTCCCGTCC	60.194	20	279	1332	1610	CTTTGTGAATCCAAGACCCG	60.486	20	GTCTTCTCCTTCTCCCGTCC	60.194	20	278	1333	1610	GCTTTGTGAATCCAAGACCC	59.532	20	GTCCCCCTTCGAGTCAATTT	60.306	20	263	1332	1594
c57621.graph_c2	1	c	(A)10tacaaacaagtatgactagggggagaataatagggaaaagataaaaaataaat(A)11	74	2564	2637	TAGCTGTCAGACGGGCTAGG	60.55	20	GATAGCGGAGTCAATGGTATCT	57.345	22	277	2410	2686	TAGCTGTCAGACGGGCTAGG	60.55	20	AGATAGCGGAGTCAATGGTATC	57.345	22	278	2410	2687	CGCGAGTAGAGGCTGTCAAT	60.559	20	GATAGCGGAGTCAATGGTATCT	57.345	22	256	2431	2686
c57707.graph_c0	1	c	(CTT)6tgtcgtcgccttcttcttattcgcaaatgttttcttcttctttattcttctccttatatggtttttcattttcatcttaaaattttttcttta(TTC)5ttggtaaacaacttctctattactccatcttttatctttcta(TCT)5	183	144	326	TCAACATCCCCTCCTCAATA	57.933	20	CCATCTTCAACCTCTACACTTTCC	60.391	24	280	121	400	ATCAACATCCCCTCCTCAAT	58.242	20	CCTCTACACTTTCCTTAACCTCACA	60.095	25	271	120	390	TATCAACATCCCCTCCTCAA	57.933	20	CCTCTACACTTTCCTTAACCTCACA	60.095	25	272	119	390
c57731.graph_c2	1	c	(CT)8cggattcaa(TC)6	37	429	465	TCTAATGGGATCTCTCCCCC	60.228	20	GCGATTGAGGAGAATGGAGA	60.303	20	223	279	501	CAGTCCCCCTCATTTCAGAC	59.505	20	GAAGAACTTGCGATTGAGGG	59.813	20	246	359	604	AATCGCACCACCTCAGATTT	59.556	20	GCGATTGAGGAGAATGGAGA	60.303	20	201	301	501
c57827.graph_c0	1	c	(T)15aaagaaaaacacaaagaaaaacacctttttgctgtagaaaaagtgcctcagac(A)10	78	1	78	--
c57871.graph_c0	1	c	(A)10cacagacaact(AGA)7	42	1542	1583	--
c57879.graph_c0	1	c	(CTG)6ttgtagtttctcgacgccatcttctcctttc(CTG)5	64	3249	3312	AGGGGATGACCCACATGTAA	60.05	20	CCAAATTTCCCGTCGATTTA	59.767	20	273	3078	3350	TTGGGCTTTGAGGTATCGAC	60.074	20	CCAAATTTCCCGTCGATTTA	59.767	20	210	3141	3350	CGCTGGGATAAGGGAACATA	59.916	20	CCAAATTTCCCGTCGATTTA	59.767	20	245	3106	3350
c57922.graph_c0	1	c	(T)16attttttc(T)16ggtttttta(T)16	65	2772	2836	CCTTGATGGGGAAGTTGTTC	59.381	20	GGAAGTTCCAAAAGCCCAAT	60.299	20	220	2687	2906	CCTTGATGGGGAAGTTGTTC	59.381	20	GCGTTTTCAGAAAGCTGCAT	60.531	20	256	2687	2942	GGATAAGCAGTCCCTGGAAA	59.126	20	GGAAGTTCCAAAAGCCCAAT	60.299	20	271	2636	2906
c57970.graph_c0	1	c	(AG)7ggcggagagagacggggtgcgaccggaaaccgccaaggtaacctagaggcagaaacaaaaccta(AG)8	94	219	312	CAGCCCAACCAGAGAACCTA	60.246	20	ATTTGAGAACGTTGGTTCGG	59.971	20	232	178	409	CCCTTCATTTCCACGTCAAT	59.79	20	AGAAGAATCTACGGCGTCCA	59.836	20	262	109	370	CAGCCCAACCAGAGAACCTA	60.246	20	AGAAGAATCTACGGCGTCCA	59.836	20	193	178	370
c58074.graph_c1	1	c	(A)11ttcaaaatcccaccgcggcttccttcccctcgattcaacttaatgagaacgacgagaagaaccaaaaaaccctagatcgatcgcgagc(GA)6	111	2736	2846	ATGAAAGCAGGGAGAAACCA	59.67	20	GCTTTCTACCAATATACGCACG	58.854	22	278	2596	2873	CATGAAAGCAGGGAGAAACC	59.67	20	GCTTTCTACCAATATACGCACG	58.854	22	279	2595	2873	CCGGAATCAACCAAACAAAA	60.702	20	CGTTGCTTTCTACCAATATACGC	60.057	23	229	2649	2877
c58113.graph_c0	1	c	(AGA)5aacagagtagaagggaaaagaaggctcctggaattaattccaggagccttcttttcccttctactctgt(TTC)5	99	2358	2456	GGAAGAAGAGAAAAAGAAGAAAAATG	59.409	26	GAACAGAGCAGGCCAAAGAC	59.997	20	255	2322	2576	GAACAGAGCAGGCCAAAGAC	59.997	20	GGAAGAAGAGAAAAAGAAGAAAAATG	59.409	26	255	2237	2491	GAGGAAGAAGAGAAAAAGAAGAAAAA	59.203	26	GAACAGAGCAGGCCAAAGAC	59.997	20	257	2320	2576
c58118.graph_c0	1	c	(GAA)5tgttcaggaaaaattaaaacccttttcacaaaaccaaaagacaaaagaaattgatacctgtaacgggagatttgg(GAA)5	105	1662	1766	GGTCTCTCACTCAGATCGGC	59.952	20	GAAGCGTTGTTGGGTTGAAT	59.978	20	206	1626	1831	GGTCTCTCACTCAGATCGGC	59.952	20	TTTCTGTGAAGCGTTGTTGG	59.881	20	213	1626	1838	GGTCTCTCACTCAGATCGGC	59.952	20	GCGTTGTTGGGTTGAATTTT	59.845	20	203	1626	1828
c58159.graph_c0	2	c	(TC)6cgaattccggtcgtcgcatttttttgtgtctagagagagagaaagaccgagggccttcttcagatcttct(TC)9	100	261	360	TGTCATATCGCACTTGGGAA	60.073	20	AGGCCTTTTCGTTCATGTTG	60.11	20	204	210	413	CGGAACGTGTTCCTTCTCTC	59.844	20	AGGCCTTTTCGTTCATGTTG	60.11	20	181	233	413	TGTCATATCGCACTTGGGAA	60.073	20	ATCTTCTTGTGCCTGGCATT	59.7	20	241	210	450
c58167.graph_c0	1	c	(ACC)7actaccaccttgtaattgaatattccccaaattcttcaaagagtaaggggaagaggaagaagcccctccaccttccccaatc(CCA)5	118	1	118	--
c58179.graph_c0	1	c	(T)12gtattttttttta(T)12ctattttttggtgtttttttggtattttttgttattttttag(A)11	90	13	102	--
c58239.graph_c0	1	c	(T)12aatgtacagcctccttgcattcta(T)10	46	319	364	TCCCTTCGGAGATCTTGAAAT	60.025	21	TAACCTGCCCCTTCATTGAC	59.933	20	272	206	477	TCCCTTCGGAGATCTTGAAAT	60.025	21	CAAGTTAACCTGCCCCTTCA	60.103	20	277	206	482	TCCCTTCGGAGATCTTGAAAT	60.025	21	CCCCTTCATTGACCTTGATG	60.309	20	265	206	470
c58327.graph_c0	1	c	(A)16cccaaaaac(A)16ttttttat(A)16ttaaatttat(A)16	91	9	99	--
c58329.graph_c0	2	c	(AC)9aa(AC)8	36	3214	3249	GGGAACGCCTAGAAGATTCA	59.269	20	AAGGTCTTAGGTTCGAATGCAC	59.658	22	195	3080	3274	CTTGAAGCTAGGGAACGCCT	60.884	20	AAGGTCTTAGGTTCGAATGCAC	59.658	22	205	3070	3274	GAAGCTAGGGAACGCCTAGAA	59.994	21	AAGGTCTTAGGTTCGAATGCAC	59.658	22	202	3073	3274
c58331.graph_c0	1	c	(T)15gccg(GA)6	31	1884	1914	AGTCAAGGTGAGCATTCGCT	60.02	20	TGGGAAGGCTCAGTCCTCTA	59.943	20	222	1839	2060	CAATCCAGTCAAGGTGAGCA	59.831	20	TGGGAAGGCTCAGTCCTCTA	59.943	20	228	1833	2060	GGCCTTCTTCAACAATCCAG	59.67	20	TGGGAAGGCTCAGTCCTCTA	59.943	20	240	1821	2060
c58346.graph_c0	1	c	(A)11ggaaattttcactgtgatgagatattaaagataataaataaggatttttatatgcaatgcacaaaaac(T)10	89	102	190	AGTATGAACGGCCTCTTCCG	61.521	20	TGGACAAACAAAAAGGGAGG	59.942	20	179	78	256	GTATGAACGGCCTCTTCCG	60.609	19	TGGACAAACAAAAAGGGAGG	59.942	20	178	79	256	AGTATGAACGGCCTCTTCCG	61.521	20	CAAACAAAAAGGGAGGGGAT	60.159	20	175	78	252
c58387.graph_c0	1	c	(T)10ctttatttttgggggtta(T)10	38	62	99	CGCTAATCTACACGCCCATT	60.117	20	CACCTCTTCCAAGAACTCGC	59.989	20	266	0	265	CGCTAATCTACACGCCCATT	60.117	20	GCACCTCTTCCAAGAACTCG	59.989	20	267	0	266	CGCTAATCTACACGCCCATT	60.117	20	GAAGCCGAGCGTACAGAAAC	60.022	20	215	0	214
c58564.graph_c0	1	c	(T)13atg(A)10	26	26	51	--
c58564.graph_c0	3	c	(A)10cttaaaataggaagaagatttgggtccccctctgatttggatattcagaggggtacccctcaaatttcacga(T)10	92	887	978	GTCTGGGAGGAAGTCTGCTG	59.986	20	CATGGTATCAAAGCAAAACCAA	59.868	22	189	831	1019	GTCTGGGAGGAAGTCTGCTG	59.986	20	AACCAAAGATTGTGAAAAGGGA	59.85	22	173	831	1003	AGATTTCCGAATGATGGTCG	59.894	20	CATGGTATCAAAGCAAAACCAA	59.868	22	247	773	1019
c58576.graph_c0	1	c	(TC)9ta(TC)9	38	936	973	TTTTCTCTGCTTCGCTGTCA	59.864	20	CTGCTCTGCACATGTTTTCC	59.445	20	255	899	1153	TTTTCTCTGCTTCGCTGTCA	59.864	20	TGCTCTGCACATGTTTTCCT	59.445	20	254	899	1152	TTTTCTCTGCTTCGCTGTCA	59.864	20	CCTCCAATCTAGCAATGCCT	59.292	20	128	899	1026
c58598.graph_c0	1	c	(T)16attttttg(T)16ac(T)16attttttaa(T)16	83	2891	2973	--
c58662.graph_c0	2	c	(A)10tgcagaaagaagaaagtagaacgaagaagcacaggttccttcttctccgcccgtttac(A)10	78	833	910	CTTTGGCCCGAGGAAACTAT	60.443	20	GGACGTTCCCTCTTCCTTCT	59.676	20	279	688	966	GCGGATCTTCTTCCTGAGC	60.05	19	TGGTCTGTGAGATGTGCCTC	59.827	20	208	783	990	GAAACTATCGCCCGAGGAAC	60.959	20	GGACGTTCCCTCTTCCTTCT	59.676	20	267	700	966
c58687.graph_c0	1	c	(CT)8atctctccttctctgaatttgtttccctcatttctcatatcccattaac(AG)6	77	1	77	--
c58944.graph_c0	1	c	(AG)7ccctaggagctaatttttacttaaatatgaggggagggacttgcaaatctcgtggagagagggagagaaaaagtagggagagaaaaagagagttgtgtga(AG)9	132	91	222	GAGAGAACGAACTAGAAGAAGAATCC	59.51	26	CTCCTGCATCTCATCCATCA	59.743	20	223	41	263	GAGAGAACGAACTAGAAGAAGAATCC	59.51	26	ATCACTCTCTCTCCCTCCCC	59.619	20	207	41	247	GAGAGAACGAACTAGAAGAAGAATCC	59.51	26	TCCTGCATCTCATCCATCAC	59.591	20	222	41	262
c58944.graph_c0	3	c	(AG)7taggtgctttgcatgagaacaaaaagaggaaatagggagcgagaaagtagggtt(AG)9	86	503	588	GAGTTGGGGAGAAGGGAGAG	60.186	20	TTTCAGCCAAGCCAAGTTTC	60.365	20	256	404	659	GAGAGTTGGGGAGAAGGGAG	60.186	20	TTTCAGCCAAGCCAAGTTTC	60.365	20	258	402	659	GAGAGAGTTGGGGAGAAGGG	60.186	20	TTTCAGCCAAGCCAAGTTTC	60.365	20	260	400	659
c58956.graph_c2	1	c	(TC)8tt(TA)9	36	1	36	--
c59012.graph_c1	3	c	(T)11cttttttttc(T)15atttttttc(T)16	61	4817	4877	--
c59138.graph_c1	2	c	(TC)6(TA)6	24	2142	2165	--
c59239.graph_c2	2	c	(G)15ttgggttt(G)20	43	4848	4890	--
c59255.graph_c0	1	c	(GAT)5gaattcctttgaattttaaggacgacggtga(T)15	61	93	153	TGTACCGATGATTTCCCTCTG	59.94	21	ATCCCAAACAAGGGACTGTG	59.82	20	249	69	317	TGTGTACCGATGATTTCCCTC	59.805	21	ATCCCAAACAAGGGACTGTG	59.82	20	251	67	317	TGTACCGATGATTTCCCTCTG	59.94	21	CCCAAACAAGGGACTGTGAG	60.536	20	247	69	315
c59288.graph_c0	1	c	(T)15cgttttttg(T)16	40	10	49	--
c59311.graph_c0	1	c	(CT)10tcgttttaccacgtctcccggctacaataatctcttcacaacc(CT)6	75	2	76	--
c59317.graph_c3	1	c	(GA)7agggcgtcaaacagcaaaatgggaaaatgggttccttccatatcatctccaggaaatggccgccgagcagtggtgggtcgtcgtcgtt(GGC)7	123	344	466	GCAGAGCTAAAATGGCATCA	59.019	20	AAGGGCTTGGCTATCGACTT	60.228	20	191	301	491	AGCAGAGCTAAAATGGCATCA	59.996	21	AAGGGCTTGGCTATCGACTT	60.228	20	192	300	491	GCAGAGCTAAAATGGCATCAC	59.866	21	AAGGGCTTGGCTATCGACTT	60.228	20	191	301	491
c59383.graph_c0	2	c	(TAT)5tagaacaagagggtactgtctttagtgttttgattcatttcaa(CT)7	72	4739	4810	--
c59413.graph_c0	1	c	(A)11tctatggagagagataaagtgtagtaatcag(A)10	52	3408	3459	ACAGGAGGGTGAGGAGGATT	59.929	20	TGACAATCGATTTGACACTCG	59.707	21	238	3268	3505	TGTTTTCTCCAATTGGGTCC	59.767	20	TGACAATCGATTTGACACTCG	59.707	21	182	3324	3505	TGATCTTGGGTCCCCTATTG	59.744	20	TGACAATCGATTTGACACTCG	59.707	21	273	3233	3505
c59488.graph_c0	1	c	(AG)7ggagaggagagagaaatgggtggaggtttatt(GGA)6	64	3904	3967	AAAGGGGAAAAGCAACCACT	59.976	20	TTGCTCGAAAACTTCTCGCT	60.27	20	187	3873	4059	ATAATACAAAGAGGCCCCCG	60.164	20	TTGCTCGAAAACTTCTCGCT	60.27	20	254	3806	4059	AAAAGGGGAAAAGCAACCAC	60.332	20	TTGCTCGAAAACTTCTCGCT	60.27	20	188	3872	4059
c59502.graph_c1	1	c	(CAC)5ctttatatggatgaaagaatgagagataatccaaagggcatccccactcccagccccactcctttctttaggtctttccctct(TC)9	116	69	184	AGGGTGAGGCTGAAACAAAA	59.711	20	CCTTGGATCTGGTGATGGAT	59.737	20	231	14	244	AAGGGTGAGGCTGAAACAAA	59.711	20	CCTTGGATCTGGTGATGGAT	59.737	20	232	13	244	AGGGTGAGGCTGAAACAAAA	59.711	20	ACCCAATCGCCATTGATTAC	59.651	20	260	14	273
c59517.graph_c0	1	c	(C)10aggtttagtttatttcggataagtccccgagggacttatctcttcccaaaaaggccctatcctag(T)13	88	214	301	AGTTTAAGTTGGGAGGGGGA	59.799	20	TGTGGGTCTAGGGTCTTTGG	59.959	20	171	186	356	TTAAGTTGGGAGGGGGATTT	59.639	20	TGTGGGTCTAGGGTCTTTGG	59.959	20	168	189	356	TTTAAGTTGGGAGGGGGATT	59.639	20	TGTGGGTCTAGGGTCTTTGG	59.959	20	169	188	356
c59546.graph_c1	1	c	(T)19aaaatat(A)16	42	3	44	--
c59611.graph_c0	1	c	(A)10tggaagcttgcat(AG)6	35	3901	3935	AAGAGATTGGGCAAAAGGGT	59.94	20	TTAACCTCTTGCAGCGGAGT	60.015	20	280	3846	4125	GGCTGGAACTGAAAGTGCTC	59.997	20	ATCGCTCCCCTCTGTTTCTT	60.212	20	206	3754	3959	GGCTGGAACTGAAAGTGCTC	59.997	20	AATCGCTCCCCTCTGTTTCT	60.212	20	207	3754	3960
c59669.graph_c1	1	c	(AC)6(GA)6	24	940	963	AAAAAGATGAGTGACCCGGA	59.526	20	TTCACAGGCTTCCTCTGGAT	59.803	20	164	874	1037	CGCAGATCTGGACATTCCTC	60.769	20	TTCACAGGCTTCCTCTGGAT	59.803	20	221	817	1037	TCGCAGATCTGGACATTCCT	60.769	20	TTCACAGGCTTCCTCTGGAT	59.803	20	222	816	1037
c59688.graph_c0	1	c	(TC)8gg(TC)8	34	1	34	--
c59742.graph_c0	1	c	(G)12tgggt(G)13	30	1	30	--
c59773.graph_c1	1	c	(A)15taaaaaaag(A)16ccaaaaaac(A)16tc(A)16caaaaagat(A)16taaaaacac(A)10	127	1	127	--
c59899.graph_c0	2	c	(GAC)5aagatccgatcaagtgactcaaaaaa(CTC)7	62	2853	2914	CTCGTCGTTGTCGGAAGAAC	60.833	20	GGGGTAGATGAACCCCAAGT	60.052	20	201	2827	3027	CTCGTCGTTGTCGGAAGAA	59.968	19	GGGGTAGATGAACCCCAAGT	60.052	20	201	2827	3027	AAATTGGGCATGGGGAATA	59.965	19	GGGGTAGATGAACCCCAAGT	60.052	20	272	2756	3027
c59902.graph_c0	1	c	(TCT)7ctcttctgtggcgattttaagagagagaaacgacgggagagaagaaactcttttgagttttgaaagcgaaatttaaactctcc(CT)9	122	3086	3207	--
c59964.graph_c0	2	c	(A)10gcccccaaaagcttaaagat(CAC)5	45	286	330	TTATGGAACCCCCATTCAAA	59.988	20	TATGCAGCAGATGAGGATGC	59.939	20	279	169	447	GCATTTTCCCATAACATGGC	60.161	20	GCCATCTGACAAGGCTCTTC	59.957	20	252	251	502	GCATTTTCCCATAACATGGC	60.161	20	TATGCAGCAGATGAGGATGC	59.939	20	197	251	447
c59981.graph_c0	1	c	(GA)11ggtaaacgaagcagaaccagtagagagaaccaga(AG)7	70	1	70	--
c60086.graph_c0	1	c	(CT)6ca(TC)6	26	381	406	TTGAAGCGATTGATTTTCCC	60.016	20	TTCTTCATGGCTCCCATCTC	60.158	20	159	287	445	GAAGCGATTGATTTTCCCAA	60.016	20	TTCTTCATGGCTCCCATCTC	60.158	20	157	289	445	GAGACACGATGGGGCTAAAA	60.074	20	TTCTTCATGGCTCCCATCTC	60.158	20	257	189	445
c60108.graph_c0	1	c	(TC)9ttga(T)10	32	2	33	--
c60165.graph_c0	1	c	(CT)6aatttctactacccc(CT)7aaattctactacta(CT)8agatctctctctaga(TC)7	100	108	207	TCCCACACCTCAAACTCACA	60.129	20	TTCCAATCCAAATCCACCAT	59.991	20	266	85	350	TCCCACACCTCAAACTCACA	60.129	20	CCAAATCCACCATCTTGACC	60.173	20	259	85	343	TACTTTCCCGTCTTCCCACA	60.486	20	TTCCAATCCAAATCCACCAT	59.991	20	279	72	350
c60191.graph_c0	2	c	(G)21aaaaa(G)23	49	1626	1674	--
c60196.graph_c0	1	c	(T)11ggtatcttgtaactttataattttttcattcgcttgtctcttcacaaatgcacaactgc(A)10	80	1	80	--
c60332.graph_c0	1	c	(A)10tgtttgtcattaggcttttctctctctagaatatttttctaatctccatgtgagcttgagcttctgagctttcccccaatctctccttttttttcctg(CT)9agatctttatgggcagaaatccttagaccaatattcta(CT)6ca(CT)6	190	202	391	TTTTTCCCTGTCCCTCCTTC	60.414	20	CGGAGCAGAGACTGTAAACG	58.675	20	277	168	444	CTTTTTCCCTGTCCCTCCTT	59.548	20	CGGAGCAGAGACTGTAAACG	58.675	20	278	167	444	TTTTTCCCTGTCCCTCCTTC	60.414	20	ACGGAGCAGAGACTGTAAACG	59.553	21	278	168	445
c60364.graph_c0	2	c	(T)10c(T)10	21	399	419	CGCCATATCGTAAATTGCCT	59.95	20	GCTCCTTTCCCCAAAACTTC	60.053	20	264	308	571	CGCCATATCGTAAATTGCCT	59.95	20	TCCTTTCCCCAAAACTTCCT	59.912	20	262	308	569	CGCCATATCGTAAATTGCCT	59.95	20	CTCCTTTCCCCAAAACTTCC	59.912	20	263	308	570
c60371.graph_c0	2	c	(T)10aattaagcattaatttttgggagt(A)10	44	1759	1802	--
c60374.graph_c0	1	c	(CT)8tccgctactgctcttttctctctctactgtgtttcttcagctttgtataactgagagagaaagagac(AG)8	99	2348	2446	--
c60401.graph_c0	1	c	(CCT)5ccccctc(CT)10	42	75	116	CCACATTCTCTCCTATCCGC	59.653	20	CAATGGCTGTTCGTGACATC	60.12	20	178	24	201	GCCACATTCTCTCCTATCCG	59.653	20	CAATGGCTGTTCGTGACATC	60.12	20	179	23	201	CCACATTCTCTCCTATCCGC	59.653	20	ATGGCTGTTCGTGACATCTG	59.707	20	176	24	199
c60421.graph_c0	1	c	(CT)9cgcttcaatggcggcttccactgcttctcttgcagcccttttctc(CT)6	75	5	79	--
c60467.graph_c0	1	c	(CT)6tt(CA)9	32	844	875	CTTTGTGGGTGGTGGAAGAT	59.82	20	GCCATTTGGGATGAAATCAC	60.141	20	229	765	993	TTTGTGGGTGGTGGAAGATT	60.21	20	GCCATTTGGGATGAAATCAC	60.141	20	228	766	993	GGGGCTGAATGATGAAAGAA	60.014	20	TGTTTTGGATAAAGGTGGGG	59.657	20	270	700	969
c60511.graph_c0	1	c	(TC)6tgg(T)10	25	55	79	AGTTCTTCTCTTCCCGAGGC	59.957	20	CGAGGAGATCGTCGTCTAGG	59.966	20	253	27	279	AGTTCTTCTCTTCCCGAGGC	59.957	20	TAGATCTCCACCGTCGATCC	60.034	20	179	27	205	AGTTCTTCTCTTCCCGAGGC	59.957	20	GTCTTCTTCTCGTGGATCGC	59.957	20	158	27	184
c60580.graph_c0	1	c	(AAG)5ggggaagagaagaaatgggagatttgaattggaaagagtagaaagatagagtgaggtatataaggaggaagagatac(AG)6	104	1422	1525	TGAGATGGAGAGCCGAGACT	60.096	20	CTGCCATCCTTCTCGGAAC	60.753	19	189	1376	1564	AGAGCCGAGACTTCGTTGAC	59.604	20	CTGCCATCCTTCTCGGAAC	60.753	19	181	1384	1564	GTTGACCATATCCACGGGAA	60.582	20	CTGCCATCCTTCTCGGAAC	60.753	19	167	1398	1564
c60629.graph_c0	1	c	(GAT)6gacgatgatgaagaagatgatgacgaggaggagtttgaagaagttcctccttcagctcctcagatacaaactatagaa(GAT)5	111	364	474	TGATGATGTGGAGGAGGTTG	59.473	20	ATCGGTATCATCTCCATCGC	59.884	20	232	326	557	TGATGATGATGTGGAGGAGG	59.425	20	ATCGGTATCATCTCCATCGC	59.884	20	235	323	557	ACATGATGTGGAGGTCATCG	59.345	20	ATCGGTATCATCTCCATCGC	59.884	20	256	302	557
c60659.graph_c0	1	c	(T)10ctatcatgtgtaggttaaatgttgtg(T)10	46	1494	1539	TGTTGATGTTTGTAGGGAGGC	59.985	21	TTCCTTGAACAACTGAGGAGC	59.463	21	142	1432	1573	GCATTTGAGGAATGATTTGGA	59.893	21	TTCCTTGAACAACTGAGGAGC	59.463	21	226	1348	1573	CAGGAGAATTGCATTTGAGGA	60.199	21	TTCCTTGAACAACTGAGGAGC	59.463	21	236	1338	1573
c60662.graph_c0	1	c	(AG)6tggctgaaattgagtatgtcgggcgtgaaggtagagagaaggagagctcttgcagagggcgccatggcctccgagat(TC)6ttcgattcgatttgggttttta(T)11	134	1460	1593	GGAGGAAGAGGAGATGAGGC	60.3	20	TTAGGTTGGGTGGTAGGCTG	59.986	20	207	1430	1636	GGAGGAAGAGGAGATGAGGC	60.3	20	TGTTAGGTTGGGTGGTAGGC	59.853	20	209	1430	1638	GGAGGAAGAGGAGATGAGGC	60.3	20	AGGCTGGTAGCAGCGTTAAG	59.677	20	193	1430	1622
c60752.graph_c0	1	c	(CT)6ttctctttctctctacaccgcagccatggccgctgcgtccacctcctccactttctctctcttcttctgcatttcctct(CTC)5	106	1	106	--
c60879.graph_c0	1	c	(TC)7ccatccaatcctccctctctatctagtatctaccccacattccccgcccaactatagccgcca(CT)10	97	28	124	TTCCTATTCCGATTCAAATTCC	59.296	22	TGGAGTGAGATAGGGGGATG	59.879	20	218	2	219	TTCCTATTCCGATTCAAATTCC	59.296	22	AGCGAGTGGTGGAGTGAGAT	59.866	20	227	2	228	TTCCTATTCCGATTCAAATTCC	59.296	22	AATTGCGGTGGAAGTGAGAG	60.255	20	156	2	157
c60885.graph_c0	1	c	(GA)8gggggtgggagttgggatcgcaa(AG)11	61	1458	1518	--
c60896.graph_c0	1	c	(CT)7atcccgcctttcctca(CT)6	42	73	114	AGTTCCCCACCCAACCTAAC	60.088	20	TAGGGTTCCGGAGAAGGTTT	59.934	20	259	26	284	AGTTCCCCACCCAACCTAAC	60.088	20	TCTAGGGTTCCGGAGAAGGT	60.067	20	261	26	286	AGTTCCCCACCCAACCTAAC	60.088	20	AAGCTCAGATCTGCGGAAAA	60.096	20	215	26	240
c60927.graph_c0	1	c	(T)10cca(T)10	23	119	141	TAGAAAGTCTGCCTTGCTGC	58.406	20	ACCGATGCTGGGTTATTTTG	59.823	20	140	66	205	TAGAAAGTCTGCCTTGCTGC	58.406	20	GGAGTCTTCTTTTGGAGGGC	60.19	20	100	66	165	TAGAAAGTCTGCCTTGCTGC	58.406	20	GGACAGGGAATGGAATGAAA	59.727	20	265	66	330
c60971.graph_c0	1	c	(AG)9aaaacatgcccgctcagaagcgctctgcttcagatatggaga(ACG)7	81	94	174	ATTTCAGGCCTCCGAATTTT	59.909	20	ATGAATTCGTCTTTGTCGCC	60.081	20	251	23	273	ATTTCAGGCCTCCGAATTTT	59.909	20	TGCTGTTCTTGGTGCTCTTG	60.175	20	200	23	222	CCATTCTCTCCCACGAGAAG	59.797	20	ATGAATTCGTCTTTGTCGCC	60.081	20	216	58	273
c61036.graph_c0	1	c	(A)13tacagaaaactaaatggcgaaagtacccaaagcttcctccaccctt(CTC)6	77	45	121	GATCAGCAAATCCAATTCCC	59.324	20	CGGAGATTAGATCCGTGGAA	60.029	20	178	4	181	CCAATTCCCTAACCTGGAGC	60.817	20	CGGAGATTAGATCCGTGGAA	60.029	20	167	15	181	GATCAGCAAATCCAATTCCC	59.324	20	TGATGGTCGGAAGATACCGT	60.34	20	198	4	201
c61056.graph_c0	1	c	(GA)6gtgagt(GA)7	32	1160	1191	--
c61080.graph_c0	1	c	(CT)7ttgccttacacacctttctcacccaccatctctaatc(CT)7	65	14	78	--
c61156.graph_c0	1	c	(GA)9gttgaattggcggagaagaagagtatctcttgaatttacagagcttctc(T)10	77	1	77	--
c61167.graph_c0	1	c	(A)11cctaataaaggctcccaatccctagggtttcaaaatcgaccatttcaatccgaatt(TC)7	81	40	120	TCTTCGGTCAGAAGTCCCAC	60.238	20	GCGGATTTCCTCCGTAGTTT	60.451	20	225	4	228	TCTTCGGTCAGAAGTCCCAC	60.238	20	CACGGATTGAAATATGGGGA	60.523	20	280	4	283	ATCTTCGGTCAGAAGTCCCA	59.655	20	GCGGATTTCCTCCGTAGTTT	60.451	20	226	3	228
c61193.graph_c0	1	c	(T)10catatgttaattttatttttagagttagctgctttgtaaatcgatctctaa(GAGG)5	81	455	535	GCTCCTCCAACTCACTCGTC	59.993	20	ACCACCATTGCTTGCTTTTC	60.118	20	280	310	589	CCAGGTTCTGTACCCGCTAA	60.125	20	ACCACCATTGCTTGCTTTTC	60.118	20	218	372	589	GCTCCTCCAACTCACTCGTC	59.993	20	CCACCATTGCTTGCTTTTCT	60.249	20	279	310	588
c61284.graph_c0	1	c	(AG)8gcct(AG)11	42	1604	1645	--
c61296.graph_c0	1	c	(TC)7ctctacttcttcttctctcctatttctcctgtctcttctagatcgctttatctctcttcttgtttaccgtttattcttttctctctcttcttcttg(CT)6ccttatccttctgattgtattttctctctctccttctttgatgtttcttcttttctctggttctcgttttctctctctct(TC)6	214	718	931	GGAGCCGCAGCTGTTAAA	60.096	18	GAGCCAGACGGAGGAGTAGA	59.555	20	275	689	963	GCAGCTGTTAAAAGGCGAG	58.81	19	GAGCCAGACGGAGGAGTAGA	59.555	20	269	695	963	CAGCTGTTAAAAGGCGAGC	58.81	19	GAGCCAGACGGAGGAGTAGA	59.555	20	268	696	963
c61310.graph_c0	1	c	(G)12t(G)11	24	1	24	--
c61363.graph_c0	1	c	(TC)6tgttacg(CT)6	31	2345	2375	CTCCAAGGATCTTTTGCTCG	59.948	20	GTCGCCCAGCTGTGTCTT	59.988	18	220	2189	2408	TCCAAGGATCTTTTGCTCGT	59.813	20	GTCGCCCAGCTGTGTCTT	59.988	18	219	2190	2408	CCAAGGATCTTTTGCTCGTC	59.813	20	GTCGCCCAGCTGTGTCTT	59.988	18	218	2191	2408
c61503.graph_c0	1	c	(CT)6caagttaaaaaaata(T)10	37	98	134	GCCGTCTCTCATTCCCCTAT	60.431	20	GGATCAGCAGCTAGTCCAGG	59.973	20	153	42	194	GCCGTCTCTCATTCCCCTAT	60.431	20	GATCAGCAGCTAGTCCAGGC	60.127	20	152	42	193	AAAAGCCGTCTCTCATTCCC	60.578	20	GGATCAGCAGCTAGTCCAGG	59.973	20	157	38	194
c61513.graph_c0	1	c	(A)10tctggagaaatactccaaaatcgataagagaagagaccggtgaaggatccggcgagtgatttaaaggccaaaaatctgaaatttccctttttttc(A)11	116	955	1070	CTCTTCGTTCGGAGATTTGG	59.807	20	TTTTCGGAATAAGCACCGAC	60.074	20	275	835	1109	CTGCTCTGCTGAATAACGCA	60.302	20	TTTTCGGAATAAGCACCGAC	60.074	20	249	861	1109	CTCTTCGTTCGGAGATTTGG	59.807	20	TCTTTTCGGAATAAGCACCG	60.202	20	277	835	1111
c61519.graph_c0	1	c	(T)10cattttctatcatctattgtttttcttctaaagaaaatggaaaaatgggtaaataagtg(A)10	79	1393	1471	TTCCATCAACGTCTGGATCA	60.048	20	TCTCTCCAAACCCGAAAATG	60.044	20	256	1298	1553	TTCCATCAACGTCTGGATCA	60.048	20	ATGCAACGCTCAGCACATAC	59.902	20	239	1298	1536	AGGTTCAACAAAGAGCACGG	60.291	20	TCTCTCCAAACCCGAAAATG	60.044	20	237	1317	1553
c61575.graph_c0	1	c	(AG)8aaggggttctgaattctgatggcaacagtccacaacacccacaaaccctaacactgtaacactggaacact(TC)6	99	118	216	ACGAATGGCCTACACGCTAC	60.162	20	CTCCCCTCTTCTTTCAAGGC	60.319	20	272	37	308	ACGAATGGCCTACACGCTAC	60.162	20	TCCCCTCTTCTTTCAAGGCT	60.319	20	271	37	307	CGAATGGCCTACACGCTACT	60.292	20	CTCCCCTCTTCTTTCAAGGC	60.319	20	271	38	308
c61626.graph_c0	1	c	(A)10gtaccctcttttgctttcctttttttaaatctaaaatcttgaagagtaattaataattacatacgaatgattgtacgaatgattgaaagattt(A)10tcatataaataaattaatttgagagaggagcgagactgaggagaggcggactcgttgcagagaggggagaagaaatacgctgccaccgactgga(T)12	219	1629	1847	--
c61726.graph_c0	1	c	(TC)6actctctctctccaacatgagcagaatttagttttctttctc(A)12	66	97	162	CGCTCCATCGTTCTTCTTCT	59.574	20	TCTTAGAGGTGTTCCCGTGG	60.103	20	185	64	248	CGCTCCATCGTTCTTCTTCT	59.574	20	AATTCCGGAGATTGCAGGTA	59.528	20	140	64	203	CGCTCCATCGTTCTTCTTCT	59.574	20	GGTTGTAGGGGAATCGGAAC	60.558	20	256	64	319
c61825.graph_c0	1	c	(AG)10atgtttctcatggccgaacatggtatttgaaagataagattaggagagagagaagagagaa(AG)6	93	1	93	--
c61882.graph_c0	1	c	(A)10tggaagtgaaagaaaagggatttcttctatgcaaa(TC)6tagcgaaaatgtagggggtggagaaaaagatataagaaggaagagc(GA)9	121	1812	1932	--
c61963.graph_c0	1	c	(CTG)5cttctcctcccgaggactgaagtcaggttggtggtgacatgatccaagtacccaactgccatgaaagatgagagggag(CT)6	105	927	1031	GGGAAGAGGAGAAGAGGTGG	60.186	20	TACTCATTGGGGTGCATTGA	59.924	20	170	886	1055	CGAAACCTCTTTCGGAGTCA	60.366	20	TACTCATTGGGGTGCATTGA	59.924	20	269	787	1055	GGGAAGAGGAGAAGAGGTGG	60.186	20	TTACTCATTGGGGTGCATTG	59.395	20	171	886	1056
c62055.graph_c0	1	c	(CCA)5ggtccaccacgagagagagggagagaaagaaacccttaaaaaagg(A)10	70	167	236	AGATTCTTCCACCACCATCG	59.927	20	CGAATCCTCGATTTGGAAAA	60.009	20	210	128	337	GTTGTTGTTGCTGTCGTTGG	60.199	20	CGAATCCTCGATTTGGAAAA	60.009	20	279	59	337	TTGTTGTTGCTGTCGTTGGT	60.199	20	CGAATCCTCGATTTGGAAAA	60.009	20	278	60	337
c62064.graph_c0	1	c	(TCG)5gatttcgtgtcgga(GCT)5	44	1734	1777	GAAAAGTCGCCGGAATATGA	60.038	20	AGAGGCGGAGGAAGAAGAAG	60.088	20	239	1644	1882	GAAAAGTCGCCGGAATATGA	60.038	20	AGAGAGGGAGGAGGTGCAAT	60.216	20	188	1644	1831	GAAAAGTCGCCGGAATATGA	60.038	20	GAAAGAGAGGGAGGAGGTGC	60.336	20	191	1644	1834
c62124.graph_c0	1	c	(A)10ccctccaagagagggaatcaaattggaatt(A)12	52	1188	1239	CGGAGAAGTCGTCAGACACA	60.022	20	ACCACTACCTTCGCCACATC	59.997	20	262	1088	1349	CGGAGAAGTCGTCAGACACA	60.022	20	TTACCACCACTACCTTCGCC	59.993	20	267	1088	1354	ATCTTCCAAATCCTTCCGCT	60.039	20	ACCACTACCTTCGCCACATC	59.997	20	243	1107	1349
c62131.graph_c0	1	c	(AAT)5acagttacaataaaatcaccagatatcaacttgaaggcttacaaggacagatatcatcacctca(T)14	93	39	131	--
c62375.graph_c0	1	c	(CT)7tccttcctgcttcagatctgagcaaactct(AG)7aagcattttt(AG)6	80	87	166	GTAAAACCAAACGAAACGCC	59.496	20	CCTGTTCAGGTCGAATTGGT	59.966	20	231	38	268	GGTAAAACCAAACGAAACGC	59.496	20	CCTGTTCAGGTCGAATTGGT	59.966	20	232	37	268	GGGTAAAACCAAACGAAACG	59.357	20	CCTGTTCAGGTCGAATTGGT	59.966	20	233	36	268
c62476.graph_c0	1	c	(TC)6taactcgaggaagacgatgatgaaaaggctttctggtctaaaattcccttccttga(TCC)5	83	60	142	AACTCCCTCCTGCCATCTCT	60.216	20	TTGCAAGAATCAATGGTGGA	60.049	20	169	7	175	ACTCCCTCCTGCCATCTCTT	60.216	20	TTGCAAGAATCAATGGTGGA	60.049	20	168	8	175	CAACCACACAGAAACCCACA	60.454	20	TTGCAAGAATCAATGGTGGA	60.049	20	142	34	175
c62514.graph_c0	3	c	(AG)8aagagaagaagctgggtttgtttggttgggcaagagagaataa(AG)6	71	1007	1077	--
c62601.graph_c0	1	c	(A)10gtgtgtgaacatcacatcccacagttactacacaagccccagatggaaaatccaagagattttaagctgggaaatt(A)12	98	86	183	CAAAAGATTTCCCATGAACAG	57.205	21	GGACATTACGTCCTCCTCCA	59.927	20	276	58	333	CAAAAGATTTCCCATGAACAG	57.205	21	TGGGACATTACGTCCTCCTC	59.927	20	278	58	335	ACAAAAGATTTCCCATGAACAG	58.098	22	GGACATTACGTCCTCCTCCA	59.927	20	277	57	333
c62668.graph_c0	1	c	(T)10aaatagacgtcgattgtcatgaaacaaataggatcgaccactataaggagtatatactaccatccattatcccatataactgtttctc(AT)6	110	320	429	GGGATGACTTTTTCGAGACG	59.67	20	CCAGGTTACTAGATTTGGATGTTG	58.992	24	240	226	465	TCGAGACGTAAACGATATCCAA	59.609	22	CCTGCTACTATTCACCAACAGC	58.93	22	272	238	509	GGGATGACTTTTTCGAGACG	59.67	20	CCAGGTTACTAGATTTGGATGTTGT	59.732	25	240	226	465
c62727.graph_c0	1	c	(A)10tcatttcttgaaatattttcgattttcgatttgaatccgcgacagccgctctcctcttg(TC)8	85	131	215	ATCCGGGAATCCCAAAATAC	59.852	20	AGGACAAACGGACGAATCAC	59.973	20	190	71	260	AATCCGGGAATCCCAAAATA	60.329	20	AGGACAAACGGACGAATCAC	59.973	20	191	70	260	ATCCGGGAATCCCAAAATAC	59.852	20	TACTCCTCCATGCGAACTCC	60.218	20	277	71	347
c62887.graph_c0	1	c	(CT)8catctatctca(TC)6	39	98	136	TGACCACATTATCCAACACCA	59.682	21	TCTTCGCTTTGACTTGCAGA	59.864	20	131	68	198	TGACCACATTATCCAACACCA	59.682	21	AGCTTTTTCCGGTCCTCTTC	59.827	20	265	68	332	TGACCACATTATCCAACACCA	59.682	21	CGCTTTGACTTGCAGAGTTG	59.781	20	127	68	194
c65758.graph_c0	1	c	(CA)7ttacccatattttgttagttatttttcattattgcttacctgtacttttatttgga(T)10	80	11	90	--
c23723.graph_c0	2	c*	(CT)7(CTCC)6*ctctctgagtttcagagctcagatacagtagagaagt(TC)6	85	297	381	CTTTCCTCTCACCCACCAAC	59.549	20	ATTGGGTTGGCTTCTGACAT	59.41	20	270	269	538	CTTTCCTCTCACCCACCAAC	59.549	20	CTTGATTGGGTTGGCTTCTG	60.626	20	274	269	542	CCACCCACTCTGAACAATCC	60.363	20	GCTTGCTGCTGCAGAGATTT	60.827	20	219	222	440
c30329.graph_c0	3	c*	(CT)6(T)16*	27	1631	1657	GGGGAGGCACGGTAGATAAT	60.173	20	TTCCACAGCTGAATTCCAAA	59.247	20	279	1587	1865	GGGGAGGCACGGTAGATAAT	60.173	20	TTTCCACAGCTGAATTCCAA	59.247	20	280	1587	1866	GGGGAGGCACGGTAGATAAT	60.173	20	TTCCACAGCTGAATTCCAAAC	60.103	21	279	1587	1865
c39488.graph_c0	2	c*	(C)10(CT)7*	23	285	307	GAGCCTGCCATTCAAAAAGA	60.331	20	GTCTGGTTTCTCCCCAACAA	59.943	20	215	260	474	GAGCCTGCCATTCAAAAAGA	60.331	20	TCTGGTTTCTCCCCAACAAG	60.081	20	214	260	473	GAGCCTGCCATTCAAAAAGA	60.331	20	AGCACAACAAGCACAAGCAC	60.104	20	256	260	515
c47391.graph_c0	2	c*	(T)10(TTA)6*	26	971	996	CACAGGTCGATGTCTCATGC	60.279	20	GGGAGTTCACTATCAAGGCAA	59.184	21	223	813	1035	CACAGGTCGATGTCTCATGC	60.279	20	AGGGAGTTCACTATCAAGGCAA	60.13	22	224	813	1036	CACAGGTCGATGTCTCATGC	60.279	20	AGGGAGTTCACTATCAAGGCA	58.803	21	224	813	1036
c52610.graph_c0	1	c*	(C)11(CT)6*	22	2969	2990	TGTGGCGTCGTCTATTATGC	59.718	20	TCCACTGGTGCTACCTTTGA	59.288	20	190	2872	3061	TGTGGCGTCGTCTATTATGC	59.718	20	TGCAAACATTTGCCTTTTGT	59.206	20	249	2872	3120	GAGAAAACACCTTGCGCTCT	59.621	20	TCCACTGGTGCTACCTTTGA	59.288	20	130	2932	3061
c52823.graph_c0	3	c*	(CT)7tattcgagcttgcatttttttcttgtttatcatattgcaaagttcaaact(C)10(CT)7*	87	900	986	CTCTGGTTGCTTTTGGATGG	60.626	20	GGCTCATCGTTCATTCGTTT	60.081	20	258	766	1023	CTCTGGTTGCTTTTGGATGG	60.626	20	CATCGTTCATTCGTTTGTGC	60.119	20	254	766	1019	CTCTGGTTGCTTTTGGATGG	60.626	20	CAACTTTGGCTCATCGTTCA	59.84	20	265	766	1030
c11312.graph_c0	1	p1	(A)10	10	73	82	TGGGCTCCAAATATTCCAAA	60.26	20	TCTGATCAAAGCAAAAGGGAA	59.809	21	174	4	177	TTGGGCTCCAAATATTCCAA	60.26	20	TCTGATCAAAGCAAAAGGGAA	59.809	21	175	3	177	TTTGGGCTCCAAATATTCCA	60.26	20	TCTGATCAAAGCAAAAGGGAA	59.809	21	176	2	177
c17261.graph_c0	1	p1	(A)16	16	103	118	GCTACAGGGGAGAACCAAAA	59.17	20	TGCCCCATGTGAGTTATTTTC	59.815	21	268	22	289	GCTACAGGGGAGAACCAAAA	59.17	20	CATGAATATTCTGCCCCATGT	59.659	21	279	22	300	GCTACAGGGGAGAACCAAAAC	59.99	21	TGCCCCATGTGAGTTATTTTC	59.815	21	268	22	289
c17261.graph_c0	2	p1	(A)10	10	628	637	TTTTTGGTGGAGTTTGTCCC	59.807	20	ACCCATGAGGTCAATTTTGG	59.647	20	154	517	670	TTTTTGGTGGAGTTTGTCCC	59.807	20	GTCTTCTTCTTCTCGGCAGC	59.313	20	242	517	758	TTTTTGGTGGAGTTTGTCCC	59.807	20	CCCATGAGGTCAATTTTGGA	60.692	20	153	517	669
c17376.graph_c0	1	p1	(T)11	11	427	437	GGACCTTCGACAATCGTGTT	59.973	20	CGCTGAAAAGGTTAAGTCGC	60.018	20	273	217	489	GGACCTTCGACAATCGTGTT	59.973	20	CCAGAAAAGTTTAGTCGCCG	59.876	20	254	217	470	GCTCCTCGAGAAGAGAGCCT	60.38	20	CGCTGAAAAGGTTAAGTCGC	60.018	20	211	279	489
c17402.graph_c0	1	p1	(G)18	18	1234	1251	--
c17456.graph_c0	1	p1	(T)10	10	197	206	GTCCACTTCAACACCCTCGT	60.009	20	TTGGAAGGATGGGAAAGATG	59.864	20	227	84	310	GTCCACTTCAACACCCTCGT	60.009	20	CGAAGTGAGACCTCCCGATA	60.21	20	263	84	346	TACAAGGCCGAGAACGAATC	60.214	20	TTGGAAGGATGGGAAAGATG	59.864	20	257	54	310
c17546.graph_c0	1	p1	(A)10	10	742	751	TAGTGGACCCACTTGGAAGG	59.959	20	TGTTCACTCTGCTCCATTGC	59.992	20	277	526	802	AGCAAAGATGCGACCAAGAT	59.843	20	TGTTCACTCTGCTCCATTGC	59.992	20	257	546	802	CAAAGATGCGACCAAGATGA	59.799	20	TGTTCACTCTGCTCCATTGC	59.992	20	255	548	802
c17546.graph_c0	2	p1	(A)10	10	1175	1184	TGTGAAGACAACCGAAAGCA	60.427	20	GAACGAGCTTGGGAGGGTAT	60.464	20	138	1077	1214	TGAAGACAACCGAAAGCAGA	59.566	20	GAACGAGCTTGGGAGGGTAT	60.464	20	136	1079	1214	TGTGAAGACAACCGAAAGCA	60.427	20	AGATTGAACGAGCTTGGGAG	59.43	20	143	1077	1219
c17674.graph_c0	1	p1	(T)10	10	958	967	ATTGTGCCGCATAAACATGA	59.96	20	GAAAGCACTGCCGCATAAAT	60.238	20	111	931	1041	TGCAGCATGAACCCTATTCA	60.22	20	GAAAGCACTGCCGCATAAAT	60.238	20	162	880	1041	CGCTTTTTGTCATTGTGCAG	60.436	20	GAAAGCACTGCCGCATAAAT	60.238	20	177	865	1041
c17974.graph_c0	1	p1	(T)10	10	510	519	CCATTGAATTGACCTGGACC	60.173	20	GCTGTTTTCGGCTAATGGAG	59.845	20	253	391	643	ATTGAATTGACCTGGACCGA	60.317	20	GCTGTTTTCGGCTAATGGAG	59.845	20	251	393	643	TTGAATTGACCTGGACCGAT	60.317	20	GCTGTTTTCGGCTAATGGAG	59.845	20	250	394	643
c18039.graph_c0	1	p1	(T)11	11	372	382	TTCTATCGGATCGATTTGGG	59.856	20	AGCAAGCGCTTCGGTATAAA	60.006	20	176	345	520	TTCTATCGGATCGATTTGGG	59.856	20	ATCTGCTGCCTGCTTGAAAT	59.985	20	266	345	610	TTCTATCGGATCGATTTGGG	59.856	20	TACATTCATCTGCTGCCTGC	59.979	20	273	345	617
c18193.graph_c0	1	p1	(T)11	11	14	24	--
c18239.graph_c0	1	p1	(T)11	11	1726	1736	ATGCCATTTCTTTCCGTCAG	60.074	20	TGATGAATTGGGCACAAAAA	59.907	20	214	1632	1845	ATGCCATTTCTTTCCGTCAG	60.074	20	AATGCAAAAATGAGGGATCG	59.901	20	152	1632	1783	ATGCCATTTCTTTCCGTCAG	60.074	20	TTTTCGATTCCATATTCGCC	59.87	20	190	1632	1821
c18310.graph_c0	1	p1	(A)14	14	1400	1413	GCTCAGAATTTTGGCTCGAC	59.962	20	CCACTTTTTCGGTGATCGTT	59.971	20	253	1290	1542	GCTCAGAATTTTGGCTCGAC	59.962	20	ACTTTTTCGGTGATCGTTGC	60.118	20	251	1290	1540	GCTCAGAATTTTGGCTCGAC	59.962	20	GAATCTGTCCTTCCCTGCAA	60.195	20	201	1290	1490
c18421.graph_c0	1	p1	(T)10	10	290	299	TTAAATCTGGTAGCCGCTGG	60.223	20	TCAAATTTCTCCCAAGGCTG	60.184	20	216	222	437	ATCTGGTAGCCGCTGGAATA	59.691	20	TCAAATTTCTCCCAAGGCTG	60.184	20	212	226	437	CTGGTAGCCGCTGGAATAAA	60.223	20	ATGCATGTGTGAAGCTTTGG	59.722	20	234	228	461
c18421.graph_c0	2	p1	(A)12	12	1903	1914	CCCAGAACGGTCAAGAAAAA	60.081	20	GCTCCCCTTCCTCTGCTACT	59.979	20	246	1733	1978	ACTCGAGCTGCATTACACCC	60.285	20	GCTCCCCTTCCTCTGCTACT	59.979	20	173	1806	1978	TAATTTCCCCAGAACGGTCA	60.301	20	GCTCCCCTTCCTCTGCTACT	59.979	20	253	1726	1978
c18564.graph_c1	2	p1	(A)15	15	1457	1471	--
c18716.graph_c0	1	p1	(T)15	15	61	75	GAAGAAGCTCGTCTTCTTTTGC	59.789	22	TGAAAATTCTGGTGCTGCTG	59.988	20	250	24	273	GAAGAAGCTCGTCTTCTTTTGC	59.789	22	AGATGGTGGAGAATCGCATC	60.042	20	124	24	147	GAAGCTCGTCTTCTTTTGCAT	58.734	21	TGAAAATTCTGGTGCTGCTG	59.988	20	247	27	273
c19631.graph_c0	2	p1	(T)10	10	1150	1159	AACTCAAAGCGATTGCGTCT	60.022	20	TGGTAGGGACCGCAAAATAA	60.315	20	277	957	1233	AACTCAAAGCGATTGCGTCT	60.022	20	TTATGGTAGGGACCGCAAAA	60.315	20	280	957	1236	CGGGCTCCTCATCACATAAT	59.917	20	TTATGGTAGGGACCGCAAAA	60.315	20	153	1084	1236
c19866.graph_c0	1	p1	(T)10	10	544	553	AAAACCCAACTGTTTCCGTG	59.869	20	GGCTTGAATTTGTTTCGCTC	59.829	20	259	325	583	AACCCAACTGTTTCCGTGTT	59.353	20	GGCTTGAATTTGTTTCGCTC	59.829	20	257	327	583	AAACCCAACTGTTTCCGTGT	59.353	20	GGCTTGAATTTGTTTCGCTC	59.829	20	258	326	583
c20043.graph_c0	1	p1	(A)11	11	2455	2465	--
c20146.graph_c0	1	p1	(A)11	11	82	92	CGGGGAATTGTTCCATTTTA	59.633	20	CAAATGAATGGATCAAGGGG	60.126	20	178	2	179	CGGGGAATTGTTCCATTTTA	59.633	20	ACGCATACCAAGTTTCACCC	59.859	20	269	2	270	CGGGGAATTGTTCCATTTTA	59.633	20	CAACAATCGGCTGAAACTCA	59.84	20	158	2	159
c20210.graph_c0	1	p1	(A)10	10	164	173	GCGCACAAGAAAATTAAGCC	59.859	20	TCATTCAATAGGTGGTCGCA	60.073	20	138	117	254	GCGCACAAGAAAATTAAGCC	59.859	20	GTCGAGCTGCATTGTTGAGA	60.144	20	200	117	316	GCGCACAAGAAAATTAAGCC	59.859	20	TCGAGCTGCATTGTTGAGAC	60.144	20	199	117	315
c20243.graph_c0	1	p1	(A)10	10	69	78	AAGCAAACACCTTCATGTCAAA	59.654	22	CTTGCTCAAGTGCGACAGAG	59.922	20	244	44	287	AAGCAAACACCTTCATGTCAAA	59.654	22	TAGTTGGGCGGTAAAATCCA	60.315	20	115	44	158	AGCAAACACCTTCATGTCAAA	58.269	21	CTTGCTCAAGTGCGACAGAG	59.922	20	243	45	287
c20250.graph_c0	1	p1	(A)10	10	13	22	--
c20257.graph_c0	1	p1	(C)10	10	1727	1736	--
c20290.graph_c0	1	p1	(A)15	15	1550	1564	CATGAGAATGCCATTTAGGGA	59.908	21	GCCGATGATATTTCTCCGAA	60.001	20	114	1523	1636	TCATGAGAATGCCATTTAGGG	59.908	21	GCCGATGATATTTCTCCGAA	60.001	20	115	1522	1636	CATGAGAATGCCATTTAGGGA	59.908	21	GCTTGGGCTTGCATAACAGT	60.278	20	183	1523	1705
c20395.graph_c0	2	p1	(T)10	10	1273	1282	GATTGCAACGAAAATGGGTT	59.807	20	TGAACATAATCAATCGCCCA	59.891	20	151	1170	1320	TTGCTAGGGTTTCCTCTTCG	59.448	20	CAATCGCCCAAGAACAATTT	59.938	20	276	1035	1310	GATTGCAACGAAAATGGGTT	59.807	20	AATCAATCGCCCAAGAACAA	60.448	20	144	1170	1313
c20401.graph_c0	1	p1	(A)10	10	334	343	CATGACACCCCAACACTTTG	59.848	20	TTGTGATGTGGCGTTAGAGC	59.871	20	194	174	367	CATTTCATGACACCCCAACA	60.216	20	TTGTGATGTGGCGTTAGAGC	59.871	20	199	169	367	AGCAAACCATCCAATCCAAA	60.309	20	GGTTTTGTGGGGGTGTACTG	60.126	20	262	134	395
c20448.graph_c0	2	p1	(T)11	11	3979	3989	CCAAGATCGAGGAGACGAAG	59.943	20	CGGAAAAAGAGAAGAGAGCG	59.331	20	185	3843	4027	AGTTCTCGAGTAGCTGCGGA	60.299	20	CGGAAAAAGAGAAGAGAGCG	59.331	20	272	3756	4027	AAGGCAAGAAGCAGATCGAC	59.579	20	CGGAAAAAGAGAAGAGAGCG	59.331	20	234	3794	4027
c20467.graph_c0	1	p1	(A)11	11	109	119	TGCAAGTCCATCGCTAAATG	59.833	20	GGTGCATTTCTTCCCTTTGA	60.051	20	127	63	189	TGCAAGTCCATCGCTAAATG	59.833	20	ATCACCCACCCTTCTTGTTG	59.82	20	103	63	165	TTATGTTGCAAGTCCATCGC	59.694	20	GGTGCATTTCTTCCCTTTGA	60.051	20	133	57	189
c20515.graph_c0	1	p1	(T)10	10	3254	3263	CGAAATTTGAGGGGTTTGAA	59.91	20	GAAGCAGCAGGAACTTGGAC	59.997	20	162	3137	3298	CGAAATTTGAGGGGTTTGAA	59.91	20	GCAGAAGACCGAATCGAGAC	59.957	20	209	3137	3345	CGAAATTTGAGGGGTTTGAA	59.91	20	GACCGAATCGAGACGAAGAG	59.95	20	203	3137	3339
c20523.graph_c1	1	p1	(A)10	10	39	48	CGTAAGCCCTGCAAAAGAAA	60.368	20	GTGGTGGGTCCAGTCGTTAC	60.284	20	179	15	193	CGTAAGCCCTGCAAAAGAAA	60.368	20	GGTGGGTCCAGTCGTTACAT	59.703	20	177	15	191	CGTAAGCCCTGCAAAAGAAA	60.368	20	TACAGTGCACTTCGGATGCT	59.47	20	153	15	167
c20531.graph_c0	1	p1	(A)15	15	95	109	ATCCTGACCCTCACACGAAC	59.969	20	GTTTTGATTTGCCGAGGTGT	59.978	20	104	32	135	ATCCTGACCCTCACACGAAC	59.969	20	TAACAGAAATCGGAGACGGG	60.066	20	244	32	275	ATCCTGACCCTCACACGAAC	59.969	20	TAGGGTTTTGATTTGCCGAG	60.067	20	108	32	139
c20531.graph_c0	2	p1	(T)11	11	1625	1635	TTGCAGAGGGGAAAAATGAC	60.051	20	TGGAAATGATCAGACAAGCTCA	60.776	22	209	1519	1727	CGAACTATGCAAGGGGAAAA	60.067	20	TGGAAATGATCAGACAAGCTCA	60.776	22	251	1477	1727	GTTATGGTTTGCAGAGGGGA	59.933	20	TGGAAATGATCAGACAAGCTCA	60.776	22	217	1511	1727
c20536.graph_c0	1	p1	(A)10	10	1904	1913	TGCTTGCCATTGAACAGAAG	59.988	20	TCAGGCTGCGATCTCTTTTT	60.096	20	225	1746	1970	TGCTTGCCATTGAACAGAAG	59.988	20	CAGGCTGCGATCTCTTTTTC	60.096	20	224	1746	1969	AGCCTTTTCCTCTCAGCTCC	60.096	20	TTTTTAGCGGCGAACTGTCT	60.018	20	195	1834	2028
c20576.graph_c0	1	p1	(T)10	10	3454	3463	CCATAGGGATGCAAGGAGAA	60.029	20	AAGGCAGTTTGCATTACGTTT	58.824	21	263	3327	3589	GGGATGAAGCCACTTAACCA	59.933	20	AAGGCAGTTTGCATTACGTTT	58.824	21	280	3310	3589	TCCCGAGTCAGTGGAAGAAC	60.238	20	AAGGCAGTTTGCATTACGTTT	58.824	21	204	3386	3589
c20581.graph_c0	1	p1	(T)10	10	1164	1173	GATGAATGGACCGGAAACAC	60.181	20	CACCCAAGTGGATTTGACCT	59.82	20	274	936	1209	CGTACTGAAATCGAGCGGAG	60.924	20	CACCCAAGTGGATTTGACCT	59.82	20	240	970	1209	CGTACTGAAATCGAGCGGA	59.956	19	CACCCAAGTGGATTTGACCT	59.82	20	240	970	1209
c20653.graph_c0	1	p1	(A)10	10	981	990	TAAAATGGAATCGGGGTCTG	59.756	20	TAGAAAGATGCCGAAGTGGC	60.352	20	273	869	1141	TGCTGGGGTGTAAATGGTCT	60.375	20	TAGAAAGATGCCGAAGTGGC	60.352	20	255	887	1141	TCTGCTGGGGTGTAAATGGT	60.375	20	TAGAAAGATGCCGAAGTGGC	60.352	20	257	885	1141
c20653.graph_c0	2	p1	(A)13	13	1708	1720	GTTATCCTTCCGTTGCCAAA	59.938	20	GATGCAAATGTGCCTGAAGA	59.805	20	108	1677	1784	GTTATCCTTCCGTTGCCAAA	59.938	20	GAGATGCAAATGTGCCTGAA	59.805	20	110	1677	1786	GTTATCCTTCCGTTGCCAAA	59.938	20	CTTGGCCCTCTTTTCAACAC	59.711	20	183	1677	1859
c20653.graph_c0	3	p1	(A)10	10	2050	2059	GTGTTGAAAAGAGGGCCAAG	59.711	20	GAGAGTTTGAAGGTGACGGC	59.851	20	259	1840	2098	GTGTTGAAAAGAGGGCCAAG	59.711	20	GGAGAGTTTGAAGGTGACGG	59.697	20	260	1840	2099	GTTGAAAAGAGGGCCAAGGT	60.476	20	GAGAGTTTGAAGGTGACGGC	59.851	20	257	1842	2098
c20671.graph_c0	1	p1	(T)11	11	141	151	GAGAACCTCATGCCACCATT	59.934	20	GCGTGGAGAAGAAATTGGAA	60.192	20	221	1	221	CCTCTACGCAACCTCACCTC	59.867	20	GCGTGGAGAAGAAATTGGAA	60.192	20	135	87	221	CCTCTACGCAACCTCACCTC	59.867	20	ACTATGCGGCAAGAATTTCG	60.23	20	163	87	249
c20767.graph_c0	1	p1	(T)10	10	315	324	TTCTGTAAATTTCCTGCCGC	60.209	20	CAAACGGATCCAAAGAAGGA	60.044	20	187	288	474	TTCTGTAAATTTCCTGCCGC	60.209	20	TCAATACCCCCTCCATTGAA	60.126	20	240	288	527	TTCTGTAAATTTCCTGCCGC	60.209	20	CGAAATCCTCAATACCCCCT	60.145	20	248	288	535
c20771.graph_c0	1	p1	(T)12	12	2528	2539	GACTCTGATGAGGGGTGGAA	60.048	20	CGAGACGCTCTCCCTAGAAA	59.711	20	276	2320	2595	TGGGTCCCTTTTCTTGACAC	59.943	20	CGAGACGCTCTCCCTAGAAA	59.711	20	242	2354	2595	TTCTCACCGGAGATTTGGAG	60.187	20	CGAGACGCTCTCCCTAGAAA	59.711	20	102	2494	2595
c20781.graph_c0	1	p1	(A)10	10	160	169	CCAAGATGAGGCCTACTTTTCA	60.603	22	CTTCCATGATGCTTGGAGGT	60.073	20	263	6	268	GCCGTACCAAGATGAGGC	59.197	18	CTTCCATGATGCTTGGAGGT	60.073	20	269	0	268	CCAAGATGAGGCCTACTTTTCA	60.603	22	CCATGATGCTTGGAGGTACA	59.522	20	260	6	265
c20781.graph_c0	2	p1	(A)10	10	1219	1228	TGGGATCTTTCGTCCAGTTC	60.05	20	GCAAGAACGGGAGTGTTTGT	60.156	20	199	1144	1342	TGGGATCTTTCGTCCAGTTC	60.05	20	ACGAGAAGGAAGCAAACCCT	60.247	20	240	1144	1383	GAAGGCAATCCCAAGCAGTA	60.214	20	GCAAGAACGGGAGTGTTTGT	60.156	20	253	1090	1342
c20809.graph_c0	1	p1	(T)11	11	18	28	--
c20822.graph_c0	1	p1	(T)14	14	259	272	GACTCCCCTTACAGCCATCA	60.073	20	ACTGTAAACGTGGGATTGGG	59.711	20	278	176	453	GACTCCCCTTACAGCCATCA	60.073	20	CTGTAAACGTGGGATTGGGT	59.711	20	277	176	452	ACAGCCATCAGAACTGTCCC	60.12	20	CTGTAAACGTGGGATTGGGT	59.711	20	267	186	452
c20841.graph_c0	1	p1	(T)10	10	236	245	ATAATGGGGTCCCCTAGTGC	60.039	20	CGATGTTCTTGACCTTCGGT	60.111	20	244	70	313	GAAGAGTTCGCCGTGTGAAT	60.263	20	CGATGTTCTTGACCTTCGGT	60.111	20	203	111	313	ATAATGGGGTCCCCTAGTGC	60.039	20	CGATGTTCTTGACCTTCGGTA	60.118	21	244	70	313
c20872.graph_c0	2	p1	(T)11	11	204	214	CGGAAAATGAAAAAGGCAAA	60.047	20	AGAAGCTCGAGCGTTGAAGT	59.381	20	192	103	294	GGGTGGTACCAATTCCCATA	59.363	20	TGGGACCGTTTTGTAAGGAG	59.964	20	264	156	419	CAAACATGAAAAGGCGGATT	59.938	20	AGAAGCTCGAGCGTTGAAGT	59.381	20	176	119	294
c20899.graph_c0	1	p1	(T)10	10	1	10	--
c20933.graph_c0	1	p1	(A)24	24	1	24	--
c20935.graph_c0	1	p1	(T)10	10	15	24	--
c20943.graph_c0	1	p1	(T)12	12	1095	1106	--
c20956.graph_c0	1	p1	(T)13	13	30	42	TTTTAAGATCAACCTTGTTTCAGC	58.904	24	CCTGGGAAGAAAGAGTGCAG	59.982	20	207	0	206	TTTTAAGATCAACCTTGTTTCAGC	58.904	24	TTTTCGGTTTGATGTGTCCA	59.941	20	187	0	186	TTTTAAGATCAACCTTGTTTCAGC	58.904	24	ATCTTCTCCCCGGTGAGTTT	59.935	20	235	0	234
c20963.graph_c0	2	p1	(T)10	10	617	626	GCCAAGAGGGAAGAAGGTCT	59.817	20	CCAAACCCTAGAGAGACCCC	59.928	20	260	536	795	GCCAAGAGGGAAGAAGGTCT	59.817	20	ACCTCTCAGACTTTGCAGGC	59.604	20	279	536	814	GCCAAGAGGGAAGAAGGTCT	59.817	20	CAGGCCAAACCCTAGAGAGA	59.425	20	264	536	799
c20964.graph_c0	1	p1	(A)10	10	55	64	TTTCATTCATTTAACAATCTTTCTGA	58.377	26	GCTTACGACGAGTCTCTGGC	60.164	20	239	21	259	TTCATTCATTTAACAATCTTTCTGA	57.141	25	GCTTACGACGAGTCTCTGGC	60.164	20	238	22	259	GTTTCATTCATTTAACAATCTTTCTGA	59.092	27	GCTTACGACGAGTCTCTGGC	60.164	20	240	20	259
c21020.graph_c0	1	p1	(T)12	12	3169	3180	TTAATCTTCCTCAGCTCCCG	59.406	20	CAACCGTCCGATCAAAAATC	60.309	20	276	3076	3351	TTAATCTTCCTCAGCTCCCG	59.406	20	TCAACCGTCCGATCAAAAAT	60.309	20	277	3076	3352	TTAATCTTCCTCAGCTCCCG	59.406	20	CCACTTCCCCACCATTTTTA	59.657	20	187	3076	3262
c21020.graph_c0	2	p1	(T)12	12	3285	3296	TTAATCTTCCTCAGCTCCCG	59.406	20	CAACCGTCCGATCAAAAATC	60.309	20	276	3076	3351	TTAATCTTCCTCAGCTCCCG	59.406	20	TCAACCGTCCGATCAAAAAT	60.309	20	277	3076	3352	TTAATCTTCCTCAGCTCCCG	59.406	20	CCACTTCCCCACCATTTTTA	59.657	20	187	3076	3262
c21043.graph_c0	1	p1	(T)10	10	1269	1278	GATGGTCAGGTGGTTTTGCT	59.973	20	GCCCAATACATCAGACACACA	59.435	21	261	1043	1303	AGGATGGTCAGGTGGTTTTG	59.82	20	GCCCAATACATCAGACACACA	59.435	21	263	1041	1303	GAGATGTGCCACTGTTGTGC	60.328	20	CAGCCCAATACATCAGACACA	59.581	21	109	1197	1305
c21189.graph_c0	1	p1	(A)13	13	212	224	GCTAACATAAGCGGCCTCAG	60.003	20	GAGGAAGCAAGGAAGTGTGC	59.997	20	112	154	265	GCTAACATAAGCGGCCTCAG	60.003	20	TGGAGGAAGCAAGGAAGTGT	59.844	20	114	154	267	GCTAACATAAGCGGCCTCAG	60.003	20	GGAGGAAGCAAGGAAGTGTG	59.844	20	113	154	266
c21198.graph_c0	2	p1	(T)11	11	1584	1594	--
c21267.graph_c0	1	p1	(T)10	10	707	716	TTTTTGGTGCACAACCTTTG	59.603	20	GTCAAGGGTGACAGGGTCTC	59.534	20	252	551	802	TTTTTGGTGCACAACCTTTG	59.603	20	CCCTGTCGAGAAACATGGTC	60.51	20	231	551	781	TTTTTGGTGCACAACCTTTG	59.603	20	AAAAGTCAAGGGTGACAGGG	59.037	20	256	551	806
c21485.graph_c0	1	p1	(G)19	19	1264	1282	--
c21487.graph_c1	1	p1	(T)10	10	848	857	TCTTGTTCAAGAGGAGCCGT	59.989	20	ACACACACCACACACACACG	59.998	20	193	693	885	TCTTGTTCAAGAGGAGCCGT	59.989	20	TACACCAACAAGCCACTGGA	60.152	20	259	693	951	TCTTGTTCAAGAGGAGCCGT	59.989	20	CCACTGGAGGGGATGATTTA	59.744	20	247	693	939
c21568.graph_c0	1	p1	(T)10	10	392	401	TTCCTTTGATGGGTAGTCGG	59.926	20	GCTTCAAAAACACCCCAAAA	59.953	20	229	239	467	TTCCTTTGATGGGTAGTCGG	59.926	20	GCTTTGCTTCAAAAACACCC	59.73	20	234	239	472	TCAACTTTGTTTTCTGGGGC	60.088	20	GCTTTGCTTCAAAAACACCC	59.73	20	276	197	472
c21568.graph_c0	2	p1	(A)15	15	3195	3209	--
c21593.graph_c0	1	p1	(A)10	10	48	57	GCCTGAATTACATCTCCAAATAA	57.372	23	GCGCGGCTCTAATCTTTATG	59.971	20	126	0	125	GCCTGAATTACATCTCCAAATAA	57.372	23	TATTGCGCGGCTCTAATCTT	59.971	20	130	0	129	GCCTGAATTACATCTCCAAATAA	57.372	23	AAATGGAAGCCAGGGTTCTT	59.94	20	214	0	213
c21599.graph_c0	1	p1	(T)10	10	140	149	TACCAGGCAAACCGTACCTC	59.993	20	AGACATCCCACACAAAACCC	59.679	20	272	8	279	TACCAGGCAAACCGTACCTC	59.993	20	GACATCCCACACAAAACCCT	59.679	20	271	8	278	TTTTCTTACCAGGCAAACCG	60.103	20	GACATCCCACACAAAACCCT	59.679	20	277	2	278
c21617.graph_c0	1	p1	(T)10	10	1393	1402	CAAAGCAGGGATAAACCCAA	59.931	20	TTTGATGATGCAGCTGAAGA	58.069	20	270	1230	1499	CAAAGCAGGGATAAACCCAA	59.931	20	TTGATGATGCAGCTGAAGAAC	59.016	21	269	1230	1498	CAAAGCAGGGATAAACCCAA	59.931	20	TTGATGATGCAGCTGAAGAACT	60.022	22	269	1230	1498
c21658.graph_c0	2	p1	(T)13	13	245	257	TACGATTGCCTCCCTCTCAC	60.218	20	TGATCCAATACGTGACGGAA	59.924	20	237	176	412	GCCTCCCTTCCTTCTCTACG	60.34	20	TGATCCAATACGTGACGGAA	59.924	20	253	160	412	CTACGATTGCCTCCCTCTCA	60.353	20	TGATCCAATACGTGACGGAA	59.924	20	238	175	412
c21729.graph_c0	1	p1	(A)10	10	1625	1634	AAGAAACCTCGCCATCTCCT	60.212	20	CTTTTTAAGTGCCCGCAAAG	59.883	20	195	1587	1781	AGAAACCTCGCCATCTCCTT	60.212	20	CTTTTTAAGTGCCCGCAAAG	59.883	20	194	1588	1781	AAGAAACCTCGCCATCTCCT	60.212	20	CCCGCAAAGTTGAAGAAAAG	59.855	20	184	1587	1770
c21779.graph_c1	1	p1	(A)11	11	547	557	CCGATCTGGGATCTCTTCAA	60.15	20	TCCCTGACAAAAAGATGGAAA	59.532	21	274	462	735	CCGATCTGGGATCTCTTCAA	60.15	20	TTCCCTGACAAAAAGATGGAA	59.532	21	275	462	736	ACCGATCTGGGATCTCTTCA	59.612	20	TCCCTGACAAAAAGATGGAAA	59.532	21	275	461	735
c21828.graph_c0	1	p1	(A)10	10	9	18	--
c21861.graph_c0	1	p1	(T)10	10	1603	1612	GTGCCTGTGCTGGAATTTTT	60.118	20	TATGGCATTGCCTTCTTTCC	60.038	20	131	1548	1678	GTGCCTGTGCTGGAATTTTT	60.118	20	TCTCAGCGAATATGGCATTG	59.792	20	141	1548	1688	GTGCCTGTGCTGGAATTTTT	60.118	20	CAATCTCAGCGAATATGGCA	59.792	20	144	1548	1691
c21874.graph_c0	1	p1	(A)10	10	1270	1279	AAAGCACCAATGCGAAAAAC	60.117	20	GCCATTTCATCACCAAATCC	60.141	20	149	1209	1357	CTGTAAAGCACCAATGCGAA	59.872	20	GCCATTTCATCACCAAATCC	60.141	20	153	1205	1357	AAGCACCAATGCGAAAAACT	59.752	20	GCCATTTCATCACCAAATCC	60.141	20	148	1210	1357
c21922.graph_c0	1	p1	(T)12	12	147	158	CCCAAATGTATGTTTTGCCC	60.053	20	TCATTGCTTTGCACTTTTGC	59.999	20	134	73	206	TGCATTTTATGTGCAGAGCC	59.839	20	TCATTGCTTTGCACTTTTGC	59.999	20	111	96	206	CATTTTATGTGCAGAGCCCA	59.688	20	TCATTGCTTTGCACTTTTGC	59.999	20	109	98	206
c21949.graph_c0	2	p1	(T)12	12	2127	2138	GAACATGCATTCCTTCCAGG	60.461	20	CCTCAAAGCGATTCCAGAAA	60.323	20	280	1970	2249	AATCCTGGGCCAATAATTCA	59.23	20	TGTACCTTTCCAAAGCTGGG	60.103	20	197	2074	2270	ATCCTGGGCCAATAATTCAA	59.23	20	TGTACCTTTCCAAAGCTGGG	60.103	20	196	2075	2270
c21962.graph_c0	1	p1	(T)11	11	283	293	ATTTTCCCTTCCTCCTCGAA	60.011	20	GGAGTGACGGAGAATTTGGA	60.05	20	235	176	410	ATTTTCCCTTCCTCCTCGAA	60.011	20	AGAGATGGAAGGGTGGGAGT	59.929	20	250	176	425	CCCTTCCATGGCTTCTGTTA	60.066	20	GTGACGGAGAATTTGGAGGA	60.05	20	167	241	407
c22000.graph_c0	1	p1	(T)12	12	30	41	CGGAGAAGGAACGCAATCT	60.346	19	CGTGCACAACCACTGAGTCT	59.94	20	235	3	237	CGGAGAAGGAACGCAATCT	60.346	19	CATTAAGCGTGCACAACCAC	60.18	20	242	3	244	CGGAGAAGGAACGCAATCT	60.346	19	TGGAGGTAGCGATAGAGGGA	59.79	20	108	3	110
c22013.graph_c0	1	p1	(T)12	12	1	12	--
c22017.graph_c0	1	p1	(T)11	11	68	78	ACCTCGAGATCCCGTTTTCT	60.074	20	TGTGGGAAAACCATCAAACA	59.792	20	151	23	173	AAGGCGCCTAGTTTTGTGAA	59.883	20	TGTGGGAAAACCATCAAACA	59.792	20	170	4	173	AAAGGCGCCTAGTTTTGTGA	59.883	20	TGTGGGAAAACCATCAAACA	59.792	20	171	3	173
c22094.graph_c1	1	p1	(T)10	10	908	917	TTTTCCACTTCCCTGGTTTG	59.942	20	GCCATCATTTTAACTGGAGCA	60.089	21	191	794	984	ATCGACTAATTTTGCTGGCG	60.23	20	GCCATCATTTTAACTGGAGCA	60.089	21	272	713	984	AGTTTTCTTGGCTTGTGGGA	59.711	20	GCCATCATTTTAACTGGAGCA	60.089	21	242	743	984
c22112.graph_c0	2	p1	(A)10	10	170	179	AGTTTCAACAACGGCAAAGG	60.147	20	GGCCATATTTTTGAGTGCGT	59.967	20	236	36	271	AGTTTCAACAACGGCAAAGG	60.147	20	ACGGCCATATTTTTGAGTGC	59.967	20	238	36	273	AACAACGGCAAAGGAAAAGA	59.724	20	GGCCATATTTTTGAGTGCGT	59.967	20	230	42	271
c22116.graph_c0	1	p1	(T)10	10	101	110	TCCCTCCTTACATTGCAACC	59.933	20	AAAGTGGAACGAGGGGTCTT	59.972	20	216	5	220	TCCCTCCTTACATTGCAACC	59.933	20	TCTGGCGATTCTCTCTCCAT	59.91	20	153	5	157	ACATTGCAACCCAAAGGTTC	59.836	20	AAAGTGGAACGAGGGGTCTT	59.972	20	207	14	220
c22136.graph_c0	1	p1	(T)10	10	1018	1027	ACCATGGATGAGGAGCTGAC	60.08	20	TGGACTCCCAACTCTTTTGG	60.081	20	235	870	1104	TGAGGAGCTGACGACTTGTG	60.178	20	TGGACTCCCAACTCTTTTGG	60.081	20	227	878	1104	ATGGATGAGGAGCTGACGAC	60.231	20	TGGACTCCCAACTCTTTTGG	60.081	20	232	873	1104
c22163.graph_c0	1	p1	(T)13	13	2	14	--
c22166.graph_c0	1	p1	(T)14	14	106	119	CAGCTTTCAAAATTCAACCCA	60.096	21	CCCATATTAGCGAACTCCCA	59.916	20	233	47	279	CAGCTTTCAAAATTCAACCCA	60.096	21	AATATGACAGCTCCGGCAAC	60.103	20	149	47	195	CAGCTTTCAAAATTCAACCCA	60.096	21	TTTACACAGAAGAAGCCGCC	60.386	20	128	47	174
c22198.graph_c0	1	p1	(A)10	10	34	43	GCCATTAACATCATGAAGAGCA	60.103	22	AGACCACAGGAGCAGGAGAA	59.986	20	221	3	223	TGCCATTAACATCATGAAGAGC	60.103	22	AGACCACAGGAGCAGGAGAA	59.986	20	222	2	223	GCCATTAACATCATGAAGAGCA	60.103	22	GTGGTGAAGTTGGGGAAGAA	59.943	20	161	3	163
c22264.graph_c0	1	p1	(A)10	10	359	368	TCGCAAGCATCACCAGATAG	59.972	20	CCTCTTTACTCGCCAAGTCG	60.008	20	260	132	391	ATCACCAGATAGGGTGCTGC	60.104	20	CCTCTTTACTCGCCAAGTCG	60.008	20	252	140	391	GCTGCAAGTTTCACAACCAA	59.888	20	CCTCTTTACTCGCCAAGTCG	60.008	20	237	155	391
c22317.graph_c0	1	p1	(A)10	10	197	206	GACGGGCTGTTTCTGGTAAA	60.11	20	TTTGGCTGCAAATCTGTGAG	59.988	20	245	42	286	GACGGGCTGTTTCTGGTAAA	60.11	20	TGGCTGCAAATCTGTGAGAG	60.136	20	243	42	284	AGACGGGCTGTTTCTGGTAA	59.734	20	TTTGGCTGCAAATCTGTGAG	59.988	20	246	41	286
c22327.graph_c0	1	p1	(A)15	15	2292	2306	AATTGTTCGACGGAAACTCG	60.11	20	ATGTTGGTCCCTCTCCCTCT	59.929	20	233	2198	2430	GCAATTGTTCGACGGAAACT	60.118	20	ATGTTGGTCCCTCTCCCTCT	59.929	20	235	2196	2430	AATTGTTCGACGGAAACTCG	60.11	20	TTGGTCCCTCTCCCTCTCTT	60.186	20	230	2198	2427
c22357.graph_c0	1	p1	(T)11	11	1250	1260	TGGGATGACCATTGGATTTT	59.991	20	GGTGCAAAGCAAAAGTAGCC	59.889	20	264	1107	1370	TGGGATGACCATTGGATTTT	59.991	20	GCAAAGCAAAAGTAGCCAGC	60.159	20	261	1107	1367	CGGATTCACATGAACTGCTG	60.263	20	GGTGCAAAGCAAAAGTAGCC	59.889	20	150	1221	1370
c22357.graph_c0	2	p1	(T)12	12	1414	1425	--
c22495.graph_c0	1	p1	(T)10	10	1745	1754	CCCAGGAAGAGGGCTACTTT	59.707	20	TCATGCATATCAGATGGCAAA	60.05	21	270	1650	1919	AACTTACCCAGGAAGAGGGC	59.576	20	TCATGCATATCAGATGGCAAA	60.05	21	276	1644	1919	GACGGCTAGGATTTGGTGAA	60.074	20	CAAGCCAAAACTTAGGAAGCA	59.522	21	201	1619	1819
c22503.graph_c0	1	p1	(A)11	11	45	55	CATATTCCTCCCTCTACCAAAA	57.275	22	GGGTTGTCTCTACTGAGCGG	59.867	20	183	2	184	CATATTCCTCCCTCTACCAAAA	57.275	22	GCGTTGCTATTGGGTTGTCT	60.14	20	194	2	195	CATATTCCTCCCTCTACCAAAA	57.275	22	GCCAGAATGGGTTGGATTTA	59.762	20	155	2	156
c22555.graph_c1	1	p1	(A)10	10	871	880	ATGCGGAGACCATTTTCAAG	60.074	20	TTCTCAGCACAGGGTGAGTG	60.022	20	146	803	948	TGTCTTATGCCACCATCCAA	59.924	20	TTCTCAGCACAGGGTGAGTG	60.022	20	253	696	948	TTGTCTTATGCCACCATCCA	59.924	20	TTCTCAGCACAGGGTGAGTG	60.022	20	254	695	948
c22612.graph_c0	1	p1	(T)11	11	362	372	TCCCAAAAGAGTTCCAATCG	60.044	20	GGGCCTGTTTGAAGGAAAAT	60.299	20	279	197	475	AGAGTTCCAATCGATCCCCT	59.896	20	GGGCCTGTTTGAAGGAAAAT	60.299	20	272	204	475	AGAGTTCCAATCGATCCCCT	59.896	20	TAAGGGCCTGTTTGAAGGAA	59.679	20	275	204	478
c22616.graph_c0	1	p1	(A)11	11	1008	1018	--
c22689.graph_c0	2	p1	(T)10	10	3800	3809	TGAATGGGAGGGAAGATCAG	60.003	20	TACACCAAATGGCAGCAATC	59.548	20	175	3658	3832	TGGGAGGGAAGATCAGAATG	60.003	20	TACACCAAATGGCAGCAATC	59.548	20	171	3662	3832	GGTTTGATGGTGATCTTGGC	60.326	20	TACACCAAATGGCAGCAATC	59.548	20	116	3717	3832
c22748.graph_c0	1	p1	(A)14	14	1079	1092	--
c22770.graph_c0	2	p1	(T)10	10	883	892	CCGAAGTCGTCGATTACGAT	60.096	20	TTGATCAGACGACACCCTGA	60.246	20	215	792	1006	AAGATCTGTCACCGACTCCG	60.261	20	TTGATCAGACGACACCCTGA	60.246	20	232	775	1006	CCGAAGTCGTCGATTACGAT	60.096	20	CCACGCATACCAGAACAACA	60.574	20	259	792	1050
c22789.graph_c0	2	p1	(G)14	14	2179	2192	--
c22833.graph_c0	1	p1	(T)10	10	62	71	CAGCAAACACATCTTCCCCT	60.111	20	CTTCATCTTCTTCGATCCGC	59.917	20	142	9	150	CAGCAAACACATCTTCCCCT	60.111	20	CGTGTCTTCGGGTTTCACTT	60.149	20	202	9	210	TCTTCCCCTTTGTTGCTTTG	60.22	20	CTTCATCTTCTTCGATCCGC	59.917	20	131	20	150
c22852.graph_c0	1	p1	(A)10	10	1022	1031	GGTCTGGCATCCAGTCTCAT	60.08	20	TTCTCACCACAACCTCTCCC	60.088	20	230	969	1198	GCTGCACTACCAAAGAAGCC	60.022	20	GCTCTCCCGATTTTGAATGA	60.155	20	168	916	1083	GGCTGCACTACCAAAGAAGC	60.022	20	GCTCTCCCGATTTTGAATGA	60.155	20	169	915	1083
c22853.graph_c0	1	p1	(A)15	15	1417	1431	--
c22887.graph_c0	1	p1	(A)10	10	1911	1920	--
c22902.graph_c0	1	p1	(A)10	10	1398	1407	TGGTCACACAAAAATGGAGG	59.389	20	TTCCCCTCTCAAACAAACAAA	59.573	21	200	1310	1509	TGGTCACACAAAAATGGAGG	59.389	20	TTTCCCCTCTCAAACAAACAA	59.573	21	201	1310	1510	TGGTCACACAAAAATGGAGG	59.389	20	TTTTCCCCTCTCAAACAAACA	59.573	21	202	1310	1511
c22935.graph_c0	1	p1	(A)10	10	284	293	TTCCTTCATCCCTTGATTGC	60.014	20	GATGCAGATACGCGTGCTAA	60.006	20	204	138	341	TCGCACTTTGTACGCTTCAC	60.058	20	GCAGATACGCGTGCTAACAA	60.044	20	178	161	338	TTCCTTCATCCCTTGATTGC	60.014	20	GTATTTCGTAACGAGGCGGA	60.096	20	274	138	411
c22935.graph_c0	2	p1	(A)14	14	1122	1135	AGGTAGCCGCAGACGATCTA	60	20	TTCCTCATCCCCTTTCCTTT	59.875	20	119	1079	1197	AACCTCCAGCTTCTCGATCA	59.95	20	TTCCTCATCCCCTTTCCTTT	59.875	20	163	1035	1197	AGGTAGCCGCAGACGATCTA	60	20	CGTCTCGTCCCCCATATAAA	59.778	20	159	1079	1237
c22935.graph_c0	3	p1	(T)14	14	1278	1291	TCGAAGAGAAAGAGACGGGA	60.065	20	CAGGGACTCTCCTGACTTGG	59.828	20	256	1139	1394	AGGTAGCCGCAGACGATCTA	60	20	ATTCTCCGAAATTCCCGATT	59.74	20	254	1079	1332	AAAGGAAAGGGGATGAGGAA	59.875	20	CAGGGACTCTCCTGACTTGG	59.828	20	217	1178	1394
c22998.graph_c0	1	p1	(T)14	14	412	425	TAGCCCACCACCAATCTCTC	60.073	20	TTATAAGGGGGTTGGAAGGG	60.007	20	233	277	509	TCTGATCTTAGCCCACCACC	60.073	20	TTATAAGGGGGTTGGAAGGG	60.007	20	241	269	509	CTCAAACCCAATCTTTCCCA	59.903	20	TTATAAGGGGGTTGGAAGGG	60.007	20	175	335	509
c23004.graph_c0	2	p1	(T)10	10	1755	1764	ATTTTGGCACTCTCTGTGGG	60.111	20	AAGCTCACCTGATTTCAGCC	59.434	20	205	1608	1812	ATTTTGGCACTCTCTGTGGG	60.111	20	CACCTGATTTCAGCCTGACC	60.656	20	200	1608	1807	CATTGATTCCAGGACAAGGG	60.309	20	AAGCTCACCTGATTTCAGCC	59.434	20	264	1549	1812
c23026.graph_c0	1	p1	(A)10	10	873	882	GTCAGGTTGTTCTTCGGCTC	59.851	20	CTGATAAAAAGCCACCGCTC	59.845	20	268	655	922	CTGTAACCTGCGCCAAAACT	60.305	20	GAAAGTGAGGTAGGTGGGCA	60.111	20	214	755	968	CTGTAACCTGCGCCAAAACT	60.305	20	TGAAAGTGAGGTAGGTGGGC	60.111	20	215	755	969
c23055.graph_c0	1	p1	(A)10	10	2479	2488	ATTTGGAAGCAGAACATCCG	60.074	20	TGAAAACCTGAAAGAAATCGG	59.188	21	170	2387	2556	GTCACGATCGACCACACAAG	60.162	20	TGAAAACCTGAAAGAAATCGG	59.188	21	133	2424	2556	ATTTGGAAGCAGAACATCCG	60.074	20	TGAAAACCTGAAAGAAATCGGT	59.98	22	170	2387	2556
c23060.graph_c0	1	p1	(A)10	10	1912	1921	CGATGATGCAAAAGTAGCCA	59.833	20	CTGGCTAGCGGTAACAGAGG	60.03	20	190	1757	1946	GAAGCCGATGATGCAAAAGT	60.221	20	CTGGCTAGCGGTAACAGAGG	60.03	20	195	1752	1946	AGTAGCCACGGCAAAGGATA	59.73	20	CTGGCTAGCGGTAACAGAGG	60.03	20	178	1769	1946
c23060.graph_c0	2	p1	(T)10	10	2562	2571	ACCGAACAATGTGTGAAGGG	60.812	20	TTCGCATTTTCTTTGCACTG	59.992	20	190	2424	2613	ACCGAACAATGTGTGAAGGG	60.812	20	TTGCACTGAATGTTGGGAAA	60.088	20	178	2424	2601	ACCGAACAATGTGTGAAGGG	60.812	20	TGCACTGAATGTTGGGAAAA	60.088	20	177	2424	2600
c23101.graph_c0	1	p1	(T)10	10	1871	1880	AGTGTGGAAATGGCTAACGG	59.993	20	CCCACCCAACATGAAACATA	59.097	20	252	1761	2012	AGTGTGGAAATGGCTAACGG	59.993	20	TCCCACCCAACATGAAACAT	61.025	20	253	1761	2013	CCTTTAATTATGCCGGGTCA	59.789	20	CCCACCCAACATGAAACATA	59.097	20	193	1820	2012
c23103.graph_c0	1	p1	(A)10	10	1054	1063	--
c23133.graph_c0	1	p1	(A)10	10	2680	2689	ATCCACCCAAATTTCAGCAG	59.933	20	TAGGGTTTCGTTTGTGTGGG	60.776	20	180	2535	2714	ACATCCACCCAAATTTCAGC	59.797	20	TAGGGTTTCGTTTGTGTGGG	60.776	20	182	2533	2714	AAATTTCAGCAGCATTTGCC	60.217	20	TAGGGTTTCGTTTGTGTGGG	60.776	20	172	2543	2714
c23134.graph_c0	2	p1	(A)10	10	1159	1168	--
c23139.graph_c0	1	p1	(G)10	10	1334	1343	TGCTTTTGTGAATAGGGGGA	60.439	20	AAAAGGAGCAGAAAGAGCCC	59.962	20	191	1273	1463	TGCTTTTGTGAATAGGGGGA	60.439	20	TTCTCCCACAATGGCCTAAG	60.066	20	234	1273	1506	GTGCTTTTGTGAATAGGGGG	59.429	20	AAAAGGAGCAGAAAGAGCCC	59.962	20	192	1272	1463
c23139.graph_c0	2	p1	(A)10	10	2261	2270	TTTTGGTTCAACCCGATTTC	59.778	20	CTTCGATACTCGGAAGCCAG	59.971	20	216	2181	2396	TTTTGGTTCAACCCGATTTC	59.778	20	GCAATCCAGTCATGCAGAGA	59.95	20	275	2181	2455	TTTTGGTTCAACCCGATTTC	59.778	20	CTTGTCCAGTGGCTGCAATA	59.864	20	181	2181	2361
c23144.graph_c0	1	p1	(T)10	10	250	259	CCCGGGAGTAGTGTTTCGTA	59.986	20	GCCATTTGAAACCCTAACGA	59.938	20	240	44	283	TTGAGAGCAGATTATGCCCC	60.177	20	GCCATTTGAAACCCTAACGA	59.938	20	257	27	283	TTGAGAGCAGATTATGCCCC	60.177	20	TCGCCATTTGAAACCCTAAC	59.938	20	259	27	285
c23157.graph_c0	1	p1	(C)13	13	2472	2484	GCTTGTTTTCTTCGCAAACC	59.867	20	GGAGATTTCTTGCGTCCATC	59.635	20	170	2396	2565	CCCTTCACTAGCTGCCTCTG	60.149	20	GGAGATTTCTTGCGTCCATC	59.635	20	205	2361	2565	GCTTGTTTTCTTCGCAAACC	59.867	20	CATGGCAATATTTGAAGGCA	59.52	20	205	2396	2600
c23160.graph_c0	1	p1	(A)10	10	199	208	AAGTGCACTGGAAACGGAGT	59.769	20	GTTGGATTGTTGCGGATCTT	59.939	20	161	120	280	AAGTGCACTGGAAACGGAGT	59.769	20	GGATTGTTGCGGATCTTGTT	59.939	20	158	120	277	AGTGCACTGGAAACGGAGTT	59.769	20	GTTGGATTGTTGCGGATCTT	59.939	20	160	121	280
c23190.graph_c0	1	p1	(T)13	13	1219	1231	ATTTCCAAAACCTGAACCCC	60.032	20	CCCCATGCTTTACTTTTCCA	59.931	20	159	1125	1283	GGTGAACTCCTCTGGGTTGA	60.088	20	CCCCATGCTTTACTTTTCCA	59.931	20	104	1180	1283	TGAGGTGAACTCCTCTGGGT	59.682	20	CCCCATGCTTTACTTTTCCA	59.931	20	107	1177	1283
c23193.graph_c0	1	p1	(A)15	15	201	215	TCGGAACCCACCTTACTCTG	60.103	20	GAACTCTTCACCTCCCTCCC	60.05	20	218	47	264	CGGAACCCACCTTACTCTGA	60.103	20	GAACTCTTCACCTCCCTCCC	60.05	20	217	48	264	TCGGAACCCACCTTACTCTG	60.103	20	ACTCTTCACCTCCCTCCCAT	59.929	20	216	47	262
c23201.graph_c0	1	p1	(A)14	14	3737	3750	GAACGCCAAGGTCACAAGAT	60.119	20	TCCAAGGGATCTCAAGTTCG	60.187	20	277	3659	3935	TTATGTGAACGCCAAGGTCA	60.111	20	TTAGCATTTTTGGCTGGCTC	60.343	20	261	3653	3913	GAACGCCAAGGTCACAAGAT	60.119	20	TTAGCATTTTTGGCTGGCTC	60.343	20	255	3659	3913
c23213.graph_c0	1	p1	(T)10	10	1820	1829	TCACCCAAAATTGCACACAT	59.823	20	GTGGGGTGTGGGGATATGTA	60.317	20	217	1782	1998	TCACCCAAAATTGCACACAT	59.823	20	AGATCCTATGTGGGGTGTGG	59.655	20	226	1782	2007	TCACCCAAAATTGCACACAT	59.823	20	CTATGTGGGGTGTGGGGATA	60.452	20	221	1782	2002
c23213.graph_c0	2	p1	(T)13	13	2013	2025	ATGGGACCCTATACCCTTGG	59.897	20	GCAATAGATGTTCAGCGCAA	59.983	20	225	1851	2075	CAATGTTGCCATCAATTTGG	59.786	20	GCAATAGATGTTCAGCGCAA	59.983	20	161	1915	2075	ATGGGACCCTATACCCTTGG	59.897	20	AGCAATAGATGTTCAGCGCA	59.596	20	226	1851	2076
c23249.graph_c0	1	p1	(A)10	10	992	1001	GAAACGGAAGCCCACTGATA	60.074	20	CCCTGCTCCATCTTCTTCTC	58.966	20	214	818	1031	GAAACGGAAGCCCACTGATA	60.074	20	CCCTGCTCCATCTTCTTCTCT	59.965	21	214	818	1031	GAAGTGTTGAGATTGGCCGT	60.119	20	CCCTGCTCCATCTTCTTCTC	58.966	20	247	785	1031
c23265.graph_c0	1	p1	(A)10	10	1379	1388	ACGCGAGCAGAAATTAGGAA	59.982	20	TTCTTAGGCTGCAGAAACCC	59.452	20	132	1337	1468	ACGCGAGCAGAAATTAGGAA	59.982	20	TTGAGTATCGACAGGCCTCA	59.394	20	263	1337	1599	CAGAATATCCTGCGGCAAGT	60.235	20	TTCTTAGGCTGCAGAAACCC	59.452	20	209	1260	1468
c23289.graph_c0	2	p1	(T)10	10	967	976	GTTCAGCGCGGGATATAGAC	59.696	20	ATGGGCAGAGGACAACAAAC	59.973	20	197	919	1115	GTTCAGCGCGGGATATAGAC	59.696	20	AAACATGGGCAGAGGACAAC	59.973	20	201	919	1119	GTTCAGCGCGGGATATAGAC	59.696	20	AATTAGGCAAACATGGGCAG	59.96	20	209	919	1127
c23291.graph_c0	2	p1	(G)11	11	994	1004	TCAAATCTGAAATGGGAGGG	59.864	20	TCAAAGCGAAACTCCTGGAT	59.813	20	196	932	1127	TCAAATCTGAAATGGGAGGG	59.864	20	TTTCAAAGCGAAACTCCTGG	60.357	20	198	932	1129	TCAGAAGGATGGCAGTGTTG	59.831	20	ACTCGCATCTTCGGATCATT	59.658	20	224	842	1065
c23413.graph_c0	1	p1	(A)10	10	207	216	TCCAACAAATGTGCCTGGTA	59.964	20	GCCCCACACTCCATTTTCTA	59.933	20	274	108	381	TCCAACAAATGTGCCTGGTA	59.964	20	AAATTGCATTGTTGTCCGGT	60.235	20	214	108	321	TCCAACAAATGTGCCTGGTA	59.964	20	ATCCATCACTGGGGAGAACA	60.326	20	254	108	361
c23424.graph_c0	1	p1	(A)11	11	115	125	TCCCACACAATCTAGTGCAAA	59.184	21	AAGATGGGTTCCCACAATCA	60.173	20	225	85	309	TCCCACACAATCTAGTGCAAA	59.184	21	CAAGATGGGTTCCCACAATC	60.173	20	226	85	310	TCCCACACAATCTAGTGCAAA	59.184	21	ACAATCCCTCCCATCAGTTG	59.779	20	250	85	334
c23444.graph_c0	1	p1	(A)10	10	74	83	TGCGCGTATAAAACCATCAA	60.096	20	GAACTAATGGGAGGGCATCA	59.894	20	124	48	171	TGCGCGTATAAAACCATCAA	60.096	20	GAGGGCATCATCTTCACCAT	59.893	20	114	48	161	TGCGCGTATAAAACCATCAA	60.096	20	GGAGGGCATCCTCCTTACAT	60.293	20	217	48	264
c23476.graph_c0	1	p1	(T)10	10	1363	1372	AGCCCCATGGTTCTTTCTTT	59.94	20	CGTCTCTCCCTCTTAACCCC	60.067	20	100	1313	1412	AGCCCCATGGTTCTTTCTTT	59.94	20	CCGTCTCTCCCTCTTAACCC	60.067	20	101	1313	1413	AGCCCCATGGTTCTTTCTTT	59.94	20	CCCGTCTCTCCCTCTTAACC	60.067	20	102	1313	1414
c23521.graph_c0	1	p1	(G)22	22	1	22	--
c23526.graph_c0	1	p1	(T)16	16	380	395	AGCTTTGTGGAATTGGGTTG	59.971	20	GAAATGGAGCCGAAAACGTA	60.074	20	161	356	516	CAGCTTTGTGGAATTGGGTT	59.971	20	GAAATGGAGCCGAAAACGTA	60.074	20	162	355	516	AGCTTTGTGGAATTGGGTTG	59.971	20	AATCCAATACTGTCGCCGAG	60.096	20	248	356	603
c23534.graph_c0	1	p1	(A)11	11	126	136	AGAATACCCAACCCAGAGGC	60.328	20	TCGAACACACAATCTCCAGC	59.837	20	240	29	268	AGAATACCCAACCCAGAGGC	60.328	20	ATAACTCGATCACCGTGGGA	60.34	20	261	29	289	AGGCAACGATATTGAGGCAA	60.606	20	TCGAACACACAATCTCCAGC	59.837	20	224	45	268
c23579.graph_c0	1	p1	(A)11	11	1779	1789	ACAGCCCCGTTCAATATCAG	59.955	20	TTCGTCTTCTTCAGTTCCCC	59.259	20	151	1665	1815	ACCAAAGCCAACAGTATCGC	60.14	20	TTCGTCTTCTTCAGTTCCCC	59.259	20	199	1617	1815	TGTTTCCAATTAACAGCCCC	59.801	20	TTCGTCTTCTTCAGTTCCCC	59.259	20	163	1653	1815
c23593.graph_c0	1	p1	(A)10	10	240	249	CACGAGCCAACAAGAGATGA	59.984	20	CAGCATGGGATTTTGCTTTT	60.074	20	279	146	424	CGAGCCAACAAGAGATGACA	59.984	20	CAGCATGGGATTTTGCTTTT	60.074	20	277	148	424	CCTACTCATGCACTCGCAAA	60.011	20	TGGCTTTGACACGAAAATCA	60.234	20	252	40	291
c23646.graph_c0	1	p1	(A)10	10	211	220	TTACACCCTCGCAGAAATCC	60.074	20	GCCTCTGTTGGGGAAATACA	59.933	20	256	145	400	TTACACCCTCGCAGAAATCC	60.074	20	TGGAGACGAAAGGGAAGAGA	59.92	20	160	145	304	CACAGTTACACCCTCGCAGA	59.897	20	GCCTCTGTTGGGGAAATACA	59.933	20	261	140	400
c23648.graph_c0	1	p1	(T)12	12	69	80	CCCCTTGCACTCTTTCTTCTT	59.872	21	AACCCTACCTCAAGCCCATT	59.827	20	280	28	307	CCCCCTTGCACTCTTTCTTC	61.123	20	GGCTCTCTACCTAGGCCCAC	60.233	20	205	27	231	CCCCTTGCACTCTTTCTTCTT	59.872	21	GGCTCTCTACCTAGGCCCAC	60.233	20	204	28	231
c23703.graph_c0	1	p1	(A)10	10	1118	1127	CAATTCCTGCACTCCCAACT	60.111	20	GAAATCGTCGCAGTAAAGGC	59.851	20	201	963	1163	AATTCCTGCACTCCCAACTG	60.111	20	GAAATCGTCGCAGTAAAGGC	59.851	20	200	964	1163	TGCACTCCCAACTGAATCTG	59.831	20	GAAATCGTCGCAGTAAAGGC	59.851	20	194	970	1163
c23703.graph_c0	2	p1	(T)15	15	1666	1680	TTCTGTGGAGGTTTGCAATG	59.691	20	TTTTTGTGGGTGATTCTTCTATTA	57.024	24	134	1618	1751	TGCATTATGATCTGGAGGGC	60.973	20	TTTTTGTGGGTGATTCTTCTATTA	57.024	24	205	1547	1751	ATTCTGTGGAGGTTTGCAATG	59.985	21	TTTTTGTGGGTGATTCTTCTATTA	57.024	24	135	1617	1751
c23720.graph_c0	1	p1	(C)11	11	177	187	TTAGCGTTTCGACTGTCCCT	59.875	20	AGTGGGAAGAGCAGGTCTCA	59.986	20	141	122	262	CTTAGCGTTTCGACTGTCCC	59.875	20	AGTGGGAAGAGCAGGTCTCA	59.986	20	142	121	262	TAGCGTTTCGACTGTCCCTT	59.875	20	GTGGGAAGAGCAGGTCTCAG	59.986	20	139	123	261
c23722.graph_c0	2	p1	(T)10	10	1507	1516	TTCTTGAGGGTGGGTAGTGG	59.959	20	CCACATCTCATGTCTCCCCT	59.92	20	278	1426	1703	TTCTTGAGGGTGGGTAGTGG	59.959	20	TCAAGGTCCCACCATCTTTC	59.903	20	245	1426	1670	TTCTTGAGGGTGGGTAGTGG	59.959	20	ACCACATCTCATGTCTCCCC	59.774	20	279	1426	1704
c23722.graph_c0	4	p1	(A)12	12	1973	1984	GCTTGGGTCCATGTCTGACT	60.12	20	CGTCAGGCTTCAAAAGGAAA	60.357	20	145	1881	2025	GCTTGGGTCCATGTCTGACT	60.12	20	TAACAGCGTCAGGCTTCAAA	59.609	20	151	1881	2031	GCTTGGGTCCATGTCTGACT	60.12	20	TTTAACAGCGTCAGGCTTCA	59.609	20	153	1881	2033
c23739.graph_c0	2	p1	(A)11	11	1421	1431	--
c23743.graph_c0	1	p1	(A)10	10	82	91	TCCTCATACACAGCACAGCC	59.862	20	GATCGTGGGAAAGAAAACGA	60.051	20	102	32	133	TCCTCATACACAGCACAGCC	59.862	20	TCGATCGTGGGAAAGAAAAC	60.051	20	104	32	135	TCCTCATACACAGCACAGCC	59.862	20	CGCGTCAAATGCATAAAGAA	59.842	20	163	32	194
c23783.graph_c0	1	p1	(A)10	10	1362	1371	TTCAATGGGTTGCACCTGTA	59.964	20	TCTTCCAAACACCTCAGCAG	59.007	20	198	1209	1406	CGGGTCTCCAAATGAAGAAA	60.044	20	TCTTCCAAACACCTCAGCAG	59.007	20	279	1128	1406	TTCAATGGGTTGCACCTGTA	59.964	20	CACCAATTTCGACACTAGGGA	59.978	21	228	1209	1436
c23852.graph_c0	1	p1	(A)15	15	1845	1859	CCCACCTTAAAACGCAGAAA	60.103	20	ACAGGGAAAAGTGACGTTGG	60.005	20	265	1797	2061	CCCACCTTAAAACGCAGAAA	60.103	20	GTCGGGTACTTGACAGGGAA	59.966	20	277	1797	2073	CCCACCTTAAAACGCAGAAA	60.103	20	CGGGTACTTGACAGGGAAAA	59.964	20	275	1797	2071
c23864.graph_c0	1	p1	(A)10	10	1367	1376	GTTTGGCTCGACAAGAGGAG	59.989	20	CCCCAGCTTTTTCACCATTA	59.931	20	213	1229	1441	GTTTGGCTCGACAAGAGGAG	59.989	20	CAGTCTCCCCAGCTTTTTCA	60.366	20	219	1229	1447	GGTGAGATCCCAGGTTCCTT	60.314	20	CCCCAGCTTTTTCACCATTA	59.931	20	109	1333	1441
c23869.graph_c0	2	p1	(A)18	18	2446	2463	CGTCTACCCTCGCGTTTAAG	59.898	20	ACATGATCTGAGGGACTGGC	60.08	20	255	2272	2526	CGTCTACCCTCGCGTTTAAG	59.898	20	CAATAATTGCTCATTGGGGG	60.146	20	220	2272	2491	CGTCTACCCTCGCGTTTAAG	59.898	20	CCAATAATTGCTCATTGGGG	60.146	20	221	2272	2492
c23891.graph_c0	1	p1	(T)12	12	131	142	GGGTTCAACGCCTCTATGAA	60.074	20	CAGCTGCTGTCTGGGACATA	60.008	20	179	5	183	GGGTTCAACGCCTCTATGAA	60.074	20	CCTAGATGCCTCCATCAGGA	60.173	20	266	5	270	GGGTTCAACGCCTCTATGAA	60.074	20	TGCCTCCATCAGGATGAAAT	60.426	20	260	5	264
c23937.graph_c0	1	p1	(A)10	10	12	21	--
c23937.graph_c0	2	p1	(T)12	12	1367	1378	--
c24022.graph_c0	1	p1	(T)11	11	994	1004	AGTAGTTTTCTGCCCCAGCA	59.875	20	CCCGTGCCTTTTAGGTATCA	59.953	20	253	834	1086	AGAGAAGGCAAAAAGCCCAT	60.208	20	CCCGTGCCTTTTAGGTATCA	59.953	20	228	859	1086	AGTAGTTTTCTGCCCCAGCA	59.875	20	CGTCCACATCATTACCCCTC	60.195	20	272	834	1105
c24051.graph_c0	3	p1	(T)10	10	1632	1641	GACCTACACCGCCTGACATT	59.997	20	TTCTCCACTTTCCACCACAA	59.109	20	224	1445	1668	GACCTACACCGCCTGACATT	59.997	20	TCTCCACTTTCCACCACAAA	59.109	20	223	1445	1667	TCACCAGAGGGACCTACACC	59.962	20	TTCTCCACTTTCCACCACAA	59.109	20	234	1435	1668
c24060.graph_c0	1	p1	(T)12	12	192	203	CCATTGAAGCAGGGTGAAAT	59.933	20	CCACACTTGCACACACACAC	59.651	20	269	87	355	CCATTGAAGCAGGGTGAAAT	59.933	20	CACCACACTTGCACACACAC	59.651	20	271	87	357	CCATTGAAGCAGGGTGAAAT	59.933	20	ACCACACTTGCACACACACA	59.651	20	270	87	356
c24167.graph_c0	1	p1	(T)12	12	56	67	CGACCCTAATAGGAATACAAATCC	59.211	24	CGGATCGACTCGGTTAGTTC	59.694	20	183	27	209	CGACCCTAATAGGAATACAAATCC	59.211	24	TTGAAAACCCTAGGAGCCAA	59.679	20	255	27	281	CGACCCTAATAGGAATACAAATCC	59.211	24	TCTCCCCAAAATAAAGGCAA	59.52	20	106	27	132
c24241.graph_c0	1	p1	(A)11	11	1758	1768	GAGGAGTTGGAGAAGGTCCC	60.05	20	TGGATGCCAACAAGAGAATG	59.648	20	146	1698	1843	GGCATTGAAGGGGTACTGAA	59.933	20	TGGATGCCAACAAGAGAATG	59.648	20	248	1596	1843	AGTTGGAGAAGGTCCCCCTA	59.928	20	TGGATGCCAACAAGAGAATG	59.648	20	142	1702	1843
c24272.graph_c0	1	p1	(A)10	10	166	175	CAGAAAAATTTATCCCCGCA	59.901	20	CTGAAGAAGCCGAAAAGGTG	59.986	20	117	122	238	CAGAAAAATTTATCCCCGCA	59.901	20	TAGCGAAAAAGGCAAAGGAA	59.958	20	247	122	368	CAGAAAAATTTATCCCCGCA	59.901	20	TTAGCGAAAAAGGCAAAGGA	59.958	20	248	122	369
c24297.graph_c0	1	p1	(A)10	10	824	833	TTGGATGATTTTTGGCTTCC	59.878	20	CGGCTTCTTCTTCTCCTCCT	60.088	20	190	795	984	TTGGATGATTTTTGGCTTCC	59.878	20	CGACTTTCTTGTCCTCGCTC	60.134	20	159	795	953	AATAGATGTTCGGACGGTGG	59.813	20	CGGCTTCTTCTTCTCCTCCT	60.088	20	246	739	984
c24315.graph_c0	1	p1	(A)11	11	33	43	TGACTAGGAACTGAAGAAAAATAAAA	57.087	26	CTAAACGGGGAAGGGAGAAC	59.934	20	145	1	145	TGACTAGGAACTGAAGAAAAATAAAA	57.087	26	GCGGTTGAGATGAAACCCTA	60.074	20	162	1	162	TGACTAGGAACTGAAGAAAAATAAAA	57.087	26	ACGCCGTACCTCTCATCAAC	60.142	20	127	1	127
c24329.graph_c0	1	p1	(T)10	10	1393	1402	AGAGCGGAGAGCAAGATGAG	59.851	20	GGATTGAACACAATGGCAAA	59.375	20	239	1188	1426	GGAGAGCAAGATGAGCAGGT	59.56	20	GGATTGAACACAATGGCAAA	59.375	20	234	1193	1426	AGAGCAAGATGAGCAGGTCC	59.56	20	GGATTGAACACAATGGCAAA	59.375	20	232	1195	1426
c24333.graph_c0	1	p1	(T)10	10	2498	2507	TTTAATCAAACAGGGCGTGA	59.157	20	TCCAAAATTGCAAGGAAACA	59.133	20	236	2321	2556	TTTAATCAAACAGGGCGTGA	59.157	20	TCCAAAATTGCAAGGAAACAC	59.967	21	236	2321	2556	TAATCAAACAGGGCGTGAGG	61.021	20	TCCAAAATTGCAAGGAAACA	59.133	20	234	2323	2556
c24443.graph_c0	1	p1	(A)15	15	1187	1201	--
c24476.graph_c0	1	p1	(A)13	13	11	23	--
c24490.graph_c0	1	p1	(T)13	13	87	99	CATGCCTTCATTTTTCGTGA	59.664	20	TCCTGACTGTTTGGCTTGTG	59.873	20	167	6	172	CATGCCTTCATTTTTCGTGA	59.664	20	TAGTTCTTTTGGGGCTCGTG	60.241	20	201	6	206	CATGCCTTCATTTTTCGTGA	59.664	20	TGACTGTTTGGCTTGTGTGG	60.757	20	164	6	169
c24503.graph_c0	1	p1	(T)10	10	2238	2247	CCGATAAGGGTTGGTACGAG	59.448	20	TTTCTTGGTTTGGGACTTGC	60.088	20	272	2005	2276	GGAAAGCTGGTACAGACCGT	59.212	20	GGGGCACAGATCCTCTTGTA	60.073	20	110	2199	2308	CCGATAAGGGTTGGTACGAG	59.448	20	TTGGTTTGGGACTTGCCTTA	60.472	20	268	2005	2272
c24523.graph_c0	1	p1	(T)15	15	2	16	--
c24549.graph_c0	1	p1	(T)10	10	2363	2372	GATCAGGATAATGCCTGCGT	60.066	20	ACAGATGTTCACCATTGCCA	59.967	20	237	2325	2561	GATCAGGATAATGCCTGCGT	60.066	20	TCTGAGACCCAGTCCCAAAC	60.088	20	113	2325	2437	GATCAGGATAATGCCTGCGT	60.066	20	TCCCAAACGGATCATTTAGC	59.901	20	101	2325	2425
c24550.graph_c0	1	p1	(T)10	10	318	327	TGCTCATAGCCATTGACAGC	59.979	20	TCAGGCCCAAATCAGAAAAC	60.051	20	277	229	505	TGCTCATAGCCATTGACAGC	59.979	20	CAGGAGTTTGATGTGCTCCA	59.831	20	197	229	425	TGCTCATAGCCATTGACAGC	59.979	20	TTGAAGTATTGGCAGCACCA	60.257	20	232	229	460
c24639.graph_c0	1	p1	(A)12	12	3556	3567	--
c24663.graph_c0	1	p1	(T)11	11	1011	1021	--
c24686.graph_c0	1	p1	(A)14	14	160	173	CAGTTTCCCCACTGTCGAAT	59.966	20	AATCATCCTCTCCCACATCG	59.886	20	223	11	233	CAGTTTCCCCACTGTCGAAT	59.966	20	GCATGAAAAGATTTCGGAGC	59.791	20	280	11	290	CCCCACTGTCGAATTTTCAT	59.79	20	AATCATCCTCTCCCACATCG	59.886	20	217	17	233
c24686.graph_c0	2	p1	(A)10	10	1252	1261	CGTGTTCCACAAGCTCTTCA	60.025	20	CGGACATGGAAATCGAGAGT	60.073	20	273	1093	1365	CGTGTTCCACAAGCTCTTCA	60.025	20	AATCGGACATGGAAATCGAG	59.894	20	276	1093	1368	AAACCCAGAAATCCCACCTC	60.169	20	TAACGCCGAATTGAATCTCC	60.038	20	218	1197	1414
c24734.graph_c0	1	p1	(A)12	12	2012	2023	TTGGATCGTAGCCAAGGTCT	59.694	20	CTCACTCCCGGTGAAACCTA	60.103	20	226	1826	2051	GGATGTGGCGATAGAGATGG	60.448	20	CTCACTCCCGGTGAAACCTA	60.103	20	280	1772	2051	GACACGGAGATGAGAATGGG	60.475	20	CTCACTCCCGGTGAAACCTA	60.103	20	157	1895	2051
c24742.graph_c0	1	p1	(T)11	11	65	75	AAGCAAATGTTCGCTCGATT	59.851	20	TCTCCATTGTTTTGGGTTCC	59.767	20	216	15	230	AAGCAAATGTTCGCTCGATT	59.851	20	CCATTGTTTTGGGTTCCAGT	59.688	20	213	15	227	AAGCAAATGTTCGCTCGATT	59.851	20	AGCAGCTCACCTTTTCCTTG	59.615	20	264	15	278
c24800.graph_c0	2	p1	(A)11	11	3385	3395	--
c24865.graph_c0	1	p1	(T)10	10	2473	2482	GGGAGATTTAAAAGCAGGGG	59.903	20	GCTTCCTTTCAATTCCACCA	60.051	20	111	2406	2516	TTTAAAAGCAGGGGAAAGGG	60.404	20	GCTTCCTTTCAATTCCACCA	60.051	20	105	2412	2516	AGATCTGCAAAGAGCCAAGG	59.574	20	GCTTCCTTTCAATTCCACCA	60.051	20	211	2306	2516
c24903.graph_c0	1	p1	(T)10	10	1242	1251	--
c24938.graph_c0	1	p1	(T)22	22	1	22	--
c24939.graph_c0	1	p1	(T)16	16	1157	1172	--
c24942.graph_c1	1	p1	(A)10	10	1411	1420	--
c24955.graph_c0	1	p1	(T)10	10	70	79	GGTGGGAGTTACGAGTCCCT	60.371	20	TTGTGGCAAGTCATAACCGA	60.111	20	111	28	138	CAGGTGGTGGGAGTTACGAG	60.557	20	TTGTGGCAAGTCATAACCGA	60.111	20	116	23	138	GTGGTGGGAGTTACGAGTCC	59.43	20	TTGTGGCAAGTCATAACCGA	60.111	20	113	26	138
c24957.graph_c0	1	p1	(A)10	10	1318	1327	TAACATGGGCTCGATCTTCC	60.036	20	TTCCTTGTAGCCAAACAGGG	60.103	20	179	1208	1386	CATAGGGCCCAAGATTTTCA	59.894	20	TTCCTTGTAGCCAAACAGGG	60.103	20	126	1261	1386	TAACATGGGCTCGATCTTCC	60.036	20	ACAGGGCCTTAGTGTAGGCA	59.757	20	165	1208	1372
c24992.graph_c0	1	p1	(A)10	10	143	152	CATGAAAGGGATTCCTGAGC	59.629	20	AACGCTCATTCTTTACGGGA	59.708	20	112	113	224	CATGAAAGGGATTCCTGAGC	59.629	20	GAACGCTCATTCTTTACGGG	59.708	20	113	113	225	CATGAAAGGGATTCCTGAGC	59.629	20	CCACCCGAGCAAGATCTCTA	60.353	20	197	113	309
c25021.graph_c0	1	p1	(T)13	13	1850	1862	TCTGCTTGAGTTTTGCCAGA	59.716	20	GAGAGAATCCAAAGAAAACACGA	59.755	23	249	1643	1891	TGCCAGACTAGAAGCAAGGG	60.529	20	GAGAGAATCCAAAGAAAACACGA	59.755	23	236	1656	1891	AGCAAGGGGTGTGAAACATT	59.454	20	GAGAGAATCCAAAGAAAACACGA	59.755	23	224	1668	1891
c25138.graph_c0	1	p1	(T)12	12	2719	2730	AATCAGCCTCCGTTGTGTTC	60.119	20	GGCTTTCCATAGCAAGCAAC	59.851	20	211	2608	2818	GAATCAGCCTCCGTTGTGTT	60.119	20	GGCTTTCCATAGCAAGCAAC	59.851	20	212	2607	2818	AGAATCAGCCTCCGTTGTGT	59.727	20	GGCTTTCCATAGCAAGCAAC	59.851	20	213	2606	2818
c25183.graph_c0	1	p1	(T)10	10	1191	1200	GGCCTCTAGATGAGCAATGTG	59.851	21	GCTTACCATGGATATGATCTGC	58.56	22	196	1099	1294	GGCCTCTAGATGAGCAATGTG	59.851	21	GCTTACCATGGATATGATCTGCT	59.502	23	196	1099	1294	GGCCTCTAGATGAGCAATGTG	59.851	21	GGCTTACCATGGATATGATCTG	58.419	22	197	1099	1295
c25320.graph_c0	1	p1	(A)21	21	2	22	--
c25334.graph_c0	1	p1	(A)14	14	2558	2571	CCAAATCCCATTTACCAACG	60.046	20	AAACAGTGGGGCTGTTGTTC	60.012	20	173	2516	2688	CCAAATCCCATTTACCAACG	60.046	20	GAAACAGTGGGGCTGTTGTT	60.012	20	174	2516	2689	ACTCCTCCACCACCTCCTCT	60.112	20	AAACAGTGGGGCTGTTGTTC	60.012	20	276	2413	2688
c25491.graph_c0	1	p1	(T)10	10	323	332	CGGAAAGGCAGAATTTTGAG	59.817	20	TGGGCACCTTTTAGGTTGAC	59.971	20	116	269	384	CGGAAAGGCAGAATTTTGAG	59.817	20	CAGGTTTGTTTCCCCCACTA	59.824	20	200	269	468	CGGAAAGGCAGAATTTTGAG	59.817	20	GGTTGGGCACCTTTTAGGTT	60.221	20	119	269	387
c25520.graph_c0	1	p1	(G)11	11	1	11	--
c25571.graph_c0	1	p1	(G)11	11	313	323	AGAAAGATCATGGTGGTGGC	59.934	20	GGTCAAGTGAAAGTCCCCAA	59.943	20	250	283	532	AGAAAGATCATGGTGGTGGC	59.934	20	TGAAAGAGGCGATACAAGGG	60.206	20	268	283	550	AGAAAGATCATGGTGGTGGC	59.934	20	GGGAGGATCCAAAAGTCGAT	60.272	20	187	283	469
c25571.graph_c0	2	p1	(T)11	11	1095	1105	TCTGCTTTGGAGGCAGATTT	59.955	20	GCATGGGAGTTTATGAAACCA	59.815	21	250	943	1192	TTCTGCTTTGGAGGCAGATT	59.955	20	GCATGGGAGTTTATGAAACCA	59.815	21	251	942	1192	TTGATCACGTTGACTCTGGC	59.837	20	GCATGGGAGTTTATGAAACCA	59.815	21	173	1020	1192
c25601.graph_c0	1	p1	(A)12	12	1591	1602	GATCATCCGACGGCTTAAAA	60.038	20	CAAAAGCCCAGCATTCTGAT	60.214	20	272	1441	1712	GATCATCCGACGGCTTAAAA	60.038	20	TCTTCTGACAAAAGCCCAGC	60.517	20	280	1441	1720	ATCCGACGGCTTAAAACACA	60.502	20	CAAAAGCCCAGCATTCTGAT	60.214	20	268	1445	1712
c25603.graph_c0	1	p1	(T)10	10	43	52	TTTCTTTGCTCATTTTTGCTATG	58.625	23	ATCGGGGATCGTACATCAGA	60.303	20	199	1	199	TTTCTTTGCTCATTTTTGCTATG	58.625	23	CGGGGATCGTACATCAGAAC	60.34	20	197	1	197	TCTTTGCTCATTTTTGCTATGTTT	59.375	24	ATCGGGGATCGTACATCAGA	60.303	20	197	3	199
c25653.graph_c0	1	p1	(A)13	13	1122	1134	TGCAAGGTAATGATCTCCCC	59.894	20	ACAGCGCCTCCAAATAAGAA	59.845	20	238	926	1163	TGCAAGGTAATGATCTCCCC	59.894	20	AACAGCGCCTCCAAATAAGA	59.845	20	239	926	1164	ACAAGGCGAATTCGAAACTG	60.249	20	ACAGCGCCTCCAAATAAGAA	59.845	20	202	962	1163
c25682.graph_c0	1	p1	(A)10	10	1672	1681	--
c25749.graph_c1	1	p1	(T)10	10	379	388	GTCAGAGGGGCACAAGAAAA	60.232	20	CGAAAGTTGCCTCGTAAAGC	60.018	20	226	329	554	GTCAGAGGGGCACAAGAAAA	60.232	20	GCAAGGCAGAAACTGTGTCA	60.032	20	149	329	477	GTCAGAGGGGCACAAGAAAA	60.232	20	AGAAGGGATGATAATGGCCC	60.117	20	130	329	458
c25763.graph_c0	1	p1	(A)10	10	85	94	CATGCAGGGTTGCTATCAGA	59.823	20	TCGATTTCCTTTTCAGTGGG	60.044	20	159	16	174	CATGCAGGGTTGCTATCAGA	59.823	20	TATATGGACGAACTGGGGGA	60.148	20	201	16	216	CATGCAGGGTTGCTATCAGA	59.823	20	TTCATCTTTCCCTCAGGTGC	60.195	20	131	16	146
c25773.graph_c0	1	p1	(A)10	10	1	10	--
c25844.graph_c0	1	p1	(G)13	13	2432	2444	AAGAAGGGAAAGAAGCCGAG	59.955	20	TGACAGCCATAAACCCACAA	59.964	20	258	2352	2609	AAGAAGGGAAAGAAGCCGAG	59.955	20	GGACCGCTCTCAAGAATCAG	59.95	20	280	2352	2631	TGCAAAGGTGAATGCGTTAG	59.872	20	TGACAGCCATAAACCCACAA	59.964	20	280	2330	2609
c25878.graph_c0	1	p1	(T)10	10	190	199	TTTTTCTCCAATTTTTGCAGG	59.218	21	ATCGCAACTCAATAAACGCC	60.103	20	242	4	245	TTTTTCTCCAATTTTTGCAGG	59.218	21	ACGCCAACCTAACATGGAAC	59.859	20	227	4	230	TTTTTCTCCAATTTTTGCAGG	59.218	21	AAAGGGAAGACAGATCGCAA	59.813	20	255	4	258
c25878.graph_c0	2	p1	(T)10	10	318	327	GGCATATTGCTTCCGCAGT	61.157	19	CCACACAAGCGTGTTGATCT	59.751	20	280	288	567	GGCATATTGCTTCCGCAG	60.329	18	CCACACAAGCGTGTTGATCT	59.751	20	280	288	567	GGCGTTTATTGAGTTGCGAT	60.103	20	CTTTTCCACACTTCAGGAATCA	59.215	22	192	226	417
c25900.graph_c0	1	p1	(A)10	10	2578	2587	CAGACTCGGATTCCCACATT	59.927	20	TCCCATCCTGACATCTCAATC	59.878	21	275	2367	2641	GATCCTCTCCTCCCATTTCC	59.835	20	TCCCATCCTGACATCTCAATC	59.878	21	163	2479	2641	GATCCTCTCCTCCCATTTCC	59.835	20	AAAATAAATGGCGCTTTCGT	58.764	20	192	2479	2670
c25962.graph_c0	1	p1	(T)13	13	1966	1978	AGAAAATTTGGAGAAGGGGG	59.393	20	CCCATTCCAAAACACCAAAA	60.567	20	245	1773	2017	ATGGGGTGTTGAAGGGAATA	59.101	20	CCCATTCCAAAACACCAAAA	60.567	20	159	1859	2017	GATGGGGTGTTGAAGGGAAT	60.95	20	CCCATTCCAAAACACCAAAA	60.567	20	160	1858	2017
c25984.graph_c0	1	p1	(A)11	11	1902	1912	TGACGCGAGGAAGAAAGATT	59.955	20	TTCGGAAAATACAGCTGGAGA	59.831	21	101	1859	1959	AGCTTGCGAGGAAGAATTGA	60.096	20	TTCGGAAAATACAGCTGGAGA	59.831	21	132	1828	1959	GAGCTTGCGAGGAAGAATTG	60.096	20	TTCGGAAAATACAGCTGGAGA	59.831	21	133	1827	1959
c26028.graph_c0	1	p1	(T)11	11	95	105	GCCAGCTGTACATGCAAACA	60.876	20	CACAGTGATGGGATACGTCG	59.984	20	222	71	292	GCCAGCTGTACATGCAAACA	60.876	20	ATGGGATACGTCGCTACTGG	59.978	20	215	71	285	GCCAGCTGTACATGCAAACA	60.876	20	GCTGTGGGAAGTTGACGAAT	60.119	20	171	71	241
c26045.graph_c0	1	p1	(T)10	10	919	928	TAATTAGTTGTGGGGGCCAG	59.817	20	ACAATGCACAAGGACAGTCG	59.751	20	249	894	1142	CAGGCAGCCATCCATATTTT	59.923	20	CTGGGTCGGGAACACTAAAG	59.587	20	228	861	1088	AGGCAGCCATCCATATTTTG	59.923	20	CTGGGTCGGGAACACTAAAG	59.587	20	227	862	1088
c26084.graph_c0	1	p1	(A)12	12	1040	1051	GCCAACCACAATTCACAGAA	59.547	20	TGAAGATGGATCCTCAAGGG	60.003	20	245	909	1153	AGCCAACCACAATTCACAGA	59.139	20	TGAAGATGGATCCTCAAGGG	60.003	20	246	908	1153	GCCAACCACAATTCACAGAA	59.547	20	ATTTCAAGCCCCATAGAGCC	60.419	20	172	909	1080
c26241.graph_c0	2	p1	(T)10	10	3224	3233	AAAACTGCAGGGTTGTTTGG	60.008	20	CCTCTTGCGACATTCAAAAA	58.892	20	216	3159	3374	ACTGCAGGGTTGTTTGGTTC	60.012	20	CCTCTTGCGACATTCAAAAA	58.892	20	213	3162	3374	CTGCAGGGTTGTTTGGTTCT	60.149	20	CCTCTTGCGACATTCAAAAA	58.892	20	212	3163	3374
c26258.graph_c0	1	p1	(T)10	10	2238	2247	CAAAGGGAGGGAAAGACTCC	60.045	20	TTTGTTGGTCCACGAGTCAA	60.128	20	106	2173	2278	GCAAAGGGAGGGAAAGACTC	60.19	20	TTTGTTGGTCCACGAGTCAA	60.128	20	107	2172	2278	CAAAGGGAGGGAAAGACTCC	60.045	20	CTTTGTTGGTCCACGAGTCA	59.72	20	107	2173	2279
c26280.graph_c0	1	p1	(A)11	11	1681	1691	CAGAGAACCCACCTTCTCCA	60.229	20	TTGAGCTGGCTCTTTTGTTG	59.195	20	273	1586	1858	CAGAGAACCCACCTTCTCCA	60.229	20	TGTTTGAGCTGGCTCTTTTG	59.195	20	276	1586	1861	CCACCTTCTCCACCGTACTC	59.574	20	TTGAGCTGGCTCTTTTGTTG	59.195	20	265	1594	1858
c26290.graph_c0	1	p1	(A)16	16	66	81	CGGATATCTTTTCTTCCCCC	59.734	20	TTCCACCTCACCCTTTTGTC	59.943	20	246	31	276	CCGGATATCTTTTCTTCCCC	59.734	20	TTCCACCTCACCCTTTTGTC	59.943	20	247	30	276	GCGAGTGGGCTCTGAAAATA	60.352	20	TTCCACCTCACCCTTTTGTC	59.943	20	271	6	276
c26332.graph_c1	1	p1	(T)11	11	3	13	--
c26332.graph_c1	2	p1	(T)13	13	505	517	TTCCAGCATTTTGATCCTTTTT	59.95	22	AGGTGAGCAATTCCCGTGTA	60.517	20	280	409	688	TTCTCTTTTTCCGCTTTCTTG	58.751	21	GATGAAGGTGAGCAATTCCC	59.488	20	238	456	693	TTCTCTTTTTCCGCTTTCTTG	58.751	21	AGGTGAGCAATTCCCGTGTA	60.517	20	233	456	688
c26344.graph_c0	1	p1	(T)12	12	1365	1376	CCACCCATCATCTGCTCTTT	60.073	20	AACACGGGATGACACATGAA	59.812	20	241	1160	1400	CCACCCATCATCTGCTCTTT	60.073	20	TCAAACACGGGATGACACAT	59.812	20	244	1160	1403	CGAGCTCGATTTCTTCTTCG	60.227	20	GGATTCAAACACGGGATGAC	60.181	20	153	1255	1407
c26413.graph_c0	2	p1	(T)15	15	1077	1091	AGAGGAGGGTGGAGCTGAAT	60.216	20	TCGAAGAGCGGTAGTCAGAAA	60.139	21	136	980	1115	GCGGGAAGATTTCTATGGGT	60.286	20	TCGAAGAGCGGTAGTCAGAAA	60.139	21	115	1001	1115	AGAGGAGGGTGGAGCTGAAT	60.216	20	TCGAAGAGCGGTAGTCAGAA	58.749	20	136	980	1115
c26452.graph_c0	1	p1	(T)17	17	1	17	--
c26478.graph_c0	1	p1	(T)13	13	1	13	--
c26503.graph_c0	1	p1	(T)10	10	730	739	CCAGCCATGTGTATGTTTCG	59.988	20	TTTGAAGCAGTAATTCCCCG	60.067	20	193	672	864	CCAGCCATGTGTATGTTTCG	59.988	20	CCTGGAATTGGAAACCTCAA	59.903	20	123	672	794	TGGGCCCAAATTCAAAAATA	60.123	20	TTTGAAGCAGTAATTCCCCG	60.067	20	267	598	864
c26592.graph_c0	1	p1	(A)10	10	1700	1709	GTGCCTCCAAGTTTCCATGT	59.973	20	CAGTGCCGGAGTTTTTCTTC	59.853	20	264	1483	1746	GCTTGCTTGGTGTGATGAAA	59.847	20	AGCCAGTGATTTTGACCGAG	60.255	20	147	1636	1782	AGGACATGAGTGCCTCCAAG	60.261	20	CAGTGCCGGAGTTTTTCTTC	59.853	20	273	1474	1746
c26600.graph_c0	1	p1	(A)10	10	580	589	TGGGGTATTGAGGCCATTTA	60.146	20	AGGAGCAAACAGGCACAACT	59.914	20	216	422	637	TGGGGTATTGAGGCCATTTA	60.146	20	CATAGGAGCAAACAGGCACA	59.864	20	219	422	640	CCGAAAAGAAAACAGCCAAA	60.215	20	AGGAGCAAACAGGCACAACT	59.914	20	176	462	637
c26611.graph_c0	1	p1	(A)16	16	467	482	CCCTTTTTCAAGAACAAACCC	59.837	21	TTGCTGCTGCTGCTGTTATC	60.31	20	259	397	655	GCCTGTTGAACTTCCCTTTTT	59.623	21	TTGCTGCTGCTGCTGTTATC	60.31	20	272	384	655	CCCTTTTTCAAGAACAAACCC	59.837	21	GATGTCTACGACGTTGCTGC	59.476	20	272	397	668
c26622.graph_c0	1	p1	(A)10	10	182	191	GGGAGAATCCCCTCTAATCG	59.859	20	GTGCCTCCAAGTACTCCAGC	59.874	20	260	85	344	AATGTCAGCCCCTCCCTAAT	59.789	20	GTGCCTCCAAGTACTCCAGC	59.874	20	215	130	344	GGGAGAATCCCCTCTAATCG	59.859	20	CCTGTGCCTCCAAGTACTCC	59.721	20	263	85	347
c26630.graph_c0	2	p1	(T)16	16	1179	1194	ATTCTGCTGAGCTGGACGAT	59.981	20	ATTCGTCATCCCCCACACTA	60.195	20	209	1021	1229	GCTGAGCTGGACGATTTTTC	59.962	20	ATTCGTCATCCCCCACACTA	60.195	20	204	1026	1229	AGCTGGACGATTTTTCCCTT	60.074	20	ATTCGTCATCCCCCACACTA	60.195	20	200	1030	1229
c26643.graph_c0	1	p1	(T)10	10	1585	1594	ACCTTCGGTTGTGATTTGGA	60.353	20	TTGGGGGTTTTTGTATTGGA	60.024	20	216	1415	1630	GACCTTCGGTTGTGATTTGG	60.353	20	TTGGGGGTTTTTGTATTGGA	60.024	20	217	1414	1630	GACCTTCGGTTGTGATTTGG	60.353	20	TGGGGGTTTTTGTATTGGAA	60.024	20	216	1414	1629
c26689.graph_c0	2	p1	(T)10	10	2186	2195	TTGTTCGTCAGCTGCAATCT	59.596	20	TGGAGCTGAAGTAGGCGTAAA	60.025	21	270	1969	2238	TTGTTCGTCAGCTGCAATCT	59.596	20	TGGAGCTGAAGTAGGCGTAA	58.675	20	270	1969	2238	AATTTGTTCGTCAGCTGCAAT	59.766	21	TGGAGCTGAAGTAGGCGTAAA	60.025	21	273	1966	2238
c26706.graph_c0	1	p1	(A)10	10	256	265	GAAAGGCTCAGGCAACCATA	60.214	20	TTGAGCTCTCTCCTCGTGGT	60.135	20	204	210	413	GAAAGGCTCAGGCAACCATA	60.214	20	ATTCGAATAGTAACCCCGCC	60.171	20	152	210	361	AAAGGCTCAGGCAACCATAA	59.708	20	TTGAGCTCTCTCCTCGTGGT	60.135	20	203	211	413
c26766.graph_c0	1	p1	(T)13	13	1	13	--
c26795.graph_c0	1	p1	(A)12	12	1116	1127	--
c26826.graph_c0	1	p1	(T)10	10	1275	1284	CCACCGATTTGTCGAAGATT	59.933	20	CAAGAGGAGGGTTATTTTGGG	59.816	21	240	1070	1309	ACCGATTTGTCGAAGATTGC	60.081	20	CAAGAGGAGGGTTATTTTGGG	59.816	21	238	1072	1309	TTTGTCGAAGATTGCCAACA	60.234	20	CAAGAGGAGGGTTATTTTGGG	59.816	21	233	1077	1309
c26829.graph_c0	2	p1	(T)10	10	821	830	AGTTCGGTTTCGATCACGAC	60.119	20	TCCGACCCATGAAAAGAAAC	59.91	20	263	689	951	CCAGACTCTCCTTCACCGAG	59.978	20	AACTTCGATGGGTTTCATGG	59.79	20	275	660	934	AGGAGGAGTTCGGTTTCGAT	60.074	20	ACAAATCCGACCCATGAAAA	60.17	20	274	683	956
c26883.graph_c0	1	p1	(A)24	24	1	24	--
c26972.graph_c0	1	p1	(A)11	11	230	240	CTAGCCGGACCTGTCCTACA	60.269	20	AACAGAAAGACGTGGGATGG	59.966	20	254	145	398	CTCTAGCCGGACCTGTCCTA	59.449	20	AACAGAAAGACGTGGGATGG	59.966	20	256	143	398	CTAGCCGGACCTGTCCTACA	60.269	20	ACAGAAAGACGTGGGATGGT	59.43	20	253	145	397
c26972.graph_c0	2	p1	(A)10	10	1024	1033	ACCAAAACTTGGATTTTGCG	59.975	20	GGGTTTTGCACATCGTCTCT	60.119	20	218	885	1102	ACCAAAACTTGGATTTTGCG	59.975	20	AGGGTTTTGCACATCGTCTC	60.119	20	219	885	1103	CTTCATTAGTCGCCCAAAGC	59.845	20	AGGGTTTTGCACATCGTCTC	60.119	20	195	909	1103
c26976.graph_c0	4	p1	(T)11	11	1074	1084	GCAAGGCCAAGACGTATGTT	60.14	20	TTGGAGAAACACTTCAAGCCT	58.969	21	158	1040	1197	GCAAGGCCAAGACGTATGTT	60.14	20	TTGGAGAAACACTTCAAGCC	57.923	20	158	1040	1197	GGACTTGGATGGCAGAGAAA	60.195	20	TTGGAGAAACACTTCAAGCCT	58.969	21	198	1000	1197
c26990.graph_c0	1	p1	(T)15	15	1	15	--
c26992.graph_c1	1	p1	(T)15	15	1	15	--
c27025.graph_c0	1	p1	(T)23	23	594	616	GGGTCCACTGGATAGATTTGG	60.564	21	GTTGTTGGCTGTGACCCTTT	60.012	20	262	547	808	GGGTCCACTGGATAGATTTGG	60.564	21	TTGGATTTTGCCGTCTTCTT	59.685	20	225	547	771	GGGTCCACTGGATAGATTTGG	60.564	21	TTTGGATTTTGCCGTCTTCT	59.685	20	226	547	772
c27055.graph_c0	1	p1	(A)11	11	388	398	CAAAATGCAAAGCAAAACCA	59.719	20	GAGGAGCTCCAACACCTCTG	59.986	20	236	270	505	CAAAATGCAAAGCAAAACCA	59.719	20	CCAACAGGCTGGGATTAAAA	59.931	20	261	270	530	CAAAATGCAAAGCAAAACCA	59.719	20	AGCTCCAACACCTCTGCAAT	59.874	20	232	270	501
c27113.graph_c0	1	p1	(A)10	10	424	433	GGTCCCTCCTCTCCTCTCAC	60.198	20	TTCCTCTCTTGGATGGTTGC	60.195	20	230	256	485	GTGGTCCCTCCTCTCCTCTC	60.198	20	TTCCTCTCTTGGATGGTTGC	60.195	20	232	254	485	GTCCCTCCTCTCCTCTCACC	60.198	20	TTCCTCTCTTGGATGGTTGC	60.195	20	229	257	485
c27113.graph_c0	2	p1	(T)14	14	1345	1358	--
c27166.graph_c0	1	p1	(T)10	10	152	161	CCTTTGCCTCTCTCACATCC	59.803	20	AAATGCAGAGACCCAGATGC	60.226	20	205	99	303	CCTTTGCCTCTCTCACATCC	59.803	20	GCAGAGACCCAGATGCAGAT	60.381	20	201	99	299	AAAAATTCCCAAAAATGCCA	59.278	20	CTCTCCCCTGTTTTCCCTTC	60.045	20	274	122	395
c27167.graph_c0	1	p1	(T)11	11	368	378	TCGATGGGATAAGGAGTTCG	60.029	20	TCCACGGCTTAAACAAAACC	59.975	20	102	306	407	CGCCTTTACAACACAAGGGT	60.03	20	TCCACGGCTTAAACAAAACC	59.975	20	145	263	407	AGCCAATCCCCCTTCTCTAA	60.032	20	TCCACGGCTTAAACAAAACC	59.975	20	216	192	407
c27187.graph_c0	1	p1	(T)14	14	1243	1256	ATCGCTTGTCGAGCTCTTGT	60.164	20	GCCATTTTCAGCTCCATAGC	59.813	20	208	1173	1380	GCATCATGGGGTAGGTCATC	60.166	20	GCCATTTTCAGCTCCATAGC	59.813	20	178	1203	1380	ATCGCTTGTCGAGCTCTTGT	60.164	20	CCCTAACACCTACTCTGCCG	59.751	20	228	1173	1400
c27189.graph_c0	1	p1	(A)11	11	124	134	TCACAAATCTTTGAAGCCCC	60.051	20	TTCGTTTTCTTCGACCCATC	60.051	20	203	101	303	TCACAAATCTTTGAAGCCCC	60.051	20	GGACGAGCTAAGCGAGATTG	60.118	20	276	101	376	TCACAAATCTTTGAAGCCCC	60.051	20	GCTAAGCGAGATTGTGGAGC	60.125	20	270	101	370
c27207.graph_c0	1	p1	(T)10	10	264	273	GGCCTCCTTGTAGCACAAAA	60.249	20	GCAGGATGGTGATGGAAACT	59.934	20	266	210	475	GGCCTCCTTGTAGCACAAAA	60.249	20	AGAAGCAAGGGAGTGGGATT	60.074	20	177	210	386	CCAGTCTTCAGATGAAGGGG	59.649	20	AGAAGCAAGGGAGTGGGATT	60.074	20	231	156	386
c27208.graph_c0	1	p1	(T)23	23	1	23	--
c27245.graph_c0	1	p1	(C)14	14	563	576	CTTCTTCACTTTCGCTTGGG	59.986	20	GAAAACGTTTCTGCCGTTGT	60.154	20	261	427	687	TTCTTCACTTTCGCTTGGGT	59.853	20	GAAAACGTTTCTGCCGTTGT	60.154	20	260	428	687	CTTCTTCACTTTCGCTTGGG	59.986	20	AAAACGTTTCTGCCGTTGTT	59.654	20	260	427	686
c27256.graph_c0	1	p1	(A)10	10	153	162	TCTGAAAAAGGGAGGTGGTTT	59.963	21	ATGATAATGGCGCAATAGGG	59.779	20	217	54	270	TGAAAAAGGGAGGTGGTTTTT	59.837	21	ATGATAATGGCGCAATAGGG	59.779	20	215	56	270	TCTGAAAAAGGGAGGTGGTTT	59.963	21	TGGCGCAATAGGGATTTTTA	60.405	20	210	54	263
c27293.graph_c0	2	p1	(A)10	10	2457	2466	GTTTGGATTGGTGATGGGTC	60.034	20	TCTGCTGCATTCACAAGGAC	59.992	20	223	2429	2651	GTTTGGATTGGTGATGGGTC	60.034	20	TCATCATGGAATGCTCCAAA	60.009	20	152	2429	2580	GTTTGGATTGGTGATGGGTC	60.034	20	CTCTGCTGCATTCACAAGGA	60.136	20	224	2429	2652
c27293.graph_c0	3	p1	(T)10	10	2820	2829	--
c27339.graph_c0	1	p1	(C)11	11	273	283	AGGATGACCTTCACACCAGG	59.962	20	ATCTTTGAGCGGCTCTGCTA	60.257	20	119	196	314	AGGATGACCTTCACACCAGG	59.962	20	TCTTTGAGCGGCTCTGCTAT	60.257	20	118	196	313	AGGATGACCTTCACACCAGG	59.962	20	CTTCGACACCCCTTCTTCAC	59.697	20	276	196	471
c27343.graph_c0	1	p1	(G)23	23	1	23	--
c27349.graph_c0	1	p1	(A)11	11	1176	1186	GAATCGAAAAACGGAGACGA	60.192	20	AAAAGCGAAGGTTCTACGCA	60.018	20	239	1147	1385	GAATCGAAAAACGGAGACGA	60.192	20	GCTCAACTCAACACAAGGCA	60.032	20	272	1147	1418	CGAAAAACGGAGACGAAAAA	60.215	20	AAAAGCGAAGGTTCTACGCA	60.018	20	235	1151	1385
c27354.graph_c0	1	p1	(T)11	11	3654	3664	--
c27377.graph_c0	1	p1	(A)11	11	2	12	--
c27409.graph_c0	1	p1	(A)10	10	312	321	GAAGAATGAAGCACTTCGGC	59.962	20	CTTGGGGTCGTTCGTGTAGT	60.028	20	258	209	466	GAAGAATGAAGCACTTCGGC	59.962	20	TTATGATTCCTTGCTTGGGG	59.894	20	271	209	479	GAAGAATGAAGCACTTCGGC	59.962	20	GTAGTGCCACCCCAACTCAT	59.851	20	243	209	451
c27412.graph_c0	1	p1	(T)11	11	1012	1022	--
c27425.graph_c0	1	p1	(T)10	10	883	892	CCGAGCTAATTCTGTCGCTT	59.615	20	CAAGTTCCTTCAGGGGAAAA	59.143	20	175	773	947	CCGAGCTAATTCTGTCGCTT	59.615	20	CTTCCAAGTTCCTTCAGGGG	60.977	20	179	773	951	ATTCTGTCGCTTGCTTCAGG	60.538	20	CAAGTTCCTTCAGGGGAAAA	59.143	20	167	781	947
c27430.graph_c0	1	p1	(T)10	10	1170	1179	GGGGATAACGTAGCAGTGGA	59.955	20	ATGGACCTTTGAGGCACTTG	60.111	20	226	1084	1309	GTCTGGGGGATAACGTAGCA	59.955	20	ATGGACCTTTGAGGCACTTG	60.111	20	231	1079	1309	GTCTGGGGGATAACGTAGCA	59.955	20	CAATGGACCTTTGAGGCACT	60.111	20	233	1079	1311
c27430.graph_c0	2	p1	(T)10	10	2466	2475	--
c27438.graph_c0	1	p1	(A)12	12	313	324	ATCTTCCCATTTTCCAACCC	59.996	20	AACTCGTGCGAGAGATGGTT	59.874	20	181	176	356	ATACCATCAGCGGTTTCCAG	59.955	20	AACTCGTGCGAGAGATGGTT	59.874	20	256	101	356	ATCTTCCCATTTTCCAACCC	59.996	20	TGCGAGAGATGGTTGTGGTA	60.263	20	175	176	350
c27446.graph_c0	1	p1	(A)10	10	130	139	TTTTTGGCATTCCTGGAAAA	60.407	20	GATTTTGGGGTTGGATCCTT	59.996	20	212	83	294	TTGGCATTCCTGGAAAACTT	59.546	20	GATTTTGGGGTTGGATCCTT	59.996	20	209	86	294	TTTGGCATTCCTGGAAAACT	59.546	20	GATTTTGGGGTTGGATCCTT	59.996	20	210	85	294
c27476.graph_c0	1	p1	(T)10	10	2045	2054	GGGGAAGGCTTTAAGAGTGG	60.068	20	CGTCACAAAATTGCACCAAC	60.011	20	259	1836	2094	TTTCAAAATGGCAGTTGCAC	59.712	20	CGTCACAAAATTGCACCAAC	60.011	20	135	1960	2094	GGGGAAGGCTTTAAGAGTGG	60.068	20	TATCTTCACCAAACGCGTCA	60.257	20	274	1836	2109
c27505.graph_c0	2	p1	(T)10	10	1194	1203	GAGGAGGAGAAGGGAATGCT	59.778	20	GAACAGAAAAAGCGAGGGAA	59.429	20	100	1127	1226	AGAGGAGGAGAAGGGAATGC	59.778	20	GAACAGAAAAAGCGAGGGAA	59.429	20	101	1126	1226	TCTTCTTCTTCTTCCGCCTG	59.688	20	GAACAGAAAAAGCGAGGGAA	59.429	20	272	955	1226
c27506.graph_c0	1	p1	(A)10	10	433	442	TAAGCAAGCCCTTCCACCTA	59.839	20	ATTTCTCGGTCGCTTCTCAA	59.955	20	248	350	597	TAAGCAAGCCCTTCCACCTA	59.839	20	TCTTCCTCACCAACTGGGTC	60.088	20	151	350	500	TAAGCAAGCCCTTCCACCTA	59.839	20	TCTCGGTCGCTTCTCAAGAT	60.096	20	245	350	594
c27531.graph_c0	1	p1	(T)14	14	270	283	TTTTGCCCCTGCAATTTTAC	59.943	20	AGGAAGCTGAACACCGAAGA	59.989	20	239	101	339	CTTTTGCCCCTGCAATTTTA	60.068	20	AGGAAGCTGAACACCGAAGA	59.989	20	240	100	339	TTGCCCCTGCAATTTTACTC	60.074	20	AGGAAGCTGAACACCGAAGA	59.989	20	237	103	339
c27533.graph_c0	1	p1	(A)10	10	407	416	CAGCTTTACCCGTTCACCAT	59.993	20	CGGAGGATGCTAGCCATAAA	60.188	20	274	308	581	CAGCTTTACCCGTTCACCAT	59.993	20	ACGGAGGATGCTAGCCATAA	59.691	20	275	308	582	CTCAGCTTTACCCGTTCACC	59.734	20	CGGAGGATGCTAGCCATAAA	60.188	20	276	306	581
c27614.graph_c0	1	p1	(T)10	10	1358	1367	GATTTTGGTAGCAATGCCGT	59.967	20	TGAGCTACTAAGGCAACCCA	58.528	20	180	1297	1476	GATTTTGGTAGCAATGCCGT	59.967	20	CTGAGCTACTAAGGCAACCCA	59.526	21	181	1297	1477	ACTGGGAAGGATAGCAGGGT	59.957	20	TGAGCTACTAAGGCAACCCA	58.528	20	268	1209	1476
c27626.graph_c0	1	p1	(T)11	11	1048	1058	GGCTCCATCAGAAGAGCAAC	59.957	20	AATCAAATCAAACCCTCCCA	59.22	20	262	820	1081	TTTGGGCTCCATCAGAAGAG	60.331	20	AATCAAATCAAACCCTCCCA	59.22	20	266	816	1081	ATTTGGGCTCCATCAGAAGA	59.629	20	AATCAAATCAAACCCTCCCA	59.22	20	267	815	1081
c27683.graph_c0	2	p1	(T)11	11	2137	2147	GCGGGATATTTGCAGAAGAG	59.807	20	ATTCCTGGGAACATCCACAT	59.068	20	204	2073	2276	GCGGGATATTTGCAGAAGAG	59.807	20	CCACATGGGTATCCCACAA	60.031	19	190	2073	2262	GCGGGATATTTGCAGAAGAG	59.807	20	TTATTCCTGGGAACATCCACA	60.177	21	206	2073	2278
c27702.graph_c0	1	p1	(A)11	11	6	16	--
c27769.graph_c0	1	p1	(A)10	10	65	74	CACCTCCTGAAAGGAAAGAGAA	59.858	22	CGTCCCTTGAGAATTTGGAA	60.044	20	103	31	133	CACCTCCTGAAAGGAAAGAGA	58.51	21	CGTCCCTTGAGAATTTGGAA	60.044	20	103	31	133	CACCTCCTGAAAGGAAAGAGAA	59.858	22	ACGTCCCTTGAGAATTTGGA	59.526	20	104	31	134
c27808.graph_c0	1	p1	(T)11	11	1510	1520	AAGTAAAATCAAAGCCGCCA	59.72	20	CAATCACCCTTTTTGGCAGT	59.971	20	253	1307	1559	AAGTAAAATCAAAGCCGCCA	59.72	20	AACAATCACCCTTTTTGGCA	60.344	20	255	1307	1561	AAGTAAAATCAAAGCCGCCAT	59.983	21	CAATCACCCTTTTTGGCAGT	59.971	20	253	1307	1559
c27828.graph_c0	1	p1	(A)10	10	1167	1176	AACTGTTTTGCTGCGTTGTG	59.951	20	GTAGGACCCGATTCCTCCAT	60.154	20	158	1052	1209	TTTTGGGCCTGACTGAGAAC	60.232	20	GTAGGACCCGATTCCTCCAT	60.154	20	248	962	1209	AACTGTTTTGCTGCGTTGTG	59.951	20	CGTGTTCTCCATAACCCTGG	60.366	20	262	1052	1313
c27874.graph_c0	1	p1	(T)16	16	2497	2512	TGCAATCTTCAAACCCAGAA	59.247	20	CTTGGCGTCTCCTACGATTC	59.836	20	194	2361	2554	TTGCAATCTTCAAACCCAGA	59.247	20	CTTGGCGTCTCCTACGATTC	59.836	20	195	2360	2554	TGCAATCTTCAAACCCAGAA	59.247	20	GCGTCTCCTACGATTCCAAA	60.214	20	190	2361	2550
c27886.graph_c0	1	p1	(A)10	10	2121	2130	--
c27896.graph_c0	1	p1	(T)10	10	356	365	ACGACGCGTTAGACGATTTT	59.775	20	CTCGGAAGAAATGGCTGAAG	59.948	20	220	282	501	ACGACGCGTTAGACGATTTT	59.775	20	CTTCTCGGAAGAAATGGCTG	59.948	20	223	282	504	AACGACGCGTTAGACGATTT	59.775	20	CTTCTCGGAAGAAATGGCTG	59.948	20	224	281	504
c27905.graph_c0	1	p1	(T)11	11	127	137	TCCTCTTGCTGAAGGTTGCT	60.134	20	TTTTGAATGCCGGAAAACTC	60.053	20	187	96	282	CCGGTTAGTGAAGGCAGTGT	60.171	20	TTTTGAATGCCGGAAAACTC	60.053	20	270	13	282	TCCTCTTGCTGAAGGTTGCT	60.134	20	GCAAGGGCAACAAGTCATTT	60.118	20	113	96	208
c27954.graph_c0	1	p1	(A)13	13	186	198	CGAGTAGGGGGACGAATACA	59.948	20	GGCCCAATCTAATTCTGCAA	60.038	20	215	39	253	CGAGTAGGGGGACGAATACA	59.948	20	GTTCGGAGACGAGATCAAGC	59.957	20	260	39	298	CGAGTAGGGGGACGAATACA	59.948	20	AGATCAAGCTTCCTCCGTGA	59.95	20	249	39	287
c27970.graph_c0	1	p1	(T)10	10	3148	3157	TAGCCAGAAGGTTGTTTGGG	60.103	20	TATCAGACCCATGAGCCACA	60.072	20	269	2939	3207	GGCATCTAGCCAGAAGGTTG	59.836	20	TATCAGACCCATGAGCCACA	60.072	20	275	2933	3207	AAATAGGGCTCTCGCATTGA	59.807	20	TATCAGACCCATGAGCCACA	60.072	20	150	3058	3207
c27974.graph_c0	1	p1	(T)10	10	108	117	TGTGCTGAAATAAGCCATATACA	57.47	23	TGGGATTGAAAGAGAGGGTG	60.042	20	211	15	225	TGTGCTGAAATAAGCCATATACA	57.47	23	CGGTTGGGATTGAAAGAGAG	59.665	20	215	15	229	TGTGCTGAAATAAGCCATATACA	57.47	23	AGGGTGAGAGAGTGCTGAGG	59.579	20	197	15	211
c28006.graph_c0	1	p1	(T)10	10	929	938	AAATCGGGCTCTTTCTGGAT	60.039	20	AAACAGGGCCTACGATTCCT	59.962	20	241	766	1006	ATGGAAATCGGGCTCTTTCT	60.039	20	AAACAGGGCCTACGATTCCT	59.962	20	245	762	1006	AAATCGGGCTCTTTCTGGAT	60.039	20	GCCTACGATTCCTACTCCCC	59.925	20	234	766	999
c28024.graph_c1	1	p1	(T)10	10	206	215	GTCAAAAGGCACAGAGAGCC	59.997	20	GGGTGTTGGTTTGAGAAGGA	59.943	20	147	136	282	ATCCACTTGGGCTTCATGTC	59.934	20	GGGTGTTGGTTTGAGAAGGA	59.943	20	164	119	282	GATCCACTTGGGCTTCATGT	59.934	20	GGGTGTTGGTTTGAGAAGGA	59.943	20	165	118	282
c28066.graph_c0	1	p1	(A)13	13	1915	1927	--
c28071.graph_c0	1	p1	(A)10	10	2454	2463	GGCTCTCTTGCAGGTTTGTC	59.997	20	TGTCCCTCCTTTTCTCACATTT	59.976	22	210	2317	2526	GGCTCTCTTGCAGGTTTGTC	59.997	20	AACAATGTCCCTCCTTTTCTCA	59.976	22	215	2317	2531	GATTTGAACCCCACACAACC	60.073	20	AACAATGTCCCTCCTTTTCTCA	59.976	22	153	2379	2531
c28078.graph_c0	1	p1	(A)11	11	15	25	--
c28114.graph_c0	1	p1	(A)13	13	175	187	CAGCAGAAGTGCAAAACATGA	60.042	21	ATGGGCTCCCCATTAATTTC	59.984	20	280	89	368	CAGCAGAAGTGCAAAACATGA	60.042	21	AAGGCAAACAAATGGAGGTG	59.971	20	246	89	334	CAGCAGAAGTGCAAAACATGA	60.042	21	GACCCAAGAAGGCAAACAAA	60.088	20	254	89	342
c28115.graph_c0	1	p1	(G)14	14	482	495	AACGGGGAAGCTTCGATAGT	60.096	20	AACCGTTTCAGGGTCTGTTG	60.005	20	190	408	597	AACGGGGAAGCTTCGATAGT	60.096	20	CAAACCGTTTCAGGGTCTGT	60.005	20	192	408	599	AACGGGGAAGCTTCGATAGT	60.096	20	GATACCAGGTCTTGAGGGCA	60.073	20	228	408	635
c28128.graph_c0	1	p1	(T)10	10	842	851	CTTTCACATGTCAGCAACGG	60.301	20	TGCCATTTCAATCAGAAGCA	60.343	20	280	659	938	CTTTCACATGTCAGCAACGG	60.301	20	CCTCAGTTCAGGAGGCAGAA	60.523	20	234	659	892	CTTTCACATGTCAGCAACGG	60.301	20	TTCCTCAGTTCAGGAGGCAG	60.523	20	236	659	894
c28133.graph_c0	1	p1	(T)11	11	413	423	GCCGGAGTTGAATTTGACAT	59.939	20	GACGGGGATTGAATTAAGCA	59.901	20	233	242	474	GCCGGAGTTGAATTTGACAT	59.939	20	AAGAAGGGGAAAGAAGCGAC	59.827	20	250	242	491	ATAGATCTCGCCGGAGTTGA	59.797	20	GACGGGGATTGAATTAAGCA	59.901	20	242	233	474
c28148.graph_c0	1	p1	(A)11	11	1506	1516	TCTGGCATGGTGGACATAGA	60.072	20	ATTCCTGAAACCTCCATCCC	60.133	20	191	1393	1583	TTTCTGGCATGGTGGACATA	59.924	20	ATTCCTGAAACCTCCATCCC	60.133	20	193	1391	1583	TCTGGCATGGTGGACATAGA	60.072	20	CGAAGGCAAATCAAGGAAAG	59.817	20	241	1393	1633
c28152.graph_c0	1	p1	(T)11	11	1171	1181	--
c28159.graph_c0	1	p1	(A)10	10	734	743	CCCCTATACGCGGTGTTAAA	59.847	20	CTTCGATCGCGCTTAATGTT	60.364	20	276	630	905	TTTCAAGTAAGGGCATGGCT	59.708	20	CTTCGATCGCGCTTAATGTT	60.364	20	246	660	905	TTCCCCTATACGCGGTGTTA	60.335	20	CTTCGATCGCGCTTAATGTT	60.364	20	278	628	905
c28190.graph_c0	1	p1	(A)11	11	3529	3539	ATGGTTTTGCAGGTAATCCG	59.823	20	TCTCCCCATTCCAGCTAAGA	59.767	20	250	3480	3729	ATGGTTTTGCAGGTAATCCG	59.823	20	TCCCCATTCCAGCTAAGAAA	59.64	20	248	3480	3727	ATGGTTTTGCAGGTAATCCG	59.823	20	TGTTCTCCCCATTCCAGCTA	60.594	20	253	3480	3732
c28213.graph_c0	1	p1	(T)10	10	1	10	--
c28225.graph_c0	2	p1	(T)11	11	184	194	GGAGGCTTTTTCCAGCTCTC	60.464	20	TTACCTGGGGAAAATGCAAA	60.294	20	205	6	210	GGAGGCTTTTTCCAGCTCTC	60.464	20	TTTCTTCTTCCAAGGCCAAC	59.288	20	244	6	249	GGAGGCTTTTTCCAGCTCTC	60.464	20	ATTACCTGGGGAAAATGCAA	59.273	20	206	6	211
c28240.graph_c0	1	p1	(T)11	11	1	11	--
c28242.graph_c0	1	p1	(T)10	10	32	41	GAGAGAAGAGAGAAGAGAGAAGAAAAA	58.78	27	CCCTAGGGCAAACAATTTCA	59.931	20	122	0	121	GAGAGAAGAGAGAAGAGAGAAGAAAAA	58.78	27	CTCCTCGACGTAGGGATCAA	60.21	20	246	0	245	GAGAGAAGAGAGAAGAGAGAAGAAAA	57.581	26	CCCTAGGGCAAACAATTTCA	59.931	20	122	0	121
c28249.graph_c0	1	p1	(A)10	10	1377	1386	TGTCTGATTCCTGAGGTCCC	60.048	20	CTGCTCCTTCAGCAACACAA	60.175	20	115	1305	1419	ATTCGGCATATATTGAGGCG	59.913	20	CTGCTCCTTCAGCAACACAA	60.175	20	234	1186	1419	TGCATTTCATGGTATTGGGA	59.745	20	CTGCTCCTTCAGCAACACAA	60.175	20	209	1211	1419
c28261.graph_c0	2	p1	(T)11	11	1786	1796	AGGTGTTGTCTGGTGACTGTG	58.634	21	AAAAACCTTGACCAGCAATGA	59.601	21	225	1610	1834	GAGGTACTTGTGTTTCCCTCCA	60.395	22	AAAAACCTTGACCAGCAATGA	59.601	21	109	1726	1834	TGAGGTACTTGTGTTTCCCTCC	60.395	22	AAAAACCTTGACCAGCAATGA	59.601	21	110	1725	1834
c28274.graph_c0	1	p1	(A)11	11	1771	1781	TCTGCATTCGGATGATTCAA	60.159	20	TATGGGAAAGCAGCAAATCC	60.038	20	183	1652	1834	TCTGCATTCGGATGATTCAA	60.159	20	TCCTGTGCCAATTTTCTTCC	60.051	20	245	1652	1896	TCTGCATTCGGATGATTCAA	60.159	20	CCTCAAAGCGTTTATGGGAA	60.067	20	195	1652	1846
c28282.graph_c0	1	p1	(A)11	11	1783	1793	ATTCCTTGCACAACTCCAGG	60.111	20	GAAAGCCACAAACATCAGCA	59.847	20	167	1717	1883	ATTCCTTGCACAACTCCAGG	60.111	20	GCAGAAAGCCACAAACATCA	59.847	20	170	1717	1886	TTCAGCATTCCTTGCACAAC	59.847	20	GAAAGCCACAAACATCAGCA	59.847	20	173	1711	1883
c28292.graph_c0	1	p1	(A)10	10	133	142	TAAGCCAACAATGGGGAGAA	60.439	20	TGAAATGCTGCAGTGCTTTT	59.614	20	104	62	165	ATAAGCCAACAATGGGGAGA	59.387	20	TGAAATGCTGCAGTGCTTTT	59.614	20	105	61	165	TAAGCCAACAATGGGGAGAA	60.439	20	TCATGAAATGCTGCAGTGCT	60.572	20	107	62	168
c28342.graph_c0	1	p1	(T)11	11	1818	1828	--
c28349.graph_c0	2	p1	(T)11	11	290	300	GCTCTCGCAAAACACCAAAT	60.257	20	TGCCAAACAAATCCAAATCA	59.907	20	266	99	364	TCTTGAGGTGGTTTATGCGA	59.272	20	TGCCAAACAAATCCAAATCA	59.907	20	141	224	364	CGAATTACTGCTCTCGCAAA	59.206	20	TGCCAAACAAATCCAAATCA	59.907	20	275	90	364
c28399.graph_c0	1	p1	(A)12	12	1364	1375	CGGTGGAGAATCCAAAAGAA	60.044	20	CACGCTCCAATAACAGCAGA	60.011	20	216	1252	1467	TTCGGTGGAGAATCCAAAAG	60.044	20	CACGCTCCAATAACAGCAGA	60.011	20	218	1250	1467	CTTTCGGTGGAGAATCCAAA	60.044	20	CACGCTCCAATAACAGCAGA	60.011	20	220	1248	1467
c28414.graph_c0	1	p1	(A)11	11	305	315	CTTCAAGCTCCCTCACTCGT	59.598	20	TTGCTCTTCGTGGTATATCGG	60.103	21	266	223	488	ACTTCAAGCTCCCTCACTCG	59.598	20	TTGCTCTTCGTGGTATATCGG	60.103	21	267	222	488	CTTCAAGCTCCCTCACTCGT	59.598	20	TGCTCTTCGTGGTATATCGG	58.747	20	265	223	487
c28461.graph_c0	1	p1	(A)10	10	2196	2205	GCATGCAAATTTGTGCTGAG	60.41	20	ACACAGCCATGACAAACCCT	60.431	20	207	2095	2301	GCATGCAAATTTGTGCTGAG	60.41	20	TGACACAGCCATGACAAACC	60.58	20	209	2095	2303	AGGATTGGGTCCAGCTTCTT	60.074	20	TGGGATGCCTTGTAATTCTTG	59.946	21	234	2017	2250
c28473.graph_c0	1	p1	(T)10	10	104	113	ACATAGCCGAACGTCCTCAC	60.142	20	TCGTTTGCTGCTGGTAAAAA	59.486	20	174	45	218	CTCACAAGCTCCAAAAGCCT	59.615	20	TCGTTTGCTGCTGGTAAAAA	59.486	20	159	60	218	ATAGCCGAACGTCCTCACAA	60.657	20	TCGTTTGCTGCTGGTAAAAA	59.486	20	172	47	218
c28473.graph_c0	2	p1	(G)16	16	2920	2935	--
c28527.graph_c0	1	p1	(T)10	10	915	924	ATGGGTTCTGCTAAAGTGCG	60.27	20	AGGCCATATCAGCCACAACT	59.579	20	235	852	1086	GAAAGGGCGGAGATTTTGAT	60.399	20	AGGCCATATCAGCCACAACT	59.579	20	206	881	1086	GGCGGAGATTTTGATAATGG	59.369	20	AGGCCATATCAGCCACAACT	59.579	20	201	886	1086
c28533.graph_c1	1	p1	(T)10	10	87	96	TGCAGAGCACCCACATAGAG	60.008	20	GTCATCCACTGCACATCACC	59.97	20	173	28	200	TTTGCAGAGCACCCACATAG	59.864	20	GTCATCCACTGCACATCACC	59.97	20	175	26	200	CTGTATTTGCAGAGCACCCA	59.864	20	GTCATCCACTGCACATCACC	59.97	20	180	21	200
c28538.graph_c0	1	p1	(T)10	10	1590	1599	GATCAGGGAGGCCATTATGA	59.854	20	GCATTTTCGGACAAACTGCT	60.257	20	226	1429	1654	GATCAGGGAGGCCATTATGA	59.854	20	CTCATTAGTGCGCATTTTCG	59.467	20	237	1429	1665	CCATTATGATGTGGGCTGAA	59.35	20	GCATTTTCGGACAAACTGCT	60.257	20	215	1440	1654
c28548.graph_c0	1	p1	(A)10	10	1813	1822	CACTGTGATAAGCGGCAAAA	59.872	20	CGTTTACAAAATGGGTCTTCG	59.5	21	278	1570	1847	GACACTGTGATAAGCGGCAA	59.871	20	CGTTTACAAAATGGGTCTTCG	59.5	21	280	1568	1847	ACACTGTGATAAGCGGCAAA	59.347	20	CGTTTACAAAATGGGTCTTCG	59.5	21	279	1569	1847
c28551.graph_c0	2	p1	(G)11	11	1794	1804	--
c28615.graph_c0	2	p1	(A)17	17	212	228	GTGAAGAGTAGCTGGTCGGG	59.867	20	GGAGGAGCCAATAGACCACA	60.073	20	258	138	395	GAAGAGTAGCTGGTCGGGTG	59.867	20	GGAGGAGCCAATAGACCACA	60.073	20	256	140	395	TGAAGAGTAGCTGGTCGGGT	59.867	20	GGAGGAGCCAATAGACCACA	60.073	20	257	139	395
c28625.graph_c0	1	p1	(T)12	12	278	289	TGCCTAGATCCGGTTCCTTA	59.662	20	TAGATCCTCCACCAAAACGC	60.074	20	228	131	358	TGCCTAGATCCGGTTCCTTA	59.662	20	CGCTTCTGAGTCCTCAGCTT	59.891	20	208	131	338	CTCGCAATTCGTGCCTAGAT	60.374	20	TAGATCCTCCACCAAAACGC	60.074	20	239	120	358
c28634.graph_c0	1	p1	(A)12	12	997	1008	--
c28639.graph_c0	1	p1	(A)10	10	1645	1654	--
c28655.graph_c0	1	p1	(T)10	10	94	103	CAAGACACCATCCCTTTCGT	59.966	20	GCGTCTATCGCTCTACCGAG	60.14	20	120	44	163	CAAGACACCATCCCTTTCGT	59.966	20	TATCCGAATGGCAAATGGTT	60.153	20	257	44	300	CAAGACACCATCCCTTTCGT	59.966	20	CTTATCCGAATGGCAAATGG	60.281	20	259	44	302
c28736.graph_c0	1	p1	(A)10	10	1921	1930	GCAGGTAAGAATTTCGGCAG	59.845	20	CGTTTTCTCCAGCTACAGGC	60.015	20	266	1742	2007	CAGGTAAGAATTTCGGCAGC	59.845	20	CGTTTTCTCCAGCTACAGGC	60.015	20	265	1743	2007	CAGGTAAGAATTTCGGCAGC	59.845	20	GATCAGGTCCGTTTTCTCCA	60.05	20	274	1743	2016
c28747.graph_c0	1	p1	(T)10	10	1074	1083	CCTGAGGAAACGCTAGTTGC	60.015	20	CTCGCATAGCATCGTCAAAA	59.976	20	237	881	1117	CCTGAGGAAACGCTAGTTGC	60.015	20	TCGCATAGCATCGTCAAAAG	59.976	20	236	881	1116	GATCTGACCTGAGGAAACGC	59.81	20	TCGCATAGCATCGTCAAAAG	59.976	20	243	874	1116
c28754.graph_c0	2	p1	(T)10	10	236	245	AACCGTCAGTCCAGGTCAAC	60.009	20	GTTTCTCACAGCAGGGCTTC	59.997	20	242	41	282	GCACAACCTGGGACTTTTGT	60.012	20	GTTTCTCACAGCAGGGCTTC	59.997	20	111	172	282	TCAAACACTTGCTGTCTGCC	60.032	20	GTTTCTCACAGCAGGGCTTC	59.997	20	202	81	282
c28817.graph_c0	2	p1	(T)11	11	1207	1217	--
c28860.graph_c0	1	p1	(A)12	12	213	224	ACTACCCCACTGCACAGCTT	59.792	20	CAAGTTCGTTTTCATGGGCT	60.11	20	240	186	425	TTCTGCTCCACTACCCCACT	59.721	20	CAAGTTCGTTTTCATGGGCT	60.11	20	249	177	425	ACTACCCCACTGCACAGCTT	59.792	20	TCGTTTTCATGGGCTCTTTC	60.192	20	235	186	420
c28862.graph_c0	1	p1	(A)12	12	1475	1486	TTCAACAGCTGAAAACGCAC	60.035	20	TTGCCATTTTGATCTTATGGG	59.781	21	217	1340	1556	TTCAACAGCTGAAAACGCAC	60.035	20	TGCCATTTTGATCTTATGGG	58.429	20	216	1340	1555	TTCAACAGCTGAAAACGCAC	60.035	20	TGCCATTTTGATCTTATGGGT	59.287	21	216	1340	1555
c28868.graph_c0	1	p1	(A)11	11	138	148	TTCAATAAATACACATCACCAGCA	59.429	24	CCTGGACTTTATGCCCTCAA	60.066	20	140	96	235	TTCAATAAATACACATCACCAGCA	59.429	24	TGGAACCTGGACTTTATGCC	59.933	20	145	96	240	TTCAATAAATACACATCACCAGCA	59.429	24	TCTTGGTAGCTCCAGCCAAT	59.836	20	265	96	360
c28874.graph_c0	2	p1	(T)10	10	1677	1686	CCGAATAACAACGCTTGAGG	60.628	20	GTTGGCTTCAAAGCCGTATC	59.713	20	256	1616	1871	TTGAGGAAACTGATTGCGGT	60.636	20	GTTGGCTTCAAAGCCGTATC	59.713	20	242	1630	1871	CCGAATAACAACGCTTGAGG	60.628	20	TGGAGATCTTTTGGTTGGCT	59.67	20	269	1616	1884
c28892.graph_c0	1	p1	(T)10	10	1457	1466	GGTTGAAGGGTGTCTTGCAT	59.973	20	AAAGCTACCCTGGTTCCCAT	59.827	20	268	1222	1489	ATGTTGAGGGTTCCAACGAC	59.827	20	AAAGCTACCCTGGTTCCCAT	59.827	20	250	1240	1489	GGTCCCGATGAGAAAAGGAT	60.272	20	CGAAAGTCTCCACGTCAACA	59.873	20	255	1317	1571
c28899.graph_c0	1	p1	(A)10	10	32	41	--
c28904.graph_c1	1	p1	(A)10	10	1861	1870	AGCTCCTTATGCCCTCCATT	60.06	20	CAAATGCATGATTGACCCAC	59.781	20	272	1630	1901	CAGGTGTCAGACCCATGAGA	59.659	20	AGCTCTTGTTCCAAGGCAAA	59.993	20	245	1673	1917	CAGACCCATGAGAGAAAGGG	59.649	20	AGCTCTTGTTCCAAGGCAAA	59.993	20	238	1680	1917
c28914.graph_c0	1	p1	(T)10	10	992	1001	GCAACTCCACTCTTGGCAAT	60.263	20	CTTCAGAGACTGGCACACCA	60.022	20	197	845	1041	CTCAGCCACCAAGTCGAGAT	60.408	20	CTTCAGAGACTGGCACACCA	60.022	20	243	799	1041	TAGCAACTCCACTCTTGGCA	59.591	20	CTTCAGAGACTGGCACACCA	60.022	20	199	843	1041
c28933.graph_c3	1	p1	(A)14	14	99	112	GGTCCTGCATAACCCATGTT	59.676	20	TCACTCCCGAGATGGCTATT	59.653	20	118	71	188	GGTCCTGCATAACCCATGTT	59.676	20	TTTCACTCCCGAGATGGCTA	60.734	20	120	71	190	GGTCCTGCATAACCCATGTT	59.676	20	AAGAAGCTTTTCACTCCCGA	59.052	20	128	71	198
c28938.graph_c0	1	p1	(A)10	10	1973	1982	AGCCAACAAAAACAAGGGTG	60.008	20	GTGGTCGACGGAAAGAAGAG	59.844	20	157	1868	2024	AGCCAACAAAAACAAGGGTG	60.008	20	AGTGGTCGACGGAAAGAAGA	59.844	20	158	1868	2025	CAGCCAACAAAAACAAGGGT	60.008	20	GTGGTCGACGGAAAGAAGAG	59.844	20	158	1867	2024
c28950.graph_c0	1	p1	(A)13	13	2159	2171	GATCTGGGCAACTTTGCTTC	59.82	20	TCAGTTTCGCTGCTTGTTTG	60.172	20	169	2034	2202	GGAATCAGATCCTCCTGGGT	60.278	20	TCAGTTTCGCTGCTTGTTTG	60.172	20	272	1931	2202	CAAAACAACAGATCTGGGCA	59.691	20	TCAGTTTCGCTGCTTGTTTG	60.172	20	179	2024	2202
c28951.graph_c2	1	p1	(A)12	12	8	19	--
c28958.graph_c0	1	p1	(A)12	12	2465	2476	--
c29016.graph_c0	1	p1	(T)10	10	2785	2794	TGATCGCTGTAAGATGCAGG	59.972	20	CGTGCATCTGCATTTCTTGT	59.871	20	131	2762	2892	ACTGGGGGAAGACTCCTTGT	59.968	20	CGTGCATCTGCATTTCTTGT	59.871	20	214	2679	2892	AGTTGACATACCCGGACTGG	59.844	20	CGTGCATCTGCATTTCTTGT	59.871	20	240	2653	2892
c29435.graph_c0	1	p1	(A)10	10	261	270	CATGATGGCCAAGATCACAC	59.925	20	GGCAGCTTGAAACTCCACTT	59.478	20	206	93	298	CTTCATGTGCTCGAGGGATT	60.218	20	GGCAGCTTGAAACTCCACTT	59.478	20	100	199	298	GTGGTCCTCGAGCTTCATGT	60.269	20	GGCAGCTTGAAACTCCACTT	59.478	20	112	187	298
c29518.graph_c0	2	p1	(T)10	10	897	906	TGGTAAAGAGGGTGGGACAG	59.959	20	TTCCCCAAAACAATTCCAGA	60.28	20	255	821	1075	CTGGTAAAGAGGGTGGGACA	59.959	20	TTCCCCAAAACAATTCCAGA	60.28	20	256	820	1075	TGGTAAAGAGGGTGGGACAG	59.959	20	AACCATGACACCGACCACTT	60.284	20	134	821	954
c29536.graph_c0	1	p1	(A)15	15	15	29	--
c29804.graph_c0	1	p1	(A)10	10	564	573	TTTTTGGCTAAGTGTGTGCAA	59.401	21	TTTTGCTTTTGCCTGGAACT	59.861	20	182	509	690	TTTTTGGCTAAGTGTGTGCAA	59.401	21	AACTTTTGCTTTTGCCTGGA	59.861	20	185	509	693	TTTTTGGCTAAGTGTGTGCAA	59.401	21	TGCTTTTGCCTGGAACTTTT	59.861	20	179	509	687
c29864.graph_c0	1	p1	(T)15	15	1159	1173	--
c30080.graph_c0	1	p1	(T)10	10	203	212	TCGCGAATTCTTTTCCAATC	60.153	20	TCCACCTGAAAGAACCCATC	59.903	20	238	17	254	TCGCGAATTCTTTTCCAATC	60.153	20	CCCATCTCCTAAAACACCCA	59.784	20	224	17	240	TCGCGAATTCTTTTCCAATC	60.153	20	ACCTCCACCTGAAAGAACCC	60.349	20	241	17	257
c30278.graph_c0	1	p1	(A)17	17	2	18	--
c30288.graph_c0	1	p1	(T)10	10	80	89	ATTTGAAGGCTGCGTGTCTT	59.882	20	AGGATGGCAACTTCCAACTG	60.111	20	163	38	200	GAAGGCTGCGTGTCTTCTTC	60.142	20	AGGATGGCAACTTCCAACTG	60.111	20	159	42	200	TCATATTTGAAGGCTGCGTG	59.833	20	AGGATGGCAACTTCCAACTG	60.111	20	167	34	200
c30329.graph_c0	1	p1	(A)10	10	396	405	TTCGGATTTGGTTGTTTTCC	59.778	20	GGAATTTCTGACGATTTCCG	59.505	20	250	222	471	TTCGGATTTGGTTGTTTTCC	59.778	20	GACGATTTCCGATAAAACCG	59.411	20	241	222	462	CGGATTTGGTTGTTTTCCTG	60.336	20	GGAATTTCTGACGATTTCCG	59.505	20	248	224	471
c30329.graph_c0	2	p1	(T)10	10	526	535	CGGTTTTATCGGAAATCGTC	59.411	20	AATGAGGCCCTGTCACTGAA	60.656	20	161	443	603	CGGTTTTATCGGAAATCGTC	59.411	20	CCCTGTCACTGAAGGCTGTC	60.861	20	154	443	596	CGGTTTTATCGGAAATCGTC	59.411	20	ATTCTCGCTGGAATTTGGG	60.021	19	203	443	645
c30681.graph_c0	1	p1	(A)10	10	1239	1248	--
c30744.graph_c0	1	p1	(T)10	10	47	56	CAGAGAAGATTAGCAAAAGACGG	59.569	23	GCAAATCGGGTATCTTGCAT	59.929	20	211	6	216	CCAGAGAAGATTAGCAAAAGACG	59.569	23	GCAAATCGGGTATCTTGCAT	59.929	20	212	5	216	CAGAGAAGATTAGCAAAAGACGG	59.569	23	TCCGGCCATGTTCTTCTTAC	60.074	20	278	6	283
c30792.graph_c0	1	p1	(A)11	11	1925	1935	TGTAGAAGGATGGGGTCTGG	59.92	20	CAAGCACGTTGTCGATCTGT	59.905	20	188	1792	1979	TGGGGTCTGGGATGTTAGAG	59.92	20	CAAGCACGTTGTCGATCTGT	59.905	20	178	1802	1979	TGTAGAAGGATGGGGTCTGG	59.92	20	ACAAGCACGTTGTCGATCTG	59.905	20	189	1792	1980
c30913.graph_c0	1	p1	(A)18	18	592	609	GGGTGAAAAGTATGGCATCAA	59.815	21	TCGTTGCCGATTTGTGTAAG	59.729	20	123	526	648	GGGTGAAAAGTATGGCATCAA	59.815	21	CGTTGCCGATTTGTGTAAGA	59.729	20	122	526	647	GGGTGAAAAATATGGCATCAA	59.652	21	CGTTGCCGATTTGTGTAAGA	59.729	20	235	413	647
c31092.graph_c0	1	p1	(T)11	11	142	152	CGAAGAAAACTGTGGGGAAA	60.081	20	GGGGCAAATGCTAGATTCAA	60.038	20	270	75	344	CGAAGAAAACTGTGGGGAAA	60.081	20	AAAAAGAAGGGGCAAATGCT	60.075	20	278	75	352	CGAAGAAAACTGTGGGGAAA	60.081	20	AGGGGCAAATGCTAGATTCA	59.668	20	271	75	345
c31157.graph_c0	1	p1	(A)10	10	925	934	CGTCAAACCAAAGCCTCAGT	60.291	20	TGGTTGCTGGAAATACGTGA	60.111	20	178	823	1000	TCTCGTCAAACCAAAGCCTC	60.375	20	TGGTTGCTGGAAATACGTGA	60.111	20	181	820	1000	ACAGAAACCATCTCGAAGCC	59.288	20	TGGTTGCTGGAAATACGTGA	60.111	20	267	734	1000
c31396.graph_c0	1	p1	(A)14	14	2	15	--
c31418.graph_c0	1	p1	(A)12	12	102	113	TCTAAGCAAACGGCCTCACT	60.015	20	TCAAGACCCTTGACGGATTC	60.05	20	223	62	284	TCTAAGCAAACGGCCTCACT	60.015	20	GCATTTGCTTCCTTCTGGTC	59.82	20	180	62	241	GGGGTTGGACATTGTTTCAG	60.21	20	TCAAGACCCTTGACGGATTC	60.05	20	244	41	284
c31522.graph_c0	2	p1	(T)11	11	1638	1648	--
c31556.graph_c0	1	p1	(A)10	10	20	29	--
c31556.graph_c0	2	p1	(T)10	10	193	202	AATCCCCAATCACAGCTCAC	59.934	20	CCTTTGCTATTGGAAACCCA	59.931	20	273	77	349	ACAATCCCCAATCACAGCTC	59.934	20	CCTTTGCTATTGGAAACCCA	59.931	20	275	75	349	AATCCCCAATCACAGCTCAC	59.934	20	CGTCGCCAACAACAGATAGA	59.864	20	175	77	251
c31609.graph_c0	1	p1	(T)10	10	981	990	--
c31780.graph_c0	1	p1	(T)10	10	111	120	AGGAGAAGAGGGAAAGTCCG	59.811	20	GCCAAAAATGGGCAATTAAG	59.433	20	203	22	224	GGGGTGGGAGATAGAGGAGA	60.412	20	GCCAAAAATGGGCAATTAAG	59.433	20	217	8	224	GAGGGGTGGGAGATAGAGGA	60.412	20	GCCAAAAATGGGCAATTAAG	59.433	20	219	6	224
c31792.graph_c0	1	p1	(C)12	12	351	362	CCATTAACCACCAAAATGGG	59.91	20	TGTTGGGTGTTGACTTTGGA	59.976	20	242	220	461	CCATTAACCACCAAAATGGG	59.91	20	TTGGGTGTTGACTTTGGACA	59.976	20	240	220	459	CCCATTAACCACCAAAATGG	59.91	20	TGTTGGGTGTTGACTTTGGA	59.976	20	243	219	461
c31809.graph_c0	1	p1	(T)10	10	279	288	TTTGGCGGAATTGGAAATAG	59.901	20	GGTCTTGCGTCAATGCTTTT	60.257	20	280	131	410	GGCGGAATTGGAAATAGGAA	61.111	20	AAGGTCTTGCGTCAATGCTT	59.882	20	279	134	412	GGCGGAATTGGAAATAGGA	59.848	19	AAGGTCTTGCGTCAATGCTT	59.882	20	279	134	412
c31857.graph_c0	1	p1	(A)10	10	1030	1039	CCCATTTGATCAAGGGGTAA	59.617	20	TTTCAGGCTATTTGATCGGG	60.031	20	237	934	1170	CCCATTTGATCAAGGGGTAA	59.617	20	GCCATATCCCTGAAAATCCA	59.722	20	261	934	1194	CCCATTTGATCAAGGGGTAA	59.617	20	GCCTAAACATCGTGGATTGG	60.331	20	191	934	1124
c31923.graph_c0	1	p1	(T)10	10	1515	1524	CTTCGTCTCCATCTGCCTTC	59.95	20	GAGAACCCTTCGGAAAATCC	59.881	20	123	1456	1578	CTTCGTCTCCATCTGCCTTC	59.95	20	GCAAATCTGAGAACCCTTCG	59.813	20	131	1456	1586	CTTCGTCTCCATCTGCCTTC	59.95	20	CGCAAATCTGAGAACCCTTC	59.813	20	132	1456	1587
c32219.graph_c0	1	p1	(T)14	14	1	14	--
c32908.graph_c0	1	p1	(T)14	14	240	253	AATTGCATTTTCAGATCGCC	60.045	20	AATGGACATGACTCCGTGGT	60.246	20	191	143	333	AACCCCCAAAAATTAAACCG	59.923	20	AATGGACATGACTCCGTGGT	60.246	20	125	209	333	TCAGATCGCCGCTCTTCTAT	60.081	20	AATGGACATGACTCCGTGGT	60.246	20	181	153	333
c33099.graph_c0	1	p1	(T)10	10	1362	1371	CGCAGTTACGAGCTGAACAA	60.195	20	CAGCCCACCAGTCAAATCTT	60.111	20	253	1228	1480	AATGCCATTGCTGACATGAA	60.08	20	CAGCCAGATGCTGAGAGTGA	60.294	20	279	1121	1399	ACCATTCTTGCCCCTCTACC	60.328	20	CAGCCCACCAGTCAAATCTT	60.111	20	210	1271	1480
c33244.graph_c0	1	p1	(T)10	10	111	120	TGGCTATCCGATTAGAACCC	58.998	20	GTTAAGATCGCGCCGTACTC	59.873	20	173	8	180	TGGCTATCCGATTAGAACCCT	59.938	21	GTTAAGATCGCGCCGTACTC	59.873	20	173	8	180	TTGGCTATCCGATTAGAACCC	60.286	21	GTTAAGATCGCGCCGTACTC	59.873	20	174	7	180
c33244.graph_c0	2	p1	(T)10	10	332	341	GAGTACGGCGCGATCTTAAC	59.873	20	CATCTCGCATGTGGTATTGC	60.104	20	231	161	391	GCGCGATCTTAACATGAACA	59.839	20	CATCTCGCATGTGGTATTGC	60.104	20	224	168	391	TGAAACCCTAGCCGAGTACG	60.262	20	CATCTCGCATGTGGTATTGC	60.104	20	244	148	391
c33468.graph_c0	1	p1	(G)11	11	1087	1097	--
c33477.graph_c0	2	p1	(A)10	10	1049	1058	TTTGGCGTTAATTCAAAGGG	59.937	20	TCACGTCTCTCGTGATTGGA	60.402	20	165	974	1138	TTTGGCGTTAATTCAAAGGG	59.937	20	CGTCTCTCGTGATTGGACAC	59.261	20	162	974	1135	TTTGGCGTTAATTCAAAGGG	59.937	20	ACGTCTCTCGTGATTGGACA	59.261	20	163	974	1136
c33974.graph_c0	1	p1	(A)10	10	177	186	TGAGATGGGTTTGGATGGAT	60.135	20	CCATCCATGGCTAAAATGCT	59.923	20	239	119	357	GGGTGATGAATTGGAAAGGA	59.727	20	CCATCCATGGCTAAAATGCT	59.923	20	214	144	357	TGAGATGGGTTTGGATGGAT	60.135	20	ACCCATCCATGGCTAAAATG	59.645	20	241	119	359
c34010.graph_c0	1	p1	(A)10	10	1239	1248	AACTATCCAACACCGCCAAC	59.859	20	TTTTGCTTGCCATGTACTCG	59.872	20	251	1108	1358	ATGGAACTATCCAACACCGC	59.82	20	TTTTGCTTGCCATGTACTCG	59.872	20	255	1104	1358	AACTATCCAACACCGCCAAC	59.859	20	GCTTGCCATGTACTCGCTTT	60.416	20	247	1108	1354
c34115.graph_c0	1	p1	(A)11	11	1296	1306	--
c34130.graph_c0	1	p1	(A)12	12	22	33	--
c34139.graph_c0	1	p1	(C)14	14	6	19	--
c34209.graph_c0	1	p1	(T)10	10	750	759	AATAAAATTCCGGGCCCAT	60.343	19	GGCGCAGCAGAACTTAAAAC	60.025	20	159	677	835	AATAAAATTCCGGGCCCAT	60.343	19	CCCTGCTCCATTTTGACACT	60.111	20	237	677	913	CGAGCTTTGAAAGAGCTGAA	58.528	20	GGCGCAGCAGAACTTAAAAC	60.025	20	230	606	835
c34271.graph_c0	1	p1	(A)15	15	1	15	--
c34271.graph_c0	2	p1	(T)10	10	974	983	ACTTTATGCAGGATGGTGCC	59.962	20	CGTGTTTCTCGATTTCAAAAGA	59.379	22	205	870	1074	ACTTTATGCAGGATGGTGCC	59.962	20	CCAAACGCACTCTAAGGTACA	57.975	21	228	870	1097	TTATGCAGGATGGTGCCTTT	60.469	20	CGTGTTTCTCGATTTCAAAAGA	59.379	22	202	873	1074
c34274.graph_c0	1	p1	(T)16	16	1335	1350	--
c34544.graph_c0	1	p1	(T)10	10	514	523	AAAACTGATTGGTGGCTTGG	59.971	20	AAGTCAGTGCCTTCATTCGC	60.406	20	126	463	588	AAACTCGACTTGTCCCATCG	60.111	20	AAGTCAGTGCCTTCATTCGC	60.406	20	255	334	588	AAAACTGATTGGTGGCTTGG	59.971	20	TGGTATGGTGGAGGGCTACT	59.43	20	267	463	729
c34569.graph_c0	1	p1	(A)13	13	1196	1208	CCATTATTTTTGGTGGCAGG	60.181	20	GAAAATTTGGACATACCTATACAACC	58.349	26	201	1039	1239	CCATTATTTTTGGTGGCAGG	60.181	20	AAAATTTGGACATACCTATACAACCTC	59.149	27	200	1039	1238	CCATTATTTTTGGTGGCAGG	60.181	20	GAAAATTTGGACATACCTATACAACCT	59.149	27	201	1039	1239
c34906.graph_c0	1	p1	(A)10	10	472	481	AGAATCGGAGTTGGGGAAGT	59.935	20	TATCTTCGCCATTTGTGGTG	59.542	20	267	282	548	AGAATCGGAGTTGGGGAAGT	59.935	20	TGTATCTTCGCCATTTGTGG	59.542	20	269	282	550	AGCGATAAAAGAGGGGGAGA	60.166	20	CGCAGCTGCAGTATCAAAAC	59.638	20	179	413	591
c34946.graph_c0	1	p1	(A)11	11	614	624	ATCCGCATCATTTAACCAGC	59.929	20	ATGGTTTGCAGCTCTCCATC	60.226	20	210	504	713	ATCCGCATCATTTAACCAGC	59.929	20	TGCAGCTCTCCATCTTGAAA	59.673	20	204	504	707	ATCCGCATCATTTAACCAGC	59.929	20	TTTGCAGCTCTCCATCTTGA	59.673	20	206	504	709
c34946.graph_c0	2	p1	(A)10	10	920	929	TCAAAGCACACATCCTGGTC	59.682	20	CGACTCGGTTGATTAGGTGC	60.657	20	198	799	996	GGTCCCCTTTTTATCCATGC	60.511	20	CGACTCGGTTGATTAGGTGC	60.657	20	234	763	996	TTACAAGGTCCAAACCGACC	59.83	20	TTCGACTCGGTTGATTAGGTG	60.118	21	117	882	998
c34992.graph_c0	1	p1	(A)10	10	29	38	--
c35227.graph_c0	1	p1	(A)10	10	108	117	CCAAAGTTACAATGCCACCA	59.439	20	TGAGGGCTCCTGTGATCTCT	59.945	20	199	7	205	CCAAAGTTACAATGCCACCA	59.439	20	CTCCTGTGATCTCTCCTCGG	59.937	20	193	7	199	CCAAAGTTACAATGCCACCA	59.439	20	GCTCCTGTGATCTCTCCTCG	60.096	20	194	7	200
c35343.graph_c0	1	p1	(A)17	17	4	20	--
c35490.graph_c0	1	p1	(A)10	10	491	500	ACTTAACAACAACCAGCGGC	60.176	20	GCACTATGCAGCACAGATCA	58.546	20	273	376	648	ACTTAACAACAACCAGCGGC	60.176	20	GCACTATGCAGCACAGATCAC	59.491	21	273	376	648	CCCAAGCTCGCTCTATTGAA	60.481	20	GCACTATGCAGCACAGATCA	58.546	20	241	408	648
c35626.graph_c1	1	p1	(A)11	11	2430	2440	TCTTCGAAACAGGCAGGACT	59.989	20	GCAAATTTCTGTGCCGTTCT	60.257	20	189	2308	2496	TCTTCGAAACAGGCAGGACT	59.989	20	AGCAAATTTCTGTGCCGTTC	60.257	20	190	2308	2497	TTTCCTTGTTCCACTTTGGG	59.942	20	GCAAATTTCTGTGCCGTTCT	60.257	20	254	2243	2496
c35883.graph_c0	1	p1	(T)10	10	213	222	CAAGTTTTCAGGCGTTGGAT	60.11	20	CGAACCTTTTTACCCGAACA	59.968	20	211	95	305	CAAGTTTTCAGGCGTTGGAT	60.11	20	GTTGAAATGCGAGACCGATT	60.081	20	267	95	361	CGCAATTCTGCTCTCAGTTG	59.74	20	CGAACCTTTTTACCCGAACA	59.968	20	156	150	305
c36122.graph_c0	1	p1	(T)10	10	1464	1473	--
c36201.graph_c0	1	p1	(G)10	10	421	430	GGCATAGATCTCCACTCCCA	60.034	20	CCATTATCTAATGTGGGCGG	60.167	20	151	352	502	GGCTAAAAGGGGGTTGTGAT	60.187	20	CCATTATCTAATGTGGGCGG	60.167	20	184	319	502	AAGGCTAAAAGGGGGTTGTG	60.345	20	CCATTATCTAATGTGGGCGG	60.167	20	186	317	502
c36227.graph_c1	1	p1	(A)11	11	132	142	GCTTGTGTAACTCCCTCCCA	60.111	20	AAACCACAAATCTCAACCCG	59.83	20	124	107	230	GCTTGTGTAACTCCCTCCCA	60.111	20	CAAGGAGCTCCACCAAAAAC	59.711	20	140	107	246	GCTTGTGTAACTCCCTCCCA	60.111	20	ACCACAAATCTCAACCCGAA	60.353	20	122	107	228
c36379.graph_c0	1	p1	(A)16	16	175	190	TTCAAATTCGAACCCTAGCAA	59.707	21	TTGATCGTGAGATTTCTGCG	59.948	20	117	136	252	TTCAAATTCGAACCCTAGCAA	59.707	21	TGCGAAATTGATGGATGAGA	60.159	20	101	136	236	TTCAAATTCGAACCCTAGCAA	59.707	21	TCTGCGAAATTGATGGATGA	60.159	20	103	136	238
c36930.graph_c0	1	p1	(T)12	12	239	250	TAATCAATCGCACATACGGG	59.401	20	GCCGAGGCATAATTTTAACG	59.586	20	218	204	421	ATACGGGGCTGGCTTTACA	60.475	19	GGTATGCTCACACGCAAATG	60.142	20	280	217	496	ACATACGGGGCTGGCTTTAC	61.247	20	GCCGAGGCATAATTTTAACG	59.586	20	207	215	421
c36943.graph_c0	1	p1	(T)10	10	1429	1438	--
c36993.graph_c0	1	p1	(A)10	10	96	105	CGACCGCTTTTATTTTCGAG	59.847	20	TGGCTGTTTTCAGTGGAGTG	59.873	20	161	22	182	CGACCGCTTTTATTTTCGAG	59.847	20	TACCGTGGCTGTTTTCAGTG	59.758	20	166	22	187	CGACCGCTTTTATTTTCGAG	59.847	20	GACGCCAAAAGCTCTATCCA	60.352	20	116	22	137
c37026.graph_c0	1	p1	(T)10	10	1163	1172	GTGACGAGGACTCAAGGAGC	59.993	20	ATACGGGCAGGGTGACACTA	60.397	20	191	1065	1255	AGGAGCAGAGCAGGTAGCAG	59.914	20	ATACGGGCAGGGTGACACTA	60.397	20	177	1079	1255	ACGAGGACTCAAGGAGCAGA	60.135	20	ATACGGGCAGGGTGACACTA	60.397	20	188	1068	1255
c37133.graph_c0	1	p1	(T)10	10	759	768	CCAATCTGCGATTCAGTGTG	60.263	20	GGGAAATATCGCCACTCTTC	58.598	20	178	668	845	CCAATCTGCGATTCAGTGTG	60.263	20	AGGGAAATATCGCCACTCTTC	59.568	21	179	668	846	ATGAAGCCTGAGTCCGTGAG	60.408	20	GGGAAATATCGCCACTCTTC	58.598	20	202	644	845
c37168.graph_c0	1	p1	(T)14	14	1675	1688	AAATGCCTGAGCCAGAAGAA	59.955	20	CACTTGCATGCTCACCTCAC	60.473	20	262	1552	1813	AAAATGCCTGAGCCAGAAGA	59.955	20	CACTTGCATGCTCACCTCAC	60.473	20	263	1551	1813	AAATGCCTGAGCCAGAAGAA	59.955	20	ACACTTGCATGCTCACCTCA	60.473	20	263	1552	1814
c37264.graph_c0	2	p1	(T)11	11	1837	1847	CTGATCCAAACACAGGAGCA	59.831	20	TAGAGGCCTTTTCCACATGC	60.214	20	183	1791	1973	GTTGTTGCAAATTTGGCTGA	59.712	20	TAGAGGCCTTTTCCACATGC	60.214	20	199	1775	1973	GCCTTGGAACTGAAGCGATA	60.352	20	TAGAGGCCTTTTCCACATGC	60.214	20	279	1695	1973
c37478.graph_c0	1	p1	(A)15	15	141	155	GCACGTGAATAAATCATCGC	59.144	20	ACGCTAGTGATCTGCCGACT	60.043	20	208	22	229	GCACGTGAATAAATCATCGC	59.144	20	CGGCTTATCTTCCTGGTCTG	59.83	20	265	22	286	GCACGTGAATAAATCATCGC	59.144	20	AGTGATCTGCCGACTCATCC	60.231	20	203	22	224
c37501.graph_c0	1	p1	(T)12	12	185	196	AAATCAAGAAGCCAGACGGA	59.813	20	TCCGAGAGCTGAACCTGTTT	59.989	20	194	129	322	AATCAAGAAGCCAGACGGAA	59.813	20	TCCGAGAGCTGAACCTGTTT	59.989	20	193	130	322	GCCAGACGGAATCAAGAAAG	59.813	20	TCCGAGAGCTGAACCTGTTT	59.989	20	184	139	322
c37552.graph_c0	2	p1	(T)10	10	317	326	TGGAATGGATGTTTTGACCA	59.75	20	CAGAAGGCCCAAGAACAAAG	59.846	20	273	236	508	TGGAATGGATGTTTTGACCA	59.75	20	AGGCCCAAGAACAAAGTCTG	59.328	20	269	236	504	ATGGAATGGATGTTTTGACCA	60.044	21	CAGAAGGCCCAAGAACAAAG	59.846	20	274	235	508
c37552.graph_c0	4	p1	(T)10	10	1342	1351	ATGACTCTGCACTCTGGGCT	60.017	20	TGTCAACCGTTCAAAGAGCA	60.427	20	170	1209	1378	TCCCCCTAATGACTCTGCAC	60.073	20	TGTCAACCGTTCAAAGAGCA	60.427	20	178	1201	1378	ATGACTCTGCACTCTGGGCT	60.017	20	TCAACCGTTCAAAGAGCAAA	59.439	20	168	1209	1376
c37679.graph_c0	1	p1	(A)11	11	1244	1254	CATTGATGTCACCTTCCACG	59.96	20	GCAACAGTGCGTTTGTGTTC	60.356	20	193	1215	1407	CATTGATGTCACCTTCCACG	59.96	20	TGCTTCCCTCTGTGATTTGA	59.369	20	139	1215	1353	CCTCGATCACAACCTGACATT	59.981	21	CCTTGTTTGACATGGTCCCT	59.82	20	106	1198	1303
c37751.graph_c1	1	p1	(A)10	10	123	132	CCTAAACAACAGGCAAACATTTC	59.926	23	AGCTGGTGATTTGGTTTTGG	59.971	20	164	88	251	CAACAGGCAAACATTTCTACACA	60.082	23	AGCTGGTGATTTGGTTTTGG	59.971	20	158	94	251	CCTAAACAACAGGCAAACATTTC	59.926	23	CAATGGGTCCCTTCAGAGAA	60.042	20	269	88	356
c37754.graph_c0	1	p1	(T)10	10	72	81	AATCGTTTCTGGCAATCAGC	60.221	20	GATCGGTTATTGGGGGAGTT	60.017	20	127	3	129	CAAATCGTTTCTGGCAATCA	59.664	20	GATCGGTTATTGGGGGAGTT	60.017	20	129	1	129	GTTTCTGGCAATCAGCCAAT	60.081	20	TAAACACCGTCTCTTCCCGT	59.592	20	222	7	228
c37808.graph_c1	1	p1	(A)10	10	640	649	CTCCTCCACAAAATTCCCAA	59.903	20	AGATACCAGGGTCATGGTGC	59.81	20	131	594	724	TCCTCCACAAAATTCCCAAA	60.28	20	AGATACCAGGGTCATGGTGC	59.81	20	130	595	724	CTCCTCCACAAAATTCCCAA	59.903	20	CAGGGTCATGGTGCACAGTA	60.593	20	125	594	718
c37923.graph_c0	1	p1	(T)14	14	504	517	GAATTCGAGGAGTGGTGGAA	60.05	20	ACACACAACCCAGATGAGCA	60.162	20	161	465	625	TTGGAGAATTCGAGGAGTGG	60.187	20	ACACACAACCCAGATGAGCA	60.162	20	166	460	625	GAATTCGAGGAGTGGTGGAA	60.05	20	CAACCCAGATGAGCAAACAA	59.691	20	156	465	620
c37923.graph_c0	2	p1	(T)12	12	3384	3395	GCCTGTCCAAAAGCAACATT	60.118	20	AGCTCAATGGAGAAACCTTCA	58.923	21	260	3170	3429	GCCTGTCCAAAAGCAACATT	60.118	20	GCTCAATGGAGAAACCTTCA	57.864	20	259	3170	3428	TTTTCTGCCTGTCCAAAAGC	60.365	20	AGCTCAATGGAGAAACCTTCA	58.923	21	266	3164	3429
c37945.graph_c0	1	p1	(A)10	10	721	730	TATGCTAAGGCCCTCTTTGG	59.315	20	GACACGAGGGAGAGAGCAAC	59.993	20	201	615	815	TATGCTAAGGCCCTCTTTGG	59.315	20	AGACACGAGGGAGAGAGCAA	60.135	20	202	615	816	TATGCTAAGGCCCTCTTTGG	59.315	20	TCGGAAGAGTGGAAAATTGC	60.192	20	268	615	882
c37954.graph_c0	1	p1	(T)10	10	679	688	ACTCAAATGGGATCAGCCAG	60.073	20	GGATTGTTTCCTTGCCCTTT	60.299	20	244	612	855	ACTCAAATGGGATCAGCCAG	60.073	20	CCTGTCATTGTTTGGGCTTC	60.495	20	105	612	716	ACTCAAATGGGATCAGCCAG	60.073	20	TGATGCCTGTCATTGTTTGG	60.517	20	110	612	721
c37979.graph_c0	2	p1	(A)10	10	171	180	AGTCAACCGGTTTCAAGAGC	59.333	20	CTCAAGTCGATGCTGCCATA	59.972	20	174	92	265	AGTCAACCGGTTTCAAGAGC	59.333	20	CAAGTCGATGCTGCCATAAA	59.833	20	172	92	263	AGTCAACCGGTTTCAAGAGC	59.333	20	TCAAGTCGATGCTGCCATAA	60.366	20	173	92	264
c37979.graph_c0	3	p1	(A)10	10	595	604	GATCCACTGCTTGCAACTGA	59.992	20	ATGTCGGCTGAGTGGACAAC	61.146	20	227	469	695	GATCCACTGCTTGCAACTGA	59.992	20	ATGAAGATGTCGGCTGAGTG	58.83	20	233	469	701	CATTTGCCTCCATCCAGAGT	60.073	20	ATGTCGGCTGAGTGGACAAC	61.146	20	126	570	695
c37979.graph_c0	4	p1	(A)11	11	1056	1066	CGAATGCCTCTTCACTAGCC	59.978	20	TGACTCGGCTGTTTCAACTC	59.01	20	227	889	1115	TAGCCGAATGCCTCTTCACT	59.978	20	TGACTCGGCTGTTTCAACTC	59.01	20	231	885	1115	CCGAATGCCTCTTCACTAGC	59.978	20	TGACTCGGCTGTTTCAACTC	59.01	20	228	888	1115
c38304.graph_c0	1	p1	(A)10	10	56	65	TTTTTGAACTGAGAAAAGTGTGAA	58.151	24	TGGAAACAGTCCTCCTGTCC	60.088	20	268	3	270	TTTTTGAACTGAGAAAAGTGTGAAC	58.941	25	TGGAAACAGTCCTCCTGTCC	60.088	20	268	3	270	TTTTTGAACTGAGAAAAGTGTGAACT	59.792	26	TGGAAACAGTCCTCCTGTCC	60.088	20	268	3	270
c38586.graph_c0	2	p1	(A)12	12	220	231	TTGCATATCGTACGCCTGAG	59.856	20	TATACACCCAAGGCCAAGGA	60.323	20	248	84	331	GTTGCATATCGTACGCCTGA	59.718	20	TATACACCCAAGGCCAAGGA	60.323	20	249	83	331	TGCATATCGTACGCCTGAGA	60.388	20	TATACACCCAAGGCCAAGGA	60.323	20	247	85	331
c38936.graph_c0	1	p1	(A)10	10	289	298	CATTCATACAACCACAGCGG	59.988	20	TCCCTCTTAGTTTTGGCCCT	60.068	20	173	182	354	CATTCATACAACCACAGCGG	59.988	20	CATCTCCCACCGCACTCTAT	60.096	20	192	182	373	CCCAAATTTCATTTGCCATC	60.132	20	TCCCTCTTAGTTTTGGCCCT	60.068	20	142	213	354
c39015.graph_c0	1	p1	(G)11	11	845	855	TGCACCTACCTTTTGGGAAG	60.103	20	AGGGGTGAGGACTAGTTGGG	60.363	20	162	788	949	CTGCACCTACCTTTTGGGAA	60.103	20	AGGGGTGAGGACTAGTTGGG	60.363	20	163	787	949	CCTTTTGGGAAGATATGGCA	59.894	20	AGGGGTGAGGACTAGTTGGG	60.363	20	154	796	949
c39067.graph_c0	1	p1	(T)10	10	2793	2802	GAGGAGCGAGGGAGAGAGAT	60.058	20	CCATGCGAGTCCATGAGAG	60.371	19	270	2582	2851	AAGAAAGGAGAGGAGCGAGG	60.088	20	CCATGCGAGTCCATGAGAG	60.371	19	279	2573	2851	GAGGAGCGAGGGAGAGAGAT	60.058	20	CATGCGAGTCCATGAGAGC	60.537	19	269	2582	2850
c39125.graph_c0	1	p1	(A)10	10	30	39	GCTTAGAGAATCGGGAATCTTATACA	60.334	26	TTTAAGGCGAAGGCAGAGAA	60.089	20	205	1	205	GCTTAGAGAATCGGGAATCTTATACA	60.334	26	GGCATTCTGCAGATCTAGGG	59.797	20	265	1	265	GCTTAGAGAATCGGGAATCTTATACA	60.334	26	TAAGGCGAAGGCAGAGAAGA	60.227	20	203	1	203
c39159.graph_c0	1	p1	(A)10	10	44	53	CTCACCAATGTGCTGCAATC	60.272	20	AAAGGGAAGGAAGGGGAGAT	60.256	20	106	20	125	CTCACCAATGTGCTGCAATC	60.272	20	GGATCCGATCTAAGTGGCAG	59.653	20	153	20	172	CTGACTCACCAATGTGCTGC	60.473	20	AAAGGGAAGGAAGGGGAGAT	60.256	20	110	16	125
c39175.graph_c0	1	p1	(A)13	13	45	57	ACCCGCTGACATTTACGAAC	60	20	CACTTCCCCCGCAATAGTTA	59.953	20	105	21	125	ACCCGCTGACATTTACGAAC	60	20	AATGCTTGAATGCACTTCCC	60.081	20	117	21	137	ACCCGCTGACATTTACGAAC	60	20	AGCTTTCGTGAACCACCAAG	60.291	20	265	21	285
c39187.graph_c0	1	p1	(G)14	14	1	14	--
c39187.graph_c0	2	p1	(A)11	11	332	342	ATCTTCATCCAGCGCAAACT	59.843	20	CCGATGCTGATTACTGGCTT	60.235	20	206	208	413	ATCTTCATCCAGCGCAAACT	59.843	20	ACCGATGCTGATTACTGGCT	59.723	20	207	208	414	TACATCTTCATCCAGCGCAA	60.366	20	CCGATGCTGATTACTGGCTT	60.235	20	209	205	413
c39290.graph_c0	1	p1	(A)10	10	108	117	CTTCTACACTTTGACCCCGC	59.734	20	TGCTAGTCTGCTGCATGCTT	59.918	20	249	76	324	CTTCTACACTTTGACCCCGC	59.734	20	TGCTTATCAAACACCGTCCA	60.111	20	234	76	309	CTTCTACACTTTGACCCCGC	59.734	20	TGCATGCTTATCAAACACCG	60.665	20	238	76	313
c39310.graph_c0	1	p1	(T)10	10	588	597	CGCGAAGAAAGACCAACTTC	59.993	20	GCAGGACAACCCCTTGTAGA	60.111	20	133	536	668	CGCGAAGAAAGACCAACTTC	59.993	20	GGGCAACTTCAGCTTTATGC	59.851	20	151	536	686	CCAAAAATTTCCCCCAAAAT	59.868	20	GCAGGACAACCCCTTGTAGA	60.111	20	270	399	668
c39360.graph_c0	1	p1	(A)16	16	1147	1162	ACATCTTGAAAGCGGTGGAC	60.119	20	CAAGAATGCTTGCCAGAACA	59.988	20	279	1089	1367	CACTTCCTAGCTCCCATCCA	60.21	20	CAAGAATGCTTGCCAGAACA	59.988	20	249	1119	1367	ACATCTTGAAAGCGGTGGAC	60.119	20	AATTGTTACTGCTGGGTGGG	59.853	20	228	1089	1316
c39402.graph_c0	1	p1	(A)10	10	1082	1091	GGGTTGCTTTGGAAAAACAG	59.587	20	GAAGGAGAAAGGGGAAATCG	60.011	20	195	978	1172	CTGGGTTGCTTTGGAAAAAC	59.587	20	GAAGGAGAAAGGGGAAATCG	60.011	20	197	976	1172	AGGGCTTTCTGGAGAAGGAA	60.319	20	TTAGGGCACAGAGTGGAAGG	60.246	20	263	885	1147
c39402.graph_c0	2	p1	(A)11	11	2810	2820	ACGCGCGCAAAAACTTATAG	60.406	20	CGTCCAAAATTTCGGGTTTT	61.037	20	101	2743	2843	ACGCGCGCAAAAACTTATAG	60.406	20	CGTCCAAAATTTCGGGTTT	59.787	19	101	2743	2843	CAACGGCTTGAACTTAACCAA	60.152	21	CGTCCAAAATTTCGGGTTTT	61.037	20	205	2639	2843
c39471.graph_c0	1	p1	(A)11	11	98	108	GCCACGGATATTCCGTTTTA	59.795	20	GTGAGGACTACAGCGAGGGA	60.408	20	256	14	269	GCCACGGATATTCCGTTTTA	59.795	20	TGAGGACTACAGCGAGGGAG	60.545	20	255	14	268	CACATTTATGTTGCCACGGA	60.379	20	GTGAGGACTACAGCGAGGGA	60.408	20	268	2	269
c39490.graph_c0	1	p1	(T)10	10	1401	1410	CGATCCGTCTAATTTGCCAT	59.923	20	CCACGGCTATCTTTGCACTT	60.27	20	194	1291	1484	CGATCCGTCTAATTTGCCAT	59.923	20	GAGAAACATTCTTCCACGGC	59.676	20	207	1291	1497	CGATCCGTCTAATTTGCCAT	59.923	20	TCTTCCACGGCTATCTTTGC	60.352	20	198	1291	1488
c39572.graph_c0	1	p1	(T)10	10	1140	1149	AGCCACTCAGTCCGACATTC	60.269	20	ATGGACATTGTGATGGGGAT	59.869	20	128	1055	1182	TCAGTCCGACATTCGTCATC	59.637	20	ATGGACATTGTGATGGGGAT	59.869	20	122	1061	1182	TCCGACATTCGTCATCAAAC	59.502	20	ATGGACATTGTGATGGGGAT	59.869	20	118	1065	1182
c39635.graph_c0	1	p1	(A)11	11	2303	2313	CCACCATTTTGTGGATGGTT	60.474	20	AACAAATAACGGAGCGATGC	60.103	20	267	2070	2336	CATGAATAATGCGCAGGACA	60.632	20	TGCAATTTTGCCAACAAGAG	59.849	20	222	2273	2494	AGGTGGAGACCCACATGAAT	59.232	20	TGCAATTTTGCCAACAAGAG	59.849	20	235	2260	2494
c39723.graph_c0	1	p1	(T)10	10	1154	1163	AATTTTGCGTTCGCTTTTGT	59.764	20	AGGCGTGCTTCTCTGTTTTC	59.621	20	261	953	1213	AATTTTGCGTTCGCTTTTGT	59.764	20	GAGGCGTGCTTCTCTGTTTT	59.621	20	262	953	1214	CCCGGGATCAAACTAAATCA	59.756	20	AGGCGTGCTTCTCTGTTTTC	59.621	20	178	1036	1213
c39754.graph_c0	1	p1	(T)10	10	1894	1903	--
c39847.graph_c0	1	p1	(T)10	10	3989	3998	ACCCACCAAGAGCAGAAGAA	59.844	20	GCGGTTGATGGAAGAGAAAA	60.192	20	249	3902	4150	AAGACCCACCAAGAGCAGAA	59.844	20	GCGGTTGATGGAAGAGAAAA	60.192	20	252	3899	4150	GATCAAGACCCACCAAGAGC	59.661	20	GCGGTTGATGGAAGAGAAAA	60.192	20	256	3895	4150
c39894.graph_c0	1	p1	(A)13	13	353	365	AACCTTAACCTGAGCCCCAT	59.827	20	AACCCTGTTTCGAGGTGATG	59.966	20	221	238	458	AACCTTAACCTGAGCCCCAT	59.827	20	CCCTGTTTCGAGGTGATGAT	59.927	20	219	238	456	TCCACAGCACCACAATTAGC	59.722	20	CCCTGTTTCGAGGTGATGAT	59.927	20	173	284	456
c39894.graph_c0	2	p1	(T)12	12	2360	2371	--
c40019.graph_c0	1	p1	(T)10	10	1	10	--
c40019.graph_c0	2	p1	(A)14	14	202	215	CGCCTTTTCCCTTGTTGTAA	60.103	20	GGCTACCACCTTGTTGGAGA	60.111	20	268	162	429	ATTATGCGACTTGAGGGACG	60.096	20	CTGCGAAACGGATGTACAGA	59.864	20	162	144	305	TGACAATTCATCCCGACAAA	59.9	20	CTGCGAAACGGATGTACAGA	59.864	20	263	43	305
c40038.graph_c0	1	p1	(T)10	10	1302	1311	GCAACAGCCACAAGAAGACA	60.032	20	TAGTGGGGAATCGAATCTGG	59.887	20	259	1209	1467	AAGCAATTCCGTATCGCAAC	60.103	20	TAGTGGGGAATCGAATCTGG	59.887	20	274	1194	1467	GTATCGCAACAGCCACAAGA	59.871	20	TAGTGGGGAATCGAATCTGG	59.887	20	264	1204	1467
c40040.graph_c0	1	p1	(A)10	10	175	184	TTCCCTCGAAAACAGCAATC	60.192	20	ATGAGACTGGAGGATGTGGC	60.08	20	253	54	306	TTCCCTCGAAAACAGCAATC	60.192	20	ACTGGAGGATGTGGCAGAGT	59.713	20	248	54	301	TTCCCTCGAAAACAGCAATC	60.192	20	CGCTGTCAATGAGACTGGAG	59.571	20	261	54	314
c40069.graph_c0	1	p1	(A)10	10	282	291	ACAAACGGACCCCATCTTTT	60.59	20	AATATGTTGCCCTGAGGTCG	59.955	20	245	120	364	ACAAACGGACCCCATCTTTT	60.59	20	CCAATATGTTGCCCTGAGGT	59.813	20	247	120	366	ACAAACGGACCCCATCTTTT	60.59	20	GCATGTTGTACCACCATCCA	60.249	20	264	120	383
c40073.graph_c0	1	p1	(A)15	15	2968	2982	TCACGACAAAGTAGGAGGGC	60.255	20	CCATGTATGCGTTGTCTTTCTC	59.637	22	241	2774	3014	GGCTTGCCTGACAAAGTGTT	60.299	20	CCATGTATGCGTTGTCTTTCTC	59.637	22	266	2749	3014	TAGAGCCCGTTATAGGGCAA	59.699	20	CCATGTATGCGTTGTCTTTCTC	59.637	22	167	2848	3014
c40114.graph_c0	1	p1	(A)11	11	1307	1317	CTTGGCATTCAATGAAGGGT	59.933	20	TCCCTATCAGATGCGAAACC	60.036	20	277	1246	1522	CTTGGCATTCAATGAAGGGT	59.933	20	CCGAAATTCGTACAGGGAAA	59.931	20	259	1246	1504	AAAAGAGCACGACCCATGTC	60.119	20	CAACCCTCAATTCCACACCT	59.82	20	203	1180	1382
c40164.graph_c0	2	p1	(A)10	10	586	595	GCGGTGGAAATCTGAGAAAA	60.192	20	GACTCGAATATCAGCTCGGC	59.946	20	207	499	705	GCGGTGGAAATCTGAGAAAA	60.192	20	CTCGAATATCAGCTCGGCTC	60.081	20	205	499	703	GCGGTGGAAATCTGAGAAAA	60.192	20	GACTCGGCTCTGAAACTTCG	60.134	20	158	499	656
c40185.graph_c1	2	p1	(T)16	16	1377	1392	CAAAGCGTTTCATTTCAGCA	59.992	20	CATGTGTGCGTGTGTGATAAA	59.059	21	115	1302	1416	TCGTAATCCCAAAGCGTTTC	60.074	20	CATGTGTGCGTGTGTGATAAA	59.059	21	124	1293	1416	CAAAGCGTTTCATTTCAGCA	59.992	20	ACATGTGTGCGTGTGTGATAAA	59.958	22	116	1302	1417
c40225.graph_c0	1	p1	(A)10	10	12	21	--
c40237.graph_c0	2	p1	(A)13	13	1672	1684	AGGCCATGGAAAAGTTGAAG	59.17	20	ACTTCTATTCACGCGCAGGT	59.904	20	266	1443	1708	GTATTCAGCTTCCAGGCCAT	59.154	20	ACTTCTATTCACGCGCAGGT	59.904	20	279	1430	1708	GCCATGGAAAAGTTGAAGGT	59.031	20	ACTTCTATTCACGCGCAGGT	59.904	20	264	1445	1708
c40247.graph_c0	1	p1	(A)10	10	65	74	CAACAGCCTTGTCGACTTCA	60.025	20	GGACTGAAAAGGGGGAAGAG	60.045	20	189	24	212	CAACAGCCTTGTCGACTTCA	60.025	20	TGGAATCCTAGGCTCATTCG	60.17	20	213	24	236	CAACAGCCTTGTCGACTTCA	60.025	20	GGTTGGGCGGTCTTTTCTAT	60.32	20	144	24	167
c40320.graph_c1	1	p1	(T)10	10	79	88	GGGAGTCGAGAGGGAGAGAG	60.482	20	CACATCGCTTAACGACCCTT	60.132	20	275	1	275	GGAGTCGAGAGGGAGAGAGG	60.482	20	CACATCGCTTAACGACCCTT	60.132	20	274	2	275	GAGTCGAGAGGGAGAGAGGAA	60.081	21	CACATCGCTTAACGACCCTT	60.132	20	273	3	275
c40320.graph_c1	2	p1	(A)11	11	781	791	AGTTTTAGCGGTGGAGCTGA	60.015	20	TGTTTTCAAGTCCAATGGCA	60.088	20	268	581	848	AGTTTTAGCGGTGGAGCTGA	60.015	20	AAGTCCAATGGCAGTATGGG	59.813	20	261	581	841	AGTTTTAGCGGTGGAGCTGA	60.015	20	TCCAATGGCAGTATGGGTTT	60.192	20	258	581	838
c40331.graph_c0	1	p1	(T)15	15	95	109	CTCTCCTCAACGCCAAACTC	59.989	20	CGATGAGAAGGGAATGGAAA	60.006	20	189	38	226	CTCTCCTCAACGCCAAACTC	59.989	20	TTGTGGGGTTTTATGGGGTA	59.91	20	148	38	185	CTCTCCTCAACGCCAAACTC	59.989	20	AAATCTCCGAACCCATTTCC	60.131	20	264	38	301
c40346.graph_c0	1	p1	(A)13	13	517	529	CTGGAAATGTTTGCATGTCG	60.111	20	GACAGGGCAAGGGTAAATGA	59.933	20	269	308	576	CTGGAAATGTTTGCATGTCG	60.111	20	CAGGGCAAGGGTAAATGAAA	59.931	20	267	308	574	AAACGCCTAGTTTCCCGACT	60.13	20	GACAGGGCAAGGGTAAATGA	59.933	20	101	476	576
c40356.graph_c0	1	p1	(T)10	10	127	136	GGGCCAGTTCTTTTTGGTTT	60.332	20	GTCAGAGAGGGTCTGAACGC	59.993	20	155	15	169	GCGCTCGGTTTCAAATTATC	59.688	20	AAGAATCCGGCCTCCTAAAA	60.034	20	248	93	340	GGCCAGTTCTTTTTGGTTTG	59.587	20	GTCAGAGAGGGTCTGAACGC	59.993	20	154	16	169
c40406.graph_c0	1	p1	(A)10	10	460	469	TCCCTTCATGTGAACCCTTC	59.903	20	TGAACAAAATGAGGTTGGCA	60.088	20	252	425	676	TCCCTTCATGTGAACCCTTC	59.903	20	ATTAGCTGTAACATGGCGGC	60.124	20	168	425	592	CATTTGAATGAGAGGCCACA	59.648	20	ATTAGCTGTAACATGGCGGC	60.124	20	205	388	592
c40473.graph_c0	2	p1	(T)11	11	911	921	TTGCTGGAGGGCTTGTATCT	59.836	20	ATCCAAGTGAATGGTTCCCA	60.173	20	167	807	973	CTGGAGGGCTTGTATCTGGA	60.21	20	ATCCAAGTGAATGGTTCCCA	60.173	20	164	810	973	TTTGCTGGAGGGCTTGTATC	60.214	20	ATCCAAGTGAATGGTTCCCA	60.173	20	168	806	973
c40561.graph_c0	1	p1	(A)11	11	871	881	CAATCATGGTTTCGAGGGAT	59.75	20	CATGAGCAGGGTTCAAGGTT	60.111	20	126	839	964	CAATCATGGTTTCGAGGGAT	59.75	20	TGTTTCATGAGCAGGGTTCA	60.24	20	131	839	969	CAATCATGGTTTCGAGGGAT	59.75	20	GCAGGGTTCAAGGTTTAGCA	60.249	20	121	839	959
c40593.graph_c0	1	p1	(T)11	11	749	759	CGTGAGCACAAAGGAAAACA	59.881	20	TTATGCTCGCAATTGAAATGT	58.317	21	229	616	844	AGTTCAAGTCCACCAAGCGT	59.769	20	TTATGCTCGCAATTGAAATGT	58.317	21	246	599	844	CGTGAGCACAAAGGAAAACA	59.881	20	TCAAATTTCACTTTTTGCATCCT	59.997	23	173	616	788
c40629.graph_c0	1	p1	(T)11	11	120	130	TCTGGAAAACAAACCGTTCC	59.948	20	AATCCAACGAAGGGGAAAAT	59.644	20	206	42	247	AACGACTGCAGACACAATCG	59.905	20	AATCCAACGAAGGGGAAAAT	59.644	20	180	68	247	ATCGGAGATTGAATCGTTGG	59.894	20	AATCCAACGAAGGGGAAAAT	59.644	20	164	84	247
c40629.graph_c0	2	p1	(T)10	10	331	340	ATTTTCCCCTTCGTTGGATT	59.644	20	GCTAAAAGCATCGCGAAAAC	59.992	20	274	228	501	ATTTTCCCCTTCGTTGGATT	59.644	20	GATCAGGGAAGAACGACGAA	60.195	20	146	228	373	ATTTTCCCCTTCGTTGGATT	59.644	20	AGATCAGGGAAGAACGACGA	59.803	20	147	228	374
c40690.graph_c0	1	p1	(A)10	10	3653	3662	AATTCAGACGCACCTCCAAA	60.636	20	GGCAACTCCCGATCTTGATA	60.036	20	201	3599	3799	AATTCAGACGCACCTCCAAA	60.636	20	ACTCCAGGAGGAAAAGGCAT	60.074	20	255	3599	3853	AATTCAGACGCACCTCCAAA	60.636	20	TACTCCAGGAGGAAAAGGCA	59.807	20	256	3599	3854
c40695.graph_c0	2	p1	(A)16	16	1662	1677	--
c40704.graph_c0	1	p1	(T)11	11	674	684	CACCTCATTTTCATCTGCCC	60.461	20	GCATTCATGCGTAAAGTTGC	59.334	20	237	584	820	ACCTCATTTTCATCTGCCCA	60.461	20	GCATTCATGCGTAAAGTTGC	59.334	20	236	585	820	CACCTCATTTTCATCTGCCC	60.461	20	TGCTAAGGTGGATACAGGCA	59.297	20	254	584	837
c40731.graph_c1	1	p1	(A)15	15	25	39	--
c40743.graph_c0	1	p1	(T)11	11	888	898	AACACACCCAACAGCATTCA	60.008	20	CTCTGGGGAGTTATTTGCCA	60.066	20	270	735	1004	ATAATTCGGCCGAGGAAAAT	59.772	20	TTTTGCCCCTTAAAACGATG	59.937	20	258	838	1095	ATAATTCGGCCGAGGAAAAT	59.772	20	CCCTTAAAACGATGAAGGCA	60.067	20	252	838	1089
c40755.graph_c1	1	p1	(A)10	10	253	262	GGGGAATTCCAATTGCCTTA	60.984	20	CACCATAGTGGAGTTTGAGGG	59.458	21	244	74	317	AAATATCTCGAAGATCGGCGT	60.075	21	CACCATAGTGGAGTTTGAGGG	59.458	21	225	93	317	AATATCTCGAAGATCGGCGT	58.767	20	CACCATAGTGGAGTTTGAGGG	59.458	21	224	94	317
c40765.graph_c1	1	p1	(A)11	11	414	424	TCTTAGTCCCACCCCACTTG	59.959	20	TGGGTTAGTGCCCCTGTTAG	59.986	20	255	236	490	TCTTAGTCCCACCCCACTTG	59.959	20	GTGGGTTAGTGCCCCTGTTA	59.853	20	256	236	491	TCTTAGTCCCACCCCACTTG	59.959	20	TTTATCGTGGGTTAGTGCCC	59.823	20	262	236	497
c40776.graph_c0	1	p1	(T)10	10	474	483	TACCACATGAAATCCTGGCA	59.924	20	TTGTAACGAAAGAGGGACGG	60.103	20	220	438	657	ACCACATGAAATCCTGGCAT	60.203	20	TTGTAACGAAAGAGGGACGG	60.103	20	219	439	657	TACCACATGAAATCCTGGCA	59.924	20	GTAACGAAAGAGGGACGGCT	60.63	20	218	438	655
c40799.graph_c0	2	p1	(T)10	10	1186	1195	CAAAATTTAAACGGGGCTCA	59.937	20	ACCAACGACCCTGTAACACC	59.745	20	231	1006	1236	TTACGACGAAGTAAACCCGC	60.131	20	ACCAACGACCCTGTAACACC	59.745	20	136	1101	1236	AAACGGGGCTCAAGTTAAGG	60.474	20	ACCAACGACCCTGTAACACC	59.745	20	223	1014	1236
c40930.graph_c0	1	p1	(T)10	10	3476	3485	AATGCTTGCTGGCTTGCTAT	60.01	20	ACAAAAATGTGCCCCAAAGA	60.344	20	280	3251	3530	GAGAGGTTGCAGTGCTAGGG	60.012	20	ACAAAAATGTGCCCCAAAGA	60.344	20	141	3390	3530	GCATATCGTCGGGCTGTATT	59.951	20	ACAAAAATGTGCCCCAAAGA	60.344	20	240	3291	3530
c40947.graph_c1	1	p1	(A)10	10	1389	1398	TCGTCAATCCATCTTCTCCC	60.011	20	TTTGCAAGGAAGTATAGGGCA	59.728	21	187	1323	1509	CACATCGTCGTCAATCCATC	59.925	20	TTTGCAAGGAAGTATAGGGCA	59.728	21	194	1316	1509	TCGTCAATCCATCTTCTCCC	60.011	20	AAAAACAGCCCCTCCTTCC	60.428	19	103	1323	1425
c40969.graph_c0	2	p1	(T)10	10	835	844	ATTTGCAGGCGAGGTGTTTA	60.637	20	TCTAATCACCTGGGACAGGG	59.92	20	254	798	1051	ATTTGCAGGCGAGGTGTTTA	60.637	20	TCACCTGGGACAGGGATTTA	60.309	20	249	798	1046	GAGTTTCATTTGCAGGCGAG	60.914	20	TCTAATCACCTGGGACAGGG	59.92	20	261	791	1051
c40975.graph_c0	1	p1	(A)10	10	1480	1489	CTGTTGATTCCCGTCCTGTT	59.966	20	ACACGTCAACACGCTCTCAC	59.948	20	172	1369	1540	TTCTGAACGGGATTTGAAGG	60.044	20	ACACGTCAACACGCTCTCAC	59.948	20	261	1280	1540	TCTTCTGTTGATTCCCGTCC	60.05	20	ACACGTCAACACGCTCTCAC	59.948	20	176	1365	1540
c40977.graph_c0	1	p1	(T)10	10	270	279	TTCAGCCCATCCTTTATTTCA	59.533	21	GCCCAAGAATCTAGAAAAGGG	59.21	21	223	214	436	TTCAGCCCATCCTTTATTTCA	59.533	21	GCCCAAGAATCTAGAAAAGGGT	59.971	22	223	214	436	TTCAGCCCATCCTTTATTTCA	59.533	21	AGCCCAAGAATCTAGAAAAGGG	60.089	22	224	214	437
c40999.graph_c0	1	p1	(T)10	10	241	250	ACCGACGGTTCCACTACAAA	60.41	20	GGGGGATAATAAGGAAACGC	59.642	20	178	205	382	CAAATTTACCGACGGTTCCA	60.722	20	GAGGATGAGGTCGAGGTTTG	59.655	20	265	198	462	CAAATTTACCGACGGTTCCA	60.722	20	GGGGGATAATAAGGAAACGC	59.642	20	185	198	382
c41010.graph_c0	1	p1	(T)11	11	1971	1981	TGATGTCGGATTTGAACGAA	60.049	20	CATGGGATCCCTGAGTGAGT	59.92	20	134	1903	2036	CATCGGCCCCTATTATCAAA	59.751	20	CATGGGATCCCTGAGTGAGT	59.92	20	276	1761	2036	CCTCCAAATGATGTCGGATT	59.75	20	CATGGGATCCCTGAGTGAGT	59.92	20	142	1895	2036
c41016.graph_c0	1	p1	(T)11	11	1	11	--
c41047.graph_c0	1	p1	(A)10	10	199	208	TCCCACTGAGGCTACCATTT	59.55	20	TCGACGCAATCCTGTGTAAG	59.864	20	166	145	310	TCCCACTGAGGCTACCATTT	59.55	20	CTCGACGCAATCCTGTGTAA	59.864	20	167	145	311	TCCCACTGAGGCTACCATTT	59.55	20	ATCCAGTCGTGGTTCAATCC	59.786	20	229	145	373
c41076.graph_c0	1	p1	(T)13	13	1220	1232	--
c41150.graph_c0	1	p1	(T)10	10	2628	2637	ACGTGCTTGGAAAATTGGAC	59.978	20	CTCCTGATCCCAATTGCTGT	60.073	20	280	2504	2783	CCGTGTGCATAAAACAGTGG	60.027	20	CTCCTGATCCCAATTGCTGT	60.073	20	241	2543	2783	CGTGCTTGGAAAATTGGACT	60.11	20	CTCCTGATCCCAATTGCTGT	60.073	20	279	2505	2783
c41157.graph_c0	1	p1	(A)11	11	1617	1627	ATGCTGGAACAAACCCACTC	59.973	20	TCACTTCTGGCGGCTTTTTA	60.876	20	275	1552	1826	ATGCTGGAACAAACCCACTC	59.973	20	GGGATATTCGTGTCTGTTGGA	59.805	21	113	1552	1664	GGTGAAGGGGAAGGGTAAAA	60.159	20	GGGATATTCGTGTCTGTTGGA	59.805	21	225	1440	1664
c41205.graph_c0	1	p1	(T)10	10	269	278	TGTCTTTAGGGCGTTCCATC	60.074	20	TTCTTCTGTTGAAGCTCATCCA	59.993	22	238	77	314	CCATCTGCGTTTCAGAATCA	59.799	20	TTCTTCTGTTGAAGCTCATCCA	59.993	22	223	92	314	TCTTTAGGGCGTTCCATCTG	60.206	20	TTCTTCTGTTGAAGCTCATCCA	59.993	22	236	79	314
c41205.graph_c0	2	p1	(T)12	12	739	750	CAATCCGCCTTTTCACTGTT	60.11	20	ATATTGTCCAAACCCACCCA	59.91	20	179	686	864	CAATCCGCCTTTTCACTGTT	60.11	20	TATTGTCCAAACCCACCCAT	59.91	20	178	686	863	CTGACTCAATCCGCCTTTTC	59.813	20	ATATTGTCCAAACCCACCCA	59.91	20	185	680	864
c41214.graph_c0	1	p1	(T)16	16	3	18	--
c41250.graph_c0	1	p1	(A)10	10	1648	1657	--
c41251.graph_c0	1	p1	(A)11	11	167	177	CACGGCATTTCCAATACAAA	59.42	20	CAATGGAATGTTGTAAGGCG	59.037	20	217	52	268	CACGGCATTTCCAATACAAA	59.42	20	CGAGAAAAGAGCACAATGGA	58.999	20	230	52	281	TTCCACGGCATTTCCAATAC	60.701	20	CAATGGAATGTTGTAAGGCG	59.037	20	220	49	268
c41315.graph_c1	3	p1	(A)10	10	884	893	TCTCCAATGAGGAGCCATTC	60.158	20	CATTCATTAGTGGGGGTTGG	60.044	20	260	855	1114	TCCTGCAACGGATTCTCTCT	59.95	20	GGTACGGCTGTTCCAAGAAG	59.734	20	251	677	927	TCCTGCAACGGATTCTCTCT	59.95	20	AGGTACGGCTGTTCCAAGAA	59.734	20	252	677	928
c41398.graph_c0	1	p1	(A)10	10	2451	2460	CCCTAAGATTCTTGGCCTGA	59.264	20	CCTCTTTCTCCGCCTCTTTC	60.455	20	257	2405	2661	AAATCGCGGAAACTTTGATTT	59.963	21	CCTCTTTCTCCGCCTCTTTC	60.455	20	280	2382	2661	CCCTAAGATTCTTGGCCTGAC	60.082	21	CCTCTTTCTCCGCCTCTTTC	60.455	20	257	2405	2661
c41404.graph_c0	1	p1	(T)14	14	1	14	--
c41559.graph_c0	1	p1	(A)10	10	1020	1029	CAGAGTGGTTATGCGAAGCA	60.011	20	CCCCTCTGCATTCTCAACAT	60.073	20	253	967	1219	CAGAGTGGTTATGCGAAGCA	60.011	20	TGCAAATTCAGTGGCAAAAC	59.712	20	200	967	1166	CAGAGTGGTTATGCGAAGCA	60.011	20	GTCCCCTCTGCATTCTCAAC	59.661	20	255	967	1221
c41599.graph_c0	1	p1	(A)12	12	1435	1446	CAACCGTTGAGACGGAGAAT	60.111	20	AGCTCAATCGCATCCATTTT	59.674	20	269	1296	1564	CAACCGTTGAGACGGAGAAT	60.111	20	AAGCTCAATCGCATCCATTT	59.674	20	270	1296	1565	CAACCGTTGAGACGGAGAAT	60.111	20	CTCAATCGCATCCATTTTCA	59.622	20	267	1296	1562
c41631.graph_c0	1	p1	(A)10	10	12	21	--
c41682.graph_c1	1	p1	(T)11	11	124	134	TTCCAAGCGTCTAAGACAGTCA	60.052	22	GCCCAAATGGAAAAGAAACA	59.916	20	205	20	224	TTCCAAGCGTCTAAGACAGTCA	60.052	22	TGCCCAAATGGAAAAGAAAC	59.916	20	206	20	225	CAGTACCTTTTTCCAAGCGTC	58.893	21	GCCCAAATGGAAAAGAAACA	59.916	20	215	10	224
c41712.graph_c2	1	p1	(A)10	10	492	501	TTTGCCCTTTTGCATTTTATG	59.955	21	CAGGGGAAGGAAGCTATGGT	60.455	20	279	446	724	CAGAGCACATGCCACTTACA	58.438	20	CAAAAAGCACAAGGGCAAAT	60.11	20	173	469	641	ACAGAGCACATGCCACTTACA	59.38	21	CAAAAAGCACAAGGGCAAAT	60.11	20	174	468	641
c41712.graph_c2	2	p1	(T)10	10	3018	3027	--
c41713.graph_c0	1	p1	(A)13	13	41	53	TCATATAATCAACTACTACCTCTGCAC	57.282	27	CTTCACTCCCACTGATGCCT	60.261	20	212	10	221	TCATATAATCAACTACTACCTCTGCAC	57.282	27	ACTCCCACTGATGCCTGTCT	59.713	20	208	10	217	TCATATAATCAACTACTACCTCTGCAC	57.282	27	CGAGCTTCACTCCCACTGAT	60.408	20	216	10	225
c41716.graph_c1	1	p1	(A)10	10	1435	1444	--
c41757.graph_c0	1	p1	(T)10	10	4443	4452	CTGGGAAATGAAGATGGGAA	59.864	20	CTCAATCACGCTTCACCTCA	59.984	20	262	4322	4583	GGAGGAATAGCACCAAGCTG	59.836	20	CTCAATCACGCTTCACCTCA	59.984	20	210	4374	4583	GGAGCTTCGCAGATTGAAAC	59.962	20	AATCACCCTTCAATTGTGGC	59.797	20	262	4234	4495
c41790.graph_c0	1	p1	(A)10	10	1480	1489	AACCCATGGAAGCAACAGAC	59.973	20	CCATCAAGGTGGCATCTTTT	59.933	20	229	1313	1541	TTATGCTGGTAATGCGATGC	59.691	20	CCATCAAGGTGGCATCTTTT	59.933	20	114	1428	1541	GCTGGTAATGCGATGCTTCT	60.382	20	CCATCAAGGTGGCATCTTTT	59.933	20	110	1432	1541
c41824.graph_c0	1	p1	(A)10	10	258	267	TCTTCACACTGCCTTGATGC	59.992	20	GAAAGAGCGGAAAACATTGC	59.829	20	274	43	316	CACACTGCCTTGATGCACTT	59.905	20	GGCTTGTAATGAAAGAGCGG	59.845	20	280	47	326	CACACTGCCTTGATGCACTT	59.905	20	GAAAGAGCGGAAAACATTGC	59.829	20	270	47	316
c41869.graph_c0	2	p1	(A)11	11	2135	2145	AGCTCTCCCTTCTGGTCCTC	59.952	20	GTGTTCACTACACCAGGGGC	60.431	20	262	1987	2248	GCTCTCCCTTCTGGTCCTCT	59.952	20	GTGTTCACTACACCAGGGGC	60.431	20	261	1988	2248	GAGCTCTCCCTTCTGGTCCT	59.952	20	GTGTTCACTACACCAGGGGC	60.431	20	263	1986	2248
c41916.graph_c0	1	p1	(T)11	11	492	502	TCTCCGTAGCCTGTTGTGTG	59.897	20	ATCTCGTGATTCGCCTGAAC	60.226	20	250	364	613	TGTGTGCGAAATGAGTGGAT	60.12	20	ATCTCGTGATTCGCCTGAAC	60.226	20	236	378	613	TGTGTGCGAAATGAGTGGAT	60.12	20	ATTTCGTATCTTCGCAACGC	60.238	20	268	378	645
c41916.graph_c0	2	p1	(T)16	16	2919	2934	AATTTGGCAGGAATCTGGTG	59.933	20	TTGAAGCCACAAATCACAGG	59.691	20	251	2740	2990	GCTTGTTCATGCACGAGTGT	59.912	20	TTGAAGCCACAAATCACAGG	59.691	20	188	2803	2990	TGCACGAGTGTGGCTAAAAC	59.911	20	TTGAAGCCACAAATCACAGG	59.691	20	179	2812	2990
c41999.graph_c0	1	p1	(T)11	11	38	48	CGAAGAACACCAATTTTTCAGG	60.849	22	CAAGATTCGACGCCATTTCT	60.214	20	156	13	168	GGTACAAGACGAAGAACACCAA	59.146	22	CAAGATTCGACGCCATTTCT	60.214	20	165	4	168	GACGAAGAACACCAATTTTTCA	59.111	22	CAAGATTCGACGCCATTTCT	60.214	20	158	11	168
c42091.graph_c0	2	p1	(A)10	10	1821	1830	GAGATTTTGGGGCTTGAACA	60.051	20	AGTTGGATGCGAGGATTCAG	60.218	20	215	1668	1882	ACAATGCAGAGATTTTGGGG	59.933	20	AGTTGGATGCGAGGATTCAG	60.218	20	223	1660	1882	CAGAGATTTTGGGGCTTGAA	60.184	20	AGTTGGATGCGAGGATTCAG	60.218	20	217	1666	1882
c42112.graph_c1	1	p1	(A)10	10	192	201	TGTTGGGATACTTTCCTGGTG	59.838	21	ACATCTCGAGGCTAAGCAGC	59.746	20	272	89	360	TGTTGGGATACTTTCCTGGTG	59.838	21	AACAGCTGCTGGGAAATCAC	60.263	20	203	89	291	TGTTGGGATACTTTCCTGGTG	59.838	21	ACAGAAACCAAGGACCCAAA	59.425	20	221	89	309
c42123.graph_c0	1	p1	(T)10	10	1064	1073	GTGCTTGGAAAAGACGCATT	60.257	20	TAAACAACCATCGCATGCAC	60.532	20	259	915	1173	ATTGTGCTTGGAAAAGACGC	60.257	20	TAAACAACCATCGCATGCAC	60.532	20	262	912	1173	CGAGATGGGCGAGACTAAAA	60.344	20	TAAACAACCATCGCATGCAC	60.532	20	160	1014	1173
c42123.graph_c0	2	p1	(A)10	10	1219	1228	CGAGATGGGCGAGACTAAAA	60.344	20	AGAACTTCCGAGATTTCCCA	58.715	20	272	1014	1285	CGAGATGGGCGAGACTAAAA	60.344	20	AACTTCCGAGATTTCCCAAA	58.62	20	270	1014	1283	CGAGATGGGCGAGACTAAAA	60.344	20	GAACTTCCGAGATTTCCCAAA	60.417	21	271	1014	1284
c42173.graph_c0	2	p1	(A)10	10	2402	2411	CCGCAAATTTTCATCACGTA	59.562	20	AAAATTGTGAGGTTGCGAGG	60.11	20	186	2268	2453	CCGCAAATTTTCATCACGTA	59.562	20	ATTGTGAGGTTGCGAGGTTC	60.119	20	183	2268	2450	TTCAAAGCAAACTTCACCGA	59.439	20	GTCAAATTTTGTGGCGCTTT	60.117	20	191	2376	2566
c42246.graph_c0	1	p1	(A)10	10	109	118	TGCAGCACGTGTAATTTACTAAC	57.217	23	TTCGTGGGTTCATGGGTTAT	60.051	20	201	82	282	GTGCAGCACGTGTAATTTACTAAC	58.046	24	TTCGTGGGTTCATGGGTTAT	60.051	20	202	81	282	TGCAGCACGTGTAATTTACTAAC	57.217	23	CGGATAGATACGCTTCCGTC	59.691	20	273	82	354
c42295.graph_c0	2	p1	(T)12	12	296	307	TTAGGGTTTCCAGATCGCAG	60.206	20	TCGCCGATAAAACGGTATTC	59.928	20	248	167	414	GTCTTTCGCTTTCGGTGTGT	60.299	20	TCGCCGATAAAACGGTATTC	59.928	20	154	261	414	CGGCGATTAAAAGGGATCTT	60.4	20	GCTACCGATCAAAACCCAAA	59.938	20	188	196	383
c42299.graph_c0	1	p1	(T)11	11	1428	1438	--
c42332.graph_c0	1	p1	(A)14	14	487	500	TCTTCCTCTTCTGCGGATGT	59.95	20	CTCAATTTCCACTGCCGATT	60.074	20	278	455	732	TCTTCCTCTTCTGCGGATGT	59.95	20	CCGATTCCGAGCAGAAATTA	60.167	20	264	455	718	TCTTCCTCTTCTGCGGATGT	59.95	20	ACTCAATTTCCACTGCCGAT	59.556	20	279	455	733
c42332.graph_c0	2	p1	(T)10	10	1136	1145	TGTGGTCGAGGAAGGGTATC	59.927	20	CGTATATCTCACGTGCCAGC	59.326	20	167	1018	1184	GATGTGGTCGAGGAAGGGTA	59.927	20	CGTATATCTCACGTGCCAGC	59.326	20	169	1016	1184	CCGTTGATTTTGTACGGGAT	59.685	20	CGTATATCTCACGTGCCAGC	59.326	20	245	940	1184
c42400.graph_c0	1	p1	(T)10	10	550	559	GGAATTTCTCTGAAGCTGCG	60.096	20	GACGGGAAATTCGACAAGAA	60.051	20	266	411	676	GGAATTTCTCTGAAGCTGCG	60.096	20	GCACTCGAGAATTCGTTTCC	59.82	20	205	411	615	GGGAATCTGATCCGTGAATG	60.281	20	GACGGGAAATTCGACAAGAA	60.051	20	247	430	676
c42407.graph_c0	1	p1	(A)10	10	1811	1820	GGTAGGGTAGGACTTGGGAGA	59.447	21	TCTTCCTCACATTTCAGCCA	59.369	20	156	1720	1875	GGTAGGGTAGGACTTGGGAGA	59.447	21	TCCTCACATTTCAGCCACCT	60.656	20	153	1720	1872	GGCATGGGAGAATTAAATTGG	60.503	21	TGAAAATCGCAAGTCTCCG	59.933	19	270	1577	1846
c42411.graph_c0	1	p1	(T)10	10	1660	1669	AAAATGCGGTTTTGCTCAAG	60.244	20	TAATGGGGACATTCCGTTGT	60.051	20	239	1637	1875	AAAATGCGGTTTTGCTCAAG	60.244	20	TCGCAAAAAGAACCAAATCC	60.053	20	268	1637	1904	AAAATGCGGTTTTGCTCAAG	60.244	20	CTCCGGTAGCAATTTCCGTA	60.089	20	162	1637	1798
c42453.graph_c0	1	p1	(T)10	10	303	312	TTGCTCAGCGAAGAGGATTT	60.096	20	AGATCACAGGATACCGTCGC	60.104	20	249	278	526	TGCTCAGCGAAGAGGATTTT	60.096	20	AGATCACAGGATACCGTCGC	60.104	20	248	279	526	TTGCTCAGCGAAGAGGATTT	60.096	20	GATCACAGGATACCGTCGCT	60.104	20	248	278	525
c42516.graph_c0	1	p1	(A)12	12	148	159	GGAAAGAAAAGTTCACCTCCC	59.068	21	AACCCGGTTCAGGAAGAAGT	59.972	20	162	101	262	GGAAAGAAAAGTTCACCTCCCT	59.982	22	AACCCGGTTCAGGAAGAAGT	59.972	20	162	101	262	GGAAAGAAAAGTTCACCTCCC	59.068	21	AGAAAATGTCGGCGGAGTTA	59.708	20	257	101	357
c42517.graph_c0	1	p1	(A)10	10	1132	1141	TCCTATCACCGTCATCACCA	59.918	20	AACCTGGAGGGAAAGGAGAA	60.045	20	201	1066	1266	TCCTATCACCGTCATCACCA	59.918	20	ACCTGGAGGGAAAGGAGAAA	60.045	20	200	1066	1265	GTGCTCACCGCAAATCCTAT	60.103	20	ACCTGGAGGGAAAGGAGAAA	60.045	20	214	1052	1265
c42541.graph_c0	1	p1	(G)18	18	89	106	TCAACTCTTGAGTGGCTTCG	59.161	20	GTATTGCATTTGATGCGTGG	59.96	20	180	9	188	ATGATTGGCCTCTCCCAGTT	60.853	20	GTATTGCATTTGATGCGTGG	59.96	20	145	44	188	ATGATTGGCCTCTCCCAGTT	60.853	20	GTTGTTGAAATCTTCGGCGT	60.118	20	249	44	292
c42585.graph_c0	2	p1	(T)10	10	258	267	GGCTCTAAACCCATGGAACA	59.933	20	CTTTGAAGCCAGGGGTGATA	60.066	20	191	170	360	AATCTCGTGTGGGGCTCTAA	59.694	20	TTTGAAGCCAGGGGTGATAG	60.066	20	202	158	359	ATCTCGTGTGGGGCTCTAAA	59.694	20	TTTGAAGCCAGGGGTGATAG	60.066	20	201	159	359
c42585.graph_c0	3	p1	(A)10	10	405	414	CTATCACCCCTGGCTTCAAA	60.066	20	GAAGCAAGCATCAGGTCCTC	59.957	20	261	340	600	CTATCACCCCTGGCTTCAAA	60.066	20	GCATCAGGTCCTCCACTCAT	60.08	20	254	340	593	CTATCACCCCTGGCTTCAAA	60.066	20	ATGAAGCAAGCATCAGGTCC	60.226	20	263	340	602
c42660.graph_c0	1	p1	(A)10	10	254	263	GCCCTAATCATTGCCATTTC	59.374	20	TGGGGGTGTAAATTGTTGGT	59.948	20	255	102	356	GCCCTAATCATTGCCATTTC	59.374	20	TTGGGGGTGTAAATTGTTGG	60.452	20	256	102	357	AGCCCTAATCATTGCCATTTC	60.294	21	TGGGGGTGTAAATTGTTGGT	59.948	20	256	101	356
c42696.graph_c0	2	p1	(T)11	11	1493	1503	TCTGGAGCTCCTAGCAAAGC	59.859	20	CGCATGGACCTATACTACACG	58.214	21	260	1368	1627	GGTATGCCAGAGTGCCTGTT	60.142	20	CGCATGGACCTATACTACACG	58.214	21	202	1426	1627	AGAAGCAGTGCTCTTTTCGG	59.757	20	CGCATGGACCTATACTACACG	58.214	21	222	1406	1627
c42735.graph_c0	1	p1	(T)11	11	522	532	GAGATTTCGTTGTCACCCGT	59.973	20	CCGAAACCACCAAGAGTTGT	60.005	20	167	468	634	GCCTTGGAAGTGAACCATGT	59.973	20	CCGAAACCACCAAGAGTTGT	60.005	20	140	495	634	GCCTTGGAAGTGAACCATGT	59.973	20	ACCGAAACCACCAAGAGTTG	60.005	20	141	495	635
c42735.graph_c0	2	p1	(T)10	10	940	949	ATTCTGCGAACTGTTGGCTT	59.882	20	AAGATTTGCAAAATGGGCAC	59.945	20	265	914	1178	ATTCTGCGAACTGTTGGCTT	59.882	20	GACCCAGCATGAAATAACCG	60.331	20	132	914	1045	ATTCTGCGAACTGTTGGCTT	59.882	20	CATTTTGACCCAGCATGAAA	59.518	20	138	914	1051
c42760.graph_c0	2	p1	(T)10	10	744	753	TGCAGCTTTCTCCAACACAG	60.175	20	AAGGTGGAAGCTTGGGAAAT	59.94	20	208	718	925	TGCAGCTTTCTCCAACACAG	60.175	20	GAGCAAGAAAAACCCACCAA	60.088	20	226	718	943	ATGCAGCTTTCTCCAACACA	59.445	20	AAGGTGGAAGCTTGGGAAAT	59.94	20	209	717	925
c42796.graph_c0	1	p1	(T)10	10	2290	2299	TAAGGTTCAAGGGTTTGCCA	60.472	20	AATTCGATGCTGGAAACGAG	60.214	20	271	2143	2413	GTTCAAGGGTTTGCCAACTG	60.529	20	AATTCGATGCTGGAAACGAG	60.214	20	267	2147	2413	ATGCGCACCGAAAGTGTTAT	60.531	20	AATTCGATGCTGGAAACGAG	60.214	20	243	2171	2413
c42817.graph_c0	1	p1	(A)10	10	31	40	CCCTCAACACTCAAGAGGGA	60.229	20	GAAGAGAGAAGGCGTGGTTG	59.989	20	131	4	134	CCCTCAACACTCAAGAGGGA	60.229	20	TGAAGAGGTCGGAATGAAGG	60.187	20	173	4	176	CCCTCAACACTCAAGAGGGA	60.229	20	GGGTTTGAAGAGGTCGGAAT	60.306	20	178	4	181
c42838.graph_c0	1	p1	(T)11	11	1055	1065	--
c42885.graph_c0	1	p1	(A)16	16	118	133	ATTATGCGATTTGAGGAGCG	60.196	20	AGCTTTAGCATGTGCACGAA	59.638	20	111	55	165	ATTATGCGATTTGAGGAGCG	60.196	20	TTGCAGTGAAGTCTGCCTGT	59.622	20	275	55	329	ATTATGCGATTTGAGGAGCG	60.196	20	GGTTGCAGTGAAGTCTGCCT	60.453	20	277	55	331
c43038.graph_c0	3	p1	(T)10	10	1899	1908	--
c43041.graph_c0	2	p1	(T)13	13	2126	2138	CATGTTTCACACCCCAACAG	59.848	20	TCACTTAAGGAGTGGCATGG	58.722	20	248	1985	2232	CTTTCCATGTTTCACACCCC	60.21	20	TCACTTAAGGAGTGGCATGG	58.722	20	253	1980	2232	CATGTTTCACACCCCAACAG	59.848	20	TGGCATGGTACTTTTTGCTTT	59.639	21	236	1985	2220
c43050.graph_c0	2	p1	(A)13	13	1866	1878	--
c43108.graph_c0	1	p1	(A)10	10	2111	2120	CGTGCAATAACATCACAGGG	59.988	20	CATGCGGATCTAAGAAGCAA	59.016	20	214	1969	2182	CCGTGCAATAACATCACAGG	59.988	20	CATGCGGATCTAAGAAGCAA	59.016	20	215	1968	2182	CGTGCAATAACATCACAGGG	59.988	20	ACATGCGGATCTAAGAAGCAA	59.859	21	215	1969	2183
c43141.graph_c0	1	p1	(A)12	12	1758	1769	CCCAATCAAGCCGAAATAGA	60.031	20	CTTTTCTGGCCATCTTGCTC	59.955	20	223	1605	1827	CCCAATCAAGCCGAAATAGA	60.031	20	TTTTCTGGCCATCTTGCTCT	59.955	20	222	1605	1826	CCCAATCAAGCCGAAATAGA	60.031	20	TCTTTTCTGGCCATCTTGCT	59.955	20	224	1605	1828
c43166.graph_c0	1	p1	(A)10	10	1499	1508	TCATTCGGTGTGTGGTCTGT	60.005	20	GCTCTCGCGTCACTCTCTGT	60.916	20	109	1424	1532	AACAGCCTGAGAATGCTCGT	60.02	20	GCTCTCGCGTCACTCTCTGT	60.916	20	264	1269	1532	TCATTCGGTGTGTGGTCTGT	60.005	20	GCTCTCGCGTCACTCTCTG	60.021	19	109	1424	1532
c43263.graph_c0	1	p1	(T)10	10	741	750	TCTTCCAATCGACGGAAATC	60.014	20	GCCTTCTGCTATTTTGGTGC	59.851	20	197	582	778	TCTTCCAATCGACGGAAATC	60.014	20	TCGCCTTCTGCTATTTTGGT	59.845	20	199	582	780	CCCTTCGCCTCTCTTTTCTT	59.955	20	GCCTTCTGCTATTTTGGTGC	59.851	20	144	635	778
c43269.graph_c0	1	p1	(T)10	10	397	406	TGGAGGAAATCCTTGTGCTT	59.67	20	AAAACCGCTTTTCCCAAAGT	59.98	20	155	341	495	TGGAGGAAATCCTTGTGCTT	59.67	20	TATGAGAAACCCAAAACCGC	59.938	20	167	341	507	TGGAGGAAATCCTTGTGCTT	59.67	20	GCTTTTCCCAAAGTAGCCCT	59.725	20	149	341	489
c43277.graph_c0	1	p1	(A)10	10	394	403	ACCTGCTTGCCTACCAGAAA	59.875	20	CCCCTGAGATCCAGTTCAAA	60.042	20	198	371	568	AACCTGCTTGCCTACCAGAA	59.875	20	CCCCTGAGATCCAGTTCAAA	60.042	20	199	370	568	ACCTGCTTGCCTACCAGAAA	59.875	20	TTCCAAGGAACAGCCAAAAG	60.22	20	124	371	494
c43339.graph_c0	1	p1	(A)10	10	1155	1164	--
c43371.graph_c0	1	p1	(T)10	10	1296	1305	--
c43390.graph_c0	1	p1	(A)10	10	235	244	CTCCCATGAGATTCCCTTCA	60.003	20	TGATCCCAAGCGAAATTAGG	60.031	20	163	195	357	TTGCTCCTCCCATGAGATTC	60.158	20	TGATCCCAAGCGAAATTAGG	60.031	20	169	189	357	CTCCCATGAGATTCCCTTCA	60.003	20	AAGAAGCAACAATGCCAAGG	60.249	20	135	195	329
c43426.graph_c1	1	p1	(T)10	10	320	329	GCTGGAGGCAAAAGAGTCAC	59.997	20	CTCCGGCTTAGTAGCAGCAC	60.176	20	247	257	503	AGGCAAAAGAGTCACTCCCA	59.844	20	AGCACAATTTTCTCCGCACT	59.882	20	277	262	538	GGCAAAAGAGTCACTCCCAG	59.844	20	AGCACAATTTTCTCCGCACT	59.882	20	276	263	538
c43445.graph_c0	1	p1	(T)10	10	550	559	CATAAATGCTGAAGGTGGGG	60.323	20	GGATCAAGCGCCCTAATATG	59.529	20	231	412	642	TGCTGAAGGTGGGGATAAAA	60.439	20	GGATCAAGCGCCCTAATATG	59.529	20	225	418	642	CATAAATGCTGAAGGTGGGG	60.323	20	AAACGGTTGCTTCTTCCCTC	60.61	20	255	412	666
c43453.graph_c0	1	p1	(T)10	10	128	137	TCGCTGTAATGGTTTGAAGG	58.771	20	AAATCCAAACTTCATTGGCG	59.938	20	175	100	274	GTCGCTGTAATGGTTTGAAGG	59.623	21	AAATCCAAACTTCATTGGCG	59.938	20	176	99	274	TCGCTGTAATGGTTTGAAGGT	59.623	21	AAATCCAAACTTCATTGGCG	59.938	20	175	100	274
c43453.graph_c0	2	p1	(T)11	11	556	566	CCCCCAACCCTAATTTGTTT	59.918	20	ACGCCCATTCATACCAAAAG	59.823	20	106	489	594	CCCCCAACCCTAATTTGTTT	59.918	20	AACGCCCATTCATACCAAAA	60.188	20	107	489	595	TGCTTGTGTTTCCAGACCAG	59.873	20	ACGCCCATTCATACCAAAAG	59.823	20	157	438	594
c43471.graph_c0	1	p1	(T)10	10	1987	1996	--
c43511.graph_c0	1	p1	(A)10	10	70	79	GAGGTTCCCTCTTCTTCGCT	59.957	20	TCTCTTTCGAACGATTTCGC	60.469	20	166	17	182	AAGACCAGGTCGAGGAGGTT	60.111	20	TCTCTTTCGAACGATTTCGC	60.469	20	180	3	182	GAGGTTCCCTCTTCTTCGCT	59.957	20	TCAGGTGTTCTTTGCAGCAT	59.445	20	100	17	116
c43512.graph_c0	1	p1	(A)16	16	8	23	--
c43521.graph_c1	2	p1	(A)13	13	1297	1309	TCTCATCCCCATCTCACCTC	60.008	20	AAAGCGTGGAGTATTGTGGG	59.993	20	110	1264	1373	TCTCATCCCCATCTCACCTC	60.008	20	AGTGGCTCACTTGCCTCCTA	60.012	20	252	1264	1515	CCCCATCTCACCTCCACTAA	59.92	20	AAAGCGTGGAGTATTGTGGG	59.993	20	104	1270	1373
c43529.graph_c0	1	p1	(A)11	11	847	857	CGGTATCGAAGAAACCTCCA	60.066	20	CCAGCCAAACCCTTCTTGTA	60.103	20	106	804	909	CGGTATCGAAGAAACCTCCA	60.066	20	TCCGAATTTCCTCCCTTTTT	59.882	20	185	804	988	GGATTCGGGTGTGGAATAGA	59.75	20	CCAGCCAAACCCTTCTTGTA	60.103	20	208	702	909
c43568.graph_c0	1	p1	(A)10	10	132	141	GTCCCGCCATAGCAAAAATA	59.928	20	GTGATGCACTTTTGAGGCAA	59.847	20	279	79	357	GTCCCGCCATAGCAAAAATA	59.928	20	GCGTCATGCAGAGTGTAAGG	59.47	20	112	79	190	GTCCCGCCATAGCAAAAATA	59.928	20	CGTCATGCAGAGTGTAAGGC	59.47	20	111	79	189
c43657.graph_c0	2	p1	(T)10	10	728	737	GCATGGAGTCTCACCCATTT	59.934	20	AAGGAGAATTTGTTGGTGCG	60.11	20	217	669	885	GCATGGAGTCTCACCCATTT	59.934	20	GGATCGTGCAAGAACAACCT	60.119	20	134	669	802	GCATGGAGTCTCACCCATTT	59.934	20	TGTTGGTGCGCATTAGTGTT	60.18	20	207	669	875
c43703.graph_c0	1	p1	(T)10	10	20	29	--
c43722.graph_c0	2	p1	(A)10	10	143	152	TGATTTCTCCCTCACCCATC	59.862	20	ATCCGAACAAAAGCGAGAGA	59.955	20	279	91	369	GTTGATTTCTCCCTCACCCA	59.903	20	AAGAAGCCAAGGACGAAACA	59.853	20	208	89	296	TGTTGATTTCTCCCTCACCC	59.903	20	AAGAAGCCAAGGACGAAACA	59.853	20	209	88	296
c43750.graph_c1	1	p1	(T)10	10	181	190	GTCCTTTTCCTCTTCTGGGG	60.045	20	CCAAAAGAACTCAACACCCA	58.594	20	130	108	237	GTCCTTTTCCTCTTCTGGGG	60.045	20	ACCAAAAGAACTCAACACCCA	59.482	21	131	108	238	CTTCAACAGCCAACAACTGG	59.335	20	CCAAAAGAACTCAACACCCA	58.594	20	234	4	237
c43769.graph_c0	1	p1	(A)13	13	113	125	ACTCGTTGCATTATTTGGGG	59.823	20	AGAAGCAAAAAGTCAGGCCA	59.993	20	167	19	185	ACTCGTTGCATTATTTGGGG	59.823	20	GGGTAAATTGGTTGGCCTTT	60.055	20	217	19	235	ACTCGTTGCATTATTTGGGG	59.823	20	TCGCTGAACAGTTTGTACCG	59.904	20	243	19	261
c43786.graph_c0	1	p1	(A)10	10	50	59	GGTGAACCACTTTTGTTACCCT	59.3	22	GCAATTTTGCAGCAGTAGCA	60.163	20	246	1	246	AGGTGAACCACTTTTGTTACCC	59.3	22	GCAATTTTGCAGCAGTAGCA	60.163	20	247	0	246	GGTGAACCACTTTTGTTACCCT	59.3	22	GCAGCATGCAAATCAACATT	59.7	20	267	1	267
c43808.graph_c0	1	p1	(A)10	10	983	992	CAGAAGGCAGAGATTGGGAG	59.943	20	TGCTCTTTTGAAACCCTCCT	58.909	20	276	749	1024	CAGAAGGCAGAGATTGGGAG	59.943	20	CTGCTCTTTTGAAACCCTCCT	59.872	21	277	749	1025	TGGCGGATTTGTTGAAAGAT	60.448	20	TGCTCTTTTGAAACCCTCCT	58.909	20	237	788	1024
c43808.graph_c0	2	p1	(T)10	10	1101	1110	AGGAGGGTTTCAAAAGAGCA	58.909	20	TCGGACCAGATAAGGAAACG	60.066	20	276	1005	1280	GGAGGGTTTCAAAAGAGCAG	58.909	20	TCGGACCAGATAAGGAAACG	60.066	20	275	1006	1280	AGGAGGGTTTCAAAAGAGCA	58.909	20	AAAGGGCGAGGAGAGAGAAG	60.088	20	186	1005	1190
c43881.graph_c0	1	p1	(A)12	12	1513	1524	GGGCATGTGCATTATCTGTG	59.955	20	GGCCAACAATGTGGCTTAGT	60	20	246	1435	1680	GGGCATGTGCATTATCTGTG	59.955	20	TTGTCGACCACCAGTGACAT	60.005	20	114	1435	1548	GGCATGTGCATTATCTGTGC	60.112	20	GGCCAACAATGTGGCTTAGT	60	20	245	1436	1680
c43904.graph_c0	1	p1	(T)10	10	3033	3042	ATTCGACTGGAAGGTCATGC	60.081	20	AGCAATAGCGGGATGATACG	60.081	20	279	2793	3071	ATTCGACTGGAAGGTCATGC	60.081	20	AATAGCGGGATGATACGCTG	60.081	20	276	2793	3068	CTTCTACCATCTGGCTTCCG	59.83	20	AGCAATAGCGGGATGATACG	60.081	20	120	2952	3071
c43906.graph_c0	1	p1	(A)10	10	2316	2325	--
c44021.graph_c0	1	p1	(A)10	10	1245	1254	CAAACTTTGCCCTGTTGGAT	59.971	20	GGATCGAAGGGTGATGTCAG	60.475	20	214	1200	1413	CAAACTTTGCCCTGTTGGAT	59.971	20	GCAAGTTCGGCTAGACAGGT	59.501	20	127	1200	1326	CAAACTTTGCCCTGTTGGAT	59.971	20	ATTGAAGGATCGAAGGGTGA	59.483	20	220	1200	1419
c44030.graph_c0	1	p1	(T)10	10	1333	1342	GAAGACGAGAGCGTGGATTC	59.957	20	TAGCCATGTCGTGAAGATGC	59.83	20	125	1247	1371	GAAGACGAGAGCGTGGATTC	59.957	20	GTACTTGCGCGGGTATTAGC	59.769	20	141	1247	1387	GTGGTTTCGGTGGAGATTGT	59.827	20	TAGCCATGTCGTGAAGATGC	59.83	20	149	1223	1371
c44059.graph_c0	1	p1	(A)10	10	2632	2641	GCCATTTTCCTTCGAAAACA	60.053	20	CGGCCAGCAAAAGAGACTAC	60.015	20	214	2560	2773	GCCATTTTCCTTCGAAAACA	60.053	20	CTCCCTCCTCAAACCCTCTC	60.186	20	128	2560	2687	GCCATTTTCCTTCGAAAACA	60.053	20	CTCTCCCTCCTCAAACCCTC	60.186	20	130	2560	2689
c44122.graph_c0	1	p1	(T)11	11	128	138	GCCCAAACATGCTTTTCACT	60.118	20	ATGGAGGTGACCACTCTGCT	59.713	20	273	73	345	GCCCAAACATGCTTTTCACT	60.118	20	TCAGGAACCTGTGGTCTGTG	59.705	20	143	73	215	GCCCAAACATGCTTTTCACT	60.118	20	GCTTTCAGGAACCTGTGGTC	59.703	20	147	73	219
c44125.graph_c0	1	p1	(G)14	14	1270	1283	--
c44133.graph_c0	1	p1	(T)10	10	86	95	CACTCCTGAAGTCACTGCCA	60.022	20	AGAAATGGCGCATTGAAATC	60.045	20	192	32	223	CACTCCTGAAGTCACTGCCA	60.022	20	AGCTGCTTCTCCTCCATCAA	60.096	20	171	32	202	CACTCCTGAAGTCACTGCCA	60.022	20	TTGTTGAAGATGCAAATCGC	59.816	20	221	32	252
c44175.graph_c0	1	p1	(A)11	11	35	45	TGTGTGCTGTCATTACCTGGA	60.167	21	TATTGGCCCCATTTTCTCAA	60.26	20	216	5	220	TGTGTGCTGTCATTACCTGGA	60.167	21	TTCTGTTGCACAAACTCCCA	60.278	20	175	5	179	TGTGTGCTGTCATTACCTGGA	60.167	21	TTGCACAAACTCCCATGAAG	59.691	20	170	5	174
c44449.graph_c0	1	p1	(A)11	11	103	113	CCTTATTTTCCGAGCAGCAC	59.845	20	GGTCGCTTTCAATCGTTGTT	60.118	20	204	74	277	TATTTTCCGAGCAGCACTCA	59.566	20	GGTCGCTTTCAATCGTTGTT	60.118	20	201	77	277	CCTTATTTTCCGAGCAGCAC	59.845	20	CTCTGGTCGCTTTCAATCGT	60.397	20	208	74	281
c44464.graph_c0	1	p1	(T)10	10	1019	1028	GGGAGTTCCCTTCACTTTCC	59.912	20	GAAGGAGAAAACAAACATCCCA	60.332	22	264	800	1063	GAGTGGAGCCATTGCCTTTA	60.214	20	GAAGGAGAAAACAAACATCCCA	60.332	22	146	918	1063	GAGTGGAGCCATTGCCTTTA	60.214	20	TGAAGGAGAAAACAAACATCCC	60.332	22	147	918	1064
c44467.graph_c0	1	p1	(T)10	10	1720	1729	GCATCCAAACAGGGCATTAT	59.791	20	TCCATCCTATGCCAACAACA	59.924	20	188	1592	1779	TTAAATGCGCATCCAAACAG	59.702	20	TCCATCCTATGCCAACAACA	59.924	20	196	1584	1779	GCATCCAAACAGGGCATTAT	59.791	20	CACACATCCATCCTATGCCA	60.353	20	194	1592	1785
c44489.graph_c0	1	p1	(T)10	10	105	114	CTCGCTCTCGATTTTTCACC	59.955	20	TGGAAACCACATGTAAGGCA	59.964	20	191	44	234	AGCATTTTCCCTGAAACCCT	59.94	20	TGGAAACCACATGTAAGGCA	59.964	20	159	76	234	AGCATTTTCCCTGAAACCCT	59.94	20	GGCAGATTGGGACTGGAGTA	60.073	20	250	76	325
c44502.graph_c0	2	p1	(T)14	14	821	834	CCCCACTGCTGCTAAATCTC	59.836	20	AGGGCTTCGAGCAAACTGTA	60.015	20	220	664	883	CGCCAAACATGCACTTAAAA	59.742	20	AGGGCTTCGAGCAAACTGTA	60.015	20	144	740	883	GAACGCCAAACATGCACTTA	59.735	20	AGGGCTTCGAGCAAACTGTA	60.015	20	147	737	883
c44642.graph_c0	2	p1	(A)10	10	3097	3106	TGTTAGCCAAGGGAAGATCG	60.206	20	GCAAGAGCTTTACCAGCACC	60.022	20	207	3024	3230	TGTTAGCCAAGGGAAGATCG	60.206	20	CGCAACCAGACAAAATGATG	60.111	20	173	3024	3196	AAGACGGGCAGTGTGTTAGC	60.321	20	GCAAGAGCTTTACCAGCACC	60.022	20	220	3011	3230
c44642.graph_c0	3	p1	(T)11	11	3713	3723	ATCCATGCCTTTCGCTTAGA	59.807	20	CTCAATCGAGGACAGTGTCAA	58.867	21	260	3556	3815	AGATCCATGCCTTTCGCTTA	59.807	20	CTCAATCGAGGACAGTGTCAA	58.867	21	262	3554	3815	GATCCATGCCTTTCGCTTAG	59.807	20	CTCAATCGAGGACAGTGTCAA	58.867	21	261	3555	3815
c44660.graph_c0	1	p1	(A)10	10	1736	1745	--
c44690.graph_c0	1	p1	(T)20	20	270	289	GCACCCTTACGGGTTTTACA	59.861	20	TTCATTTGAATCTGCACCCA	60.049	20	277	56	332	GCACCCTTACGGGTTTTACA	59.861	20	TTTGAATCTGCACCCATGAA	60.049	20	273	56	328	CAGGGTCACCTTCCCAATAA	59.784	20	TTTGAATCTGCACCCATGAA	60.049	20	208	121	328
c44713.graph_c0	1	p1	(A)10	10	244	253	TGCTTCTGTTTTGCTTCGAG	59.342	20	GCCAAGATACATCCGCCTTA	60.06	20	101	185	285	TGCTTCTGTTTTGCTTCGAG	59.342	20	TGGGATTGCCCTGTTACATT	60.192	20	217	185	401	TGCTTCTGTTTTGCTTCGAG	59.342	20	TTGGGATTGCCCTGTTACAT	60.192	20	218	185	402
c44732.graph_c0	1	p1	(G)10	10	827	836	GCACAACCAGGAGGAGTAGC	59.874	20	ACTTATCGTGCACATGCCAA	60.142	20	269	673	941	GCACAACCAGGAGGAGTAGC	59.874	20	CAACTTATCGTGCACATGCC	60.142	20	271	673	943	GCACAACCAGGAGGAGTAGC	59.874	20	AACTTATCGTGCACATGCCA	60.142	20	270	673	942
c44802.graph_c1	1	p1	(T)10	10	1211	1220	CCCATGTATTTCATCCCCTG	60.006	20	CATTCCCTTTCCACAGAAGG	59.521	20	120	1169	1288	CAGAGAGACGGAGGGAGATG	59.937	20	CATTCCCTTTCCACAGAAGG	59.521	20	236	1053	1288	AGAGACGGAGGGAGATGGTT	60.073	20	CATTCCCTTTCCACAGAAGG	59.521	20	233	1056	1288
c44833.graph_c0	1	p1	(T)11	11	233	243	ATCCTTTAACACCCCAACCC	59.919	20	TCGATCACATAAGCGGATGA	60.182	20	196	119	314	ACCCACTAATGACCCAACCA	60.088	20	TCGATCACATAAGCGGATGA	60.182	20	180	135	314	CACCCCAACCCACTAATGAC	60.088	20	TCGATCACATAAGCGGATGA	60.182	20	187	128	314
c44848.graph_c1	1	p1	(A)10	10	822	831	TGCCACTATTCATCAACAGGA	59.138	21	CATCTGGTCCACCCAATTCT	59.779	20	266	722	987	CTGCCACTATTCATCAACAGGA	60.132	22	CATCTGGTCCACCCAATTCT	59.779	20	267	721	987	TGCCACTATTCATCAACAGGAA	60.502	22	CATCTGGTCCACCCAATTCT	59.779	20	266	722	987
c44900.graph_c0	1	p1	(T)11	11	1090	1100	--
c44921.graph_c0	2	p1	(T)10	10	2948	2957	ACGACCCAGAAGTTGATTCG	60.111	20	AGCCTTCTCAAAAGGGCATT	60.208	20	261	2784	3044	TAACATTACCTATGCCCGCC	59.816	20	AGCCTTCTCAAAAGGGCATT	60.208	20	123	2922	3044	ACGACCCAGAAGTTGATTCG	60.111	20	AAAAGGGCATTCGTGTGACT	59.598	20	252	2784	3035
c45027.graph_c0	2	p1	(A)10	10	1988	1997	GAATGAGCATCAAAGTCGCA	59.955	20	CCTGTTCCACCAATCTGCAA	62.037	20	254	1845	2098	TGAATGAGCATCAAAGTCGC	59.955	20	CCTGTTCCACCAATCTGCAA	62.037	20	255	1844	2098	CTGTGGCAAGATGCTGTTGT	59.905	20	CCTGTTCCACCAATCTGCAA	62.037	20	179	1920	2098
c45034.graph_c0	1	p1	(T)10	10	160	169	CATTTCACCATCACATCGCT	59.527	20	TGGGTTACAACTCTACCTGCC	59.111	21	262	56	317	CATTTCACCATCACATCGCT	59.527	20	GGGTTACAACTCTACCTGCCA	59.111	21	261	56	316	ACATTTCACCATCACATCGC	59.379	20	TGGGTTACAACTCTACCTGCC	59.111	21	263	55	317
c45036.graph_c0	1	p1	(T)10	10	1012	1021	CCCTGGTTTTCTTTTCAGCA	60.22	20	GATGGAGGTCTTGGGATCAA	59.862	20	149	903	1051	AATGTGAGGGACCAAATCCA	60.173	20	GGCGAAGGTACATGAACACC	60.384	20	210	959	1168	AATGTGAGGGACCAAATCCA	60.173	20	GCGAAGGTACATGAACACCA	59.572	20	209	959	1167
c45150.graph_c0	1	p1	(T)10	10	2636	2645	CGCTTTTGACTCTACCGAGG	60.008	20	TAAAATTACCACCCACCCCA	59.91	20	194	2521	2714	GAGAAGAGTGGTCGGCTTTG	59.989	20	TAAAATTACCACCCACCCCA	59.91	20	236	2479	2714	CGCTTTTGACTCTACCGAGG	60.008	20	GGACACCCAGGCACACTAAT	59.851	20	242	2521	2762
c45154.graph_c0	1	p1	(T)10	10	59	68	GATATAATGAGCATGAAGCAAATG	57.892	24	GTATAATGGTGGGTGGGGTG	59.79	20	102	32	133	AGATATAATGAGCATGAAGCAAATG	58.791	25	GTATAATGGTGGGTGGGGTG	59.79	20	103	31	133	GATATAATGAGCATGAAGCAAATG	57.892	24	TAATGGGTGGAATCGGAATG	60.523	20	132	32	163
c45175.graph_c0	1	p1	(A)15	15	1238	1252	GACCACCATTAAATCTGGCAA	59.815	21	TTTGTGGGTTTCTTTCCGAC	59.948	20	211	1200	1410	GACCACCATTAAATCTGGCAA	59.815	21	GGGGTTTTCTTTGTGGGTTT	60.068	20	220	1200	1419	GACCACCATTAAATCTGGCAA	59.815	21	TCTTTGTGGGTTTCTTTCCG	60.081	20	213	1200	1412
c45175.graph_c0	2	p1	(A)10	10	1487	1496	GTCGGAAAGAAACCCACAAA	59.948	20	ACGAGGAGCCCTAGCTTTTC	59.983	20	192	1391	1582	AAACCCACAAAGAAAACCCC	60.068	20	ACGAGGAGCCCTAGCTTTTC	59.983	20	183	1400	1582	CGGAAAGAAACCCACAAAGA	60.081	20	ACGAGGAGCCCTAGCTTTTC	59.983	20	190	1393	1582
c45193.graph_c0	1	p1	(A)10	10	145	154	TACCGCTCTTGGAAGCCTTA	59.975	20	GATAGATGTCGGGAAGGCAA	60.036	20	192	94	285	TACCGCTCTTGGAAGCCTTA	59.975	20	ACACAGAAGACTGATGCCCC	60.12	20	216	94	309	TACCGCTCTTGGAAGCCTTA	59.975	20	GTGTGCGGGCTCACTATTTT	60.14	20	260	94	353
c45210.graph_c1	2	p1	(T)11	11	1544	1554	GTTGTGGGTCCCATGTTTTC	60.073	20	ACATGAAGGGAGCAACCAAG	60.111	20	242	1399	1640	CAACACCGTTTTCATGATGG	59.816	20	ACATGAAGGGAGCAACCAAG	60.111	20	217	1424	1640	GTTGTGGGTCCCATGTTTTC	60.073	20	AGCAACCAAGACCTCCCTCT	60.252	20	232	1399	1630
c45232.graph_c0	1	p1	(T)10	10	76	85	CGAACTGTTTCAAAGACCCAA	60.132	21	GGTTAATCTAGGCCGAAGGC	60.061	20	222	48	269	CGAACTGTTTCAAAGACCCAA	60.132	21	TAATCTAGGCCGAAGGCAGA	59.938	20	219	48	266	CGAACTGTTTCAAAGACCCAA	60.132	21	ACTCTTTGAGCGGAGCGATA	60.118	20	260	48	307
c45236.graph_c0	2	p1	(T)12	12	2060	2071	--
c45239.graph_c0	1	p1	(A)10	10	1209	1218	GTGGGAGCAGCTAGATCAGG	59.973	20	CTGGTACATCATCGGCATTG	59.948	20	162	1140	1301	AGATGGTGGGAGCAGCTAGA	59.973	20	CTGGTACATCATCGGCATTG	59.948	20	167	1135	1301	GTGGGAGCAGCTAGATCAGG	59.973	20	TAGTCCCACAGTCGTTGCAG	59.897	20	202	1140	1341
c45243.graph_c1	1	p1	(T)10	10	513	522	GGCTCAACCTCTTCCAGATG	59.803	20	TGGGCACTTTTCAAAGGTAAA	59.612	21	204	441	644	CTTCCAGATGACGATGACGA	59.787	20	TGGGCACTTTTCAAAGGTAAA	59.612	21	194	451	644	TCTTCCAGATGACGATGACG	59.787	20	TGGGCACTTTTCAAAGGTAAA	59.612	21	195	450	644
c45245.graph_c0	1	p1	(A)10	10	248	257	CCAATCGAAAACCTCCAAAA	59.91	20	TAGATTTTTCCGGCGAGAGA	59.916	20	200	104	303	CCAATCGAAAACCTCCAAAA	59.91	20	GAGAGACGGATCGCCTATTG	59.797	20	186	104	289	CCTTCCATCCGTTCCTTTCT	60.434	20	AGCGATATTTTTGGGGCTTT	59.936	20	229	135	363
c45254.graph_c0	1	p1	(A)12	12	3923	3934	--
c45278.graph_c0	1	p1	(T)13	13	1	13	--
c45322.graph_c0	2	p1	(A)11	11	676	686	ATTGAATCTACGCCCACGAC	59.962	20	AGTGCACCCAGGATGAGAAC	60.12	20	256	595	850	AAATTGAATCTACGCCCACG	59.96	20	AGTGCACCCAGGATGAGAAC	60.12	20	258	593	850	ATTGAATCTACGCCCACGAC	59.962	20	GATGATGGCACGACCCTAAT	59.78	20	196	595	790
c45365.graph_c1	1	p1	(T)10	10	14	23	--
c45365.graph_c1	2	p1	(A)10	10	175	184	TCAGAACGGGCATACAACAA	60.111	20	ACCATCTGGTTCGGCTAGTG	60.134	20	164	113	276	TCAGAACGGGCATACAACAA	60.111	20	TCCCTCATCTTCATCAAGGC	60.158	20	203	113	315	TCAGAACGGGCATACAACAA	60.111	20	ATGTTACCATCTGGTTCGGC	59.82	20	169	113	281
c45372.graph_c0	1	p1	(T)10	10	929	938	TCTTTCAAACACCCAAAGCA	59.293	20	TTTTGGGTCCTATCTTCCCC	60.124	20	176	842	1017	TCTTTCAAACACCCAAAGCA	59.293	20	CCGAGCGTAGGACTTGAGAG	60.149	20	224	842	1065	TCTTTCAAACACCCAAAGCA	59.293	20	TTGGGTCCTATCTTCCCCTT	59.761	20	174	842	1015
c45380.graph_c0	1	p1	(A)10	10	359	368	TCGTCTGCATCTCCTAGCATT	59.992	21	GAACGGACTGTTTCCTAGCG	59.875	20	265	315	579	CGTCTGCATCTCCTAGCATTC	59.992	21	GAACGGACTGTTTCCTAGCG	59.875	20	264	316	579	CGTCTGCATCTCCTAGCATTC	59.992	21	ACTGTTTCCTAGCGCCATTG	60.27	20	258	316	573
c45429.graph_c0	1	p1	(A)10	10	148	157	CCGAATAGGAGCGAATGAAG	59.801	20	AAGCTGGCCATTTATGTTGC	60.103	20	262	66	327	CCGAATAGGAGCGAATGAAG	59.801	20	TGTTGCGTAGCGGAAATACA	60.273	20	248	66	313	CCGAATAGGAGCGAATGAAG	59.801	20	CATTTATGTTGCGTAGCGGA	59.725	20	254	66	319
c45431.graph_c0	1	p1	(T)10	10	1	10	--
c45443.graph_c0	1	p1	(T)14	14	1	14	--
c45443.graph_c0	2	p1	(T)11	11	1608	1618	GGATTGGTGCCATTGTCTCT	59.934	20	TATGCGATCGGACGACATTA	60.058	20	277	1521	1797	AGGATTGGTGCCATTGTCTC	59.934	20	TATGCGATCGGACGACATTA	60.058	20	278	1520	1797	GGATTGGTGCCATTGTCTCT	59.934	20	TCGGACGACATTAAAAAGGG	59.931	20	270	1521	1790
c45466.graph_c0	1	p1	(A)10	10	67	76	GCCTCAACACTCTGCACAAA	60.032	20	TTGAAACCTTTTGCCGAAAC	60.089	20	188	22	209	GCCTCAACACTCTGCACAAA	60.032	20	AACCTTCCATGGAGTTGCAG	60.111	20	269	22	290	GCCTCAACACTCTGCACAAA	60.032	20	AAATCGGTGTTCCTCTCGAA	59.67	20	216	22	237
c45480.graph_c0	1	p1	(T)10	10	1	10	--
c45524.graph_c0	1	p1	(T)12	12	61	72	AACAGCACGATTTCTGGGAG	60.255	20	TGCATTGCTAAGAGCAGCAT	59.741	20	183	26	208	AACAGCACGATTTCTGGGAG	60.255	20	CAGTAAAACGCCACGATGAA	59.729	20	245	26	270	AACAGCACGATTTCTGGGAG	60.255	20	TTCCAGCTGCATTGCTAAGA	59.712	20	190	26	215
c45530.graph_c0	1	p1	(A)10	10	1182	1191	TGAAATGCCTGAAGCTCCTT	59.955	20	AAAACCCTACCGTCCATTCC	60.053	20	240	1089	1328	TCACGACCATTTTCCTCTCC	60.05	20	AAAACCCTACCGTCCATTCC	60.053	20	203	1126	1328	TTTCCTCTCCAGACGATGCT	59.95	20	AAAACCCTACCGTCCATTCC	60.053	20	193	1136	1328
c45541.graph_c0	2	p1	(T)10	10	896	905	TTAATCAGGATGGACCTGGG	59.744	20	GATCTGGGTTTCCGAATGAA	59.871	20	227	757	983	TTAATCAGGATGGACCTGGG	59.744	20	TGAATTCAACCAAGCGTCTG	59.84	20	211	757	967	TGTGAACAGGCAAGCCTAGA	59.591	20	GATCTGGGTTTCCGAATGAA	59.871	20	269	715	983
c45628.graph_c0	1	p1	(T)11	11	1097	1107	AAGGGAATGGGAATGGAAAG	60.124	20	TACACTGCAGGAGCATCAGC	60.168	20	278	1006	1283	AAGAAAGGGAATGGGAATGG	60.124	20	GCTGATGGGGAACTCTCTGA	60.349	20	249	1002	1250	AAGGGAATGGGAATGGAAAG	60.124	20	GCTGATGGGGAACTCTCTGA	60.349	20	245	1006	1250
c45647.graph_c0	1	p1	(A)10	10	204	213	AAAACCAAGGGGTGAGGTTC	60.204	20	GTTACGATTCTCTCGGCAGG	59.836	20	241	156	396	AAAACCAAGGGGTGAGGTTC	60.204	20	GGTTACGATTCTCTCGGCAG	59.836	20	242	156	397	AAAACCAAGGGGTGAGGTTC	60.204	20	ACACTGGCCCATGATGATTT	60.203	20	138	156	293
c45647.graph_c0	2	p1	(A)10	10	693	702	GAGGCAGTAAACCGTTTGGA	60.11	20	GGCTTCAACTTGGCTTCAAC	59.859	20	185	572	756	GCAACCACTAGGCGAAGAAC	59.882	20	GGCTTCAACTTGGCTTCAAC	59.859	20	248	509	756	GAGGCAGTAAACCGTTTGGA	60.11	20	TCAACTCGGCTTAAATTCGG	60.202	20	170	572	741
c45647.graph_c0	3	p1	(A)12	12	1272	1283	CAGCAGACCTCTCACCAACA	60.022	20	CTCTAGATCAGGCAGTCGGG	59.966	20	212	1163	1374	AACCCTATCCAGTGGGAACC	60.052	20	CTCTAGATCAGGCAGTCGGG	59.966	20	131	1244	1374	CAACCAAGACCCACCATACC	60.088	20	CTCTAGATCAGGCAGTCGGG	59.966	20	188	1187	1374
c45675.graph_c0	1	p1	(G)18	18	1	18	--
c45711.graph_c0	1	p1	(A)12	12	644	655	ACACTGGTTGTGCTGCTTTG	59.946	20	GGTGAGGTGGAGTTGCAGTT	60.159	20	273	446	718	CACACTGGTTGTGCTGCTTT	59.946	20	GGTGAGGTGGAGTTGCAGTT	60.159	20	274	445	718	TGGTTGTGCTGCTTTGAAAC	59.888	20	GGTGAGGTGGAGTTGCAGTT	60.159	20	269	450	718
c45740.graph_c0	1	p1	(A)13	13	195	207	AAGGGAATTGGGGATAATGC	59.984	20	TACCACCCCAGTTTGACTCC	59.82	20	223	66	288	GGAATTGGGGATAATGCGTA	59.621	20	TACCACCCCAGTTTGACTCC	59.82	20	220	69	288	GTCAACCAAAGAGTCACGCC	60.7	20	TACCACCCCAGTTTGACTCC	59.82	20	137	152	288
c45764.graph_c0	1	p1	(T)18	18	1571	1588	TTCTTGGGTTTCTTTGGTGG	59.942	20	AGATCCCCAAAAGATCAGGG	60.264	20	196	1466	1661	TCGGTTCTTGGGTTTCTTTG	60.081	20	AGATCCCCAAAAGATCAGGG	60.264	20	200	1462	1661	GGTGGATCCAAGAGACAAGG	59.505	20	CTGAAAACCCCAGAAACCAA	59.942	20	200	1481	1680
c45764.graph_c0	2	p1	(A)10	10	2060	2069	TTTTCCTGATTCCTGATGGG	59.864	20	CTGGCAGAAGATTGCCAAAT	60.214	20	275	1858	2132	CTGGTGTGAATAGCAACCCA	59.566	20	TGTTTGCTGGCAGAAGATTG	59.988	20	108	2031	2138	CTGGTGTGAATAGCAACCCA	59.566	20	TTTGTGTTTGCTGGCAGAAG	60.027	20	112	2031	2142
c45782.graph_c0	1	p1	(T)10	10	2949	2958	GGAAGTTTATGCCCAGGTGA	59.933	20	AACTCAAGAAGCCCTCCCAT	60.074	20	134	2914	3047	GCCCAGGTGAGTTTGTCAGT	60.159	20	AACTCAAGAAGCCCTCCCAT	60.074	20	124	2924	3047	GGAAGTTTATGCCCAGGTGA	59.933	20	TGCACCTGCATTTCAAGTCT	59.445	20	110	2914	3023
c45786.graph_c0	1	p1	(T)11	11	191	201	GGCTCGCGAGAGAGAACTAA	59.859	20	CAAAACAAAGAACGCATGGA	59.706	20	170	118	287	ACAATCTGGCTTTTGGTGGA	60.495	20	CAAAACAAAGAACGCATGGA	59.706	20	196	92	287	AGGCTCGCGAGAGAGAACTA	59.478	20	CAAAACAAAGAACGCATGGA	59.706	20	171	117	287
c45786.graph_c0	2	p1	(T)10	10	890	899	TGGGAAGAGAAGGGTTTGAA	59.641	20	CAGCAGATGTGGGCAATGTA	60.687	20	273	735	1007	TGGGAAGAGAAGGGTTTGAA	59.641	20	TACAGCAGATGTGGGCAATG	60.687	20	275	735	1009	GATTTTCTCAAGGGTTGAGCC	60.067	21	CGTCACAACACAATCGAACC	60.008	20	269	864	1132
c45786.graph_c0	3	p1	(A)10	10	3098	3107	AACTTGCAAAAACACCAGGG	60.008	20	AGAAGGCAGCTCCTCTACCC	59.979	20	267	2993	3259	CTCGTAGCAAGAGGGTGGAG	60.005	20	GCCAATTTGTCCCATGTACC	60.059	20	207	3029	3235	CTCGTAGCAAGAGGGTGGAG	60.005	20	ATTGCCAATTTGTCCCATGT	60.059	20	210	3029	3238
c45830.graph_c0	1	p1	(T)13	13	472	484	AAGTTCGTTTGCTTCGAGGA	59.993	20	GTAACAGGGAACAGGCCGTA	59.993	20	224	410	633	AAGTTCGTTTGCTTCGAGGA	59.993	20	TGGTCGCTGAATCTTGACTG	59.984	20	171	410	580	AAGTTCGTTTGCTTCGAGGA	59.993	20	TCCAGGTAACAGGGAACAGG	59.959	20	229	410	638
c45845.graph_c0	1	p1	(A)10	10	1291	1300	TTCTCCAACATGCCCTTTTC	60.051	20	TTTTCCTGTGATCGTGTTCG	59.691	20	136	1225	1360	TTCCGATCAGAAGCAAACCT	59.813	20	TTTTCCTGTGATCGTGTTCG	59.691	20	106	1255	1360	CACTAAATCCATCGATGCCC	60.296	20	TTTTCCTGTGATCGTGTTCG	59.691	20	162	1199	1360
c45847.graph_c0	1	p1	(T)10	10	527	536	TGACTGTCTCATTTTCGGGA	59.215	20	ATTATGCAGGGTGCAAAAGG	59.96	20	217	469	685	TGACTGTCTCATTTTCGGGA	59.215	20	GGGTGCAAAAGGAAATTTGA	59.916	20	209	469	677	TGACTGTCTCATTTTCGGGA	59.215	20	ATCAAAACTTAGGCGGGCTT	60.095	20	139	469	607
c45852.graph_c0	1	p1	(A)12	12	68	79	GCTAGGGCACGCTATCATTT	59.347	20	TTGGTTGGTTGGTTGGTTTT	60.103	20	165	33	197	GCTAGGGCACGCTATCATTT	59.347	20	TTTGGTTGGTTGGTTGGTTT	60.103	20	166	33	198	GCTAGGGCACGCTATCATTT	59.347	20	TGCGATTTGGGCCTACTAAG	60.223	20	238	33	270
c45853.graph_c0	1	p1	(T)10	10	1441	1450	--
c45857.graph_c0	1	p1	(T)13	13	2263	2275	GGGGCGAGAAAGAAATTAGG	60.034	20	ACCTCCCCACGTTTTCTCTT	59.972	20	193	2167	2359	GGGGCGAGAAAGAAATTAGG	60.034	20	TCTCTTCATCACCTCCCCAC	60.048	20	203	2167	2369	GGGCGAGAAAGAAATTAGGG	60.034	20	TCTCTTCATCACCTCCCCAC	60.048	20	202	2168	2369
c45863.graph_c0	1	p1	(T)11	11	3238	3248	AACCTCCGCTCATATTTCCA	59.528	20	CAAGGATCCAAAAGTAAAGAGAGA	58.165	24	174	3108	3281	TCATCGTCGTTGTGATTTCC	59.502	20	CAAGGATCCAAAAGTAAAGAGAGA	58.165	24	253	3029	3281	AACCTCCGCTCATATTTCCA	59.528	20	CAAGGATCCAAAAGTAAAGAGAGAG	59.047	25	174	3108	3281
c45870.graph_c0	2	p1	(T)10	10	2601	2610	CCTTTTTGCTCTAACCGCTG	60.011	20	CGATCGAATAGAGGCAGTCC	59.797	20	184	2573	2756	CTTTTTGCTCTAACCGCTGC	60.152	20	CGATCGAATAGAGGCAGTCC	59.797	20	183	2574	2756	CCTTTTTGCTCTAACCGCTG	60.011	20	TTGAAGCAAACACGATCGAA	60.379	20	196	2573	2768
c45883.graph_c0	1	p1	(A)11	11	3284	3294	AATTTGCAGAAAACGATGGC	60.081	20	GCGCCTCTCTCTCCTCTCTT	60.38	20	201	3168	3368	TGAGAGGGAAGAAAACCCCT	60.045	20	CCCATCTCTCCTCAACCATC	59.46	20	175	3147	3321	TGAGAGGGAAGAAAACCCCT	60.045	20	TTCTCCATATCTCTCCCCCA	59.435	20	191	3147	3337
c45906.graph_c0	1	p1	(T)10	10	43	52	CCAAAATAAGAAGGGCAAGC	58.831	20	GCGTGAAATGTTTGTAGGCA	59.735	20	218	0	217	CCAAAATAAGAAGGGCAAGC	58.831	20	TGCGTGAAATGTTTGTAGGC	59.735	20	219	0	218	AAATAAGAAGGGCAAGCAAGG	59.745	21	GCGTGAAATGTTTGTAGGCA	59.735	20	215	3	217
c45906.graph_c1	2	p1	(A)12	12	1733	1744	--
c45929.graph_c0	2	p1	(T)11	11	2425	2435	--
c45936.graph_c0	1	p1	(A)10	10	1988	1997	TCTAAATCCATCCGCAAACC	59.901	20	TCCATACCCTGTCGAAGCTC	60.218	20	211	1911	2121	CCGACCTTCCTTCAACTTCA	60.224	20	TCGGAATTCGGTTCGATTAC	59.901	20	154	1929	2082	GGATCTAAATCCATCCGCAA	59.862	20	TCCATACCCTGTCGAAGCTC	60.218	20	214	1908	2121
c45936.graph_c0	2	p1	(A)10	10	2127	2136	GAGCTTCGACAGGGTATGGA	60.218	20	TCATAACTGTCCCCTCCTCG	60.065	20	228	2102	2329	GAGCTTCGACAGGGTATGGA	60.218	20	GTCCCCTCCTCGTATCCTTC	59.896	20	220	2102	2321	AGCTTCGACAGGGTATGGAA	59.694	20	TCATAACTGTCCCCTCCTCG	60.065	20	227	2103	2329
c45944.graph_c2	1	p1	(T)14	14	667	680	AAGCTAGCGCTGCATACCAT	60.032	20	TGCATTTCTTTACGCTCACG	60.014	20	129	600	728	CCATTCAACTCCCTCCTCAA	60.042	20	TGCATTTCTTTACGCTCACG	60.014	20	216	513	728	CCAATTGATTGATCTGCCCT	59.894	20	TGCATTTCTTTACGCTCACG	60.014	20	104	625	728
c45948.graph_c0	2	p1	(A)10	10	920	929	TGTGGAACTTGTGTCTTCACG	59.779	21	TCGACACGATGATAACCCCT	60.34	20	217	828	1044	TGTGGAACTTGTGTCTTCACG	59.779	21	ATCGACACGATGATAACCCC	59.635	20	218	828	1045	TGTGGAACTTGTGTCTTCACG	59.779	21	TGATAACCCCTGTAATGGCG	60.712	20	208	828	1035
c45955.graph_c0	1	p1	(A)10	10	138	147	AAAGTGGAGGCTAACTTCTCCA	59.411	22	ACTATGTTTGGGTTGCGAGC	60.14	20	256	89	344	AAAGTGGAGGCTAACTTCTCCA	59.411	22	CATTTTTGGAGGCAGAGGAA	60.184	20	276	89	364	AAAGTGGAGGCTAACTTCTCCA	59.411	22	AATGCTCTCTTGATGGGTCG	60.218	20	153	89	241
c45973.graph_c2	1	p1	(T)10	10	215	224	GTTTCACTAAACCGTGGGGA	59.83	20	CCATTGCAAAGCACTGAAGA	59.988	20	251	185	435	AATGGTGAATTCAGCTTCCG	60.074	20	AAAAATGGAAAATCCCGAGG	60.123	20	226	135	360	GTTTCACTAAACCGTGGGGA	59.83	20	GACCATTGCAAAGCACTGAA	59.847	20	253	185	437
c45977.graph_c0	3	p1	(A)11	11	1925	1935	TTTGGTTTGGAATCCTTTGC	59.916	20	CCCCAGATCGCATAAAAAGA	60.031	20	133	1884	2016	TTTGGTTTGGAATCCTTTGC	59.916	20	TCCCCAGATCGCATAAAAAG	60.031	20	134	1884	2017	TTTGGTTTGGAATCCTTTGC	59.916	20	TATTTCTGTCCCCAGATCGC	60.036	20	142	1884	2025
c46003.graph_c0	1	p1	(T)10	10	1	10	--
c46003.graph_c0	2	p1	(T)10	10	1348	1357	TACATGGTGACGACATGCCT	59.992	20	CGGATATGGGCAGAGAGGTA	60.051	20	184	1221	1404	GCTACATGGTGACGACATGC	60.152	20	CGGATATGGGCAGAGAGGTA	60.051	20	186	1219	1404	GGTGACGACATGCCTCTACA	59.707	20	CGGATATGGGCAGAGAGGTA	60.051	20	179	1226	1404
c46031.graph_c2	1	p1	(A)10	10	189	198	AATCACAGGCACCCTAATGC	59.962	20	CTTTGTGGCCCATTTTCTTC	59.546	20	142	97	238	AATCACAGGCACCCTAATGC	59.962	20	TCTTTGTGGCCCATTTTCTT	59.546	20	143	97	239	TTCCTTTACCCATTCATGCC	59.762	20	CTGCACGGTCTCAGGTTCTT	60.444	20	271	162	432
c46039.graph_c0	1	p1	(A)10	10	93	102	CGCCAACTCAATCTACGCA	60.962	19	TTTGCAGCTTGCAAGAAATG	60.133	20	235	0	234	CGCCAACTCAATCTACGCA	60.962	19	TCACACGAAATTTTTGCAGC	59.856	20	247	0	246	GCCAACTCAATCTACGCAAT	57.848	20	TTTGCAGCTTGCAAGAAATG	60.133	20	234	1	234
c46048.graph_c0	1	p1	(T)10	10	1686	1695	TGCTGCTGTGTTTCTTGGAC	60.032	20	TAACAAGGGAGGCCAATGAC	59.933	20	250	1479	1728	TGCTGTGTTTCTTGGACTCG	60.025	20	ATCGGGGCTCCAAAATTTAC	60.15	20	278	1482	1759	CTGCTGCTGTGTTTCTTGGA	60.175	20	TAACAAGGGAGGCCAATGAC	59.933	20	251	1478	1728
c46066.graph_c0	1	p1	(A)22	22	1883	1904	--
c46068.graph_c0	1	p1	(A)12	12	1578	1589	GAAACAGCTTCGATTTTCCG	59.823	20	TAACCTGGAATGGGGACATC	59.605	20	216	1466	1681	GCAGCAATAGAAGGGAATCG	59.807	20	TAACCTGGAATGGGGACATC	59.605	20	152	1530	1681	GCTTCGATTTTCCGTTTGTC	59.691	20	TAACCTGGAATGGGGACATC	59.605	20	210	1472	1681
c46080.graph_c0	1	p1	(A)11	11	78	88	CCGCTGAGAAGACACCTCAT	60.408	20	GGCGAAATTTGGAGAAATCA	60.016	20	242	51	292	CCGCTGAGAAGACACCTCAT	60.408	20	AGAGAGGACGGGATTTCGAT	60.037	20	203	51	253	CCGCTGAGAAGACACCTCAT	60.408	20	AAAATGGTGCGGATTTGAAG	59.938	20	143	51	193
c46080.graph_c0	2	p1	(T)10	10	377	386	TGATTTCTCCAAATTTCGCC	60.016	20	AATCGGTTAGCCAAAACGTG	59.996	20	257	273	529	TGATTTCTCCAAATTTCGCC	60.016	20	ACGTGAAGTAACCGGACTGG	60.028	20	242	273	514	TGATTTCTCCAAATTTCGCC	60.016	20	AGCCATCAAATTCCAGATCG	60.036	20	192	273	464
c46080.graph_c0	3	p1	(T)10	10	881	890	GGGTCTGTCTCTTTGTTGGC	59.703	20	TTGGAAGGGGGTTAAAGTCC	60.159	20	189	843	1031	GGGTCTGTCTCTTTGTTGGC	59.703	20	ACCTTTGTGAACCGAAGCAG	60.291	20	132	843	974	GGGTCTGTCTCTTTGTTGGC	59.703	20	GGAAGGGGGTTAAAGTCCAC	59.668	20	187	843	1029
c46083.graph_c0	1	p1	(T)11	11	2339	2349	--
c46089.graph_c0	1	p1	(T)11	11	804	814	TCCATTGGGAAATCAAAAGC	59.878	20	CTCCTGACTGCAACGAATGA	59.984	20	238	707	944	TCCATTGGGAAATCAAAAGC	59.878	20	ACGAATGATCCACCTTGCTC	60.081	20	226	707	932	TCCATTGGGAAATCAAAAGC	59.878	20	ATGATCCACCTTGCTCATCC	59.893	20	222	707	928
c46109.graph_c0	1	p1	(A)13	13	1525	1537	AACAGGTTCTGTTTCCGCTG	60.291	20	GGATATGACATGCCGTGCTT	60.895	20	258	1397	1654	TGTTTCCGCTGCTTCAACTA	59.609	20	GGATATGACATGCCGTGCTT	60.895	20	249	1406	1654	TTCCCGGATTTTCTTCTGTG	60.044	20	TTCAAACTGTTGGGAACGTCT	59.624	21	247	1330	1576
c46144.graph_c0	1	p1	(A)11	11	30	40	--
c46151.graph_c1	1	p1	(T)10	10	1477	1486	CTCTTTCCCAGGCCTTCTCT	59.95	20	TACCGATTTCTCGTGGAAGG	60.066	20	265	1411	1675	CTCTTTCCCAGGCCTTCTCT	59.95	20	GGATACCGATTTCTCGTGGA	59.894	20	268	1411	1678	TACGGTTCCGGTATGTTGGT	60.11	20	TACCGATTTCTCGTGGAAGG	60.066	20	236	1440	1675
c46156.graph_c0	1	p1	(T)10	10	90	99	GAGAGAAAAACGACCATCGG	59.67	20	CGGCTCCGAGCTTTATGTAG	59.996	20	250	44	293	GAGAAAAACGACCATCGGAG	59.67	20	CGGCTCCGAGCTTTATGTAG	59.996	20	248	46	293	AGAGAAAAACGACCATCGGA	59.67	20	CGGCTCCGAGCTTTATGTAG	59.996	20	249	45	293
c46166.graph_c0	1	p1	(A)20	20	1948	1967	--
c46172.graph_c0	1	p1	(A)12	12	31	42	CCCTCCCCTCACTCCTTTAT	59.392	20	TGCCATCTCGAGGAGATTTT	59.773	20	169	8	176	CCCTCCCCTCACTCCTTTAT	59.392	20	AGAGGGGATTCCTCCTGATG	60.412	20	187	8	194	CCCTCCCCTCACTCCTTTAT	59.392	20	CACCAGTATCGGATTGGAGC	60.483	20	255	8	262
c46172.graph_c0	2	p1	(T)10	10	890	899	GAAGAGGAGAAGGGGAAGGA	59.749	20	CCCAATTTTCAGCCCTACAA	59.931	20	206	773	978	ACGAGAAGAGGAGAAGGGGA	60.328	20	CCCAATTTTCAGCCCTACAA	59.931	20	210	769	978	GGAGAAGGGGAAGGAGGTAA	59.508	20	CCCAATTTTCAGCCCTACAA	59.931	20	201	778	978
c46173.graph_c0	1	p1	(A)10	10	468	477	GGTCGACTACCGTCTCTTCG	59.867	20	CGATCCAGATTGACTCGGTT	60.073	20	239	320	558	GGTCGACTACCGTCTCTTCG	59.867	20	CGTGTTGCCGCTGATACTAA	59.895	20	268	320	587	CCTTGGTCGACTACCGTCTC	59.721	20	CGATCCAGATTGACTCGGTT	60.073	20	243	316	558
c46204.graph_c0	1	p1	(T)14	14	1	14	--
c46204.graph_c0	2	p1	(T)11	11	680	690	TTGGGCTAACAAGACTTGGG	60.103	20	AGGCCTAAAATGGCCTGACT	60.096	20	271	601	871	TTGACTTCCTTTTGTTGGGC	60.088	20	AGCCCAAAAGAAAACTTCCC	59.571	20	265	587	851	TTGACTTCCTTTTGTTGGGC	60.088	20	GCCCAAAAGAAAACTTCCCT	59.571	20	264	587	850
c46243.graph_c0	1	p1	(T)10	10	148	157	CTCTCTGCCTACCCTCCCTT	59.834	20	GAACCTAAAACCAGGTGGCA	59.971	20	250	17	266	CTCTCTGCCTACCCTCCCTT	59.834	20	GTTGCACCCCAAAAGAAAAA	59.953	20	177	17	193	CTCTCTGCCTACCCTCCCTT	59.834	20	TGCACCCCAAAAGAAAAATC	59.916	20	175	17	191
c46267.graph_c0	1	p1	(G)18	18	1243	1260	--
c46284.graph_c0	1	p1	(A)11	11	577	587	GCATAGGTCCGCAACAAAAT	59.967	20	GGAAAGAAGCCCCAGAAAAC	60.053	20	194	553	746	GCATAGGTCCGCAACAAAAT	59.967	20	GAAAACAGGAAAGAAGCCCC	60.053	20	201	553	753	GCATAGGTCCGCAACAAAAT	59.967	20	TAACAGCCCTGTCTGCAATG	59.864	20	162	553	714
c46308.graph_c0	1	p1	(A)13	13	401	413	AGTGGCGTGCCATCATATTT	60.361	20	GCAAGTGCGTTTACATGTGG	60.18	20	272	325	596	AGTGGCGTGCCATCATATTT	60.361	20	CAAGTGCGTTTACATGTGGC	60.18	20	271	325	595	AGTGGCGTGCCATCATATTT	60.361	20	CATGCTAAGCAAGTGCGTTT	59.136	20	280	325	604
c46318.graph_c0	1	p1	(T)11	11	1	11	--
c46370.graph_c0	1	p1	(T)17	17	2417	2433	GACAGAGCCTGCTCCAAAAC	59.997	20	TGTTCCATCGTCCTACATGC	59.527	20	191	2293	2483	GACAGAGCCTGCTCCAAAAC	59.997	20	CTACATGCTCCATCCCCAAG	60.474	20	179	2293	2471	CAAGACAGGGAGGACAGAGC	59.986	20	TGTTCCATCGTCCTACATGC	59.527	20	203	2281	2483
c46402.graph_c0	1	p1	(T)19	19	798	816	CCCGTTTACATCCTTAGCCA	59.953	20	CAATAGGTGCTGTGTGTGGG	60.025	20	255	653	907	ATGTCACTCACGGGGATGTT	60.246	20	CAATAGGTGCTGTGTGTGGG	60.025	20	150	758	907	TCGTATTGCTCTGGTTGTGG	59.716	20	CAATAGGTGCTGTGTGTGGG	60.025	20	189	719	907
c46431.graph_c0	1	p1	(A)15	15	50	64	CCGCCTCTCGCTTCTGTAT	60.511	19	TTGAAGCACAAAGAATCCCC	60.051	20	139	16	154	CCGCCTCTCGCTTCTGTAT	60.511	19	GAAGCACAAAGAATCCCCAA	60.051	20	137	16	152	CCGCCTCTCGCTTCTGTAT	60.511	19	GATCAGGTAGATCCGCTCCA	60.181	20	100	16	115
c46522.graph_c0	1	p1	(T)11	11	387	397	AAATTGGCAGACGACTTGCT	59.882	20	ATCCAAAATTTTCAAGCCCC	60.13	20	197	361	557	AAATTGGCAGACGACTTGCT	59.882	20	TTTCAAGCCCCAACATGAAT	60.309	20	188	361	548	AAATTGGCAGACGACTTGCT	59.882	20	ATTTTCAAGCCCCAACATGA	60.309	20	190	361	550
c46563.graph_c0	1	p1	(A)11	11	1043	1053	AAACCTTGAGCACCCATGTC	59.973	20	GCAAAACCCTAACCTCACCA	59.971	20	215	998	1212	AAACCTTGAGCACCCATGTC	59.973	20	TGCAAAACCCTAACCTCACC	59.971	20	216	998	1213	GAAACCTTGAGCACCCATGT	59.973	20	GCAAAACCCTAACCTCACCA	59.971	20	216	997	1212
c46588.graph_c0	1	p1	(T)15	15	670	684	TTATGCTTGACCGCTCTTTG	59.062	20	ATCGCCCTGCATACAAGAAG	60.235	20	190	580	769	TTATGCTTGACCGCTCTTTG	59.062	20	TGGGGAACAGTACACACAGG	59.435	20	229	580	808	TTATGCTTGACCGCTCTTTG	59.062	20	CGAATTTCAGTTTGGGGAAC	59.406	20	241	580	820
c46607.graph_c0	1	p1	(T)10	10	382	391	CAAAAATTCTTCTGGAGGCG	59.817	20	ATAAATTGGCAAACCCACCA	60.053	20	271	170	440	AAAAATTCTTCTGGAGGCGG	60.553	20	ATAAATTGGCAAACCCACCA	60.053	20	270	171	440	CAAAAATTCTTCTGGAGGCG	59.817	20	TAAATTGGCAAACCCACCAA	61.083	20	270	170	439
c46609.graph_c1	1	p1	(T)10	10	512	521	TCTTCACCCTAATGGCAAGG	60.066	20	ATCATTGACGCTGAAGGACA	59.245	20	233	418	650	CACCCTAATGGCAAGGCTAA	60.089	20	ATCATTGACGCTGAAGGACA	59.245	20	229	422	650	ACCATTCCTGTCCTCTCCAG	59.101	20	TAGAGCAGCTGTTGCAGGAA	59.888	20	252	452	703
c46641.graph_c0	1	p1	(A)10	10	881	890	TGAGCAAATTACCCCCAAAA	60.294	20	ATCCACATGAGTGCGTGTGT	60.038	20	166	864	1029	TTGAGCAAATTACCCCCAAA	60.294	20	ATCCACATGAGTGCGTGTGT	60.038	20	167	863	1029	TTTTGAGCAAATTACCCCCA	60.294	20	ATCCACATGAGTGCGTGTGT	60.038	20	169	861	1029
c46641.graph_c0	2	p1	(T)10	10	992	1001	TGAGCAAATTACCCCCAAAA	60.294	20	ATCCACATGAGTGCGTGTGT	60.038	20	166	864	1029	TTGAGCAAATTACCCCCAAA	60.294	20	ATCCACATGAGTGCGTGTGT	60.038	20	167	863	1029	TTTTGAGCAAATTACCCCCA	60.294	20	ATCCACATGAGTGCGTGTGT	60.038	20	169	861	1029
c46671.graph_c0	1	p1	(A)10	10	853	862	AGCCTTTTGGTTGAAGGGTT	59.976	20	AATGCTTGGTGAGGTGATCC	59.934	20	271	781	1051	CCTTTTGGTTGAAGGGTTGA	59.942	20	AATGCTTGGTGAGGTGATCC	59.934	20	269	783	1051	AGCCTTTTGGTTGAAGGGTT	59.976	20	AAACGGAACCAAATCAGCAG	60.11	20	139	781	919
c46715.graph_c0	1	p1	(T)10	10	14	23	--
c46753.graph_c0	1	p1	(A)11	11	50	60	TCAAAACGAATAATTTCCGACA	59.472	22	CCAAAAGGGTATCTGCCGTA	59.953	20	121	17	137	TCAAAACGAATAATTTCCGACA	59.472	22	TTTCCCATACGTTTCCTTCG	59.931	20	150	17	166	TCAAAACGAATAATTTCCGACA	59.472	22	TCCGAGAATTTTCCCATACG	59.894	20	159	17	175
c46804.graph_c0	1	p1	(A)10	10	997	1006	--
c46810.graph_c4	2	p1	(T)11	11	530	540	GTGGGGAGAATGAATGATGG	60.135	20	AGGTGGAGAGCCACTCCTTT	60.252	20	155	506	660	GTGGGGAGAATGAATGATGG	60.135	20	AGGTATGAGGTGGAGAGCCA	59.679	20	162	506	667	GTGGGGAGAATGAATGATGG	60.135	20	GGTGGAGAGCCACTCCTTTT	60.628	20	154	506	659
c46846.graph_c0	1	p1	(A)13	13	1125	1137	TTGTCTTGTCTTGCGACCTG	60.025	20	TGTGGGCTTAACTGCACAAC	59.764	20	234	1061	1294	TCCCCTCTCTTTGGGGTATT	59.761	20	TGTGGGCTTAACTGCACAAC	59.764	20	268	1027	1294	TTCCCCTCTCTTTGGGGTAT	59.761	20	TGTGGGCTTAACTGCACAAC	59.764	20	269	1026	1294
c46851.graph_c0	1	p1	(T)12	12	49	60	--
c46858.graph_c0	1	p1	(A)13	13	92	104	TCGAACTTAGACTGGTTTTAGCAA	59.51	24	GTCGAAGATTCGAGGTGGAG	59.803	20	276	1	276	TCGAACTTAGACTGGTTTTAGCAA	59.51	24	TCGAAGATTCGAGGTGGAGT	59.803	20	275	1	275	TCGAACTTAGACTGGTTTTAGCA	58.273	23	GTCGAAGATTCGAGGTGGAG	59.803	20	276	1	276
c46957.graph_c0	1	p1	(G)11	11	1070	1080	GGAGGGCTGCAATGACTATT	59.154	20	GAATGGGACTCGGAGTGAAG	59.655	20	253	854	1106	GGAGGGCTGCAATGACTATT	59.154	20	AATGGGACTCGGAGTGAAGA	59.655	20	252	854	1105	GGAGGGCTGCAATGACTATT	59.154	20	CTCATTTGAATGGGACTCGG	60.452	20	260	854	1113
c46972.graph_c0	1	p1	(A)10	10	863	872	TGAACTTGGCTTTTTGACCC	60.088	20	CAGAACGGCTTTAATGGGAA	60.067	20	178	774	951	GTAGCGACTGTATCCGAGGC	59.866	20	CAGAACGGCTTTAATGGGAA	60.067	20	267	685	951	GCTTTTTGACCCGTCTTGAG	59.853	20	CAGAACGGCTTTAATGGGAA	60.067	20	170	782	951
c46982.graph_c0	1	p1	(G)10	10	1397	1406	ATGACGAGGGTGTCTTGTCC	59.969	20	GAATGCAGGGAAAATCCTGA	60.014	20	245	1274	1518	ATGACGAGGGTGTCTTGTCC	59.969	20	TCCAGAATGCAGGGAAAATC	60.014	20	249	1274	1522	ATGACGAGGGTGTCTTGTCC	59.969	20	TGCAGGGAAAATCCTGAATC	60.014	20	242	1274	1515
c46994.graph_c0	1	p1	(A)11	11	47	57	CCCACGAATTCAAAACAGGA	60.863	20	GAGAGATTGGCGACAAGGAG	59.95	20	219	7	225	TCCCACGAATTCAAAACAGG	60.863	20	GAGAGATTGGCGACAAGGAG	59.95	20	220	6	225	TCCCACGAATTCAAAACAGG	60.863	20	GAAAGGGCCTCCTGATCTTC	60.154	20	170	6	175
c46995.graph_c0	1	p1	(T)10	10	183	192	TGTAATTTTTGGGGAGCTGG	59.931	20	AATATCCCTTTCCCACGGAC	60.017	20	275	106	380	TGTAATTTTTGGGGAGCTGG	59.931	20	ATTTGACACCGAGTTCCGAG	60.111	20	155	106	260	TGTAATTTTTGGGGAGCTGG	59.931	20	CAGCAAACACATCCAGGAGA	59.831	20	116	106	221
c47005.graph_c0	1	p1	(A)11	11	85	95	CCTAACAGAATCTGAATGTTCGC	60.143	23	GGTCCCAAAGAGGTATGCAA	59.933	20	174	47	220	CCTAACAGAATCTGAATGTTCGC	60.143	23	TGCGTTTACAGTGGAATGGA	60.111	20	204	47	250	CCTAACAGAATCTGAATGTTCGC	60.143	23	AGTGGAATGGAGTTTGGTGG	59.82	20	195	47	241
c47025.graph_c0	1	p1	(T)10	10	51	60	AGCGAAAACACGGTACAACA	59.245	20	GCAAGAATGCGACTTTCGAC	60.925	20	170	12	181	AGCGAAAACACGGTACAACA	59.245	20	AAGAATGCGACTTTCGACAAA	59.875	21	168	12	179	AGCGAAAACACGGTACAACA	59.245	20	TCCGAGTTCATCAACACACAA	60.144	21	135	12	146
c47050.graph_c0	1	p1	(T)16	16	27	42	GATGAGATTCAGAACTTTGTGAGG	59.282	24	CCATTTGGAGAAGATGCGTT	60.074	20	203	0	202	GATGAGATTCAGAACTTTGTGAGG	59.282	24	GGATGCCAACGACTATGCTT	60.103	20	243	0	242	GATGAGATTCAGAACTTTGTGAGG	59.282	24	ATGGTTTGGTGGGATTGAGA	60.173	20	180	0	179
c47094.graph_c0	3	p1	(A)10	10	1220	1229	GTTTGAGCGTGGAGAAGGAG	59.989	20	AAGACCAGTTTTCGTGTCCG	60.149	20	236	1073	1308	AGTTTGAGCGTGGAGAAGGA	59.989	20	AAGACCAGTTTTCGTGTCCG	60.149	20	237	1072	1308	CACAGTTTGAGCGTGGAGAA	60.025	20	AAGACCAGTTTTCGTGTCCG	60.149	20	240	1069	1308
c47113.graph_c0	1	p1	(T)10	10	1403	1412	GAAGTCGAAACAGGGGATGA	60.05	20	TCTTGCAATGCCATCCATTA	60.035	20	134	1321	1454	GAAGTCGAAACAGGGGATGA	60.05	20	AATCCTCTTGCAATGCCATC	60.043	20	139	1321	1459	GAAGTCGAAACAGGGGATGA	60.05	20	GAGAATTGATCCCAGGTGGA	59.862	20	192	1321	1512
c47145.graph_c0	1	p1	(T)10	10	2819	2828	GGTGGATCATCTGCACTCCT	60.08	20	TTGAATTTTTGGAAGCCGAC	60.053	20	118	2751	2868	GGTGGATCATCTGCACTCCT	60.08	20	GTTGAATTTTTGGAAGCCGA	60.053	20	119	2751	2869	GGTGGATCATCTGCACTCCT	60.08	20	ATTCATGGACTGGGAGCTTG	60.073	20	148	2751	2898
c47161.graph_c0	1	p1	(A)11	11	50	60	CCTATTCACAAGAGACGCAAAA	59.402	22	AGCTTGGAAAGGGTCAAGGT	60.11	20	135	21	155	CCTATTCACAAGAGACGCAAAA	59.402	22	TTGTGAAAGCTTGGAAAGGG	60.22	20	142	21	162	CCTATTCACAAGAGACGCAAAA	59.402	22	TGTGAAAGCTTGGAAAGGGT	59.711	20	141	21	161
c47215.graph_c0	1	p1	(A)10	10	3915	3924	--
c47218.graph_c0	1	p1	(T)10	10	809	818	GATCTTTGGATTTTTCGCCA	60.016	20	AAGACACCCGAAATGTCGTC	59.973	20	235	640	874	TCTTTGGATTTTTCGCCAAC	60.053	20	AAGACACCCGAAATGTCGTC	59.973	20	233	642	874	CCTGTTTTCGACGGGATCTA	60.066	20	AAGACACCCGAAATGTCGTC	59.973	20	109	766	874
c47275.graph_c0	1	p1	(A)17	17	46	62	CCTCAAAATCTAGCATGGTATCTG	59.206	24	CAGAATACCGGAAGAGCGTC	59.836	20	101	3	103	CAAAATCTAGCATGGTATCTGAGC	59.336	24	GAGTGTAAGAATCCCGACGC	59.7	20	214	6	219	AAAATCTAGCATGGTATCTGAGCA	59.336	24	GAGTGTAAGAATCCCGACGC	59.7	20	213	7	219
c47313.graph_c0	1	p1	(A)17	17	60	76	TCCATTCCGTTCCTTATCCA	60.266	20	AGCAGCAGCAGCTAGTCCTT	59.549	20	260	13	272	CCTTCTTCCATTCCGTTCCT	60.434	20	AGCAGCAGCAGCTAGTCCTT	59.549	20	266	7	272	TCCATTCCGTTCCTTATCCA	60.266	20	CCAATCGCCAAATGAAAGAA	60.941	20	200	13	212
c47333.graph_c0	1	p1	(A)12	12	3218	3229	TTGCTAGCCCAGCTTCTGAT	60.118	20	GGCTGAAACAACACCCACTT	60.012	20	214	3097	3310	AGCTTCTGATAGAGGCTGCG	59.882	20	GGCTGAAACAACACCCACTT	60.012	20	204	3107	3310	TTGTCGGATTTTTCATGGGT	60.17	20	AGCACTCTTTTTCCTGCCAA	59.993	20	279	3176	3454
c47340.graph_c0	1	p1	(T)10	10	617	626	TGCCACTTTGGTGCATTTAG	59.729	20	TTGCCATGAAAAGGAACTCTC	59.302	21	278	429	706	TGCCACTTTGGTGCATTTAG	59.729	20	TGCCATGAAAAGGAACTCTCA	60.76	21	277	429	705	TTCAGTCTTCTTGGCCACCT	59.844	20	TCCAGGACAATCCAGAAAAA	58.117	20	280	379	658
c47453.graph_c0	1	p1	(A)16	16	1	16	--
c47481.graph_c0	1	p1	(A)10	10	72	81	TCCTTACCATTCCCATGTGC	60.723	20	AAAGGTGCCCTAGAACCGAT	59.962	20	202	39	240	TACCATTCCCATGTGCAAAC	59.251	20	AAAGGTGCCCTAGAACCGAT	59.962	20	198	43	240	TCCTTACCATTCCCATGTGC	60.723	20	TATCCTGGCTTGACCAAAGG	60.066	20	217	39	255
c47540.graph_c0	1	p1	(A)10	10	498	507	CAACCTCTCATCGGGAAAGA	60.187	20	GTGCGTCAGGTGTACTGGTG	60.227	20	250	312	561	CAACCTCTCATCGGGAAAGA	60.187	20	GTTTTCGTGCGTCAGGTGTA	59.764	20	256	312	567	TCGGGAAAGATGACGAGAGT	59.803	20	GTGCGTCAGGTGTACTGGTG	60.227	20	240	322	561
c47540.graph_c0	2	p1	(A)10	10	1408	1417	GCCCTTTCATTTTGCCATTA	59.907	20	TCCAAATTTTCCAGGCTGTC	60.051	20	188	1295	1482	TGCAACGACAAGAATACCCA	60.111	20	TCCAAATTTTCCAGGCTGTC	60.051	20	116	1367	1482	TTTTGCAGATTTTGCACAGG	59.849	20	TCCAAATTTTCCAGGCTGTC	60.051	20	161	1322	1482
c47560.graph_c0	1	p1	(T)10	10	104	113	GTGGCTCTTCACATGGTTGA	59.682	20	GGTGGTATGGCTGCAAGTTT	60	20	199	43	241	GTGGCTCTTCACATGGTTGA	59.682	20	TTCTCTGCAGAAACGGTGTG	60.025	20	181	43	223	GTGGCTCTTCACATGGTTGA	59.682	20	GCAGAAACGGTGTGTTTGAA	59.74	20	175	43	217
c47580.graph_c1	2	p1	(A)15	15	930	944	CTCCAGATCCTCCAAATCCA	60.003	20	CTTCCTCCACCAGTTCTTGC	59.844	20	120	865	984	GGTCTTCCTCCAGATCCTCC	60.012	20	CTTCCTCCACCAGTTCTTGC	59.844	20	127	858	984	GCTGGAATCAATTTCTGGGA	60.014	20	CTTCCTCCACCAGTTCTTGC	59.844	20	237	748	984
c47582.graph_c0	1	p1	(T)13	13	655	667	GGCTCGATAGACTCTCCACG	59.973	20	AGAAGGCAGAAGGGGATCAT	60.037	20	259	523	781	CGATAGACTCTCCACGAGCC	59.973	20	AGAAGGCAGAAGGGGATCAT	60.037	20	255	527	781	CATCGATATTGTGTCGGTGC	59.955	20	AGAAGGCAGAAGGGGATCAT	60.037	20	176	606	781
c47593.graph_c0	1	p1	(A)10	10	20	29	--
c47661.graph_c0	1	p1	(A)16	16	843	858	GAATTAAGAGGCTGCAAATGCT	59.89	22	TTGTTTGCAAGGCCTCAAG	59.973	19	272	778	1049	AAGAGGCTGCAAATGCTAAA	57.808	20	TTGTTTGCAAGGCCTCAAG	59.973	19	267	783	1049	GAATTAAGAGGCTGCAAATGCT	59.89	22	CCTCAAGGCACATGTCAACT	58.725	20	260	778	1037
c47684.graph_c0	1	p1	(T)10	10	150	159	TGTGTTGTGTTCGTTCTTTGG	59.643	21	GGATGCACCCTCAAACTGAT	59.934	20	218	59	276	TGTTGTGTTCGTTCTTTGGTG	59.643	21	GGATGCACCCTCAAACTGAT	59.934	20	216	61	276	TGTTGTGTTCGTTCTTTGGTG	59.643	21	GTGCTTCCTGTTTGGGAGAC	59.703	20	260	61	320
c47684.graph_c0	2	p1	(T)11	11	1017	1027	TCGGGTCTGGTTTGTCTCTT	59.697	20	CTAAGTGTAAGAAAATGAGCCTGA	57.037	24	271	786	1056	TCGGGTCTGGTTTGTCTCTT	59.697	20	AACTAAGTGTAAGAAAATGAGCCTGA	59.032	26	273	786	1058	GAATCATCGGGTCTGGTTTG	60.317	20	CTAAGTGTAAGAAAATGAGCCTGA	57.037	24	277	780	1056
c47697.graph_c0	2	p1	(T)11	11	2255	2265	TTTCTGGCAAACGTACCTCC	60.11	20	TGGGCATAATGTCAGGTTCA	59.924	20	216	2154	2369	GCAAAGACGCGATAGTGGTT	60.278	20	TGGGCATAATGTCAGGTTCA	59.924	20	152	2218	2369	GCAAAGACGCGATAGTGGTT	60.278	20	CGCCGATGAATTGGAGTTAT	59.923	20	106	2218	2323
c47706.graph_c0	1	p1	(A)12	12	66	77	CTAAATTACAAATGCCCTCTGC	57.983	22	AGAGAGAGGGGAAGTTTGGC	59.817	20	199	40	238	CTAAATTACAAATGCCCTCTGC	57.983	22	TAGAGGGCCAGGATTTCGTA	59.662	20	227	40	266	CTAAATTACAAATGCCCTCTGC	57.983	22	AAAAGGTTTAGCCGTGTGGA	59.609	20	175	40	214
c47715.graph_c0	1	p1	(T)10	10	1058	1067	CGACGAAAGTTGAGGTTGGT	60.149	20	TGAATTTGGATTAGCCTGCC	60.038	20	251	905	1155	AAGATTCACATGGCCGAAAG	60.074	20	TGGGATTAAGGTCCCAAACA	60.162	20	253	852	1104	CGACGAAAGTTGAGGTTGGT	60.149	20	TGGGATTAAGGTCCCAAACA	60.162	20	200	905	1104
c47735.graph_c0	1	p1	(A)10	10	13	22	--
c47756.graph_c0	1	p1	(T)11	11	1005	1015	GCCAAACACATTAAGGGTGC	60.374	20	AAGGGAGATGCCCTTTATGG	60.278	20	173	971	1143	GCCAAACACATTAAGGGTGC	60.374	20	GGGAGATGCCCTTTATGGTA	58.857	20	171	971	1141	GCCAAACACATTAAGGGTGC	60.374	20	GGGAGATGCCCTTTATGGTAA	60.157	21	171	971	1141
c47777.graph_c0	1	p1	(T)10	10	416	425	GCAAACCAGAACAGACCCAT	59.973	20	CAAAAGACAACGCACCAATG	60.149	20	246	380	625	GCAAACCAGAACAGACCCAT	59.973	20	CGGACGAATCTTCTTCAGGA	60.331	20	271	380	650	GCAAACCAGAACAGACCCAT	59.973	20	CAGCTTCGGACGAATCTTCT	59.574	20	277	380	656
c47777.graph_c0	2	p1	(T)10	10	549	558	GCAAACCAGAACAGACCCAT	59.973	20	CAAAAGACAACGCACCAATG	60.149	20	246	380	625	GCAAACCAGAACAGACCCAT	59.973	20	CGGACGAATCTTCTTCAGGA	60.331	20	271	380	650	GCAAACCAGAACAGACCCAT	59.973	20	CAGCTTCGGACGAATCTTCT	59.574	20	277	380	656
c47850.graph_c0	1	p1	(A)11	11	845	855	CACCGAAACCACAATTTCCT	59.83	20	ACAGCCACAGAATCATCGTG	59.707	20	168	793	960	ACCACCGAAACCACAATTTC	59.694	20	ACAGCCACAGAATCATCGTG	59.707	20	170	791	960	GACCACCGAAACCACAATTT	59.694	20	ACAGCCACAGAATCATCGTG	59.707	20	171	790	960
c47888.graph_c0	1	p1	(T)10	10	687	696	TTCTTCCAATTATTGTGCTGGA	59.586	22	TCGCCGTCAACAATTATCAA	60.073	20	237	497	733	TTCTTCCAATTATTGTGCTGGA	59.586	22	TCAGTGTCCCCATGTTGTGT	59.846	20	267	497	763	TTCTTCCAATTATTGTGCTGGA	59.586	22	GTCAGTGTCCCCATGTTGTG	59.846	20	268	497	764
c47892.graph_c0	1	p1	(A)10	10	1301	1310	TAGCCTAGCGGCTTTCATGT	60.003	20	TGCGATGATACAACCGGTAA	59.953	20	232	1221	1452	TGAAAGGTTGGAGTTTTGGG	59.942	20	TGCGATGATACAACCGGTAA	59.953	20	207	1246	1452	TAGCCTAGCGGCTTTCATGT	60.003	20	CTTGACCAACCAAGGGGTAA	59.824	20	124	1221	1344
c47916.graph_c0	1	p1	(A)10	10	172	181	TCAGTTTAGCATTGCAACAGG	58.978	21	TGTGGAGTTATGATTCCTGCC	59.947	21	192	48	239	CTCAGTTTAGCATTGCAACAGG	59.941	22	TGTGGAGTTATGATTCCTGCC	59.947	21	193	47	239	TCAGTTTAGCATTGCAACAGGT	59.813	22	TGTGGAGTTATGATTCCTGCC	59.947	21	192	48	239
c47916.graph_c0	2	p1	(A)10	10	831	840	GCAGCCAAGAAAAGTTGGAG	59.993	20	CACATGAGTGGGATGGATTG	59.762	20	256	783	1038	GCAGCCAAGAAAAGTTGGAG	59.993	20	TTGATGTGTCGAGAGTGGGA	60.246	20	218	783	1000	GCAGCCAAGAAAAGTTGGAG	59.993	20	TGATGCATTGCACATGAGTG	60.282	20	266	783	1048
c47957.graph_c0	1	p1	(T)15	15	2849	2863	TACAATGCTCATGCTTCCCA	60.22	20	AGTTACTTCACGGGTTCCCC	60.225	20	225	2689	2913	TCTCCTGTTCGGAGGTCAAG	60.377	20	CAGGGGACTCACTGAAAAGC	59.844	20	266	2752	3017	CTCTCCTGTTCGGAGGTCAA	60.377	20	CAGGGGACTCACTGAAAAGC	59.844	20	267	2751	3017
c48032.graph_c0	1	p1	(T)11	11	845	855	AACCTCAGCCCCTCTGAAAT	60.074	20	GGGCAACACCCTCAACTTTA	59.971	20	272	734	1005	AGTGTTTTGGTTCCGGTGAG	60.005	20	CTTTGGGTTTCAAATCGTGG	60.336	20	270	684	953	AACCTCAGCCCCTCTGAAAT	60.074	20	TGCATGTCTGAAACTTTGGG	59.691	20	233	734	966
c48065.graph_c0	1	p1	(T)10	10	409	418	TGTGATGGGGGTAGCTTTCT	59.55	20	CCCATTTCTCGATCGTAGTAGG	59.98	22	272	313	584	TGATGGGGGTAGCTTTCTTTT	59.952	21	CTGCAGCATCCCATTTCTC	59.337	19	279	315	593	CTCCATCTGGTAATTGCCGT	59.955	20	TTCTCATTAAACCACCAATCCA	59.315	22	252	260	511
c48072.graph_c0	1	p1	(A)11	11	1607	1617	AATTGTTGTGGCGTTTGACA	60.011	20	CTCTCAAGCAACTTCCGCTC	60.277	20	135	1561	1695	TTGTTGTGGCGTTTGACAAT	60.011	20	CTCTCAAGCAACTTCCGCTC	60.277	20	133	1563	1695	TTGTTGTGGCGTTTGACAAT	60.011	20	TCTCTCAAGCAACTTCCGCT	60.277	20	134	1563	1696
c48079.graph_c0	1	p1	(A)10	10	835	844	AGCAAAAAGCTTTGGCAGAA	60.131	20	TTTGTGGCAAGGTGTGGATA	59.964	20	253	675	927	TAAGAGAATCCCATGCAGCC	60.177	20	TTTGTGGCAAGGTGTGGATA	59.964	20	230	698	927	TGCAGCCCACATGAAAGTTA	60.257	20	TTTGTGGCAAGGTGTGGATA	59.964	20	217	711	927
c48079.graph_c0	2	p1	(A)10	10	1791	1800	TGGGCTACGAATTCATCCTT	59.528	20	CTGAGTTGGGGTTTTCCTCA	60.081	20	274	1685	1958	AAACGCCCTACTCCAACTCA	59.734	20	GGTTTTGGTTGCATTTCTGG	60.344	20	278	1742	2019	AAACGCCCTACTCCAACTCA	59.734	20	TGGGTTTTGGTTGCATTTCT	60.344	20	280	1742	2021
c48134.graph_c0	1	p1	(T)10	10	1383	1392	TCTACCCTTTCTTGGGGGTT	59.799	20	CCCTACCTCGAAGCACTCAC	59.867	20	200	1277	1476	TTCTACCCTTTCTTGGGGGT	59.799	20	CCCTACCTCGAAGCACTCAC	59.867	20	201	1276	1476	TCTTGGGGGTTTTGTGATTC	59.767	20	CCCTACCTCGAAGCACTCAC	59.867	20	191	1286	1476
c48142.graph_c0	1	p1	(T)10	10	129	138	CGGAGAATCGGTGAATGTTT	59.933	20	GAAGACTGGGATTCCGATCA	60.011	20	148	89	236	ATTGCCCGTTTGAAGATCAG	60.074	20	GAAGACTGGGATTCCGATCA	60.011	20	188	49	236	ATTGCCCGTTTGAAGATCAG	60.074	20	AGATGAACGCACAAAAACCC	59.978	20	119	49	167
c48190.graph_c1	1	p1	(T)10	10	116	125	CTTTCGTTCCCAATCACGTT	59.971	20	TATCCTCATGACCACGCAAA	60.073	20	273	73	345	CTTTCGTTCCCAATCACGTT	59.971	20	TTATCCTCATGACCACGCAA	60.073	20	274	73	346	CTTTCGTTCCCAATCACGTT	59.971	20	GCACTAGTCCGTTCCCAAAA	60.11	20	138	73	210
c48245.graph_c0	1	p1	(T)10	10	205	214	AATTTGTCGAAACGCGGTAG	60.131	20	TCCCAGCAATAGTCCAAACC	59.933	20	102	165	266	CGATTCATCTCGCGATTTCT	60.318	20	TCCCAGCAATAGTCCAAACC	59.933	20	140	127	266	ATTTGTCGAAACGCGGTAGT	59.637	20	TCCCAGCAATAGTCCAAACC	59.933	20	101	166	266
c48256.graph_c1	1	p1	(A)11	11	212	222	AAACTTCCACAAGCACTCCG	60.291	20	GCCACTGTACGCCATCACTA	59.746	20	164	83	246	CCCAATCATGCTTCACAAAA	59.518	20	GCCACTGTACGCCATCACTA	59.746	20	199	48	246	GACCCAATCATGCTTCACAA	59.502	20	GCCACTGTACGCCATCACTA	59.746	20	201	46	246
c48292.graph_c0	1	p1	(A)11	11	1519	1529	CAATTCTCATGGGTTTGCCT	59.933	20	GGAACAAACCTGGGATTCAA	59.767	20	252	1463	1714	AATTCTCATGGGTTTGCCTG	59.933	20	GGAACAAACCTGGGATTCAA	59.767	20	251	1464	1714	CAATTCTCATGGGTTTGCCT	59.933	20	CTAACACCCTCGGCAAGAAC	59.734	20	137	1463	1599
c48424.graph_c2	1	p1	(T)11	11	754	764	GCATTTGATTTGGCTTTGGT	59.945	20	TCTTCCAAGCTTCTCCCTCA	60.065	20	170	719	888	GCATTTGATTTGGCTTTGGT	59.945	20	TTCCAAGCTTCTCCCTCAGA	60.065	20	168	719	886	GCATTTGATTTGGCTTTGGT	59.945	20	CATGAAATCCAGGTCGGTCT	59.927	20	234	719	952
c48470.graph_c0	1	p1	(G)10	10	457	466	ATCCACCATCCAGTGACACA	59.801	20	ATTATGATGCAGTAGGGCCG	59.945	20	269	375	643	TCCACCATCCAGTGACACAT	59.801	20	ATTATGATGCAGTAGGGCCG	59.945	20	268	376	643	ATCCACCATCCAGTGACACA	59.801	20	TGGCTCTGTTGCGTAAAATG	59.872	20	223	375	597
c48528.graph_c0	1	p1	(T)10	10	1206	1215	AAACGCTCTGCGAGGTATTC	59.481	20	AAACCAAATGAGATCACATCCA	59.292	22	107	1166	1272	TGCGAGGTATTCCCTTTCAT	59.528	20	CAGACCACTGAGGTAAACCAAA	59.142	22	113	1174	1286	AAACGCTCTGCGAGGTATTC	59.481	20	CAGACCACTGAGGTAAACCAAA	59.142	22	121	1166	1286
c48547.graph_c0	1	p1	(A)11	11	663	673	ATGGGGATAAAGGAAAGGCA	60.633	20	TTTTCAATAAAATGGTGTGGGA	59.208	22	211	551	761	AATGGGGATAAAGGAAAGGC	59.27	20	TTTTCAATAAAATGGTGTGGGA	59.208	22	212	550	761	TCCTTCCCCTCAATTTAGCA	59.64	20	AAGTTGCTTTTATGGGGAAAA	57.811	21	261	448	708
c48550.graph_c0	1	p1	(T)10	10	1415	1424	--
c48558.graph_c0	1	p1	(A)11	11	919	929	CCTTCAGGTAATCTTCTCATTGC	59.277	23	CAGAACTTCCATCACTAAGGCA	59.378	22	100	879	978	CCCTTCAGGTAATCTTCTCATTG	59.142	23	CAGAACTTCCATCACTAAGGCA	59.378	22	101	878	978	TTCCCTTCAGGTAATCTTCTCA	57.93	22	CAGAACTTCCATCACTAAGGCA	59.378	22	103	876	978
c48561.graph_c0	1	p1	(T)16	16	1362	1377	--
c48572.graph_c0	1	p1	(A)10	10	1042	1051	CTCTTCTTTCAATGCCTGCC	59.955	20	AGGGTTTTGACACCTATGCAA	59.485	21	280	954	1233	TCTTCTTTCAATGCCTGCCT	59.955	20	AGGGTTTTGACACCTATGCAA	59.485	21	279	955	1233	CTCTTCTTTCAATGCCTGCC	59.955	20	GGGTTTTGACACCTATGCAA	58.476	20	279	954	1232
c48575.graph_c0	1	p1	(T)10	10	1	10	--
c48591.graph_c0	1	p1	(T)15	15	2234	2248	CGGAAAACTCATCCCAGAGA	60.187	20	TAAACCCAGGATCCCAACAA	60.162	20	211	2096	2306	CGGAAAACTCATCCCAGAGA	60.187	20	CCAGGATCCCAACAAATCAC	60.173	20	206	2096	2301	CGGAAAACTCATCCCAGAGA	60.187	20	CAATAAACCCAGGATCCCAA	59.617	20	214	2096	2309
c48596.graph_c0	2	p1	(A)10	10	617	626	GCAAAGCCTAAAGGGGATTC	60.041	20	AACCAGTAAAGATGGCACCG	59.993	20	252	478	729	ATGAATCCACCAAGTCCGAG	59.927	20	AACCAGTAAAGATGGCACCG	59.993	20	215	515	729	GCAAAGCCTAAAGGGGATTC	60.041	20	AAGATGGCACCGAGTTTGTC	60.119	20	244	478	721
c48619.graph_c1	1	p1	(T)10	10	1319	1328	TGCATTTCTTTCCGCTTCTT	59.96	20	TTGCTTGATTAAATTCCGGC	60.04	20	204	1163	1366	TTGCATTTCTTTCCGCTTCT	59.96	20	TTGCTTGATTAAATTCCGGC	60.04	20	205	1162	1366	TCTTTGCATTTCTTTCCGCT	59.96	20	TTGCTTGATTAAATTCCGGC	60.04	20	208	1159	1366
c48661.graph_c0	1	p1	(T)11	11	606	616	ACTGCTGCGACCTACCAAAT	59.763	20	AGGCGGATTGGTGAGATATG	59.917	20	115	538	652	ACTGCTGCGACCTACCAAAT	59.763	20	TGGTGAAAGCTGTGACCTTG	59.873	20	201	538	738	AAAAACGGCGTTGGAATAGA	59.586	20	AGGCGGATTGGTGAGATATG	59.917	20	182	471	652
c48667.graph_c0	1	p1	(T)11	11	947	957	TGTTGTGGCAGAAGGAACTG	59.873	20	GGATAAGGAAAAGAAGGCCG	60.034	20	203	839	1041	GAACTTTGGTGGTTTGGGAA	59.807	20	GGATAAGGAAAAGAAGGCCG	60.034	20	246	796	1041	TGTTGTGGCAGAAGGAACTG	59.873	20	GATAAGGAAAAGAAGGCCGC	60.171	20	202	839	1040
c48688.graph_c0	1	p1	(T)10	10	209	218	AAACACTCCTGTCACCCCAG	60.002	20	GGAAGAAAAGGGAAGGCAAC	60.053	20	150	140	289	AAACACTCCTGTCACCCCAG	60.002	20	AAAATGGAGACTCGTGTCGG	60.111	20	235	140	374	AAACACTCCTGTCACCCCAG	60.002	20	CGAAGAGGAATAAAGGTGCG	59.839	20	198	140	337
c48695.graph_c0	2	p1	(A)11	11	3571	3581	TACCCATCATTGCCACAGAA	59.924	20	ACGCAAATCTGATAACGGCT	59.736	20	250	3387	3636	TTACCCATCATTGCCACAGA	59.924	20	ACGCAAATCTGATAACGGCT	59.736	20	251	3386	3636	ACCCATCATTGCCACAGAAT	60.203	20	ACGCAAATCTGATAACGGCT	59.736	20	249	3388	3636
c48701.graph_c0	2	p1	(A)10	10	971	980	--
c48704.graph_c0	1	p1	(T)12	12	873	884	ATGCACAGGGAACCTGAAAC	59.973	20	TTTCCTTCTCCTTGTATGCAACT	59.317	23	219	754	972	TGACACTGTGGAGAAGCTCG	60.178	20	TTTCCTTCTCCTTGTATGCAACT	59.317	23	253	720	972	ATGCACAGGGAACCTGAAAC	59.973	20	TTCCTTCTCCTTGTATGCAACT	58.009	22	218	754	971
c48743.graph_c0	1	p1	(T)10	10	860	869	TTTTTGACCCGTTTCGCTAT	59.586	20	CGGTTTGATTGCATCCTCTT	60.074	20	260	741	1000	ATCAATTCCTCTCTTCGGGG	60.401	20	GAGGTGCCACTGGAACTAGC	59.874	20	275	633	907	TTTTTGACCCGTTTCGCTAT	59.586	20	GAGGTGCCACTGGAACTAGC	59.874	20	167	741	907
c48772.graph_c0	1	p1	(T)13	13	358	370	GGTCCCGAAGGAGTGTGTTA	59.966	20	TTTTTGATGCCCCAATTTGT	60.167	20	256	310	565	TTATCTTTGGTCAGGTCCCG	59.926	20	TTTTTGATGCCCCAATTTGT	60.167	20	269	297	565	GGTCCCGAAGGAGTGTGTTA	59.966	20	GAACAATTTTTGATGCCCCA	60.681	20	262	310	571
c48778.graph_c0	1	p1	(T)12	12	166	177	CAGGAGCTCCGACTCCATAA	60.353	20	CCTTCTCCTTCTTGTCGTCG	59.982	20	191	113	303	CTCCATAAATTCCTCGGCCT	60.411	20	CCTTCTCCTTCTTGTCGTCG	59.982	20	179	125	303	CGACTCCATAAATTCCTCGG	59.523	20	CCTTCTCCTTCTTGTCGTCG	59.982	20	182	122	303
c48787.graph_c0	1	p1	(T)10	10	779	788	TTTGAGGTGCTGCAGAATTG	59.988	20	TCAATTTCACCAAATTGCCA	59.907	20	138	733	870	AGGTGCTGCAGAATTGATCC	60.226	20	TCAATTTCACCAAATTGCCA	59.907	20	134	737	870	TTTGAGGTGCTGCAGAATTG	59.988	20	AATTTCACCAAATTGCCACC	59.668	20	136	733	868
c48801.graph_c0	1	p1	(C)16	16	8	23	--
c48816.graph_c2	2	p1	(A)10	10	1367	1376	TGGGAGATTCTGGATCTTGG	60.003	20	AAAACCACCATGAAAATGCC	59.668	20	265	1287	1551	CACTCCAGGTTCGAGATTCC	59.655	20	AAAACCACCATGAAAATGCC	59.668	20	210	1342	1551	ACTCCAGGTTCGAGATTCCA	59.655	20	AAAACCACCATGAAAATGCC	59.668	20	209	1343	1551
c48824.graph_c0	1	p1	(T)10	10	2545	2554	TTCACCTAACCCGTTGGAAG	59.964	20	GCCCTATGACAGGTGAAGGA	60.073	20	242	2364	2605	TTCACCTAACCCGTTGGAAG	59.964	20	TGTTGCCCTATGACAGGTGA	60.112	20	246	2364	2609	TAACCCGTTGGAAGCAGAAG	60.241	20	GCCCTATGACAGGTGAAGGA	60.073	20	236	2370	2605
c48839.graph_c0	1	p1	(A)10	10	498	507	TTTTCAAACTTGGGGTGAGG	59.942	20	TGTATTCTGGATTTTGGGTTCA	59.315	22	278	256	533	ACTCACCATCCCCTGAAATG	59.779	20	TGTATTCTGGATTTTGGGTTCA	59.315	22	242	292	533	TTATCATGTGGCAATGTGGC	60.352	20	GCCATTTGGAGAATTACCAGTT	59.376	22	244	389	632
c48847.graph_c0	1	p1	(T)10	10	619	628	TGCAAAGCAGAGATTCTGGA	59.673	20	GTTAATGACGGAGGGCATGT	59.82	20	280	576	855	TGCAAAGCAGAGATTCTGGA	59.673	20	GAAGAGAACATTGCCCGAAG	59.813	20	239	576	814	TGCAAAGCAGAGATTCTGGA	59.673	20	GCCCGAAGTTGTGAGTAAGG	59.734	20	227	576	802
c48883.graph_c0	2	p1	(T)10	10	1055	1064	CTGGATCTTGGGCATAGGAA	60.029	20	AATGCCATTGCAGTTGTCAC	59.577	20	257	908	1164	TGGATCTTGGGCATAGGAAG	60.029	20	AATGCCATTGCAGTTGTCAC	59.577	20	256	909	1164	TTCTGGATCTTGGGCATAGG	60.029	20	AATGCCATTGCAGTTGTCAC	59.577	20	259	906	1164
c48887.graph_c0	1	p1	(T)10	10	1624	1633	TTAGCGTGCCAGGATAGCTT	60.003	20	CCAAGTTGACCATCTCAGCA	59.831	20	254	1421	1674	CTTTAGCGTGCCAGGATAGC	60.003	20	CCAAGTTGACCATCTCAGCA	59.831	20	256	1419	1674	CCAGGATAGCTTCAAGGCAA	60.344	20	CCAAGTTGACCATCTCAGCA	59.831	20	246	1429	1674
c48905.graph_c1	1	p1	(A)10	10	2529	2538	TCTTTGGGTGAGCAAATTCC	60.051	20	CCCCTCATTTGTAGTGCGTT	59.993	20	267	2369	2635	TCTTTGGGTGAGCAAATTCC	60.051	20	AACCCCTCATTTGTAGTGCG	59.993	20	269	2369	2637	TCTTTGGGTGAGCAAATTCC	60.051	20	TTCCAAATCTGACCCCACTC	59.903	20	193	2369	2561
c48915.graph_c0	3	p1	(A)10	10	2185	2194	--
c48932.graph_c0	1	p1	(T)12	12	1167	1178	GAGCCCATGCCAGATACCTA	60.059	20	CCAAAAGGATTCGACCAAAA	59.91	20	170	1076	1245	ATTGGAGAGATCCTGGCAGA	59.761	20	CCAAAAGGATTCGACCAAAA	59.91	20	188	1058	1245	GAGCCCATGCCAGATACCTA	60.059	20	TGTGGTTTTCGATTCGACTG	59.691	20	217	1076	1292
c48933.graph_c0	1	p1	(T)10	10	3010	3019	GGAGAGAGGTCGTGACGAAG	59.986	20	TGTGAATGGATTTATTTATGGAAAGA	59.982	26	260	2792	3051	TGCGAATGATCGAGAAACAG	59.948	20	TGTGAATGGATTTATTTATGGAAAGA	59.982	26	106	2946	3051	CTGCGAATGATCGAGAAACA	59.948	20	TGTGAATGGATTTATTTATGGAAAGA	59.982	26	107	2945	3051
c48947.graph_c0	1	p1	(A)10	10	4238	4247	TGCTGTCTTGTTTGGTCAGC	60.032	20	TCCAATGCCTCCCTACTGTT	59.55	20	143	4149	4291	GCTGTCTTGTTTGGTCAGCA	60.032	20	TCCAATGCCTCCCTACTGTT	59.55	20	142	4150	4291	TGTTTGGTCAGCATTTTGGA	60.088	20	TCCAATGCCTCCCTACTGTT	59.55	20	135	4157	4291
c48972.graph_c0	2	p1	(T)10	10	1112	1121	GCCTCTGATCTGAAACACCC	59.661	20	TGGATCACCCTTCCCTTAAA	59.359	20	223	996	1218	ATTGGGAGGATCTTGCTTCA	59.629	20	TGGATCACCCTTCCCTTAAA	59.359	20	255	964	1218	GGAATTGGGAGGATCTTGCT	60.41	20	TGGATCACCCTTCCCTTAAA	59.359	20	258	961	1218
c48983.graph_c0	1	p1	(T)10	10	1328	1337	GACTTCAGGAGTTGGCGAAG	59.989	20	AGAACCCAAGCTGGGAAAAC	60.476	20	262	1101	1362	GACATAACCGTCCGCAGATT	59.962	20	AGAACCCAAGCTGGGAAAAC	60.476	20	238	1125	1362	TGCCCTTGATCCCAAGTTAC	59.933	20	AGAACCCAAGCTGGGAAAAC	60.476	20	117	1246	1362
c48993.graph_c0	1	p1	(A)10	10	85	94	TGAAGTGACTACACAATTTGATGG	59.064	24	TACCTCATCGATAGTCCGGC	60.059	20	228	58	285	TGAAGTGACTACACAATTTGATGG	59.064	24	TTTCGGAAGCAAAATCTCGT	59.823	20	274	58	331	TGAAGTGACTACACAATTTGATGG	59.064	24	TGAAGAATGCCAGTTGTTGG	59.691	20	255	58	312
c48998.graph_c0	1	p1	(A)13	13	409	421	TTGATATAATGCCGCAACCA	59.92	20	TAAAAGGGAAGCTCCAAGCA	59.953	20	278	333	610	TTGATATAATGCCGCAACCA	59.92	20	GATAAGAGCCACCCGCAATA	60.06	20	246	333	578	AAAGTGCTGATCCAGTGCCT	59.874	20	TAAAAGGGAAGCTCCAAGCA	59.953	20	236	375	610
c49002.graph_c0	1	p1	(A)11	11	1958	1968	TGGTTCCTGCAATGTGGATA	59.924	20	GAGATGGCCCAAACAGTGAT	59.934	20	265	1892	2156	TGGTTCCTGCAATGTGGATA	59.924	20	AAGCGCAAGTCTCTTCCAAA	60.132	20	134	1892	2025	TGGTTCCTGCAATGTGGATA	59.924	20	GTAAGAAGCGTGGAGATGGC	59.843	20	277	1892	2168
c49014.graph_c0	1	p1	(A)13	13	153	165	TCACTAGCTACCCTCCTCCCT	59.355	21	CCTTTTATTTGACGGGGGAT	60.013	20	124	119	242	TCACTAGCTACCCTCCTCCC	58.35	20	CCTTTTATTTGACGGGGGAT	60.013	20	124	119	242	TCACTAGCTACCCTCCTCCCT	59.355	21	ACCTTCATTCGTTCGTCACC	59.973	20	142	119	260
c49014.graph_c1	1	p1	(T)12	12	181	192	TGAAAGCCAGGTGACTCAGA	59.545	20	TGAAAATTGGTAGAGCCCAGA	59.693	21	261	126	386	TTGAAAGCCAGGTGACTCAG	59.007	20	TGAAAATTGGTAGAGCCCAGA	59.693	21	262	125	386	GCCAGGTGACTCAGAACAGA	58.968	20	TGAAAATTGGTAGAGCCCAGA	59.693	21	256	131	386
c49027.graph_c0	1	p1	(T)10	10	4250	4259	CTTCTTGGGAAAGGCAAATG	59.679	20	ATCCTTTCATGCCGACTCAC	60.081	20	168	4176	4343	TGGATGATTTGTTACCGCCT	60.331	20	ATCCTTTCATGCCGACTCAC	60.081	20	186	4158	4343	CCTTCTTGGGAAAGGCAAAT	60.423	20	ATCCTTTCATGCCGACTCAC	60.081	20	169	4175	4343
c49089.graph_c0	1	p1	(A)16	16	1079	1094	--
c49132.graph_c0	1	p1	(A)10	10	156	165	TTCAAACCTTCACAAGTGCG	59.881	20	ACCCGGTTTACTGGATGATG	59.67	20	164	117	280	TGAATGCAGTTTTGGCTCAC	59.847	20	ACCCGGTTTACTGGATGATG	59.67	20	272	9	280	GAATGCAGTTTTGGCTCACA	59.847	20	ACCCGGTTTACTGGATGATG	59.67	20	271	10	280
c49132.graph_c0	2	p1	(A)10	10	1143	1152	CCAAGCTTGCAAAACACAGA	60.027	20	TCGAAGCTTCTTCTTCTCCC	58.741	20	275	995	1269	CCAAGCTTGCAAAACACAGA	60.027	20	TCGAAGCTTCTTCTTCTCCCT	59.721	21	275	995	1269	AACAGCCAAGCTTGCAAAAC	60.428	20	TCGAAGCTTCTTCTTCTCCC	58.741	20	280	990	1269
c49136.graph_c0	1	p1	(A)11	11	113	123	GAGACGGAATTCTCAAACGC	59.82	20	TCCCGTCAACGATACCTTTC	59.933	20	163	5	167	GGAGACGGAATTCTCAAACG	59.67	20	TCCCGTCAACGATACCTTTC	59.933	20	164	4	167	GAGAGGAGGATTGGCGTATG	59.653	20	TCCCGTCAACGATACCTTTC	59.933	20	106	62	167
c49161.graph_c0	1	p1	(A)10	10	189	198	TTCCCCAATATCATAAAGGCA	59.268	21	TTTTCATTGGGTTCTACGGC	59.938	20	197	122	318	TCCCCAATATCATAAAGGCAA	59.268	21	TTTTCATTGGGTTCTACGGC	59.938	20	196	123	318	TTCCCCAATATCATAAAGGCA	59.268	21	TTCATTGGGTTCTACGGCTC	60.074	20	195	122	316
c49164.graph_c0	1	p1	(A)11	11	353	363	AGCCGCAGAATAGCCTGTAA	60.003	20	CCAGCAACCCTTTTCATGTT	59.971	20	243	190	432	AGCCGCAGAATAGCCTGTAA	60.003	20	TCTCCAGCAACCCTTTTCAT	59.67	20	246	190	435	AGCCGCAGAATAGCCTGTAA	60.003	20	TGATTCTCCAGCAACCCTTT	59.67	20	250	190	439
c49179.graph_c0	1	p1	(T)12	12	258	269	TATTTGGAGAGCCGTTCAGG	60.206	20	ATTTGTTCAAACAGGCAGGG	59.971	20	100	196	295	TGTCCATGGCAATATTTGGA	59.745	20	ATTTGTTCAAACAGGCAGGG	59.971	20	112	184	295	TTTGGTTGATTATTCCCCGA	60.124	20	CAAGAACACCCTGCACAAAA	59.734	20	163	218	380
c49180.graph_c0	1	p1	(A)10	10	2228	2237	--
c49216.graph_c0	1	p1	(A)10	10	788	797	TACTTTTGCGTGTTGATCCG	59.729	20	CGGCTTCTCCTTCCTTTCTT	59.955	20	274	755	1028	TACTTTTGCGTGTTGATCCG	59.729	20	GGCATCTCCTCCCTTTCTTC	60.154	20	244	755	998	TAGAGAGATCTTTCCGGCGA	60.051	20	TCGCCAAATTTCACAAGAGA	59.395	20	260	583	842
c49216.graph_c0	2	p1	(T)11	11	1135	1145	GTGTCACAAATCCGACATGC	59.975	20	CAGCGGGAAAAGCTACAAAA	60.368	20	206	1035	1240	AAGAAAGGAAGGAGAAGCCG	59.955	20	CAGCGGGAAAAGCTACAAAA	60.368	20	232	1009	1240	TTTCTGTTTCGGTTTCGGAC	60.088	20	CAGCGGGAAAAGCTACAAAA	60.368	20	156	1085	1240
c49265.graph_c0	1	p1	(T)10	10	1119	1128	--
c49273.graph_c0	1	p1	(A)10	10	329	338	ACGGCCGCAGTGTTTAGTAG	60.326	20	AGATGACATGTGCAAGGCAA	60.272	20	271	202	472	CTACGGCCGCAGTGTTTAGT	60.326	20	AGATGACATGTGCAAGGCAA	60.272	20	273	200	472	GATAAATGACCCGCTGCTTC	59.674	20	AGATGACATGTGCAAGGCAA	60.272	20	237	236	472
c49277.graph_c0	1	p1	(T)10	10	25	34	--
c49279.graph_c0	2	p1	(T)11	11	3903	3913	TAACATTTGTGTTGGCTGGC	59.59	20	GCACCATCTAATGGCGATCT	60.066	20	271	3859	4129	AACATTTGTGTTGGCTGGCT	60.559	20	GCACCATCTAATGGCGATCT	60.066	20	270	3860	4129	TAACATTTGTGTTGGCTGGC	59.59	20	CATGCATCTTGTCTGACCGT	59.707	20	184	3859	4042
c49282.graph_c0	1	p1	(G)10	10	774	783	TGGTAAGCCTTGAAGCGTCT	60.015	20	ATTTGGACCACACCAGCTTC	59.973	20	272	583	854	TGGTAAGCCTTGAAGCGTCT	60.015	20	AGGATTGCTTTTGCTCCTGA	59.955	20	241	583	823	TGGATGAGAAAGGTTGGAGG	60.042	20	ATTTGGACCACACCAGCTTC	59.973	20	235	620	854
c49283.graph_c0	2	p1	(T)12	12	307	318	CCGGGAAACGTCTATTTTCA	59.931	20	TGCATATTCCCAGCAACAAA	60.073	20	255	115	369	CCGGGAAACGTCTATTTTCA	59.931	20	ATTCCCAGCAACAAACCAAC	59.836	20	250	115	364	CCGGGAAACGTCTATTTTCA	59.931	20	GAACCAGAAAATGAGCAGCC	59.82	20	278	115	392
c49286.graph_c0	1	p1	(A)11	11	555	565	AAGAGTTGGTGAACCATCGG	59.966	20	TAAACCGATCCTGCTGATCC	60.036	20	248	506	753	AAGAGTTGGTGAACCATCGG	59.966	20	AAGGAATACCGCCAGGAACT	59.962	20	178	506	683	AAGAGTTGGTGAACCATCGG	59.966	20	CTGCTCCCGAAGAAATTTTG	59.817	20	276	506	781
c49290.graph_c1	1	p1	(A)14	14	11	24	--
c49292.graph_c0	1	p1	(A)10	10	1169	1178	TTGGAGTTTGTGATGTGGGA	59.935	20	AAAACCAACCCCCGTAACTC	60.089	20	273	939	1211	GATGTGGGATTTCAAGCGAT	59.9	20	AAAACCAACCCCCGTAACTC	60.089	20	262	950	1211	GGCTGAAAAGAGGTTGTTGC	59.859	20	AAAACCAACCCCCGTAACTC	60.089	20	206	1006	1211
c49294.graph_c0	1	p1	(A)10	10	2094	2103	CCCACCCAAAGTAGACTCCA	59.959	20	ATCGAAGACCCAAAAAGGGT	59.805	20	275	2033	2307	CCCACCCAAAGTAGACTCCA	59.959	20	AATCGAAGACCCAAAAAGGG	60.291	20	276	2033	2308	CCCACCCAAAGTAGACTCCA	59.959	20	AAGACCCAAAAAGGGTCCAT	59.668	20	271	2033	2303
c49350.graph_c0	1	p1	(T)10	10	479	488	TTTTCCATTTGCACTTTTTCA	58.316	21	AATGAGCCAACAAAACTCGG	60.11	20	240	430	669	TTTTCCATTTGCACTTTTTCA	58.316	21	GAGCCAACAAAACTCGGTTC	59.717	20	237	430	666	TTTTCCATTTGCACTTTTTCA	58.316	21	ATGAGCCAACAAAACTCGGT	59.598	20	239	430	668
c49355.graph_c0	1	p1	(A)11	11	427	437	ACTCATCCACCCTGACAACC	59.817	20	CCCGTAGCTGACCGATGTAT	59.978	20	263	368	630	ACCCTGACAACCCAAAACAC	59.721	20	CCCGTAGCTGACCGATGTAT	59.978	20	255	376	630	ACTCATCCACCCTGACAACC	59.817	20	AGCTGACCGATGTATGCCTT	59.723	20	258	368	625
c49393.graph_c0	1	p1	(A)10	10	358	367	ACAATTAGATCATGCCCGGT	59.273	20	TTGAATGCTGAAGGGGTTTC	60.051	20	271	192	462	TGAGCGAGTAAATTGGTGGA	59.272	20	TTGAATGCTGAAGGGGTTTC	60.051	20	201	262	462	AGCGAGTAAATTGGTGGAGG	59.195	20	TTGAATGCTGAAGGGGTTTC	60.051	20	199	264	462
c49409.graph_c0	1	p1	(T)10	10	486	495	CCTTTGGATTTCATGCGATT	59.901	20	GCGTTCCCATCTACCGACTA	60.096	20	235	290	524	CCTTTGGATTTCATGCGATT	59.901	20	ACCCTAAAAAGCGTTCCCAT	59.835	20	245	290	534	TCCGGCGCTTTTTCTTATTA	59.82	20	GCGTTCCCATCTACCGACTA	60.096	20	165	360	524
c49448.graph_c0	1	p1	(T)14	14	869	882	AGAGGGACAAGAGTTGGGGT	59.968	20	ATGGGCAGTTTCAAACAAGG	59.971	20	219	846	1064	AGAGGGACAAGAGTTGGGGT	59.968	20	GGCTACATCAGGAATCGGAA	60.036	20	276	846	1121	AGAGGGACAAGAGTTGGGGT	59.968	20	CCCTTTATGGGCAGTTTCAA	59.931	20	225	846	1070
c49473.graph_c1	1	p1	(T)11	11	384	394	CCCTTTCTGTGAATGTGGGT	59.82	20	CATGGTGGACGGGTTAGTTC	60.232	20	267	285	551	CCCTTTCTGTGAATGTGGGT	59.82	20	GAACATGGTGGACGGGTTAG	60.232	20	270	285	554	CCCTTTCTGTGAATGTGGGT	59.82	20	TGGTGGACGGGTTAGTTCAT	60.232	20	265	285	549
c49514.graph_c0	1	p1	(T)10	10	406	415	AATTGCTTTATGTGGGCAGG	59.96	20	CTCTCCGCTTGTTGTTCTCC	59.989	20	279	212	490	AATTGCTTTATGTGGGCAGG	59.96	20	CGCTTGTTGTTCTCCCTCTC	59.989	20	274	212	485	CCTTCTTCCTGGATCAGCAG	59.943	20	CGCTTGTTGTTCTCCCTCTC	59.989	20	196	290	485
c49514.graph_c0	2	p1	(A)10	10	1915	1924	--
c49519.graph_c0	1	p1	(T)10	10	301	310	ACCAGCTGTTTTCCTGCAAT	59.74	20	CTGGGTTTGCGCTACAAAAT	60.131	20	235	107	341	TACCAGCTGTTTTCCTGCAA	59.464	20	CTGGGTTTGCGCTACAAAAT	60.131	20	236	106	341	TGCGGTGCTTAGATTCCATT	60.606	20	CTGGGTTTGCGCTACAAAAT	60.131	20	177	165	341
c49519.graph_c0	2	p1	(T)10	10	560	569	CCCTGTTCCAGATTTTCTGC	59.67	20	TAGCATTTGGATCAGTGGCA	60.22	20	229	409	637	ATCGATTGCACAAACACCCT	60.384	20	TAGCATTTGGATCAGTGGCA	60.22	20	145	493	637	CGTGCTTGGATTTTCAGCTT	60.386	20	TAGCATTTGGATCAGTGGCA	60.22	20	189	449	637
c49555.graph_c0	1	p1	(T)10	10	2031	2040	AAGTGGTGGTAGTTGCCCAG	60.028	20	AGCCAACCCTTACCCAGATT	59.827	20	142	1929	2070	AGTTGCCCAGAGGTGGTAGA	59.721	20	AGCCAACCCTTACCCAGATT	59.827	20	132	1939	2070	AAAGTGGTGGTAGTTGCCCA	60.41	20	AGCCAACCCTTACCCAGATT	59.827	20	143	1928	2070
c49587.graph_c0	1	p1	(A)10	10	11	20	--
c49589.graph_c0	1	p1	(A)10	10	275	284	ACGACCACCCTGTCAGTAGG	60.026	20	GTCCGTACCAGTAGGCTTGC	59.763	20	185	245	429	CGACCACCCTGTCAGTAGGT	60.026	20	GTCCGTACCAGTAGGCTTGC	59.763	20	184	246	429	CGACCACCCTGTCAGTAGGT	60.026	20	AACTCCCCTGCACTCCTACA	59.721	20	114	246	359
c49589.graph_c0	3	p1	(A)15	15	688	702	GCCATAAAAGGGTCCTCCTC	59.903	20	GAAAGCTCCTCGGCTTTCTT	60.096	20	222	588	809	GCCATAAAAGGGTCCTCCTC	59.903	20	TGACCTGACGAGAAGTGGTG	59.864	20	173	588	760	GCCATAAAAGGGTCCTCCTC	59.903	20	GATGATAAGAGCGACCTCGG	59.797	20	256	588	843
c49589.graph_c0	4	p1	(T)10	10	1279	1288	CAGCAACTTGAGAAAGCCCT	59.615	20	AGCAACTTGCCGTTTCAGTC	60.44	20	279	1072	1350	TCAGTCGGGTTCAACAAAGA	59.262	20	ATTTCAGCAACTTGCCGTTT	59.752	20	253	1103	1355	TGGCCTTGAAATGAAGGTATG	59.946	21	GGATTGCCCTTCTTCACAAA	60.051	20	265	1152	1416
c49598.graph_c0	1	p1	(A)10	10	3282	3291	TGGGACGTGACCCTCTATTC	59.927	20	TACACGGTTGCAAATTCAGG	59.585	20	202	3220	3421	TGGGACGTGACCCTCTATTC	59.927	20	ACACGGTTGCAAATTCAGGT	60.419	20	201	3220	3420	CATGGGACGTGACCCTCTAT	59.803	20	TACACGGTTGCAAATTCAGG	59.585	20	204	3218	3421
c49643.graph_c0	1	p1	(A)11	11	829	839	TCCACGGTAGGGATCAAAAG	59.926	20	AAGCACCTGCTCAACCATCT	59.874	20	143	740	882	CCACGGTAGGGATCAAAAGA	59.926	20	AAGCACCTGCTCAACCATCT	59.874	20	142	741	882	CCACGGTAGGGATCAAAAGA	59.926	20	AGAAGCACCTGCTCAACCAT	59.874	20	144	741	884
c49653.graph_c0	1	p1	(T)12	12	101	112	GGTCGCCTCTCTCTCGTTTA	59.574	20	ATTCTCGGAAATGATCGTCG	60.036	20	141	9	149	GGTCGCCTCTCTCTCGTTTA	59.574	20	ACGATTCTCGGAAATGATCG	60.036	20	144	9	152	GGTCGCCTCTCTCTCGTTTA	59.574	20	CCCGAACCAAATCTGAAGAA	60.044	20	185	9	193
c49666.graph_c0	1	p1	(A)10	10	322	331	TTGTTTCAAGACTTGTGGCG	59.881	20	GCCGAGAGGATTTTTGTCTG	59.813	20	186	219	404	TTGTTTCAAGACTTGTGGCG	59.881	20	TGCCGAGAGGATTTTTGTCT	59.813	20	187	219	405	TTGTTTCAAGACTTGTGGCG	59.881	20	CCGAGAGGATTTTTGTCTGC	59.813	20	185	219	403
c49682.graph_c0	1	p1	(T)10	10	565	574	CCAACCAAGTGTCAGGTGTG	60.039	20	GCCGACCTTCTGATATTCCA	60.036	20	169	487	655	CCAACCAAGTGTCAGGTGTG	60.039	20	AGGGCCGACCTTCTGATATT	59.925	20	172	487	658	CAACCAAGTGTCAGGTGTGC	60.203	20	GCCGACCTTCTGATATTCCA	60.036	20	168	488	655
c49682.graph_c0	2	p1	(T)16	16	2315	2330	CAGTCATCCGGATCTCCTTC	59.612	20	CAGCTTTTACGGTCCTCAGC	60.015	20	248	2235	2482	TCAGTCATCCGGATCTCCTT	59.612	20	CAGCTTTTACGGTCCTCAGC	60.015	20	249	2234	2482	TAGACACCGGGAGGATCTGT	59.53	20	CAGCTTTTACGGTCCTCAGC	60.015	20	210	2273	2482
c49686.graph_c0	1	p1	(A)10	10	95	104	CATCGGAGATTGACCTGCTT	60.218	20	TCCTTGCTTCGTTGCTTCTT	60.132	20	155	29	183	CATCGGAGATTGACCTGCTT	60.218	20	TTCTCCTTGCTTCGTTGCTT	60.132	20	158	29	186	GAGAGCATCGGAGATTGACC	59.768	20	TTCTCCTTGCTTCGTTGCTT	60.132	20	163	24	186
c49693.graph_c0	2	p1	(T)15	15	242	256	TGCTCAAACAGTGTCGGAAG	60.025	20	TATCAAATCTCCGTCCCTCG	60.029	20	138	211	348	CTGCTCAAACAGTGTCGGAA	60.025	20	TATCAAATCTCCGTCCCTCG	60.029	20	139	210	348	ATTTGCTCATCGTTTGGACC	59.939	20	TATCAAATCTCCGTCCCTCG	60.029	20	228	121	348
c49743.graph_c0	1	p1	(T)10	10	2362	2371	TAGCGCTTGCCTACATTGTG	60.037	20	GCATGCTCTCTAGCTCTATTCG	58.542	22	216	2181	2396	TGTAGCGCTTGCCTACATTG	60.037	20	GCATGCTCTCTAGCTCTATTCG	58.542	22	218	2179	2396	TAGCGCTTGCCTACATTGTG	60.037	20	AGCATGCTCTCTAGCTCTATTCG	59.471	23	217	2181	2397
c49759.graph_c0	1	p1	(A)11	11	543	553	AGGGGGAAATTCCTGTGTTC	60.169	20	GTATCTCCCAGCTCTCGTGC	59.981	20	229	471	699	GAGGGGGAAATTCCTGTGTT	60.169	20	GTATCTCCCAGCTCTCGTGC	59.981	20	230	470	699	AGGGGGAAATTCCTGTGTTC	60.169	20	GTGCCGTCCATCTCATTTTT	59.939	20	213	471	683
c49761.graph_c0	1	p1	(A)10	10	2409	2418	TCATAAAGGAGGGAGGGAGG	60.393	20	CAGCATTAGGCCCACATCTT	60.096	20	242	2317	2558	TCATAAAGGAGGGAGGGAGG	60.393	20	GCCCTCGGAGAAACTAAGGT	59.713	20	265	2317	2581	TCATAAAGGAGGGAGGGAGG	60.393	20	CTTGCCCTCGGAGAAACTAA	59.448	20	268	2317	2584
c49761.graph_c0	2	p1	(A)12	12	2733	2744	--
c49781.graph_c0	1	p1	(A)10	10	214	223	AAAACCGTGTTACAGCCTGG	60.03	20	TGAAATGGGGTGGATTCATT	59.991	20	202	49	250	CCAAAACCGTGTTACAGCCT	60.03	20	TGAAATGGGGTGGATTCATT	59.991	20	204	47	250	AAAACCGTGTTACAGCCTGG	60.03	20	TTGAAATGGGGTGGATTCAT	59.991	20	203	49	251
c49782.graph_c0	2	p1	(T)10	10	592	601	CCCTATTCAACTCTCTATGCCAA	59.638	23	TTTTCAAGAATCGGAATCCTTT	59.101	22	273	418	690	CCCTATTCAACTCTCTATGCCAA	59.638	23	TCAAGAATCGGAATCCTTTACAA	59.957	23	270	418	687	CCCTATTCAACTCTCTATGCCAA	59.638	23	TTCAAGAATCGGAATCCTTTACA	59.957	23	271	418	688
c49793.graph_c2	1	p1	(T)11	11	216	226	TCCCTCTTCACTCCTACCCA	59.649	20	TGTACCGGTGAACCCTCTTC	59.966	20	255	68	322	GGCTATGGCTTTCAAGATGG	59.668	20	GTACCGGTGAACCCTCTTCC	60.746	20	191	131	321	TCAATCATGGCTATGGCTTTC	60.052	21	TGTACCGGTGAACCCTCTTC	59.966	20	200	123	322
c49872.graph_c0	1	p1	(A)10	10	746	755	AATGGCCAACAGAACGGTAG	59.993	20	AAATTCTTGGTGGTTGCAGG	59.971	20	258	540	797	GCCAACAGAACGGTAGGAAA	60.11	20	AAATTCTTGGTGGTTGCAGG	59.971	20	254	544	797	AAAGAATGGCCAACAGAACG	60.11	20	AAATTCTTGGTGGTTGCAGG	59.971	20	262	536	797
c49893.graph_c0	1	p1	(T)13	13	62	74	CCAGCCCTGTAGAGACTTTGA	59.482	21	AGAGAGGGGTGGAGAAAAGC	59.817	20	137	2	138	TCCAGCCCTGTAGAGACTTTG	59.482	21	AGAGAGGGGTGGAGAAAAGC	59.817	20	138	1	138	CCAGCCCTGTAGAGACTTTGA	59.482	21	AAGGAGAGAGGGGTGGAGAA	60.186	20	141	2	142
c49926.graph_c1	1	p1	(A)11	11	91	101	TGGTATAAACTCATCTTTCGAATCTG	59.931	26	GCCTTCACTGAGTTGGGTGT	60.159	20	146	33	178	TGGTATAAACTCATCTTTCGAATCTG	59.931	26	CTGATGTGGCGATCCTCTCT	60.372	20	236	33	268	TGGTATAAACTCATCTTTCGAATCTG	59.931	26	AAAGGCCTTCACTGAGTTGG	59.328	20	150	33	182
c49928.graph_c0	2	p1	(T)10	10	2834	2843	--
c49932.graph_c0	1	p1	(A)10	10	131	140	ATCTGGGAATTTTGTTTGCG	59.938	20	GTAGGTCAAGCGCGAAAGAG	60.154	20	142	89	230	ATCTGGGAATTTTGTTTGCG	59.938	20	AAGCGCGAAAGAGCTATTGA	60.251	20	135	89	223	ATCTGGGAATTTTGTTTGCG	59.938	20	ATGTAGGTCAAGCGCGAAAG	60.407	20	144	89	232
c50020.graph_c0	1	p1	(A)10	10	946	955	TCTCATTGGAGGGAGGGATA	59.435	20	AAAAATAAAAGGATAGGTTTGTAGTCG	58.721	27	183	823	1005	CCGCCATGTCACAATAAAAA	59.42	20	AAAAATAAAAGGATAGGTTTGTAGTCG	58.721	27	279	727	1005	TCTCATTGGAGGGAGGGATA	59.435	20	AAAATAAAAGGATAGGTTTGTAGTCG	57.644	26	182	823	1004
c50066.graph_c0	1	p1	(T)10	10	2616	2625	ACCTAAGGTTGAGCCGGTTT	59.998	20	GTCAAAAGGTGGCAGAAAGC	59.859	20	216	2450	2665	AAGGTTGGTGATGTTAGCGG	59.993	20	GTCAAAAGGTGGCAGAAAGC	59.859	20	177	2489	2665	ACCTAAGGTTGAGCCGGTTT	59.998	20	GGCAGAAAGCCATATGCAGT	60.243	20	206	2450	2655
c50068.graph_c0	1	p1	(T)10	10	391	400	GCTTTGGGTGTTGTTGGTTT	59.875	20	CTCCCAACTTCTGCTTCCTG	59.982	20	206	366	571	CAGCTGGGATCTTCATCCAT	60.034	20	TCATCACGACACGAAAGGAA	60.24	20	246	261	506	ATGCTTTGGGTGTTGTTGGT	60.277	20	CTCCCAACTTCTGCTTCCTG	59.982	20	208	364	571
c50097.graph_c0	2	p1	(A)10	10	758	767	GGGGTGAAAATCCAAAAGGT	60.032	20	ACAAAACCTTATGCCCCCTC	60.187	20	105	689	793	AGGGGGTGAAAATCCAAAAG	60.159	20	ACAAAACCTTATGCCCCCTC	60.187	20	107	687	793	AACAGATGTACTGCTCGCCC	60.285	20	ACAAAACCTTATGCCCCCTC	60.187	20	230	564	793
c50102.graph_c0	1	p1	(T)11	11	1542	1552	--
c50109.graph_c0	1	p1	(T)13	13	6	18	--
c50127.graph_c0	1	p1	(A)11	11	2375	2385	--
c50132.graph_c0	1	p1	(T)11	11	525	535	TTGTAAAGCGTCATTCACCG	59.729	20	AGTTGATTTCGGCATTTTGG	59.938	20	227	377	603	TACAACGTTCATTGAAGGCG	59.729	20	AGTTGATTTCGGCATTTTGG	59.938	20	180	424	603	ACGCAATGCATGCTGTAAAA	60.281	20	AGTTGATTTCGGCATTTTGG	59.938	20	104	500	603
c50146.graph_c0	1	p1	(T)11	11	948	958	CGGCAGGAGAAGTTCTTTCA	60.508	20	CAAGAATACAAAAATTTGGGATCA	59.293	24	150	847	996	ACTCCAACTCTCACCGGAAG	59.3	20	CAAGAATACAAAAATTTGGGATCA	59.293	24	203	794	996	CGGCAGGAGAAGTTCTTTCA	60.508	20	ACAAGAATACAAAAATTTGGGATCA	60.003	25	151	847	997
c50153.graph_c0	1	p1	(T)10	10	1639	1648	TGCCTCTCAAGTTCCATGTG	59.831	20	AGGGTTTGAGTTCTGGGGTT	59.834	20	279	1543	1821	TGCCTCTCAAGTTCCATGTG	59.831	20	AAGGGTTTGAGTTCTGGGGT	59.834	20	280	1543	1822	TGCCTCTCAAGTTCCATGTG	59.831	20	GGGTTTGAGTTCTGGGGTTT	60.204	20	278	1543	1820
c50153.graph_c0	2	p1	(A)11	11	2101	2111	CCCAAAAGATGCAGAACCAT	59.933	20	AAAGTCTCCTCTGCGTGGAA	59.989	20	256	2027	2282	CCCAAAAGATGCAGAACCAT	59.933	20	AGTCTCCTCTGCGTGGAAAG	59.598	20	254	2027	2280	ACCCAAAAGATGCAGAACCA	60.495	20	AAAGTCTCCTCTGCGTGGAA	59.989	20	257	2026	2282
c50161.graph_c0	1	p1	(T)11	11	973	983	GTGAGAAACTCCCAGGGTGA	60.088	20	CTCATGCTGGAAAACAGCAA	59.988	20	143	889	1031	GAAACTCCCAGGGTGAATGA	59.903	20	CTCATGCTGGAAAACAGCAA	59.988	20	139	893	1031	TTGCAGCTACCCCAACTCTT	59.875	20	CTCATGCTGGAAAACAGCAA	59.988	20	173	859	1031
c50186.graph_c0	1	p1	(T)10	10	712	721	CGCAGGAATTTTAGACGAGG	59.839	20	TGGTGAAACTTGGACCCCTA	60.345	20	163	634	796	CCTCGCAGGAATTTTAGACG	59.839	20	TGGTGAAACTTGGACCCCTA	60.345	20	166	631	796	CGCAGGAATTTTAGACGAGG	59.839	20	AAACTTGGACCCCTAGCACA	59.592	20	158	634	791
c50200.graph_c0	1	p1	(A)12	12	607	618	CAGAGCAAGAGTTTGGAGGG	59.982	20	TCACAACATGTCGGGAGAAA	60.088	20	261	407	667	CCAGAGCAAGAGTTTGGAGG	59.982	20	TCACAACATGTCGGGAGAAA	60.088	20	262	406	667	CAGAGCAAGAGTTTGGAGGG	59.982	20	ATGTCGGGAGAAATGCTTGT	59.556	20	254	407	660
c50266.graph_c0	1	p1	(A)13	13	861	873	CCCACATTGGATGTAGGGAT	59.483	20	TAGGGGGCACAGTTTGATCT	59.55	20	269	746	1014	CCCACATTGGATGTAGGGAT	59.483	20	TTTGTTAGGGGGCACAGTTT	59.471	20	274	746	1019	CCCACATTGGATGTAGGGAT	59.483	20	TTTTGTTAGGGGGCACAGTT	59.471	20	275	746	1020
c50282.graph_c0	1	p1	(A)16	16	1755	1770	--
c50288.graph_c0	4	p1	(T)12	12	2201	2212	TTAATCGGTGTCGGTTAGGG	59.817	20	CTGGCGCGTGTAGATACAGA	60.035	20	255	2152	2406	TTAATCGGTGTCGGTTAGGG	59.817	20	ATTGCGAGGATGAAGATTGG	60.036	20	230	2152	2381	GGTGTCGGTTAGGGGAAGTT	60.225	20	CTGGCGCGTGTAGATACAGA	60.035	20	249	2158	2406
c50291.graph_c0	1	p1	(T)10	10	24	33	--
c50334.graph_c0	1	p1	(T)12	12	573	584	TTACCCCTCAAGTCATTGCC	59.933	20	TTAAGCCAATCATCCCAAGG	59.894	20	150	496	645	TTGCCTTAGCTCTTGGCATT	59.982	20	TCCCAAGGAATGTTTGAACC	59.767	20	123	511	633	TTACCCCTCAAGTCATTGCC	59.933	20	TCCCAAGGAATGTTTGAACC	59.767	20	138	496	633
c50344.graph_c1	1	p1	(A)10	10	2044	2053	TGCATAACAGATCAGCAGGG	59.823	20	AAGGGCTGGGCATAATTTTT	59.808	20	156	1946	2101	CCCTGCATAACAGATCAGCA	59.823	20	AAGGGCTGGGCATAATTTTT	59.808	20	159	1943	2101	ACCAACCAAAGGGAAAAACC	60.068	20	ATCTCATTGCGTAGAGGGGA	59.653	20	265	2004	2268
c50345.graph_c0	1	p1	(A)10	10	954	963	AACAGATGGGAAACACAGGG	59.82	20	TCATCAGGAACACTGGGTGA	60.088	20	177	876	1052	AACAGATGGGAAACACAGGG	59.82	20	ATCAGGAACACTGGGTGAGC	60.12	20	175	876	1050	AACAGATGGGAAACACAGGG	59.82	20	TAGAATCGTCGCTTTGGGTT	59.708	20	236	876	1111
c50358.graph_c0	1	p1	(T)10	10	273	282	GAAAGTTGAATCTCTGCGCC	59.962	20	TACACAGCTTCTCCTCCGCT	60.156	20	104	237	340	GAAAGTTGAATCTCTGCGCC	59.962	20	CTACACAGCTTCTCCTCCGC	60.156	20	105	237	341	GATGATACGATTGGGAACGG	60.155	20	TACACAGCTTCTCCTCCGCT	60.156	20	131	210	340
c50359.graph_c0	1	p1	(T)10	10	1379	1388	GAACATGGAGATGGGAGAGG	59.46	20	TCACTTCCATTCCTTCCTGG	60.042	20	184	1269	1452	AACATGGAGATGGGAGAGGA	59.46	20	TTGAATGACCACACCTTCCA	59.935	20	270	1270	1539	GAACATGGAGATGGGAGAGG	59.46	20	TTGAATGACCACACCTTCCA	59.935	20	271	1269	1539
c50366.graph_c0	1	p1	(A)11	11	37	47	--
c50389.graph_c0	3	p1	(T)10	10	1566	1575	CTGCAAAAATTGCTGCTTGA	60.133	20	TCAACTGCGACAAAAAGGAA	59.439	20	251	1415	1665	CTGCAAAAATTGCTGCTTGA	60.133	20	CATCAACTGCGACAAAAAGG	59.317	20	253	1415	1667	CTGCAAAAATTGCTGCTTGA	60.133	20	CAACACATCAACTGCGACAA	59.298	20	258	1415	1672
c50398.graph_c0	1	p1	(A)10	10	2509	2518	ACGAACTTGCCAGACTTGCT	60.058	20	TGAATCTTCTCTCTGCCGCT	60.24	20	231	2342	2572	ACGAACTTGCCAGACTTGCT	60.058	20	CTGAATCTTCTCTCTGCCGC	60.24	20	232	2342	2573	ACGAACTTGCCAGACTTGCT	60.058	20	CGCAGCTTCTTCCCTTCTAA	59.724	20	255	2342	2596
c50422.graph_c1	1	p1	(A)10	10	192	201	TTCCTCCTGGGGAAAGTTCT	60.045	20	TGGTTAACAATCCGGTCCAT	60.051	20	187	94	280	TTCCTCCTGGGGAAAGTTCT	60.045	20	ATGGTTAACAATCCGGTCCA	60.051	20	188	94	281	AAACCAGGAGTTCGAAAGCA	59.853	20	TGGTTAACAATCCGGTCCAT	60.051	20	152	129	280
c50438.graph_c0	1	p1	(A)11	11	1844	1854	CAACAACGCGTTTGAGAAAA	59.888	20	CTCGTACCGTCGCCATTTAT	59.982	20	203	1782	1984	CAACAACGCGTTTGAGAAAA	59.888	20	TCTCCCGTTTTCGATTTTTG	60.046	20	161	1782	1942	CAACGCGTTTGAGAAAATGA	59.849	20	CTCGTACCGTCGCCATTTAT	59.982	20	200	1785	1984
c50439.graph_c0	1	p1	(A)14	14	142	155	AGGGGAAGGGTATGTCAAGC	60.328	20	AAAGAGTCGAACCAGAGCCA	59.989	20	189	4	192	AGGGGAAGGGTATGTCAAGC	60.328	20	CAAAGAGTCGAACCAGAGCC	59.989	20	190	4	193	GGTCGGTCAGGATTTGTTTG	60.353	20	AAAGAGTCGAACCAGAGCCA	59.989	20	144	49	192
c50476.graph_c0	1	p1	(A)10	10	135	144	GTCCCTAGTTGCCACAAACC	59.454	20	AACATGTCTGTTCCAAGGGG	59.82	20	252	1	252	CGTCCCTAGTTGCCACAAAC	60.55	20	AACATGTCTGTTCCAAGGGG	59.82	20	253	0	252	GTCCCTAGTTGCCACAAACC	59.454	20	GAATCACTTTCGCTCCAAGG	59.813	20	202	1	202
c50538.graph_c1	1	p1	(A)10	10	2899	2908	AATCCTCGCAGCTTCTTCAA	60.096	20	TGGTTCGATCTAGGCAGGTC	60.218	20	123	2819	2941	AATCCTCGCAGCTTCTTCAA	60.096	20	TTGGTTCGATCTAGGCAGGT	59.694	20	124	2819	2942	AATCCTCGCAGCTTCTTCAA	60.096	20	GTCTTCGCCAAGATTGGTTC	59.676	20	137	2819	2955
c50551.graph_c0	1	p1	(A)12	12	73	84	ACCTTTCCTTTTCCTCCCAA	59.912	20	CATCGGAAATCGGAAAAGAA	60.009	20	254	45	298	ACCTTTCCTTTTCCTCCCAA	59.912	20	GGTTTGAGTTGCCGTTTTGT	60.015	20	191	45	235	TCCTTTTCCTCCCAAATCCT	59.875	20	CATCGGAAATCGGAAAAGAA	60.009	20	249	50	298
c50563.graph_c0	1	p1	(A)11	11	2	12	--
c50568.graph_c0	1	p1	(A)11	11	369	379	GTCTCCCATTTGGGTTGAGA	59.903	20	ACCCCCTTCTAATTTGGCAC	60.187	20	117	302	418	TCTCCCATTTGGGTTGAGAC	59.903	20	ACCCCCTTCTAATTTGGCAC	60.187	20	116	303	418	ACACCATACCGTGGTCACCT	60.159	20	ACCCCCTTCTAATTTGGCAC	60.187	20	151	268	418
c50679.graph_c0	1	p1	(T)10	10	349	358	CGGGTTTCTGCAATTTGATT	59.938	20	CGATGCCGATCACAGAGTAA	59.823	20	157	317	473	CTTTCGGTGACGGATCATCT	60.073	20	CGATGCCGATCACAGAGTAA	59.823	20	253	221	473	CGGGTTTCTGCAATTTGATT	59.938	20	AAATTGCACCGATGAGCTTC	60.221	20	258	317	574
c50714.graph_c1	1	p1	(T)15	15	33	47	TTTGTTTTGGAGGGGTTAACTT	58.948	22	AAGGCATGGGTCTGAGAAGA	59.803	20	201	2	202	TTTGTTTTGGAGGGGTTAACTT	58.948	22	GAAGGCATGGGTCTGAGAAG	59.803	20	202	2	203	TTTTGTTTTGGAGGGGTTAACTT	60.126	23	AAGGCATGGGTCTGAGAAGA	59.803	20	202	1	202
c50714.graph_c1	2	p1	(T)10	10	589	598	TGCACCCTTAGCCTATCTCC	59.292	20	GCTCCCCTCATCCATAGTCA	60.034	20	239	440	678	TGCACCCTTAGCCTATCTCC	59.292	20	AAGGCGCATAATCCACAAAG	60.096	20	199	440	638	TTGCATACCTCTTCTCACGC	59.028	20	GCTCCCCTCATCCATAGTCA	60.034	20	271	408	678
c50724.graph_c0	1	p1	(T)11	11	15	25	--
c50750.graph_c0	1	p1	(T)11	11	924	934	TGGAGATTGTGTTGGTCACG	60.57	20	GGATCCATTTGCTCCAACAT	59.756	20	240	790	1029	GGCTTTTCGATTTCGTTTGT	59.205	20	TGTCCCAAAGTCATCATCCA	59.893	20	246	810	1055	GGCTTTTCGATTTCGTTTGT	59.205	20	GGATCCATTTGCTCCAACAT	59.756	20	220	810	1029
c50751.graph_c0	1	p1	(A)10	10	48	57	CACGTAACCCAAACCCAATA	58.267	20	AGTGTGAAGGGTGTGGGAAG	60.002	20	206	0	205	CACGTAACCCAAACCCAATA	58.267	20	TGTCGACATCTCTGCCTTTG	59.984	20	159	0	158	CACGTAACCCAAACCCAATA	58.267	20	AGGCAAAGGAAGAGGAGGAG	59.95	20	245	0	244
c50771.graph_c0	1	p1	(A)11	11	1278	1288	--
c50779.graph_c0	1	p1	(T)10	10	141	150	AACCCTCCTTCCATGCTCTT	60.074	20	CCCCCGGTTTAAACAATCTT	60.048	20	100	78	177	ACCCTCCTTCCATGCTCTTT	60.074	20	CTTCCAAGAGCCTCGCTATG	60.11	20	175	79	253	GCTCATCTCCTACCCAGACG	59.827	20	CCCCCGGTTTAAACAATCTT	60.048	20	157	21	177
c50780.graph_c0	1	p1	(A)12	12	2814	2825	CTTCTCCGACAACCAAAAGC	59.853	20	CTGCCAATTCTCCACGAAAT	60.074	20	217	2656	2872	CTTCTCCGACAACCAAAAGC	59.853	20	AATTCTGCCAATTCTCCACG	60.074	20	221	2656	2876	CTTCTCCGACAACCAAAAGC	59.853	20	GAACCTCCTCGGATCTACCC	59.896	20	243	2656	2898
c50781.graph_c0	1	p1	(G)12	12	1443	1454	TAAACATGGAGGGAGGATGG	59.744	20	AGGCAGGGACTTCAGGACTT	60.252	20	233	1418	1650	TAAACATGGAGGGAGGATGG	59.744	20	AGTCAATCTCGTCAGGCAGG	60.408	20	246	1418	1663	TAAACATGGAGGGAGGATGG	59.744	20	GCAGGGACTTCAGGACTTGT	59.305	20	231	1418	1648
c50786.graph_c2	1	p1	(A)10	10	371	380	CAACATCGTTGACACCGAAA	60.552	20	TGGCAATCAGCTGAACAATC	59.805	20	280	305	584	CAACATCGTTGACACCGAAA	60.552	20	TGAACGATGCACCAAAAAGA	60.234	20	147	305	451	CAACATCGTTGACACCGAAA	60.552	20	CAATCAGCTGAACAATCCCA	59.648	20	277	305	581
c50787.graph_c0	1	p1	(A)10	10	391	400	AACCTATTCCAAACTCCCCG	60.18	20	TGAGCTTTCAGCGAGGTTTT	60.132	20	249	282	530	AACCTATTCCAAACTCCCCG	60.18	20	GAGATGAGCTTTCAGCGAGG	60.24	20	253	282	534	AACCTATTCCAAACTCCCCG	60.18	20	TGTGAGATGAGCTTTCAGCG	60.287	20	256	282	537
c50799.graph_c0	1	p1	(T)11	11	1199	1209	TCGAGTCAAATGCCTCACAC	59.837	20	TGCACAAAACCATTCATGTTC	59.435	21	258	1057	1314	TCGAGTCAAATGCCTCACAC	59.837	20	TTTGCACAAAACCATTCATGT	58.931	21	260	1057	1316	TCGAGTCAAATGCCTCACAC	59.837	20	TTTTGCACAAAACCATTCATGT	60.264	22	261	1057	1317
c50846.graph_c0	1	p1	(A)10	10	343	352	GGGGGTCTCTACGCCTCTAC	60.096	20	GGGAGCTATCTTGTCTTGCG	59.978	20	244	268	511	GGGGGTCTCTACGCCTCTAC	60.096	20	TGAGGCTGAGGAGATGGTCT	59.945	20	279	268	546	ATCCTTCATTTCATGGCACC	59.756	20	GGGAGCTATCTTGTCTTGCG	59.978	20	223	289	511
c50885.graph_c0	1	p1	(T)11	11	222	232	TCCAGGGTGATCTCACATCC	60.902	20	CGAGCCCAGCAAATAAAAAG	59.847	20	190	194	383	GCCTCTTTTCCCTTTCCATT	59.532	20	AAGAGGTGGGAAGAGGTTGC	60.628	20	222	113	334	GGTGATCTCACATCCCCCTT	61.124	20	CGAGCCCAGCAAATAAAAAG	59.847	20	185	199	383
c50920.graph_c0	1	p1	(A)10	10	610	619	TGCATGCTTTCGATTATTGTG	59.717	21	TGCTAGCCACATTCCATTTT	58.241	20	241	553	793	TGCATGCTTTCGATTATTGTG	59.717	21	TTTTTATGCTAGCCACATTCCA	59.624	22	247	553	799	TGCATGCTTTCGATTATTGTG	59.717	21	ATGCTAGCCACATTCCATTTT	58.595	21	242	553	794
c50920.graph_c0	2	p1	(T)10	10	840	849	TGGAATGTGGCTAGCATAAAAA	59.624	22	AGGGACTTTCCCTTTTGCAT	59.94	20	171	778	948	TGGAATGTGGCTAGCATAAAAA	59.624	22	GGGACTTTCCCTTTTGCATT	60.299	20	170	778	947	TGGAATGTGGCTAGCATAAAA	58.317	21	AGGGACTTTCCCTTTTGCAT	59.94	20	171	778	948
c50926.graph_c0	1	p1	(C)13	13	295	307	ACAACGGAAGGAGCAAGAGA	59.989	20	GTCTAGCTCAGAACGACGGC	60.164	20	204	271	474	ACAACGGAAGGAGCAAGAGA	59.989	20	CTAGCTCAGAACGACGGCTT	59.78	20	202	271	472	ACAACGGAAGGAGCAAGAGA	59.989	20	TCTAGCTCAGAACGACGGCT	60.299	20	203	271	473
c50928.graph_c0	1	p1	(T)10	10	3328	3337	ATGAGTTCGGCTTCACGACT	59.874	20	AAATCCTCCAACCCCCTAAA	59.639	20	247	3154	3400	ATGAGTTCGGCTTCACGACT	59.874	20	CATTAAATCCTCCAACCCCC	60.37	20	251	3154	3404	ATGAGTTCGGCTTCACGACT	59.874	20	ACCCCCTAAACCTCCACAAT	59.553	20	237	3154	3390
c50950.graph_c0	1	p1	(T)10	10	1317	1326	CTACCACTGCCAGCACAAGA	60.049	20	AAAACAGAGGAGGGTTCGGT	59.972	20	257	1100	1356	CTACCACTGCCAGCACAAGA	60.049	20	AAACAGAGGAGGGTTCGGTT	59.972	20	256	1100	1355	CTACCACTGCCAGCACAAGA	60.049	20	GAAGGGAAAACAGAGGAGGG	60.045	20	263	1100	1362
c50951.graph_c0	1	p1	(T)10	10	649	658	TTTGAGAGATCGTTTCCGCT	59.955	20	ACCCTGTGCAATTCTTGGTT	59.454	20	133	585	717	GGAGATTTGATCTCGATGGC	59.592	20	ACCCTGTGCAATTCTTGGTT	59.454	20	159	559	717	TTTGAGAGATCGTTTCCGCT	59.955	20	CACCCTGTGCAATTCTTGGT	60.954	20	134	585	718
c50954.graph_c1	1	p1	(A)10	10	914	923	CATCATTCCTCACCCTTGCT	60.073	20	TCTCTTGAGTCACGGGCTTT	59.989	20	253	777	1029	CATCATTCCTCACCCTTGCT	60.073	20	TTGAGTCACGGGCTTTTAGG	60.241	20	249	777	1025	CATCATTCCTCACCCTTGCT	60.073	20	CTCTTGAGTCACGGGCTTTT	59.473	20	252	777	1028
c50956.graph_c0	1	p1	(A)10	10	826	835	GTTTTGGGGCACCACTAAGA	59.971	20	CGGTTTATCGCTTCACCAAT	59.96	20	218	795	1012	GTTTTGGGGCACCACTAAGA	59.971	20	GGATCGACTGATCGTGGTCT	60.08	20	151	795	945	TTTTGGGGCACCACTAAGAC	59.971	20	TGTGAAGGATCGACTGATCG	59.787	20	156	796	951
c50971.graph_c0	1	p1	(T)10	10	888	897	AATGTGCATGCTTATGGCAA	60.103	20	ACAGAAAACACAAAACCCGC	60.015	20	247	741	987	TTCTTGTTGAGCCAATGTGC	59.847	20	ACAGAAAACACAAAACCCGC	60.015	20	260	728	987	AATGTGCATGCTTATGGCAA	60.103	20	CAAAACCCGCCAAAATTAAA	59.814	20	237	741	977
c50972.graph_c0	1	p1	(A)10	10	2252	2261	AGTAGGAGCCGTCGCTGATA	60	20	CTCAGGCCCCTGTAAGAGAA	59.425	20	241	2117	2357	GGAGAGCCCAGAAATTAGGG	60.032	20	CTCAGGCCCCTGTAAGAGAA	59.425	20	142	2216	2357	ATCCCGATTCCAATCATCAA	60.096	20	CTCAGGCCCCTGTAAGAGAA	59.425	20	216	2142	2357
c50973.graph_c1	1	p1	(A)11	11	3563	3573	GAGAGATGGCCTAATGCACC	59.658	20	TCTCCCGAATTGCTCCTCTA	59.91	20	200	3422	3621	ATTCCTTCCCCTTCCACAAT	59.629	20	TCTCCCGAATTGCTCCTCTA	59.91	20	170	3452	3621	GATGGCCTAATGCACCAAAG	60.469	20	TCTCCCGAATTGCTCCTCTA	59.91	20	196	3426	3621
c50982.graph_c1	1	p1	(A)10	10	2842	2851	TGCACATTCTGCTATTTGGC	59.839	20	ATTATGGTTTCCGCGAGTTG	59.96	20	128	2768	2895	CGGATGTCTCAGGTGTTCAA	59.676	20	ATTATGGTTTCCGCGAGTTG	59.96	20	107	2789	2895	TGTTCATTCTTCGGCTCTGA	59.522	20	ATTATGGTTTCCGCGAGTTG	59.96	20	276	2620	2895
c50983.graph_c1	1	p1	(A)10	10	731	740	AGTCGATGAGAAAACCCACG	60.111	20	TGTCATCATTCACTGGGCAA	61.098	20	205	568	772	AGTCGATGAGAAAACCCACG	60.111	20	TTGTCATCATTCACTGGGCA	61.098	20	206	568	773	AGTCGATGAGAAAACCCACG	60.111	20	TGTCATCATTCACTGGGCA	59.594	19	205	568	772
c50989.graph_c0	1	p1	(T)10	10	51	60	AAACCATGTTCACTGCACCC	60.823	20	TGGAACTCCCTTCCTCTCCT	60.186	20	192	3	194	AAACCATGTTCACTGCACCC	60.823	20	CTGGAACTCCCTTCCTCTCC	60.186	20	193	3	195	AAACCATGTTCACTGCACCC	60.823	20	TTCATGCTGGAACTCCCTTC	60.195	20	199	3	201
c51021.graph_c0	1	p1	(T)16	16	5	20	--
c51029.graph_c1	1	p1	(A)10	10	1321	1330	TTCTGAAATTCGATCCAGAGC	59.401	21	TTGATGTTATGGGGTTTGGG	60.418	20	279	1264	1542	GAAATTCGATCCAGAGCTCAA	59.401	21	TTGATGTTATGGGGTTTGGG	60.418	20	275	1268	1542	TTCTGAAATTCGATCCAGAGC	59.401	21	GGTTTGGGAGATGCTGTTTG	60.495	20	267	1264	1530
c51029.graph_c1	2	p1	(A)10	10	1454	1463	TTCTGAAATTCGATCCAGAGC	59.401	21	TTGATGTTATGGGGTTTGGG	60.418	20	279	1264	1542	GAAATTCGATCCAGAGCTCAA	59.401	21	TTGATGTTATGGGGTTTGGG	60.418	20	275	1268	1542	TTCTGAAATTCGATCCAGAGC	59.401	21	GGTTTGGGAGATGCTGTTTG	60.495	20	267	1264	1530
c51085.graph_c1	1	p1	(A)14	14	990	1003	TGCGTTGCCTTCTTCTTTTT	59.996	20	TCAGACCCGTCCCAGATTAG	60.065	20	276	841	1116	TGCGTTGCCTTCTTCTTTTT	59.996	20	CAGACCCGTCCCAGATTAGA	60.065	20	275	841	1115	TTGCGTTGCCTTCTTCTTTT	59.996	20	TCAGACCCGTCCCAGATTAG	60.065	20	277	840	1116
c51088.graph_c0	1	p1	(T)11	11	430	440	TCACTCGTTCATATAAACTTTCCAA	59.14	25	CTGTTTCAAGCGCCATGTTA	59.872	20	264	360	623	TCACTCGTTCATATAAACTTTCCAA	59.14	25	TGGATGAGGTGACGATGCTA	60.225	20	225	360	584	TCACTCGTTCATATAAACTTTCCAA	59.14	25	TGCAGGTAGTCAGGTGGATG	59.701	20	239	360	598
c51113.graph_c0	1	p1	(T)10	10	321	330	AAAGGATGTTTTGGGGCTCT	59.94	20	GTCTCCTGGTTGGGTTGAGA	60.088	20	132	267	398	AAAGGATGTTTTGGGGCTCT	59.94	20	TCTTGGAGGTCTCCTGGTTG	60.229	20	140	267	406	AAAGGATGTTTTGGGGCTCT	59.94	20	TCTCCTGGTTGGGTTGAGAT	59.505	20	131	267	397
c51124.graph_c0	1	p1	(A)11	11	674	684	ATTCTCCGCAAATACCAACG	59.96	20	GACGCCGATCTTGAATTGTT	60.081	20	223	536	758	CTCCGCAAATACCAACGAAT	59.96	20	GGGGAAGCAAACCCTATGTT	60.187	20	262	539	800	ATTCTCCGCAAATACCAACG	59.96	20	GGGGAAGCAAACCCTATGTT	60.187	20	265	536	800
c51132.graph_c0	1	p1	(A)10	10	2152	2161	GATCACCCTCGTTCCTGAAA	60.05	20	GTGAAGGTTGCAGGTTTCGT	60.156	20	223	2083	2305	GATCACCCTCGTTCCTGAAA	60.05	20	TTTCGGTTCTGGAGATCTGG	60.187	20	180	2083	2262	GATCACCCTCGTTCCTGAAA	60.05	20	AGAGCCGGCCAAATCTCTAT	60.194	20	136	2083	2218
c51132.graph_c0	2	p1	(A)10	10	2313	2322	GCCTAGGGTTAATAAGGCCG	59.95	20	AAGAGAACGAGGCGAGACAG	59.745	20	211	2174	2384	GCCTAGGGTTAATAAGGCCG	59.95	20	TACTTCTAGGGTTGCGTCCG	60.262	20	237	2174	2410	GCCTAGGGTTAATAAGGCCG	59.95	20	GAGAACGAGGCGAGACAGAG	60.284	20	209	2174	2382
c51169.graph_c0	1	p1	(T)10	10	125	134	CCTAAAAGCCCCATTGTTGA	59.931	20	GAAATGGGGTCATCTTCCCT	60.133	20	220	34	253	CCTAAAAGCCCCATTGTTGA	59.931	20	AGAAATGGGGTCATCTTCCC	60.133	20	221	34	254	CAAAACCCTAAAAGCCCCAT	60.177	20	GAAATGGGGTCATCTTCCCT	60.133	20	226	28	253
c51170.graph_c0	2	p1	(A)11	11	2218	2228	--
c51184.graph_c0	1	p1	(A)12	12	1269	1280	GACATGACCATGAAATCCCC	59.995	20	GAACTGCACTTCAGCTCTGCT	59.952	21	167	1155	1321	GGACATGACCATGAAATCCC	59.995	20	GAACTGCACTTCAGCTCTGCT	59.952	21	168	1154	1321	GCCACAACTGACCCAAAACT	60.012	20	GAACTGCACTTCAGCTCTGCT	59.952	21	190	1132	1321
c51184.graph_c0	2	p1	(A)12	12	1708	1719	TTTCTCGGAATTTCCAAACG	60.046	20	CTCTGTCCAAAAGGCTGCAT	60.397	20	105	1678	1782	CTGTCAAGTTTTTGGCCGAT	60.11	20	GGGCACCAATGAAACAGAAC	60.362	20	226	1519	1744	CTGTCAAGTTTTTGGCCGAT	60.11	20	CTCTGTCCAAAAGGCTGCAT	60.397	20	264	1519	1782
c51197.graph_c1	1	p1	(T)10	10	1748	1757	GAGGGACTTGTGATGCCAAT	59.934	20	CTGCTGGAATTTGGATGGTT	59.933	20	223	1600	1822	GAGGGACTTGTGATGCCAAT	59.934	20	GGATTCTCAACCCCAGTGAA	59.903	20	278	1600	1877	GTTCTCAATTTGTGGGGCAT	59.797	20	CTGCTGGAATTTGGATGGTT	59.933	20	246	1577	1822
c51206.graph_c1	1	p1	(A)10	10	3283	3292	GGACGGCATTTGAAGATTGT	59.939	20	GCCACTCCCATTATTTTCTTCC	60.997	22	150	3170	3319	CGAGAAACTCTATCCGAGCG	60.11	20	GCCACTCCCATTATTTTCTTCC	60.997	22	260	3060	3319	CGGAGGAGTGCTTCCAATTA	60.206	20	GCCACTCCCATTATTTTCTTCC	60.997	22	212	3108	3319
c51207.graph_c1	1	p1	(A)10	10	118	127	AAATAACATGCTCCACCCCC	60.94	20	ATGGGGAGGATCAGAGGTTC	60.278	20	266	25	290	TCCATCACCTCAATCTTGGA	59.009	20	CAAAGGGTAAAAGTGCAGCC	59.747	20	260	81	340	TCCATCACCTCAATCTTGGA	59.009	20	CCAAAGGGTAAAAGTGCAGC	59.747	20	261	81	341
c51207.graph_c1	2	p1	(A)10	10	424	433	GAGGAACCTCTGATCCTCCC	60.012	20	TGGCCAGCTTTTTGAATCTT	59.823	20	271	268	538	GAGGAACCTCTGATCCTCCC	60.012	20	CACTGGCCAGCTTTTTGAAT	60.249	20	274	268	541	GGCTGCACTTTTACCCTTTG	59.747	20	TGGCCAGCTTTTTGAATCTT	59.823	20	218	321	538
c51207.graph_c1	3	p1	(T)12	12	563	574	TGTCGGGAAATAAGGGTTGA	60.301	20	ATTGCCATTGCCTTTTTCAG	60.074	20	238	540	777	TGTCGGGAAATAAGGGTTGA	60.301	20	TTCAGTGTGTATTTTGCGCC	59.735	20	169	540	708	TGTCGGGAAATAAGGGTTGA	60.301	20	GTGTATTTTGCGCCCCTTAG	59.609	20	163	540	702
c51230.graph_c0	1	p1	(T)10	10	1702	1711	GGTCTCCGTCATTCGTGATT	59.934	20	CACGGAAAGCCCAACTAAAA	60.103	20	227	1567	1793	TGGGATACTGCTCATGGTGA	60.072	20	CACGGAAAGCCCAACTAAAA	60.103	20	142	1652	1793	GGTCTCCGTCATTCGTGATT	59.934	20	GTCACGGAAAGCCCAACTAA	60.11	20	229	1567	1795
c51250.graph_c0	1	p1	(A)13	13	733	745	GACATTAGCCGCTTGCATTT	60.238	20	TCCTTAAACCATTGCCTTGC	60.074	20	246	527	772	ACACCCGCATTGGATATAGG	59.668	20	TCCTTAAACCATTGCCTTGC	60.074	20	267	506	772	GACATTAGCCGCTTGCATTT	60.238	20	TTAAACCATTGCCTTGCCAT	60.323	20	243	527	769
c51304.graph_c0	1	p1	(T)11	11	600	610	CAAGGGCTGCTGTCTTTCTT	59.615	20	TAGGGAGACGGTGGAATTTG	59.926	20	262	492	753	CAAGGGCTGCTGTCTTTCTT	59.615	20	TTTCTAGGGAGACGGTGGAA	59.665	20	266	492	757	CAAGGGCTGCTGTCTTTCTT	59.615	20	CATTTCTAGGGAGACGGTGG	59.545	20	268	492	759
c51334.graph_c1	1	p1	(A)14	14	555	568	AGACATCAAACTAGCAGCCACA	59.943	22	GATTGATTCGTTTGCTGGGT	59.939	20	257	478	734	GACATCAAACTAGCAGCCACA	58.94	21	GATTGATTCGTTTGCTGGGT	59.939	20	256	479	734	GCAGCCACAATAAGCAATATCA	60.123	22	GATTGATTCGTTTGCTGGGT	59.939	20	244	491	734
c51334.graph_c1	2	p1	(A)10	10	780	789	ATTCCTCGCAAGAAACCTCA	59.813	20	GGGTTGCCAGAGTTGATTGT	59.973	20	201	684	884	ACCCAGCAAACGAATCAATC	59.939	20	TATTTGCGATCAATGGGGTT	60.153	20	185	715	899	CGCAAGAAACCTCAACGAAT	60.249	20	GGGTTGCCAGAGTTGATTGT	59.973	20	195	690	884
c51366.graph_c1	1	p1	(T)11	11	766	776	TTGATGGAAGTGGTGCAAAA	60.088	20	TCCCCTCACAACTATTTCGG	59.926	20	235	648	882	TTGATGGAAGTGGTGCAAAA	60.088	20	TGTCTCAATTTCCATCGCAG	59.799	20	172	648	819	TCTTGATGGAAGTGGTGCAA	60.24	20	TCCCCTCACAACTATTTCGG	59.926	20	237	646	882
c51381.graph_c0	1	p1	(A)15	15	3523	3537	TGGTGCAGCAAATAGATGGA	60.22	20	CTCGTCTCACCATTCTTTCG	58.442	20	240	3428	3667	ATGGAGTGCAAGTCGAGGAG	60.408	20	CTCGTCTCACCATTCTTTCG	58.442	20	225	3443	3667	AGATGGAGTGCAAGTCGAGG	60.408	20	CTCGTCTCACCATTCTTTCG	58.442	20	227	3441	3667
c51383.graph_c0	1	p1	(A)11	11	92	102	AACCTCCACTGCCGATTTTA	59.569	20	TTCTTAATGCCGAGTTTGGG	60.067	20	182	8	189	AACCTCCACTGCCGATTTTA	59.569	20	TAATGCCGAGTTTGGGAGTC	60.074	20	178	8	185	CAATTCCAAACCTCCACTGC	60.495	20	TTCTTAATGCCGAGTTTGGG	60.067	20	190	0	189
c51394.graph_c0	1	p1	(A)11	11	2679	2689	CCACAGCTCCTTCACAGTCA	60.022	20	GGTGCTCTGTTTTGTAGCCC	59.74	20	271	2579	2849	ACTCCACCATGTCTCCAAGG	59.962	20	GGTGCTCTGTTTTGTAGCCC	59.74	20	218	2632	2849	CCACAGCTCCTTCACAGTCA	60.022	20	TTTTGTAGCCCATTTGCCAT	60.323	20	262	2579	2840
c51394.graph_c0	2	p1	(A)11	11	2988	2998	GTTTCCAGTGTCAAATGGGC	60.362	20	CGGTGAAGTGTACAACGCAT	59.64	20	238	2914	3151	GTTTCCAGTGTCAAATGGGC	60.362	20	TTAATTGGGCGGTGAAGTGT	60.365	20	247	2914	3160	GGGCTACAAAACAGAGCACC	59.74	20	CGCATCCTTGTACTGTCTGC	59.47	20	272	2830	3101
c51399.graph_c0	1	p1	(T)10	10	69	78	ACATTCCGCTCATCTCTTCG	60.362	20	GGGATTTTTAGCGGGACTTC	59.909	20	111	25	135	ACATTCCGCTCATCTCTTCG	60.362	20	CGGTCCTCTTTTTCTCTCCC	60.183	20	229	25	253	ACATTCCGCTCATCTCTTCG	60.362	20	ATTTTTAGCGGGACTTCGCT	60.224	20	108	25	132
c51412.graph_c0	1	p1	(C)10	10	1735	1744	GTTGTTGAGAAGGGGTGCAT	59.973	20	AGGTGAAATGGGGAGAGGAG	60.447	20	161	1687	1847	GTTGTTGAGAAGGGGTGCAT	59.973	20	AGAGGTGAAATGGGGAGAGG	60.447	20	163	1687	1849	CCCTTTCTCAATAGTCCCCC	59.761	20	AGGTGAAATGGGGAGAGGAG	60.447	20	136	1712	1847
c51416.graph_c0	1	p1	(G)11	11	368	378	CTGGAGGAACATGGGACATT	59.779	20	TTAGACATGCTGCCATCCAA	60.22	20	278	228	505	CTGGAGGAACATGGGACATT	59.779	20	TTTAGACATGCTGCCATCCA	60.22	20	279	228	506	AACTGGAGGAACATGGGACA	60.363	20	TTAGACATGCTGCCATCCAA	60.22	20	280	226	505
c51424.graph_c0	1	p1	(T)10	10	849	858	TCTTCAATGTTGCTCCATGC	59.805	20	CAAAAAGCCCATACTCTCGC	59.845	20	222	677	898	GAGACATCTCAAGAGGGCCA	60.349	20	AACCAACAAGGTCTTCACCG	60.005	20	203	779	981	TCAAGAGGGCCATACTCTGC	60.362	20	AACCAACAAGGTCTTCACCG	60.005	20	195	787	981
c51452.graph_c0	2	p1	(A)12	12	1472	1483	CCTCCAAGCGATGCTTATTC	59.807	20	GCACAAACATCCTTTTGCATT	59.996	21	233	1308	1540	CCTCCAAGCGATGCTTATTC	59.807	20	GCACAAACATCCTTTTGCAT	58.627	20	233	1308	1540	CCAAGCGATGCTTATTCAGG	60.732	20	GCACAAACATCCTTTTGCATT	59.996	21	230	1311	1540
c51466.graph_c1	1	p1	(T)10	10	307	316	AGCGCAATTTCTGTGCTTCT	60.162	20	TCGCCAAACAGTATAGTTGCC	60.145	21	231	126	356	AGCCCCGACTCAGATAAGTG	59.308	20	AGTTTCCAAAACAAGCTGCC	59.359	20	249	276	524	GCCCCGACTCAGATAAGTGT	59.166	20	AGTTTCCAAAACAAGCTGCC	59.359	20	248	277	524
c51468.graph_c0	1	p1	(T)13	13	986	998	TTCGACACAAATGCAGGAAA	60.234	20	CCTGTGTGGATGCTCGTAGA	59.855	20	261	959	1219	TTCGACACAAATGCAGGAAA	60.234	20	TCCTGTGTGGATGCTCGTAG	59.855	20	262	959	1220	ACGATTCGACACAAATGCAG	59.722	20	CCTGTGTGGATGCTCGTAGA	59.855	20	265	955	1219
c51477.graph_c0	1	p1	(A)10	10	239	248	AGGCAATGATTTGGGGTTTT	60.542	20	GAAACGGGGATTATGCTTGA	59.901	20	237	143	379	GCAATGATTTGGGGTTTTGA	60.681	20	GAAACGGGGATTATGCTTGA	59.901	20	235	145	379	GTTTAGGCAATGATTTGGGG	59.273	20	GAAACGGGGATTATGCTTGA	59.901	20	241	139	379
c51522.graph_c0	1	p1	(T)12	12	213	224	CACGCACATTCAAATTCCTG	60.111	20	ACTTGCAGGAAACACGCTTT	59.92	20	126	190	315	CACGCACATTCAAATTCCTG	60.111	20	ATACGCACCAAACAGTGCAA	60.18	20	148	190	337	AAATTAGGGAGCAAAACCCG	60.305	20	ACTTGCAGGAAACACGCTTT	59.92	20	180	136	315
c51532.graph_c0	1	p1	(T)11	11	3382	3392	CTTGGCACATGTTTGCAACT	59.764	20	TCCGACAATTATCCTTCCAAA	59.397	21	228	3323	3550	CCAAACAAAAATTTGTGGCA	59.439	20	TCCGACAATTATCCTTCCAAA	59.397	21	196	3355	3550	CTTGGCACATGTTTGCAACT	59.764	20	TCCGACAATTATCCTTCCAA	58.011	20	228	3323	3550
c51532.graph_c0	2	p1	(A)11	11	4131	4141	TTTGTCGTGCATCGCATATT	60.103	20	TGTGCCAAGGTTTCAGACAG	59.873	20	218	4045	4262	AGCAATCTCTGAACGGGATG	60.218	20	TGTGCCAAGGTTTCAGACAG	59.873	20	267	3996	4262	CAGCAATCTCTGAACGGGAT	60.218	20	TGTGCCAAGGTTTCAGACAG	59.873	20	268	3995	4262
c51541.graph_c0	1	p1	(T)10	10	2228	2237	AAGGGCAGGAAAACCAAAAT	59.814	20	AATCCTGAATAAACACGCGG	59.96	20	245	2087	2331	AAGGGCAGGAAAACCAAAAT	59.814	20	TAGCCCGATTGAATGACACA	60.073	20	265	2087	2351	AAGGGCAGGAAAACCAAAAT	59.814	20	ACGCGGACCCTTTATTCTCT	60.096	20	231	2087	2317
c51559.graph_c0	1	p1	(T)16	16	3188	3203	GCTGTGCTCAAATGCAAAGA	60.142	20	GGGACACTAAAAAGGGCACA	59.971	20	267	3055	3321	GAAGCTGTGCTCAAATGCAA	60.142	20	GGGACACTAAAAAGGGCACA	59.971	20	270	3052	3321	CCGATTGGGTCAGTGATTTT	59.79	20	GGGACACTAAAAAGGGCACA	59.971	20	233	3089	3321
c51579.graph_c0	1	p1	(A)10	10	595	604	TGCTGACAAGGTCTCCACTG	60.022	20	ACAGAAACTCTGCCCTCGAA	59.989	20	244	495	738	ACCAACCACCATGTTCTCGT	60.284	20	ACAGAAACTCTGCCCTCGAA	59.989	20	263	476	738	CACCATGTTCTCGTGCTGAC	60.319	20	ACAGAAACTCTGCCCTCGAA	59.989	20	257	482	738
c51592.graph_c0	1	p1	(A)14	14	1695	1708	GGTAAAGAAGGTGAACGAGGC	60.123	21	GCCTTTATTCTGGAAAGCCC	60.041	20	259	1537	1795	GGTAAAGAAGGTGAACGAGGC	60.123	21	TGGGTATCAAAAACGGGAAA	60.16	20	280	1537	1816	CCAATTGGGATGATGAACG	59.716	19	GCCTTTATTCTGGAAAGCCC	60.041	20	224	1572	1795
c51597.graph_c0	1	p1	(A)10	10	1003	1012	GGTTAGTCGCCAAACGAAAA	60.11	20	GAAACCGAGCTTTTGACGAC	59.859	20	159	970	1128	GGTTAGTCGCCAAACGAAAA	60.11	20	GGAATGGTGTGATTTTTGGC	60.177	20	233	970	1202	TCGCCGAAATCAGGTTAGTC	60.214	20	GAAACCGAGCTTTTGACGAC	59.859	20	171	958	1128
c51597.graph_c0	2	p1	(A)10	10	1130	1139	GGTTAGTCGCCAAACGAAAA	60.11	20	GGAATGGTGTGATTTTTGGC	60.177	20	233	970	1202	TAGTCGCCAAACGAAAAAGG	60.236	20	GGAATGGTGTGATTTTTGGC	60.177	20	230	973	1202	TGTCTGGTCACCCAGAACAG	59.705	20	GATCGTGCCAAACCTTCAGT	60.119	20	248	1075	1322
c51647.graph_c0	1	p1	(A)10	10	5	14	--
c51649.graph_c1	2	p1	(T)13	13	2131	2143	ACCCATTGAGTCGCCATTAG	59.955	20	TCACAATTTTGTCCCCCAAT	60.029	20	242	1983	2224	CATTGAGTCGCCATTAGCAA	59.833	20	TCACAATTTTGTCCCCCAAT	60.029	20	239	1986	2224	TCACTTGAAAGGGCATGACA	60.24	20	TCACAATTTTGTCCCCCAAT	60.029	20	154	2071	2224
c51672.graph_c0	1	p1	(A)10	10	265	274	AGTGGGTGCAATCAATGTCA	59.967	20	TCATTTGCCTTCCTTCTTCTTC	59.835	22	121	188	308	AGTGGGTGCAATCAATGTCA	59.967	20	TCTTCATTTGCCTTCCTTCTTC	59.835	22	124	188	311	TTGCCATTTTAACCCGTCTC	59.938	20	TCATTTGCCTTCCTTCTTCTTC	59.835	22	262	47	308
c51703.graph_c0	1	p1	(T)20	20	601	620	GGAGAAGAAGGGGTCTCGAT	59.636	20	TAGTTGGCTCCGGCTATCAC	60.235	20	187	567	753	CGGATTCTTCTCCCCATTCT	60.401	20	TAGTTGGCTCCGGCTATCAC	60.235	20	232	522	753	GGAGAAGAAGGGGTCTCGAT	59.636	20	CCGGCTATCACAGGCTAATC	59.691	20	178	567	744
c51725.graph_c0	1	p1	(T)12	12	1972	1983	--
c51732.graph_c0	1	p1	(A)12	12	55	66	TGGAAAAGATATATTACTCAAATGCAA	59.416	27	AAAAGGGTCCGGTAAAGGTG	60.214	20	112	16	127	TGGAAAAGATATATTACTCAAATGCAA	59.416	27	TGGCTCAACTTCTCTGACCA	59.545	20	186	16	201	TGGAAAAGATATATTACTCAAATGCAA	59.416	27	TCTGACCATGAATGTGCTGG	60.688	20	174	16	189
c51767.graph_c0	1	p1	(A)10	10	247	256	ATGCTTAAGGGGTTTGGGTT	59.704	20	GCCTCTGCCATTTCTCCATA	60.177	20	166	155	320	CATATGGCATGCTTAAGGGG	60.302	20	GCCTCTGCCATTTCTCCATA	60.177	20	174	147	320	ATGCTTAAGGGGTTTGGGTT	59.704	20	CGCATATGCCACTCAACTGT	59.746	20	203	155	357
c51768.graph_c0	1	p1	(A)10	10	569	578	TTTACTCAGCCGCAAACAAA	59.486	20	GGTTTATACACGCCATGCCT	59.851	20	228	533	760	GATTGTAGGCGCCTTGATGT	60.103	20	CCAAAAGACGCCAGAGAGAT	59.43	20	265	352	616	GGCGCCTTGATGTAGTTCTC	59.843	20	CCAAAAGACGCCAGAGAGAT	59.43	20	258	359	616
c51777.graph_c0	1	p1	(A)10	10	589	598	AGCTTTTTGGTTGGTCATGG	59.971	20	CTATACTTTGGCTCGGCTCG	59.996	20	168	530	697	AGCTTTTTGGTTGGTCATGG	59.971	20	TCAGCTTCGGCTTGGATACT	59.978	20	186	530	715	AGCTTTTTGGTTGGTCATGG	59.971	20	CTCAGCTTCGGCTTGGATAC	59.978	20	187	530	716
c51781.graph_c0	1	p1	(A)10	10	1989	1998	CCATCTGGTGAGACTGGTCA	59.659	20	TGAATTTCTTGTGGGTGGTTT	59.322	21	171	1872	2042	TCCCATCTGGTGAGACTGGT	60.527	20	TGAATTTCTTGTGGGTGGTTT	59.322	21	173	1870	2042	CCATCTGGTGAGACTGGTCA	59.659	20	TTGTGGGTGGTTTATGAAATGA	60.089	22	163	1872	2034
c51785.graph_c0	1	p1	(A)12	12	918	929	CGCAAAAGAGTATGGTGGGT	59.993	20	TCCAAAACCCAAGAAGATTCC	60.285	21	136	830	965	CGCAAAAGAGTATGGTGGGT	59.993	20	TCTGTCCAAAACCCAAGAAGA	59.697	21	140	830	969	GGCGACTCATGTGAAGGATT	60.081	20	TCCAAAACCCAAGAAGATTCC	60.285	21	157	809	965
c51801.graph_c0	1	p1	(A)10	10	516	525	CAAACCCAACCTAACACAGGA	59.877	21	ATGTTTGGGGAGACCACAAC	59.679	20	280	316	595	CAAACCCAACCTAACACAGGA	59.877	21	TGTTTGGGGAGACCACAACT	60.399	20	279	316	594	CAAACCCAACCTAACACAGGA	59.877	21	TGGGGAGACCACAACTTACAG	60.013	21	275	316	590
c51803.graph_c0	1	p1	(A)10	10	7	16	--
c51804.graph_c0	1	p1	(T)11	11	123	133	CCATGCAGACCCCAGTAAAT	59.813	20	CAAAATTTCGAAACCGGAAA	59.916	20	146	58	203	ACTCCATGCAGACCCCAGTA	60.533	20	CAAAATTTCGAAACCGGAAA	59.916	20	149	55	203	GACCCCAGTAAATCAATCGC	59.391	20	CAAAATTTCGAAACCGGAAA	59.916	20	139	65	203
c51807.graph_c0	1	p1	(T)11	11	1662	1672	GCTTGTCAGTATTTTGGCTGG	59.761	21	CCCCTCACTCCCATGTTCTA	59.92	20	274	1518	1791	GCTTGTCAGTATTTTGGCTGG	59.761	21	CCAAACCGTTCCTCAATCAC	60.353	20	252	1518	1769	GCTTGTCAGTATTTTGGCTGG	59.761	21	ATACCACCCCTCACTCCCAT	60.456	20	280	1518	1797
c51813.graph_c0	1	p1	(T)17	17	1801	1817	--
c51821.graph_c0	2	p1	(T)10	10	753	762	TTGTTTTCCGAAATCTGGGT	59.406	20	CGGAACTGAAAGCTAATCGC	59.982	20	265	703	967	TGTTTTCCGAAATCTGGGTT	59.406	20	CGGAACTGAAAGCTAATCGC	59.982	20	264	704	967	GCGTTGTGAATTTTTCGGTT	59.982	20	CAGGGAGATGAGGTGCTTCT	59.405	20	274	577	850
c51882.graph_c0	1	p1	(A)10	10	505	514	TTTTCAAAGCCAACTCAGGG	60.22	20	TGGGATACCGTGTCTTCACA	59.96	20	268	292	559	TGAATGTGGAGACCGACTGA	60.246	20	CAATTAGGCCGAAGCAACAT	60.096	20	178	481	658	GCCATTTTCAAAGCCAACTC	59.691	20	TGGGATACCGTGTCTTCACA	59.96	20	272	288	559
c51884.graph_c0	1	p1	(T)10	10	1090	1099	--
c51888.graph_c0	1	p1	(T)10	10	11	20	--
c51888.graph_c0	2	p1	(A)10	10	173	182	CATAGCCATGTGTGTAGCCG	60.157	20	TAACGCAAAGGGTTTTCCTG	60.103	20	142	121	262	CATAGCCATGTGTGTAGCCG	60.157	20	ACAGGCTGATAACGCAAAGG	60.27	20	151	121	271	CATGTTACAAGGGGTCCTGC	60.375	20	TAACGCAAAGGGTTTTCCTG	60.103	20	212	51	262
c51923.graph_c0	1	p1	(G)10	10	2176	2185	--
c51944.graph_c0	1	p1	(T)12	12	1960	1971	GAAGCTGCACTTCCTCATTTTT	59.898	22	ACCATGGGATTCCATCTTCA	60.135	20	279	1837	2115	GAAGCTGCACTTCCTCATTTTT	59.898	22	CCATGGGATTCCATCTTCAA	60.66	20	278	1837	2114	AAGCTGCACTTCCTCATTTTT	58.137	21	ACCATGGGATTCCATCTTCA	60.135	20	278	1838	2115
c51965.graph_c1	1	p1	(A)10	10	1574	1583	TTGAAGCTTTCCATTCCCTG	60.184	20	TCTGGGTTTGTCTGGAAAGG	60.081	20	195	1477	1671	TTGAAGCTTTCCATTCCCTG	60.184	20	GGTTTGTCTGGAAAGGGGTT	60.204	20	191	1477	1667	GTGCTTCTCAGTTGGAGGCT	59.604	20	TCTGGGTTTGTCTGGAAAGG	60.081	20	237	1435	1671
c51965.graph_c1	2	p1	(A)11	11	1721	1731	CCTTTCCAGACAAACCCAGA	60.081	20	GGGAAGTTTTTCAGATGAGAGG	59.213	22	220	1652	1871	CCTTTCCAGACAAACCCAGA	60.081	20	GGGAAGTTTTTCAGATGAGAGGT	59.995	23	220	1652	1871	AACCCCTTTCCAGACAAACC	60.204	20	AAAAAGAGGCCCTTTGAGTT	57.092	20	146	1648	1793
c51966.graph_c0	1	p1	(A)12	12	3240	3251	CGTCAATGAAGGAGGGTTGT	59.966	20	CCAAATCTGAAAGGTCGCAT	60.074	20	262	3155	3416	ACGTCAATGAAGGAGGGTTG	59.966	20	CCAAATCTGAAAGGTCGCAT	60.074	20	263	3154	3416	TCCCAAAGACTTGATTTCGG	60.044	20	CCAAATCTGAAAGGTCGCAT	60.074	20	224	3193	3416
c51978.graph_c0	1	p1	(T)14	14	1413	1426	ATATGTGAATCCGCATTGCT	58.065	20	TTGAACTTTTTAGCTTCCAAGG	57.767	22	215	1326	1540	ATATGTGAATCCGCATTGCT	58.065	20	TTGAACTTTTTAGCTTCCAAGGAT	59.697	24	215	1326	1540	ATATGTGAATCCGCATTGCT	58.065	20	CTTGAACTTTTTAGCTTCCAAGG	58.684	23	216	1326	1541
c51990.graph_c0	2	p1	(A)14	14	1933	1946	TCCCACTTCGCTTGAGAGTT	59.989	20	TCGGTTGAGAAACAAAACCC	59.948	20	209	1874	2082	TCCCACTTCGCTTGAGAGTT	59.989	20	GGGTTCCCGTTCTCCTACTC	59.935	20	172	1874	2045	TCCCACTTCGCTTGAGAGTT	59.989	20	TCGCGAAAATTCCAGTTTCT	59.823	20	267	1874	2140
c51998.graph_c0	1	p1	(A)11	11	1598	1608	CTTTTCTCCCGAAGTTGTCG	59.846	20	GTCCAAAGGGGACAATTTGA	59.767	20	254	1390	1643	CTTTTCTCCCGAAGTTGTCG	59.846	20	CCTATCCATCCCTGTCCAAA	59.744	20	267	1390	1656	CCTCCTTTTCTCCCGAAGTT	59.685	20	TCCAAAGGGGACAATTTGAG	59.903	20	257	1386	1642
c52000.graph_c0	1	p1	(T)10	10	427	436	CCCAAAGTTATTCAACCCGT	58.809	20	TGCCGCAACAGTTTTCTACA	60.436	20	221	401	621	CCCAAAGTTATTCAACCCGT	58.809	20	GTAGCTGCCGCAACAGTTTT	60.449	20	226	401	626	TCCCCAAAGTTATTCAACCC	58.738	20	TGCCGCAACAGTTTTCTACA	60.436	20	223	399	621
c52007.graph_c0	1	p1	(T)10	10	747	756	TGCACTTCCTTTTGTTGCAG	60.027	20	GCACGGTTGGAACGATTAAA	60.866	20	245	587	831	TTTTCTTGCGTTTTAACCCC	59.098	20	AGATCCTCGGTCTTCGGATT	60.037	20	249	686	934	TTTTCTTGCGTTTTAACCCC	59.098	20	AAGATCCTCGGTCTTCGGAT	60.037	20	250	686	935
c52021.graph_c0	1	p1	(A)10	10	365	374	CGTTCTCTGTTGAGAAGGGG	59.837	20	ATCTGAATGGGTTTGCAAGG	59.933	20	214	207	420	TTTTTGGGTTACCTGGTTCG	59.833	20	ATCTGAATGGGTTTGCAAGG	59.933	20	232	189	420	TTGGGTTACCTGGTTCGTTC	59.83	20	ATCTGAATGGGTTTGCAAGG	59.933	20	229	192	420
c52055.graph_c0	1	p1	(A)10	10	78	87	TCTTTTTGTTGGTATTATGGGGTT	59.893	24	GAATGGGTCCAAGAATTCCA	59.727	20	113	40	152	TCTTTTTGTTGGTATTATGGGG	57.934	22	ACGGCACCGGACATAGTTTA	60.386	20	175	40	214	TTTTTGTTGGTATTATGGGGTTTT	59.785	24	GAATGGGTCCAAGAATTCCA	59.727	20	111	42	152
c52057.graph_c0	1	p1	(T)11	11	67	77	AAGAACAGACGGGAGAAGCC	60.766	20	AACACCGCGATTCTCAAAAC	60.118	20	173	1	173	AAGAACAGACGGGAGAAGCC	60.766	20	GATTCCACAACAAGCAGCAA	59.847	20	270	1	270	AAGAACAGACGGGAGAAGCC	60.766	20	CTCAAAGCAGCAGTTTGTCG	59.781	20	209	1	209
c52073.graph_c0	1	p1	(T)10	10	1975	1984	--
c52077.graph_c1	1	p1	(A)10	10	2806	2815	--
c52105.graph_c0	1	p1	(A)14	14	301	314	AACCCAAAGGAAAAGCCCTA	59.939	20	TGGTTTTTGGATCAGCAACA	60.088	20	274	67	340	TGCTGACTTTTCCTTCACCC	60.232	20	TCTGAATTTGGGCTCTGCTT	59.955	20	246	134	379	CTATGAAAAGTGCGCCGAAT	60.23	20	TGGTTTTTGGATCAGCAACA	60.088	20	257	84	340
c52106.graph_c0	1	p1	(A)10	10	56	65	GGGTTTATCAGCCAGAAGCA	60.214	20	CGTTCCTTGTCTCTTCTCCG	59.982	20	212	29	240	GGGTTTATCAGCCAGAAGCA	60.214	20	TGGATTTCGACAAGGGTGAT	60.317	20	247	29	275	GGGTTTATCAGCCAGAAGCA	60.214	20	GGGTGATCGAACTCGAGAGA	60.349	20	234	29	262
c52117.graph_c0	1	p1	(T)16	16	1823	1838	ATGCCTCTATGTGGGCTCAG	60.24	20	TTTGCAACTTGAAAGCCACTT	59.912	21	245	1733	1977	TGCTTCCATCTTTAGCCCAT	59.668	20	TTTGCAACTTGAAAGCCACTT	59.912	21	214	1764	1977	ATGCTTCCATCTTTAGCCCA	59.668	20	TTTGCAACTTGAAAGCCACTT	59.912	21	215	1763	1977
c52135.graph_c0	2	p1	(A)10	10	1375	1384	--
c52140.graph_c0	1	p1	(A)10	10	127	136	GTCTTTGCCTGTCGTGATGA	59.837	20	GTGAGAGGAGGGAAAGGGTC	60.05	20	234	15	248	GTCTTTGCCTGTCGTGATGA	59.837	20	GTGATTTTGGAGCGACGTTT	60.118	20	196	15	210	ATGCCTTCACCTGTCTTTGC	60.263	20	GTGAGAGGAGGGAAAGGGTC	60.05	20	246	3	248
c52145.graph_c0	1	p1	(C)11	11	917	927	CTCTCTTCGCTTCGTGCTTT	59.898	20	ATACCACCTGATGAGCTCCG	60.096	20	209	845	1053	CTCTTCGCTTCGTGCTTTTT	59.769	20	ATACCACCTGATGAGCTCCG	60.096	20	207	847	1053	TCTCTTCGCTTCGTGCTTTT	60.27	20	ATACCACCTGATGAGCTCCG	60.096	20	208	846	1053
c52181.graph_c0	1	p1	(A)10	10	285	294	GAAACCGGTTGATCTAGCCA	60.074	20	CTTCCTCAACCTCAACGGAG	59.837	20	272	183	454	TTAAAAAGGGGCGTCACATC	59.938	20	CGTGGCATGCTAAAATCAAA	59.702	20	235	136	370	TTAAAAAGGGGCGTCACATC	59.938	20	GACGTGGCATGCTAAAATCA	59.694	20	237	136	372
c52189.graph_c0	1	p1	(A)16	16	143	158	TATGTTTGGAGCCTTCCCAC	59.933	20	TTGGATGAAAATGGGGGATA	59.95	20	188	58	245	GCTGCCACGTGTCTTATTCA	59.871	20	TTGGATGAAAATGGGGGATA	59.95	20	220	26	245	TATGTTTGGAGCCTTCCCAC	59.933	20	TTCCTTGACCGAACTGAAGC	60.375	20	234	58	291
c52198.graph_c0	2	p1	(A)10	10	1136	1145	TGTTGGGAAGGTTTGGATCA	61.277	20	GGACAAAAACCTCCATATGTCAA	60.102	23	241	1102	1342	TGTTGGGAAGGTTTGGATCA	61.277	20	GGACAAAAACCTCCATATGTCA	58.812	22	241	1102	1342	TTTGGATCAAATTTTGCAGG	58.6	20	GGACAAAAACCTCCATATGTCAA	60.102	23	230	1113	1342
c52213.graph_c1	1	p1	(G)10	10	2117	2126	--
c52214.graph_c0	1	p1	(A)10	10	900	909	GGACTTGACAGACCCTCTGC	59.841	20	TGTCTGCAATCTCAACGAGG	59.984	20	253	724	976	CTCCGGTGAAGGAGTTTTCA	60.224	20	TGTCTGCAATCTCAACGAGG	59.984	20	119	858	976	CTCCGGTGAAGGAGTTTTCA	60.224	20	ACTCGAGCGCTTTTGGTAGA	60.154	20	249	858	1106
c52232.graph_c0	1	p1	(A)10	10	632	641	GCAGCTAATTTCCGAAGGTG	59.845	20	CGAGAAGGTTCGAGTTCTTCA	59.601	21	121	552	672	ATCGCAGCTAATTTCCGAAG	59.456	20	TGCAGTTTGGTACATTGAGCA	60.309	21	231	549	779	ATCGCAGCTAATTTCCGAAG	59.456	20	CGAGAAGGTTCGAGTTCTTCA	59.601	21	124	549	672
c52250.graph_c0	1	p1	(T)13	13	104	116	TAACTTGAAGAACCCTGCGG	60.241	20	TCCAATCCACCAAGACAACA	59.935	20	156	1	156	TAACTTGAAGAACCCTGCGG	60.241	20	TGACATCCAATCCACCAAGA	59.893	20	161	1	161	TAACTTGAAGAACCCTGCGG	60.241	20	AGACAACATCCCAAGGCAAG	60.111	20	144	1	144
c52250.graph_c0	2	p1	(A)11	11	410	420	ATGGGTCATGGCCAATTC	59.093	18	GAGGAGCTTCCGAGCATTTA	59.551	20	187	388	574	ATGGGTCATGGCCAATTC	59.093	18	AGAGGAGCTTCCGAGCATTT	60.484	20	188	388	575	ATGGGTCATGGCCAATTC	59.093	18	ACAAATGAAAGGGGCAAGGT	60.723	20	274	388	661
c52250.graph_c0	3	p1	(T)11	11	789	799	ATTGATCAGTCCCACCTTGC	59.934	20	TATGGATGCAACAATGGCTT	58.994	20	262	629	890	ATTGATCAGTCCCACCTTGC	59.934	20	TGGATGCAACAATGGCTTAT	58.994	20	260	629	888	ATTGATCAGTCCCACCTTGC	59.934	20	ATGGATGCAACAATGGCTTA	58.994	20	261	629	889
c52250.graph_c0	4	p1	(A)10	10	1968	1977	ATTCGAGTTTGAAAGGTGCG	60.249	20	TCTTATGGAACCGGTGGAAG	59.926	20	264	1768	2031	TGAGGAATTTTCCCAAACCA	60.28	20	TCTTATGGAACCGGTGGAAG	59.926	20	217	1815	2031	AAGCAGGAAATGCTTCCAAA	59.823	20	GTTCTTATGGAACCGGTGGA	59.79	20	192	1842	2033
c52273.graph_c0	1	p1	(T)10	10	551	560	CGAGCAGGAATTCTTTCAGC	60.096	20	AGAAACTCAACAGCCAGTCCA	59.899	21	208	381	588	CGAGCAGGAATTCTTTCAGC	60.096	20	CAGAAACTCAACAGCCAGTCC	59.899	21	209	381	589	CGAGCAGGAATTCTTTCAGC	60.096	20	GAAACTCAACAGCCAGTCCA	58.854	20	207	381	587
c52288.graph_c0	2	p1	(A)10	10	2998	3007	GGCATTGGGCTGATGTAAGT	59.962	20	ATCTCCCTTCCTCGTCGAAT	60.037	20	170	2957	3126	GGCATTGGGCTGATGTAAGT	59.962	20	CCCTCAAAACACCCAAGAAA	59.942	20	115	2957	3071	GGCATTGGGCTGATGTAAGT	59.962	20	CGTCGAATCAGACCCAGAAT	60.073	20	158	2957	3114
c52292.graph_c0	1	p1	(T)11	11	155	165	AGAATTTGTCGCCCATTCAG	60.074	20	TCAAACGCCCGAAAATAATC	59.907	20	243	4	246	AGAATTTGTCGCCCATTCAG	60.074	20	GCCCGAAAATAATCCCCTAA	60.109	20	237	4	240	ATTTGTCGCCCATTCAGGTA	60.331	20	TCAAACGCCCGAAAATAATC	59.907	20	240	7	246
c52307.graph_c0	1	p1	(T)14	14	11	24	--
c52335.graph_c0	1	p1	(A)10	10	1102	1111	GCGGTCTAGGTTGTGGTTGT	60.035	20	GCTCTGTCTTCCTATCCCCC	60.037	20	100	1055	1154	GCGGTCTAGGTTGTGGTTGT	60.035	20	AGAGAGCTGAGGGATGTTGC	59.56	20	255	1055	1309	TTGTAGAAAGGAGGCAGGGA	59.807	20	AGAGAGCTGAGGGATGTTGC	59.56	20	239	1071	1309
c52353.graph_c0	1	p1	(T)10	10	1750	1759	TGGAAACTTGTCAACACCCA	59.976	20	TGGCAATCTTGTTTTCCTGA	59.247	20	271	1530	1800	TGGAAACTTGTCAACACCCA	59.976	20	TTTGGCAATCTTGTTTTCCTG	60.096	21	273	1530	1802	CCGAACGATGAAGATGAACC	60.461	20	TGGCAATCTTGTTTTCCTGA	59.247	20	207	1594	1800
c52370.graph_c0	1	p1	(A)10	10	1548	1557	--
c52377.graph_c0	1	p1	(A)11	11	1814	1824	CGTCCAACCTCTGCTTCTTC	59.989	20	AATCTGAGGAGAGGGGAAGG	59.63	20	190	1681	1870	ATGGTTTTGACAGCAGGCTT	59.74	20	ATCTGAGGAGAGGGGAAGGA	60.149	20	241	1629	1869	TTGATGGTTTTGACAGCAGG	59.691	20	ATCTGAGGAGAGGGGAAGGA	60.149	20	244	1626	1869
c52383.graph_c0	1	p1	(A)14	14	807	820	ACCTCAATGGCCAAACACTC	59.973	20	TTTGCCTCTTTGCCTCTGTT	59.993	20	166	681	846	ACCTCAATGGCCAAACACTC	59.973	20	TTGCCTCTTTGCCTCTGTTT	59.993	20	165	681	845	CTCCTACCTCAATGGCCAAA	60.066	20	TTTGCCTCTTTGCCTCTGTT	59.993	20	171	676	846
c52390.graph_c0	1	p1	(A)11	11	4565	4575	AGGGTTTCAAGAGCACGAGA	59.989	20	GTGAAAACTCAGGAATCGCC	59.676	20	244	4360	4603	GCTAGGGTTTCAAGAGCACG	60.015	20	GTGAAAACTCAGGAATCGCC	59.676	20	247	4357	4603	TTTCTCCTTCTTACCGCGAA	59.953	20	GTGAAAACTCAGGAATCGCC	59.676	20	103	4501	4603
c52391.graph_c0	1	p1	(A)13	13	89	101	TGTGTTGCCTCACTGGTCTC	59.872	20	TCTTCACTCCATCGCATGAC	59.794	20	187	3	189	TGTTGCCTCACTGGTCTCAC	59.872	20	TCTTCACTCCATCGCATGAC	59.794	20	185	5	189	GTGTTGCCTCACTGGTCTCA	59.872	20	TCTTCACTCCATCGCATGAC	59.794	20	186	4	189
c52400.graph_c0	1	p1	(A)10	10	125	134	TCCCGCTTTGAGAGAAAGTC	59.55	20	AAGGGTGAACGTTTGAGTGG	60.005	20	237	13	249	TCCCGCTTTGAGAGAAAGTC	59.55	20	CCTCAGCATTTGACTGGGAT	60.073	20	157	13	169	TCCCGCTTTGAGAGAAAGTC	59.55	20	GGTTTGATTCCGCTTCGTTA	60.074	20	276	13	288
c52402.graph_c0	1	p1	(T)10	10	360	369	GAAGGCTCAGGATCCCCTAC	60.037	20	GATCTCCACTGCCTCACCAT	60.08	20	160	314	473	TCAGGATCCCCTACTGCAAC	60.073	20	GATCTCCACTGCCTCACCAT	60.08	20	154	320	473	CTCTACCACGTCCGACGAAT	60.134	20	GATCTCCACTGCCTCACCAT	60.08	20	181	293	473
c52404.graph_c0	1	p1	(A)10	10	1277	1286	ACAGCTCTGTCGGATGTCCT	59.866	20	AACGTGCATCATAAAAGCCC	59.967	20	186	1140	1325	TTTCCTGGGTCAACACCATT	60.21	20	AACGTGCATCATAAAAGCCC	59.967	20	163	1163	1325	ATTTGGAACAGCTCTGTCGG	60.255	20	AACGTGCATCATAAAAGCCC	59.967	20	193	1133	1325
c52418.graph_c3	3	p1	(A)10	10	675	684	CCTGGTCCATGCCTTCTAAA	60.066	20	GAGAGAAACGGCAGGAGTTG	59.989	20	188	533	720	GTCCTGGTCCATGCCTTCTA	60.073	20	GAGAGAAACGGCAGGAGTTG	59.989	20	190	531	720	CCTGGTCCATGCCTTCTAAA	60.066	20	TTAGGAGAGAAACGGCAGGA	59.948	20	192	533	724
c52426.graph_c0	1	p1	(C)12	12	1721	1732	GAGAGGGAGGAAGGTTACCG	60.067	20	CCGAAGTTTCCTTTTAGCCC	60.068	20	262	1500	1761	TTCGACAAATCAGGGAGAGG	60.187	20	CCGAAGTTTCCTTTTAGCCC	60.068	20	152	1610	1761	CGAGGGAGATGAAATTCGAG	59.767	20	CCGAAGTTTCCTTTTAGCCC	60.068	20	241	1521	1761
c52447.graph_c0	1	p1	(A)15	15	527	541	TCTTGCGGGCTTTACTTGAT	59.845	20	GTCAAGTGGGCAATTCCATT	59.797	20	270	425	694	ATCTTGCGGGCTTTACTTGA	59.845	20	GTCAAGTGGGCAATTCCATT	59.797	20	271	424	694	TCTTGCGGGCTTTACTTGAT	59.845	20	CAAGTGGGCAATTCCATTTC	60.309	20	268	425	692
c52497.graph_c0	1	p1	(A)11	11	3117	3127	CCTTCAAAAAGCTGAACCCA	60.22	20	GTTAAACCCAAAACGCCAAA	59.847	20	155	3091	3245	CCTTCAAAAAGCTGAACCCA	60.22	20	TAAACCCAAAACGCCAAAAA	60.32	20	153	3091	3243	CCTTCAAAAAGCTGAACCCA	60.22	20	TTAAACCCAAAACGCCAAAA	60.32	20	154	3091	3244
c52498.graph_c0	1	p1	(G)10	10	1	10	--
c52506.graph_c0	1	p1	(T)11	11	3917	3927	TTTTTGTTCAATGCTGCGAG	59.992	20	TGCCATATTTAATCATACAAGCG	59.07	23	147	3868	4014	CCATTGACAGCAGTAAGCGA	60.011	20	TGCCATATTTAATCATACAAGCG	59.07	23	221	3794	4014	TCCATTGACAGCAGTAAGCG	60.011	20	TGCCATATTTAATCATACAAGCG	59.07	23	222	3793	4014
c52510.graph_c0	1	p1	(A)10	10	1027	1036	TGGCAGGTGTGTTGGTTAAA	60.004	20	CGGCGGGTTTATGAAATCTA	59.922	20	163	943	1105	TGGCAGGTGTGTTGGTTAAA	60.004	20	CCCCAACACCTCTTCATTGT	59.82	20	206	943	1148	TTAATCCACCATCTCCAGGC	59.894	20	CGGCGGGTTTATGAAATCTA	59.922	20	209	897	1105
c52536.graph_c0	1	p1	(A)10	10	2271	2280	TCCCCCTGTCAAAACAAAAC	59.807	20	AGCGCTTCATACTTCCCAAA	59.845	20	257	2150	2406	GTTCCCCCTGTCAAAACAAA	59.807	20	AGCGCTTCATACTTCCCAAA	59.845	20	259	2148	2406	TCCCCCTGTCAAAACAAAAC	59.807	20	GCGCTTCATACTTCCCAAAA	60.209	20	256	2150	2405
c52542.graph_c0	2	p1	(A)10	10	369	378	CGTGTCATCACGAGCCTTTA	59.864	20	GCCGAGTTACGATACCCAGA	60.096	20	185	317	501	CGTGTCATCACGAGCCTTTA	59.864	20	AGAGCTGCTTGCCGAGTTAC	59.786	20	195	317	511	CGTGTCATCACGAGCCTTTA	59.864	20	AGTAACTGCTCTGCGCCTGT	60.223	20	271	317	587
c52558.graph_c0	1	p1	(A)11	11	1787	1797	GCCTGGCCCTCTTTAAAATC	60.041	20	TGTGCTTCCTTCCCTCACTT	59.844	20	231	1739	1969	GCCTGGCCCTCTTTAAAATC	60.041	20	TTGTGCTTCCTTCCCTCACT	59.844	20	232	1739	1970	CCTGGCCCTCTTTAAAATCC	59.903	20	TGTGCTTCCTTCCCTCACTT	59.844	20	230	1740	1969
c52561.graph_c0	1	p1	(A)10	10	337	346	CAAGAACACGACTCAAGCCA	60.025	20	AATACAGCACCAGGTGGGAC	59.851	20	237	159	395	GCCCACAATGATCTTGGAGT	59.934	20	AATACAGCACCAGGTGGGAC	59.851	20	130	266	395	ATTGACCCAATCCAAGTTGC	59.797	20	AATACAGCACCAGGTGGGAC	59.851	20	178	218	395
c52564.graph_c0	1	p1	(T)10	10	2348	2357	CAAGTATCGGGAACCATTCG	60.323	20	TCAAAAGCATACCAGACGCA	60.401	20	273	2131	2403	CAAGTATCGGGAACCATTCG	60.323	20	AAAAGCATACCAGACGCAGC	60.416	20	271	2131	2401	ACGAGTCGCCATGTTTTGAT	60.526	20	TTCTTCTTGTTCGTCCCCTG	60.224	20	234	2211	2444
c52566.graph_c0	1	p1	(T)15	15	11	25	--
c52576.graph_c0	1	p1	(A)10	10	1749	1758	CTGTGGCCTTTGGTTCTGAT	60.111	20	CAGCTGAGGAGCCCTTTAGA	59.711	20	246	1592	1837	AAATTCTGCTGTGGCCTTTG	60.249	20	CAGCTGAGGAGCCCTTTAGA	59.711	20	254	1584	1837	CTGTGGCCTTTGGTTCTGAT	60.111	20	CAACAGGCTGGGCTAGAGAA	60.529	20	210	1592	1801
c52577.graph_c0	1	p1	(A)11	11	2140	2150	TTTCAATTTGCTCCCTCCAC	60.051	20	ATCTCCTTGAACAATTGCGG	60.074	20	216	2026	2241	TTTCAATTTGCTCCCTCCAC	60.051	20	CTCCTTGAACAATTGCGGAT	60.074	20	214	2026	2239	TTTCAATTTGCTCCCTCCAC	60.051	20	GGAAGCAAGTAGGACCCACA	60.111	20	186	2026	2211
c52602.graph_c0	1	p1	(T)12	12	200	211	TGACTTTTTCCCAATGGCTT	59.546	20	AAACCCAACAGCTCCATGTC	59.973	20	133	110	242	GACTTTTTCCCAATGGCTTG	59.546	20	AAACCCAACAGCTCCATGTC	59.973	20	132	111	242	TGACTTTTTCCCAATGGCTT	59.546	20	TATCCAAACCCAACAGCTCC	59.933	20	138	110	247
c52629.graph_c0	1	p1	(A)11	11	95	105	CCCCTAGTGTAGGGCTCCTC	60.088	20	GTTCTTCGCATGAAACAGCA	59.995	20	163	64	226	CCCCTAGTGTAGGGCTCCTC	60.088	20	TGTTCTTCGCATGAAACAGC	59.995	20	164	64	227	CCCCTAGTGTAGGGCTCCTC	60.088	20	AGCTTGTTGTGATGGCAGTG	59.905	20	244	64	307
c52630.graph_c0	1	p1	(T)17	17	1	17	--
c52630.graph_c0	2	p1	(T)11	11	1587	1597	AGAGGACCAGGCTACTGGGT	60.133	20	ACCACAACCAATGGCAAAAT	60.096	20	269	1521	1789	TGACACAAGCAAAGGTGGAG	59.873	20	AACGCCAAAAACTCCCTTCT	60.11	20	229	1491	1719	AGAGGACCAGGCTACTGGGT	60.133	20	AACGCCAAAAACTCCCTTCT	60.11	20	199	1521	1719
c52670.graph_c0	1	p1	(A)11	11	102	112	TCCCTTTGTAGATTCCTGTGC	59.184	21	TGGATACTCAGGCTAACGGC	60.235	20	206	4	209	TCCCTTTGTAGATTCCTGTGC	59.184	21	CTAACGGCTTCGAGTTTGGA	60.378	20	194	4	197	TCCCTTTGTAGATTCCTGTGC	59.184	21	TAACGGCTTCGAGTTTGGAG	60.378	20	193	4	196
c52678.graph_c0	1	p1	(T)10	10	1	10	--
c52683.graph_c0	1	p1	(T)10	10	1995	2004	--
c52710.graph_c0	1	p1	(A)10	10	839	848	GCTGCCGTGTATGTGTTGTC	60.192	20	GCTCCTCCTCTCAATCCCTT	59.778	20	189	776	964	CAGAAGGCTTCCGAAATGAA	60.323	20	GCTCCTCCTCTCAATCCCTT	59.778	20	271	694	964	GCTGCCGTGTATGTGTTGTC	60.192	20	AACCATCTCGCTCCTCCTCT	60.358	20	198	776	973
c52715.graph_c0	1	p1	(A)10	10	1868	1877	TGAGAACCACAGTAGCGTCG	60.049	20	GCGGGTTGATTGAAACACTT	59.978	20	195	1829	2023	AACCACAGTAGCGTCGCTTT	59.943	20	GCGGGTTGATTGAAACACTT	59.978	20	191	1833	2023	TGAGAACCACAGTAGCGTCG	60.049	20	ATTCATTCGATTGCGTAGGG	59.923	20	241	1829	2069
c52734.graph_c0	1	p1	(A)11	11	2715	2725	GGAAATCGCACCTTTTTCAA	60.053	20	GATGCTGGAATTCCTCCTCA	60.158	20	249	2627	2875	GGAAATCGCACCTTTTTCAA	60.053	20	AAATCGGGGTTTTGAGGTTT	59.682	20	196	2627	2822	GGAAATCGCACCTTTTTCAA	60.053	20	AAAATCGGGGTTTTGAGGTT	59.682	20	197	2627	2823
c52734.graph_c0	3	p1	(A)11	11	3023	3033	GCCGATCATCTGAACCCTAA	60.036	20	TTGACATTTCTGAGGCGATG	59.799	20	201	2949	3149	GCCGATCATCTGAACCCTAA	60.036	20	TGACATTTCTGAGGCGATGA	60.353	20	200	2949	3148	GGAGGAATTCCAGCATCAAA	60.014	20	CAATCCGTCTCTGTTTTCCC	59.526	20	205	2859	3063
c52740.graph_c0	1	p1	(A)10	10	3172	3181	CCTCACCTGGATCAAATGGT	59.779	20	ATCCTCTCCTGGGCTTTCAT	60.037	20	222	2986	3207	CCTCACCTGGATCAAATGGT	59.779	20	TATCCTCTCCTGGGCTTTCA	59.767	20	223	2986	3208	GAGAGGGTCCTCACCTGGAT	60.469	20	ATCCTCTCCTGGGCTTTCAT	60.037	20	230	2978	3207
c52742.graph_c0	1	p1	(A)10	10	1947	1956	TTTTTGGTCAAACAGGAGGG	59.942	20	AAGGCAGTCCAAAGCAAAAA	59.861	20	205	1779	1983	AAACAGGAGGGGTAAATGGC	60.187	20	AAGGCAGTCCAAAGCAAAAA	59.861	20	196	1788	1983	AGGAGGGGTAAATGGCGTAG	60.332	20	AAGGCAGTCCAAAGCAAAAA	59.861	20	192	1792	1983
c52768.graph_c1	1	p1	(A)15	15	1	15	--
c52780.graph_c0	1	p1	(A)10	10	163	172	GCTACTTCTCATTGGCTCGC	60.125	20	ATCTGCCGCTTTCAGACCTA	59.978	20	203	29	231	GCTACTTCTCATTGGCTCGC	60.125	20	TCTCCAATCCGATGAAAACC	59.871	20	178	29	206	GCAGCCGTGAGACTCTTTCT	59.751	20	ATCTGCCGCTTTCAGACCTA	59.978	20	108	124	231
c52780.graph_c0	2	p1	(T)12	12	366	377	TAGGTCTGAAAGCGGCAGAT	59.978	20	CTCCTTCAGGCAGATCCAAC	59.803	20	210	212	421	GGTTTTCATCGGATTGGAGA	59.871	20	CTCCTTCAGGCAGATCCAAC	59.803	20	235	187	421	AATTAGGTCTGAAAGCGGCA	59.845	20	CTCCTTCAGGCAGATCCAAC	59.803	20	213	209	421
c52787.graph_c0	1	p1	(A)10	10	107	116	CAAGCGAAGGTTGTGACAGA	60.025	20	GACTTCGTGAAGGTTTGCCT	59.333	20	238	75	312	CAAGCGAAGGTTGTGACAGA	60.025	20	AGACTTCGTGAAGGTTTGCC	59.333	20	239	75	313	CAAGCGAAGGTTGTGACAGA	60.025	20	CGCATCATTGCAGTCACCTA	60.834	20	279	75	353
c52787.graph_c0	2	p1	(T)11	11	1033	1043	AGTGGTCAACGAGCAAGTCC	60.307	20	CCCTTAATCGCTCATGGAAA	60.031	20	146	935	1080	CGCTTTTTAATCTCGTTGGC	59.853	20	CTACGGAGAGGGACAGGTCA	60.252	20	259	985	1243	AGTGGTCAACGAGCAAGTCC	60.307	20	GCACACTTGCCAAGAAACAA	59.888	20	271	935	1205
c52804.graph_c0	1	p1	(T)17	17	5	21	--
c52804.graph_c1	1	p1	(A)20	20	2199	2218	TGCTGGTGTGGTTAACTTGG	59.609	20	GAATGACCTCAAGGGCTGAA	60.195	20	218	2059	2276	TGCTGGTGTGGTTAACTTGG	59.609	20	AGAATGACCTCAAGGGCTGA	59.803	20	219	2059	2277	TGCTGGTGTGGTTAACTTGG	59.609	20	CCTGCAAACGCTCTCTGAGT	60.733	20	191	2059	2249
c52823.graph_c0	2	p1	(A)13	13	727	739	CCACACCCCTATGTTTGCTT	59.853	20	GGGATGTGTCCAAAAGGAGA	59.903	20	266	634	899	CCACACCCCTATGTTTGCTT	59.853	20	GAGGGATGTGTCCAAAAGGA	59.903	20	268	634	901	ATTCCCCCATGATTTCAACA	59.991	20	CCATCCAAAAGCAACCAGAG	60.626	20	185	601	785
c52831.graph_c0	1	p1	(T)10	10	690	699	TCCAACAACTCCCATTGACA	59.935	20	TTTGGCACATTTGGACTGAA	60.088	20	274	469	742	TCCAACAACTCCCATTGACA	59.935	20	TTGGCACATTTGGACTGAAA	60.088	20	273	469	741	CCAACTCCAACAACTCCCAT	59.82	20	TTGGCACATTTGGACTGAAA	60.088	20	278	464	741
c52839.graph_c0	1	p1	(A)10	10	241	250	GCAGCTGGTCTCATTGTTGA	59.992	20	CGCTATTCCTAGAGCCAACG	59.996	20	112	209	320	TAGGTCTCGAGCCTTCTGGA	60.088	20	CGCTATTCCTAGAGCCAACG	59.996	20	183	138	320	GCCTAGGTCTCGAGCCTTCT	60.117	20	CGCTATTCCTAGAGCCAACG	59.996	20	186	135	320
c52862.graph_c0	1	p1	(A)10	10	1277	1286	TTTCATGGGTAGAAGCCCTG	60.066	20	ATCATTGAAATGGACGGGAG	59.75	20	215	1168	1382	TTTCATGGGTAGAAGCCCTG	60.066	20	TCATTGAAATGGACGGGAGT	60.317	20	214	1168	1381	CATGGGTAGAAGCCCTGAAG	59.688	20	ATCATTGAAATGGACGGGAG	59.75	20	212	1171	1382
c52868.graph_c0	1	p1	(A)12	12	413	424	GGGGAGTTTGCAAAAGATGA	60.051	20	CCCATTAACTTCCCATGCAA	60.692	20	162	295	456	GGGCTGAACAGGTGTAGGAA	60.111	20	CCCATTAACTTCCCATGCAA	60.692	20	231	226	456	GCTCCTTGGCAACAGGTAAG	59.875	20	CCCATTAACTTCCCATGCAA	60.692	20	115	342	456
c52868.graph_c0	2	p1	(T)10	10	533	542	GGGGAGTTTGCAAAAGATGA	60.051	20	GATGAAGTGTCCTTTGCCCT	59.141	20	276	295	570	GGGGAGTTTGCAAAAGATGA	60.051	20	AGATGAAGTGTCCTTTGCCC	59.141	20	277	295	571	GCTCCTTGGCAACAGGTAAG	59.875	20	GATGAAGTGTCCTTTGCCCT	59.141	20	229	342	570
c52870.graph_c1	1	p1	(T)10	10	1651	1660	TGGGAGCAACTTCACCTCTT	59.844	20	AAGCGAAGACGGGATTTACA	59.708	20	233	1548	1780	GGAGCAACTTCACCTCTTCG	59.989	20	TCAACAGGGAAGCTGAGGAG	60.523	20	274	1550	1823	GATGGGAGCAACTTCACCTC	59.661	20	AAGCGAAGACGGGATTTACA	59.708	20	235	1546	1780
c52886.graph_c1	1	p1	(T)11	11	1773	1783	GGTTGCTTACAGAGCAGATGG	59.89	21	GCGTAACAGCTCCCAACTGTA	60.319	21	260	1562	1821	GACCCATTGAACAAGATCCAA	59.782	21	GCGTAACAGCTCCCAACTGTA	60.319	21	185	1637	1821	TGCTTACAGAGCAGATGGGG	61.336	20	GCGTAACAGCTCCCAACTGTA	60.319	21	257	1565	1821
c52922.graph_c0	2	p1	(T)10	10	764	773	CAAGATAAACCCAAGGCCAA	59.931	20	GCAACCAAGCCGAGTTATGT	60.14	20	169	669	837	GCTAGGGCACCAAACTTGAG	59.875	20	GCAACCAAGCCGAGTTATGT	60.14	20	220	618	837	CAAGATAAACCCAAGGCCAA	59.931	20	ATTGGTCAAATTCCTCCACG	59.79	20	213	669	881
c52937.graph_c0	1	p1	(T)10	10	2539	2548	ATCAGATCTTGAGCGGCTGT	59.981	20	TGGTGGGTCAACCTGAGAAT	60.363	20	221	2414	2634	TTTGGCTAGGAAGCCATCAG	60.344	20	TGGTGGGTCAACCTGAGAAT	60.363	20	236	2399	2634	ATCAGATCTTGAGCGGCTGT	59.981	20	AAGTAATTTTTGGGAGGCCC	59.311	20	161	2414	2574
c52971.graph_c0	1	p1	(T)12	12	11	22	--
c52978.graph_c0	1	p1	(T)10	10	206	215	GCAGCCTTCTTCTTCTCCCT	60.096	20	TCAAGCTGCAGAGATTCCAA	59.673	20	127	165	291	AGCAGCCTTCTTCTTCTCCC	60.096	20	TCAAGCTGCAGAGATTCCAA	59.673	20	128	164	291	ATGAAAACTTGTTGCGAGGG	60.11	20	TCAAGCTGCAGAGATTCCAA	59.673	20	171	121	291
c53001.graph_c0	1	p1	(A)10	10	4121	4130	GTCAATCCCGACAACATTCC	60.181	20	GCTTTATCAGAGGGAGCTTTCA	59.987	22	279	3878	4156	GTCAATCCCGACAACATTCC	60.181	20	TGCTTTATCAGAGGGAGCTTTC	59.987	22	280	3878	4157	TCCCGACAACATTCCACTTT	60.353	20	GCTTTATCAGAGGGAGCTTTCA	59.987	22	274	3883	4156
c53003.graph_c0	1	p1	(T)10	10	315	324	AAAAGTGAATCCGTTGCCTG	60.11	20	CGTTTTCCCCTAACCACAAA	59.833	20	232	120	351	AGTGAATCCGTTGCCTGAAG	60.255	20	CGTTTTCCCCTAACCACAAA	59.833	20	229	123	351	TCAAAACAATTCGAGCATGG	59.664	20	CGTTTTCCCCTAACCACAAA	59.833	20	174	178	351
c53032.graph_c0	1	p1	(T)11	11	639	649	GCACTTTGCAGCTGGTATGA	60.019	20	TCTTTTGCCAAGCAATTGAA	59.42	20	261	475	735	GCACTTTGCAGCTGGTATGA	60.019	20	GCCAAGCAATTGAACCCATA	60.837	20	255	475	729	GGTCAGGAGATTTTTGTCGC	59.676	20	TCTTTTGCCAAGCAATTGAA	59.42	20	279	457	735
c53032.graph_c0	2	p1	(T)11	11	1048	1058	--
c53035.graph_c0	1	p1	(T)10	10	1657	1666	CTGGCGTTGTTTTTAACCGT	60.032	20	TCACGACATAGTGAAGTTCTTGC	59.438	23	186	1520	1705	CTGGCGTTGTTTTTAACCGT	60.032	20	TGCATTCTAGCAAAATGTGAA	57.066	21	253	1520	1772	CTGGCGTTGTTTTTAACCGT	60.032	20	TTGCATTCTAGCAAAATGTGAAT	58.821	23	254	1520	1773
c53073.graph_c1	1	p1	(T)11	11	113	123	TCTTCCCGCTCTCTGATCTC	59.636	20	ACATCAACTCCACCAGAGGC	60.12	20	223	0	222	CGCTCTCTGATCTCCAAGGT	59.555	20	ACATCAACTCCACCAGAGGC	60.12	20	217	6	222	CGCTCTCTGATCTCCAAGGT	59.555	20	TCACCCCCAAAAGGTAATGA	60.162	20	276	6	281
c53073.graph_c1	2	p1	(T)11	11	313	323	GCCTCTGGTGGAGTTGATGT	60.12	20	CCCAAAAGGCAATGAAAAGA	60.046	20	261	203	463	TTTTGGGGGTGAAATCCTCT	60.663	20	CCCAAAAGGCAATGAAAAGA	60.046	20	194	270	463	CTTTTGGGGGTGAAATCCTC	60.663	20	CCCAAAAGGCAATGAAAAGA	60.046	20	195	269	463
c53090.graph_c2	1	p1	(A)10	10	651	660	CCACTGCCATTTCCTTTGTT	59.971	20	GAGGAGAATGTGAAGCTGGC	59.957	20	168	610	777	CCACTGCCATTTCCTTTGTT	59.971	20	AATCACGGGAGGAGAATGTG	59.927	20	176	610	785	CCATTTCCTTTGTTGCGATT	59.938	20	GAGGAGAATGTGAAGCTGGC	59.957	20	162	616	777
c53104.graph_c0	1	p1	(T)11	11	1281	1291	CAGTCGCGAGTGTTCTTCAA	60.175	20	TTGGCCTTTAAAGTAAATGTATCTC	57.268	25	166	1203	1368	TATGCAGTCGCGAGTGTTCT	59.621	20	TTGGCCTTTAAAGTAAATGTATCTC	57.268	25	170	1199	1368	CTATGCAGTCGCGAGTGTTC	59.621	20	TTGGCCTTTAAAGTAAATGTATCTC	57.268	25	171	1198	1368
c53109.graph_c1	1	p1	(T)11	11	1643	1653	GGAGAACCAAAGTGGGATCA	59.903	20	AACTGGGCCAATAGGCTTCT	60.096	20	276	1552	1827	CTCCTCTCCGGAGTTCACTG	59.978	20	GGAGACCAGTGAGGTAACGC	59.727	20	273	1429	1701	GGAGAACCAAAGTGGGATCA	59.903	20	GGAGACCAGTGAGGTAACGC	59.727	20	150	1552	1701
c53127.graph_c0	1	p1	(A)10	10	264	273	GCACAGGCTCACAACTGAAA	60.032	20	TGTTGAATTGGTCGTGGAAA	59.941	20	157	238	394	TACCGGGAAGTTCAGGTCAC	59.966	20	TGTTGAATTGGTCGTGGAAA	59.941	20	251	144	394	GTACCGGGAAGTTCAGGTCA	59.966	20	TGTTGAATTGGTCGTGGAAA	59.941	20	252	143	394
c53133.graph_c0	1	p1	(A)10	10	2067	2076	TGCGTTCAGTTCAGATCCAG	59.984	20	TCGACGCATTATGGATTTTG	59.52	20	214	1911	2124	GCTCGCAGTCTTCAGAGCTT	60.043	20	TCGACGCATTATGGATTTTG	59.52	20	249	1876	2124	TCTTCAGAGCTTCGGCAAAT	60.096	20	TCGACGCATTATGGATTTTG	59.52	20	241	1884	2124
c53133.graph_c1	1	p1	(A)10	10	301	310	GCAAAGCAAGAAAAGGCAAC	60.003	20	AATGAAAATGTTTGCTCTTTGG	58.299	22	229	272	500	AAGCAAGAAAAGGCAACAGC	59.637	20	TGAAAATGTTTGCTCTTTGGT	57.411	21	224	275	498	AGACGCAAAGCAAGAAAAGG	59.632	20	TGAAAATGTTTGCTCTTTGGT	57.411	21	231	268	498
c53141.graph_c0	1	p1	(T)10	10	885	894	TCATTTTATTGGGTGGGGAA	59.988	20	ATGAAATCGCTAACCCCGAT	60.662	20	180	844	1023	TCATTTTATTGGGTGGGGAA	59.988	20	ACGAATGAAATCGCTAACCC	59.046	20	184	844	1027	TCATTTTATTGGGTGGGGAA	59.988	20	TTGCTTCACCTGTAAGGCTGT	59.928	21	206	844	1049
c53171.graph_c1	1	p1	(T)10	10	1212	1221	TGGTTCTCAGATGGGCCTTA	60.594	20	TTACCCGGAAAGATCACGAG	60.066	20	172	1153	1324	TGGTTCTCAGATGGGCCTTA	60.594	20	GTTACCCGGAAAGATCACGA	59.933	20	173	1153	1325	TGGTTCTCAGATGGGCCTTA	60.594	20	CTGCCTCCTAACACGTCCAT	60.134	20	221	1153	1373
c53171.graph_c1	2	p1	(T)11	11	1769	1779	CAAGGTGCCTCTGACTGTGA	60.022	20	CTGCAAGCCCACAAGAAAAT	60.249	20	228	1714	1941	CAAGGTGCCTCTGACTGTGA	60.022	20	ACCGCCAACACCCAGTAATA	60.249	20	175	1714	1888	CAAGGTGCCTCTGACTGTGA	60.022	20	TGTTATCTGCAAGCCCACAA	60.257	20	234	1714	1947
c53181.graph_c1	1	p1	(A)12	12	431	442	CCCAGAAAGGCAGAAATTGA	60.184	20	ATGAAGAGGGGGAGAAGGAA	60.008	20	280	363	642	CCCAGAAAGGCAGAAATTGA	60.184	20	GCGTCTTTGAAGAGCCACTC	60.142	20	244	363	606	CCCAGAAAGGCAGAAATTGA	60.184	20	CAATGTTGTTGGCGTCTTTG	60.149	20	255	363	617
c53203.graph_c0	1	p1	(A)10	10	611	620	CAGGCAACTCTCGACCATTT	60.255	20	ACAAGCTTGATTCAAAGCGG	60.386	20	276	572	847	TTGGATTTATGGCATCAGCA	60.035	20	CTTCAAACTTGGATCGCTGG	60.766	20	236	452	687	TGGATTTATGGCATCAGCAA	60.035	20	CTTCAAACTTGGATCGCTGG	60.766	20	235	453	687
c53215.graph_c0	1	p1	(A)10	10	2064	2073	CCCACAATAATCTGCCAAAA	58.48	20	CCCAAAAGGGTGTCATGATT	59.647	20	230	1893	2122	CCACAATAATCTGCCAAAACC	59.329	21	CCCAAAAGGGTGTCATGATT	59.647	20	229	1894	2122	CCCACAATAATCTGCCAAAAC	59.329	21	CCCAAAAGGGTGTCATGATT	59.647	20	230	1893	2122
c53226.graph_c0	1	p1	(A)10	10	1988	1997	--
c53244.graph_c2	1	p1	(T)10	10	1260	1269	TCAAGTCGAAAAAGCCAGGT	59.853	20	CAAGAAAACCCACAAATCGAA	59.961	21	257	1185	1441	ATCAAGTCGAAAAAGCCAGG	59.312	20	CAAGAAAACCCACAAATCGAA	59.961	21	258	1184	1441	ATCAAGTCGAAAAAGCCAGGT	60.123	21	CAAGAAAACCCACAAATCGAA	59.961	21	258	1184	1441
c53250.graph_c0	1	p1	(T)10	10	3894	3903	TAGAGAGGCTCTACTCGCGG	59.875	20	GGAAGTGAACGAAGGGGTTT	60.34	20	201	3760	3960	CAGCCAGGTTGAAGATGTGA	59.831	20	GGAAGTGAACGAAGGGGTTT	60.34	20	266	3695	3960	AGAAGGGAAAGAACATCGCA	59.813	20	GGAAGTGAACGAAGGGGTTT	60.34	20	158	3803	3960
c53252.graph_c0	1	p1	(T)10	10	3058	3067	GGTGGAGAAAAAGGAGGGAA	60.414	20	ATTGTTTTTGCAGTCGCTGA	59.469	20	145	2951	3095	GCTTCTCCATTCCTCTCTCG	59.116	20	ATTGTTTTTGCAGTCGCTGA	59.469	20	242	2854	3095	TGTTATCCTTCTTGGTGCCG	61.021	20	ATTGTTTTTGCAGTCGCTGA	59.469	20	206	2890	3095
c53260.graph_c0	1	p1	(T)10	10	974	983	CTGGCTGGCTTAGTGAGGTC	60.012	20	CAAATGCAATGTTTGATGCC	59.937	20	114	934	1047	CTGGCTGGCTTAGTGAGGTC	60.012	20	AATGCAATGTTTGATGCCAA	59.937	20	112	934	1045	CTGGCTGGCTTAGTGAGGTC	60.012	20	AAATGCAATGTTTGATGCCA	59.937	20	113	934	1046
c53272.graph_c0	1	p1	(T)10	10	1309	1318	GGCGGAGAATTGAAAGTGAA	60.192	20	TCACAAAATTGCCGATGAAA	60.051	20	243	1136	1378	TCGGGTAAAGAGGGAGAACC	60.434	20	GTAGCACCTGTACCCGGAAA	59.993	20	207	1229	1435	GAGGGAGAACCGTGAAATTG	59.526	20	GTAGCACCTGTACCCGGAAA	59.993	20	198	1238	1435
c53284.graph_c0	1	p1	(T)10	10	1246	1255	AGTGGGTTCCTGAAAGCTGA	59.844	20	CCCAACAATATATGATAGGCACA	58.775	23	159	1138	1296	CTGCGAGGGATTTATCCTGA	60.17	20	CCCAACAATATATGATAGGCACA	58.775	23	129	1168	1296	TCTGCGAGGGATTTATCCTG	60.17	20	CCCAACAATATATGATAGGCACA	58.775	23	130	1167	1296
c53289.graph_c0	1	p1	(A)10	10	60	69	--
c53289.graph_c0	2	p1	(T)10	10	714	723	GCCGTTCTACTGTGAGGCAT	60.285	20	TCTCCGGCCATTACTTCATC	60.036	20	222	691	912	CGACAACGAGTTTTCCAACA	59.734	20	TTTCGTCAGCTTGAAGGGTT	59.853	20	226	557	782	CGACAACGAGTTTTCCAACA	59.734	20	TTGTTCAATACGCTCACGGA	60.257	20	258	557	814
c53289.graph_c0	3	p1	(A)11	11	2812	2822	TTTCATCCGGCTCCTTTATG	60.031	20	TCCTCCAGATTCTTGCGAGT	59.95	20	217	2751	2967	TCCCAGGTCTAAGGCGTAAA	59.702	20	TCCTCCAGATTCTTGCGAGT	59.95	20	183	2785	2967	TTCCCAGGTCTAAGGCGTAA	59.702	20	TCCTCCAGATTCTTGCGAGT	59.95	20	184	2784	2967
c53289.graph_c0	4	p1	(A)15	15	3073	3087	ACTCGCAAGAATCTGGAGGA	59.95	20	ATGGAATCGCGAAGCATAAT	59.534	20	272	2948	3219	AAGAATTTGCTTTCCACCGA	59.685	20	ATGGAATCGCGAAGCATAAT	59.534	20	251	2969	3219	CGCAAGAATCTGGAGGAAAA	60.323	20	ATGGAATCGCGAAGCATAAT	59.534	20	269	2951	3219
c53289.graph_c0	5	p1	(A)12	12	3190	3201	ACTCGCAAGAATCTGGAGGA	59.95	20	ATGGAATCGCGAAGCATAAT	59.534	20	272	2948	3219	AAGAATTTGCTTTCCACCGA	59.685	20	ATGGAATCGCGAAGCATAAT	59.534	20	251	2969	3219	CGCAAGAATCTGGAGGAAAA	60.323	20	ATGGAATCGCGAAGCATAAT	59.534	20	269	2951	3219
c53306.graph_c0	2	p1	(T)12	12	398	409	TTTCGTCACAGATGAGCGTC	59.992	20	GAAAGATCAACCCTCCCTCC	59.874	20	145	290	434	TTTCGTCACAGATGAGCGTC	59.992	20	TGCCTCGAGATCAAGCTTCT	60.24	20	226	290	515	TTTCGTCACAGATGAGCGTC	59.992	20	GCCTCGAGATCAAGCTTCTG	60.24	20	225	290	514
c53312.graph_c0	1	p1	(A)11	11	1676	1686	CAAATGATTCGAAACCCTCAA	59.924	21	AAATGGCCAGCTTACGACAT	59.597	20	172	1652	1823	CAAATGATTCGAAACCCTCAA	59.924	21	AATGGCCAGCTTACGACATT	59.597	20	171	1652	1822	CAAATGATTCGAAACCCTCAA	59.924	21	GAAATCACTTCCCAAATGGC	59.368	20	185	1652	1836
c53317.graph_c0	1	p1	(A)10	10	1764	1773	--
c53341.graph_c2	1	p1	(T)11	11	865	875	TAACCAGGCTGAGTTGGTCC	60.111	20	AAGCAAGATGCAACCCAAAG	60.249	20	186	803	988	CCTTAACCAGGCTGAGTTGG	59.728	20	AAGCAAGATGCAACCCAAAG	60.249	20	189	800	988	TAACCAGGCTGAGTTGGTCC	60.111	20	AAAGCAAGATGCAACCCAAA	60.617	20	187	803	989
c53341.graph_c3	1	p1	(T)10	10	86	95	CTGGGTTTCTGAGAAGCTGG	59.982	20	AATACCCACCAAACAACCGA	60.088	20	104	54	157	CTGGGTTTCTGAGAAGCTGG	59.982	20	AAATACCCACCAAACAACCG	59.587	20	105	54	158	TTCGGATTTTGGGTCTTGAG	60.044	20	AAATACCCACCAAACAACCG	59.587	20	146	13	158
c53357.graph_c0	1	p1	(T)12	12	1592	1603	TAAAGTCCCTGAATGCCCAC	59.933	20	TGGCTCTCATATACAACCTTGAG	58.415	23	274	1363	1636	TAAAGTCCCTGAATGCCCAC	59.933	20	TGGCTCTCATATACAACCTTGA	57.395	22	274	1363	1636	TAAAGTCCCTGAATGCCCAC	59.933	20	TGGCTCTCATATACAACCTTGAGT	59.222	24	274	1363	1636
c53369.graph_c0	1	p1	(T)10	10	3097	3106	CAAATATGTCCCAAATCCCG	60.009	20	GGGTTAGAATTTCTCGCGCT	60.711	20	277	2924	3200	TCTGGAAGAAGCCTCCTGAC	59.53	20	GGGTTAGAATTTCTCGCGCT	60.711	20	136	3065	3200	TGCCTGGATCTTCTTCAAGC	60.483	20	GGGTTAGAATTTCTCGCGCT	60.711	20	188	3013	3200
c53375.graph_c0	1	p1	(A)11	11	60	70	CGTTTCAAACCCTAATTCGC	59.586	20	AGCAATAGCACCCACCAAAC	60	20	217	34	250	CGTTTCAAACCCTAATTCGC	59.586	20	GCAATAGCACCCACCAAACT	60	20	216	34	249	TCCTTTCTCACTCTCGGTCG	60.523	20	AGCAATAGCACCCACCAAAC	60	20	247	4	250
c53378.graph_c0	1	p1	(C)14	14	2508	2521	GCAACCCATTTGTTTGCTTT	59.982	20	TTTAAAGAGAGCGAACCCGA	59.953	20	208	2397	2604	GCAACCCATTTGTTTGCTTT	59.982	20	AAGAGAGCGAACCCGATTTT	60.208	20	204	2397	2600	GCAACCCATTTGTTTGCTTT	59.982	20	AGAGAGCGAACCCGATTTTT	60.208	20	203	2397	2599
c53395.graph_c0	1	p1	(A)12	12	1722	1733	--
c53425.graph_c0	1	p1	(A)10	10	8	17	--
c53439.graph_c0	1	p1	(T)17	17	335	351	AACTAGCTGCACAAATGGGG	60.132	20	TCTTGGCTTTTGTCTAGCCC	59.452	20	257	134	390	GCGTGTCGCACCATTACTAC	59.228	20	CGCTCGATTCCACTGCTAAT	60.374	20	275	153	427	GCGTGTCGCACCATTACTAC	59.228	20	TCTTGGCTTTTGTCTAGCCC	59.452	20	238	153	390
c53447.graph_c0	1	p1	(A)14	14	2740	2753	GAACAGTTGGTGGGCACTTT	60.012	20	AAACTCGTTCCTATTACTCTCTACCTC	58.252	27	275	2509	2783	GAACAGTTGGTGGGCACTTT	60.012	20	AAAAACTCGTTCCTATTACTCTCTACC	58.189	27	277	2509	2785	AAAAGAAACCCTGGACGCTT	60.11	20	AAACTCGTTCCTATTACTCTCTACCTC	58.252	27	242	2542	2783
c53449.graph_c0	2	p1	(A)10	10	1929	1938	--
c53453.graph_c0	1	p1	(A)12	12	1	12	--
c53455.graph_c0	1	p1	(A)10	10	905	914	CAGCTGTGGTTCGGGTTTTA	61.049	20	CCAACTAAAAACACACTCGCTG	59.844	22	232	736	967	ATGATTTCAGCTGTGGTTCG	58.724	20	CCAACTAAAAACACACTCGCTG	59.844	22	239	729	967	TGATGGATTTGATAAGGGGTG	59.631	21	CCAACTAAAAACACACTCGCTG	59.844	22	140	828	967
c53467.graph_c0	1	p1	(A)10	10	1086	1095	AGGTGGGTCGGTTTCTTCTT	59.972	20	GGGAGAATCTTCCAGAAGGG	60.008	20	111	1012	1122	CGATTCTGCTGCCTTTCTTC	60.096	20	GGGAGAATCTTCCAGAAGGG	60.008	20	255	868	1122	ACGACAGAGGTACCCACCAC	59.883	20	GGGAGAATCTTCCAGAAGGG	60.008	20	135	988	1122
c53506.graph_c0	1	p1	(T)11	11	535	545	TTGATCTGATCGAAGGAGGG	60.15	20	AGAACTGCTAGAGGTGGGCA	60.012	20	242	468	709	TTGATCTGATCGAAGGAGGG	60.15	20	GAAGCAAAGCCCAGATGAAG	59.955	20	273	468	740	TTGATCTGATCGAAGGAGGG	60.15	20	ATCTTGAAGCAAAGCCCAGA	59.955	20	278	468	745
c53508.graph_c0	1	p1	(T)11	11	2156	2166	ACGACATATAGGGTGGCGTC	59.843	20	CTGCACATTCCAACCAACAG	60.152	20	177	2045	2221	CAAGAACTCATCCAGGGAGC	59.803	20	CTGCACATTCCAACCAACAG	60.152	20	116	2106	2221	CTGCCCCCTAAAATCTCTCC	60.032	20	CATTCCAACCAACAGCAAAA	59.561	20	280	1937	2216
c53516.graph_c0	1	p1	(A)11	11	69	79	TCAATGGATCAATCACCCCT	60.135	20	GGATGAATTGCTGGCGTTAT	59.929	20	204	32	235	TCAATGGATCAATCACCCCT	60.135	20	GGGATATCACTGGTTGGGAG	59.213	20	241	32	272	TCAATGGATCAATCACCCCT	60.135	20	AGGGATATCACTGGTTGGGA	59.213	20	242	32	273
c53523.graph_c0	1	p1	(T)11	11	65	75	CGCATCCTCCGTCATACAAT	60.884	20	CCGTAACCTGGAAATTGGTG	60.22	20	252	37	288	CGCATCCTCCGTCATACAAT	60.884	20	CGGAACCAGATACGGCTCTA	60.227	20	209	37	245	CGCATCCTCCGTCATACAAT	60.884	20	CGGCAGCAGAAACCTTACAT	60.27	20	116	37	152
c53531.graph_c0	1	p1	(A)15	15	2440	2454	TGCTCCATGATTCCATTCAA	60.009	20	CAACAGTCTCCATTTGCTGC	59.445	20	116	2396	2511	TGCTCCATGATTCCATTCAA	60.009	20	TGGTTTGGTTCCAAGTCGAG	61.064	20	236	2396	2631	CTGTGAAGTGGCCTCTTGTG	59.461	20	CAACAGTCTCCATTTGCTGC	59.445	20	208	2304	2511
c53554.graph_c1	1	p1	(T)10	10	533	542	TTTGATAGCAGTCGCAGGAA	59.566	20	TTGCAACCCGACCTATCTTT	59.569	20	199	422	620	TTTTGATAGCAGTCGCAGGA	59.566	20	TTGCAACCCGACCTATCTTT	59.569	20	200	421	620	TTTGATAGCAGTCGCAGGAA	59.566	20	CAGGTTGGTGATGCCTGTTA	59.566	20	171	422	592
c53561.graph_c0	1	p1	(T)10	10	332	341	CTCTGGAAATTTGGGGGTTT	60.159	20	GCGAGCGAGCTTAAGAGAAA	60.003	20	242	306	547	CTGGAAATTTGGGGGTTTCT	60.159	20	CATGGACACCATGACCAGAG	59.954	20	105	308	412	CTCTGGAAATTTGGGGGTTT	60.159	20	CATGGACACCATGACCAGAG	59.954	20	107	306	412
c53584.graph_c0	1	p1	(A)13	13	15	27	--
c53591.graph_c0	1	p1	(A)10	10	1468	1477	CGAGGGTTTCAACCAAAGAA	60.081	20	TGTTCTTCAGCCGTGATCTG	59.984	20	254	1250	1503	AAAACGAACAGTTGGGATGG	59.83	20	TGTTCTTCAGCCGTGATCTG	59.984	20	118	1386	1503	TGCAAAGCTCTTCAAAACGA	59.729	20	TGTTCTTCAGCCGTGATCTG	59.984	20	131	1373	1503
c53592.graph_c2	1	p1	(A)10	10	1148	1157	--
c53600.graph_c0	1	p1	(T)12	12	113	124	GGGTGAGGTGGTCTGACACT	60.006	20	TCATCGACGAAATACGCAAA	60.215	20	175	9	183	GGGTGAGGTGGTCTGACACT	60.006	20	CATCGACGAAATACGCAAAA	59.702	20	174	9	182	GGGTGAGGTGGTCTGACACT	60.006	20	CGACGAAATACGCAAAAACC	60.488	20	171	9	179
c53600.graph_c0	2	p1	(T)14	14	492	505	TCTACCGGGAGGTCAGTGAG	60.252	20	TCCAGATCCACATGAAACCA	59.893	20	195	392	586	TCTACCGGGAGGTCAGTGAG	60.252	20	GTGACCGACCGTAACCAAGT	59.891	20	233	392	624	GGGTTCTTCCGGATCATCTT	60.272	20	TCCAGATCCACATGAAACCA	59.893	20	156	431	586
c53600.graph_c0	3	p1	(T)10	10	765	774	CAAGATTCGGTGCCCTAAAA	60.067	20	ATCCTCAATCCGGAAACCTT	59.766	20	108	732	839	CAAGATTCGGTGCCCTAAAA	60.067	20	GATCCTCAATCCGGAAACCT	60.272	20	109	732	840	TGGTTTCATGTGGATCTGGA	59.893	20	ATCCTCAATCCGGAAACCTT	59.766	20	273	567	839
c53612.graph_c0	1	p1	(A)10	10	363	372	TCCTCCTTGCTAGCGTTGTT	60.015	20	GATGTTGGTACTCCGAGGGA	59.927	20	220	219	438	TCCTCCTTGCTAGCGTTGTT	60.015	20	AACACGCAGTTGTGGATTGA	60.16	20	191	219	409	TCCTCCTTGCTAGCGTTGTT	60.015	20	TCAAACACGCAGTTGTGGAT	60.16	20	194	219	412
c53625.graph_c0	1	p1	(T)10	10	1336	1345	TTTAATAAAGCCCAGCCCCT	59.93	20	GAATTCTTGTGCCTCGGAAA	60.192	20	275	1207	1481	GGAAATGGCAAGTTAGGGCT	60.451	20	GAATTCTTGTGCCTCGGAAA	60.192	20	244	1238	1481	GTGCTATGGGAAATGGCAAG	60.469	20	GAATTCTTGTGCCTCGGAAA	60.192	20	252	1230	1481
c53634.graph_c0	1	p1	(A)10	10	143	152	TCCCTTTTATCCCACTCGCT	60.949	20	CCTTGTTAAACCACGGATCG	60.357	20	280	55	334	CCCTTTTATCCCACTCGCTC	60.949	20	CCTTGTTAAACCACGGATCG	60.357	20	279	56	334	TCCCTTTTATCCCACTCGC	60.021	19	CCTTGTTAAACCACGGATCG	60.357	20	280	55	334
c53636.graph_c0	1	p1	(A)10	10	1011	1020	TGTACCAATCCACCCTCTTTG	59.838	21	ATTGAGGCACTGTGTTGCAG	59.905	20	244	839	1082	TGTACCAATCCACCCTCTTTG	59.838	21	GAGACCGAGATGGCAAGGTA	60.218	20	271	839	1109	TGTACCAATCCACCCTCTTTG	59.838	21	TAGAGACCGAGATGGCAAGG	60.353	20	273	839	1111
c53668.graph_c0	1	p1	(T)15	15	1278	1292	AGGTTTGCAACAGTTTTCGG	60.147	20	GGGTGGGACAGCAGCTAATA	60.096	20	276	1241	1516	TGCAACAGTTTTCGGAATTG	59.706	20	GGGTGGGACAGCAGCTAATA	60.096	20	271	1246	1516	CAGGTTTGCAACAGTTTTCG	59.362	20	GGGTGGGACAGCAGCTAATA	60.096	20	277	1240	1516
c53688.graph_c0	1	p1	(T)10	10	4153	4162	TCTGCAGCCATGATGATTTT	59.23	20	CCTTTTTCATGTGCAGGGAT	59.933	20	279	3989	4267	TTCTGCAGCCATGATGATTT	59.23	20	CCTTTTTCATGTGCAGGGAT	59.933	20	280	3988	4267	TCTGCAGCCATGATGATTTT	59.23	20	ACCTTTTTCATGTGCAGGGA	60.495	20	280	3989	4268
c53694.graph_c0	1	p1	(A)10	10	756	765	TCTTCCAATTTCCTCAACGC	60.192	20	CCCTCCCTTTTGAAGAATCC	59.875	20	134	723	856	TCTTCCAATTTCCTCAACGC	60.192	20	AGCTTCCCTCCCTTTTGAAG	59.821	20	139	723	861	CCCCCACAAAAACCTACAAA	59.696	20	CCCTCCCTTTTGAAGAATCC	59.875	20	279	578	856
c53694.graph_c0	2	p1	(A)10	10	912	921	GGATTCTTCAAAAGGGAGGG	59.875	20	AAATTTTGGGGGAGGAGATG	60.124	20	179	837	1015	GGATTCTTCAAAAGGGAGGG	59.875	20	GTCTTTTCTTCCTCGGCCTT	59.827	20	270	837	1106	GGATTCTTCAAAAGGGAGGG	59.875	20	ATTTTGGGGGAGGAGATGAG	60.264	20	177	837	1013
c53700.graph_c0	1	p1	(T)12	12	2948	2959	CTGCTGCAGAAAATTGACCA	59.988	20	GCTCCATACTTTTTGCTCCATAA	59.657	23	222	2839	3060	CTGCTGCAGAAAATTGACCA	59.988	20	CATGCTCCATACTTTTTGCTC	57.528	21	225	2839	3063	CTGCTGCAGAAAATTGACCA	59.988	20	GCTCCATACTTTTTGCTCCATA	58.41	22	222	2839	3060
c53710.graph_c0	1	p1	(T)12	12	573	584	ATGAGGCCACTAAGCTCTGG	59.454	20	AATTTCCAGCACCACTTTCG	60.11	20	276	498	773	GGGTTCAAATGAGGCCACTA	59.933	20	CAGCACCACTTTCGAGAGAA	59.161	20	278	490	767	TGAGGCCACTAAGCTCTGGA	61.075	20	AATTTCCAGCACCACTTTCG	60.11	20	275	499	773
c53725.graph_c2	3	p1	(T)11	11	2578	2588	ATATCAATGGAATTTGGGCG	59.621	20	CTGTCTCGTGGAAGCACTGA	60.178	20	270	2390	2659	ATATCAATGGAATTTGGGCG	59.621	20	TCTGTCTCGTGGAAGCACTG	60.178	20	271	2390	2660	TTAAGGAACGCTTCTCAGCC	59.592	20	CTGTCTCGTGGAAGCACTGA	60.178	20	134	2526	2659
c53779.graph_c0	1	p1	(T)16	16	1	16	--
c53791.graph_c1	1	p1	(T)15	15	3377	3391	ATACGACGACGGCTAACCTG	60.154	20	GGGGTGCATGTGTGTGATAA	60.249	20	197	3222	3418	ACTTTGATACGACGACGGCT	59.763	20	GGGGTGCATGTGTGTGATAA	60.249	20	203	3216	3418	GCATGAAGCTGCCTGCTAAT	60.52	20	GGGGTGCATGTGTGTGATAA	60.249	20	267	3152	3418
c53801.graph_c0	1	p1	(T)10	10	2034	2043	AATGGGTGTGTGAGGGAAAG	59.82	20	GTTGAGAAGGAGCGTTCCAG	59.989	20	217	1946	2162	TGAGGGAAAGGATTTGAACG	60.044	20	GAAAGCTTGGGAAAGAAGGG	60.18	20	149	1956	2104	TGAGGGAAAGGATTTGAACG	60.044	20	GGAAAGAAGGGGCTGAGTCT	59.817	20	140	1956	2095
c53804.graph_c0	1	p1	(T)10	10	291	300	CCCTTTCAATCCAATTCCAA	59.733	20	CAGCCGCTCTAAAAGTCCAC	60.015	20	201	228	428	TTTTTCCCCTTTCAATCCAA	59.36	20	CAGCCGCTCTAAAAGTCCAC	60.015	20	207	222	428	CCCTTTCAATCCAATTCCAA	59.733	20	TTGGAGGAATCCCCCTAAAT	59.6	20	149	228	376
c53808.graph_c1	1	p1	(T)17	17	1	17	--
c53822.graph_c0	1	p1	(A)11	11	87	97	CATTCGACATGGTGGTTGAC	59.812	20	AGATCTGAAGGGTTTTGGCA	59.67	20	158	2	159	GACATGGTGGTTGACCTGAA	59.367	20	AGATCTGAAGGGTTTTGGCA	59.67	20	153	7	159	GGTGGTTGACCTGAAACCAA	60.791	20	AGATCTGAAGGGTTTTGGCA	59.67	20	148	12	159
c53831.graph_c0	1	p1	(A)10	10	2279	2288	GCGTCGGTTATCGTGCTATT	60.124	20	TCGCATATCCATATCCAATCA	58.806	21	280	2160	2439	GCGTCGGTTATCGTGCTATT	60.124	20	CGCATATCCATATCCAATCATC	59.131	22	279	2160	2438	GCGTCGGTTATCGTGCTATT	60.124	20	TCGCATATCCATATCCAATCAT	59.131	22	280	2160	2439
c53833.graph_c0	1	p1	(T)12	12	591	602	AGCAAGAAAAAGAGCGTTGG	59.632	20	CGCATCCGAAATCTCTAAGC	59.945	20	271	409	679	AGCAAGAAAAAGAGCGTTGG	59.632	20	GCAGAAGCTCAAACAGGAGG	60.134	20	246	409	654	AGCAAGAAAAAGAGCGTTGG	59.632	20	GGCAGAAGCTCAAACAGGAG	60.134	20	247	409	655
c53833.graph_c1	2	p1	(A)10	10	1667	1676	AACAAGGGATCAGAGCCAGA	59.803	20	CAGTACTGCTCCCACACCCT	60.174	20	240	1468	1707	CAAGGGATCAGAGCCAGAGA	60.488	20	CAGTACTGCTCCCACACCCT	60.174	20	238	1470	1707	ACAAGGGATCAGAGCCAGAG	59.405	20	CAGTACTGCTCCCACACCCT	60.174	20	239	1469	1707
c53833.graph_c1	3	p1	(A)10	10	1982	1991	ATTACCTGTGGCCATTGAGC	59.962	20	GGCATGCCCATGAAATTAAA	60.65	20	163	1877	2039	GGCCATTGAGCAGTATCCAT	59.923	20	GGCATGCCCATGAAATTAAA	60.65	20	154	1886	2039	GCTGCAACAAAATGACCAGA	59.847	20	GGCATGCCCATGAAATTAAA	60.65	20	117	1923	2039
c53842.graph_c0	1	p1	(A)13	13	1357	1369	--
c53859.graph_c0	1	p1	(T)10	10	350	359	GAGGTAGAAATCACCGGCAA	60.074	20	GGCAGCTTGATGTGAAGACA	59.992	20	212	188	399	GAGGTAGAAATCACCGGCAA	60.074	20	TGGCAGCTTGATGTGAAGAC	59.992	20	213	188	400	TCACCGGCAATGATGTATGT	59.805	20	TGGCAGCTTGATGTGAAGAC	59.992	20	203	198	400
c53885.graph_c0	1	p1	(A)10	10	2170	2179	TCCTACACATGCATTTCCCA	59.924	20	AGACTTGGGCTCTCTCTCCC	59.952	20	201	2073	2273	TCCTACACATGCATTTCCCA	59.924	20	ATTTTGCGTCGGCATTATTC	59.935	20	132	2073	2204	CCATCGGATAACCCTCTCAA	59.887	20	AGACTTGGGCTCTCTCTCCC	59.952	20	184	2090	2273
c53892.graph_c0	1	p1	(T)10	10	160	169	CAGAGGGTGGAAATGGCTTA	60.066	20	CTGTTCCATTCCTGCAGTTG	59.288	20	181	57	237	CAGAGGGTGGAAATGGCTTA	60.066	20	TTCCATTCCTGCAGTTGTGT	59.139	20	178	57	234	CAGAGGGTGGAAATGGCTTA	60.066	20	TGTTCCATTCCTGCAGTTGT	59.139	20	180	57	236
c53908.graph_c0	1	p1	(T)11	11	1149	1159	CCTTGTTGTTCACGAAGGGT	60.005	20	CCTGCTCAGAAATGCAGGTT	60.397	20	200	1092	1291	CCTTGTTGTTCACGAAGGGT	60.005	20	AACCTGCTCAGAAATGCAGG	60.397	20	202	1092	1293	GCGCCTCACTCAAGGATAAG	59.978	20	CCTGCTCAGAAATGCAGGTT	60.397	20	222	1070	1291
c53944.graph_c0	1	p1	(T)10	10	1419	1428	TGGGATTTACGAGGTTCAGC	60.074	20	AGCCTATCTGTGTGCGTGTG	59.929	20	265	1329	1593	TGGGAGGATTTCCCATGTAA	60.126	20	AGCCTATCTGTGTGCGTGTG	59.929	20	200	1394	1593	TGGGATTTACGAGGTTCAGC	60.074	20	TCTCAGGCTTGCAGCATAAA	59.712	20	124	1329	1452
c53945.graph_c0	1	p1	(A)10	10	159	168	CCCCATCACATTAAATTCGG	60.009	20	TGAATGGATCGCTACTCGTCT	59.851	21	190	75	264	CCCCCATCACATTAAATTCG	60.009	20	TGAATGGATCGCTACTCGTCT	59.851	21	191	74	264	CCCCATCACATTAAATTCGG	60.009	20	TGAATGGATCGCTACTCGTC	58.826	20	190	75	264
c53963.graph_c0	1	p1	(T)10	10	179	188	GAAGGGCAAATTCCGTACAA	59.938	20	GCCCCCTTTGAAGTTTTCTT	59.571	20	174	120	293	GAAGGGCAAATTCCGTACAA	59.938	20	AGGGCTTACGTTACAACCCA	59.494	20	203	120	322	AGGGCAAATTCCGTACAATG	59.823	20	GCCCCCTTTGAAGTTTTCTT	59.571	20	172	122	293
c53971.graph_c0	1	p1	(T)10	10	214	223	TACGATTATCCTCCCGCATC	59.885	20	AGAACGAGATCCCCCAAACT	59.935	20	241	113	353	TACGATTATCCTCCCGCATC	59.885	20	CCTTAACCTTTGCGAGAACG	59.876	20	255	113	367	GAATTCCGTCTCTGATTCGC	59.78	20	AGAACGAGATCCCCCAAACT	59.935	20	187	167	353
c53974.graph_c0	1	p1	(A)11	11	2702	2712	TGTGGGATTTTCCTCTGCTC	60.195	20	TTTCTCCCCACCACTTTGAC	59.943	20	176	2572	2747	TCAGAGCTGTGGGATTTTCC	60.195	20	TTTCTCCCCACCACTTTGAC	59.943	20	183	2565	2747	TGTGGGATTTTCCTCTGCTC	60.195	20	TCCCCACTCTATTTCTCCCC	60.264	20	187	2572	2758
c53977.graph_c0	2	p1	(T)10	10	213	222	GTTGTCGTTAGCCGACCAAT	60	20	GAACCCGAAGATCGAAACAA	60.051	20	192	86	277	GTTGTCGTTAGCCGACCAAT	60	20	CCGATTACAGAGAACCCGAA	60.066	20	203	86	288	GTTGTCGTTAGCCGACCAAT	60	20	GGATACCTTCCGTCGAACAA	59.933	20	243	86	328
c53977.graph_c0	3	p1	(A)11	11	4058	4068	GGAAGATGGCGATTTTTGAA	60.016	20	ACCTAGGCTCAATTCCAGCA	59.836	20	272	3955	4226	AGGTCTGAGTTGATGGTGGG	59.962	20	ACCTAGGCTCAATTCCAGCA	59.836	20	239	3988	4226	GGAAGATGGCGATTTTTGAA	60.016	20	CTAAAACCCAGCGACAGACC	59.734	20	225	3955	4179
c53985.graph_c0	1	p1	(T)11	11	2451	2461	TTGGTCCAGCTGCTTTATCC	60.214	20	CTTTGGCAACGAGAGGCTAT	59.476	20	142	2372	2513	ATCATGCTGGGATTTTGGTC	59.756	20	CTTTGGCAACGAGAGGCTAT	59.476	20	156	2358	2513	GATTTTGGTCCAGCTGCTTT	59.316	20	CTTTGGCAACGAGAGGCTAT	59.476	20	146	2368	2513
c54002.graph_c1	1	p1	(A)10	10	1338	1347	GTGCGAAGAAACAAACAGCA	60.035	20	TGGTCATTGCCAGAGTTTGA	60.24	20	163	1225	1387	GTGCGAAGAAACAAACAGCA	60.035	20	TTTTGTGGCTTGTCTGGTCA	60.278	20	177	1225	1401	CAAAACAAGCAGAGTGCGAA	60.172	20	TGGTCATTGCCAGAGTTTGA	60.24	20	176	1212	1387
c54007.graph_c0	1	p1	(T)15	15	1037	1051	--
c54018.graph_c0	1	p1	(A)16	16	1162	1177	--
c54031.graph_c0	1	p1	(A)12	12	1909	1920	--
c54059.graph_c0	1	p1	(A)12	12	147	158	CTCCAGGTTTGTCTCCCAAA	60.081	20	AAGCCATAAGCGACTCGAAA	59.982	20	196	17	212	CTCCAGGTTTGTCTCCCAAA	60.081	20	AAAGCCATAAGCGACTCGAA	59.982	20	197	17	213	GGTTTGTCTCCCAAACCCTT	60.204	20	AAGCCATAAGCGACTCGAAA	59.982	20	191	22	212
c54075.graph_c0	1	p1	(T)10	10	1685	1694	TGCTCATAACAAACGGCTCA	60.401	20	CAACGAGCGTTGAAGATTGA	59.988	20	254	1566	1819	CTTCGTGACTCGGCTAGGAC	60.012	20	CACTACGATCTGTTGCGTCG	60.472	20	273	1520	1792	TGCTCATAACAAACGGCTCA	60.401	20	GCGTTGAAGATTGAGGGAGA	60.34	20	248	1566	1813
c54075.graph_c0	2	p1	(T)11	11	1949	1959	TCTCCCTCAATCTTCAACGC	60.34	20	CAGAGGGTGAAGTTCTGGTTT	58.295	21	196	1794	1989	TCTCCCTCAATCTTCAACGC	60.34	20	ACAGAGGGTGAAGTTCTGGTTT	59.158	22	197	1794	1990	TCAAGCGACTACCAAGCTCC	60.538	20	CAGAGGGTGAAGTTCTGGTTT	58.295	21	127	1863	1989
c54077.graph_c0	1	p1	(T)10	10	2773	2782	CTAGTTGGCGACCAAAGGAA	60.241	20	GTAACAGGTCGCCCAAAAAG	59.609	20	247	2564	2810	CTAGTTGGCGACCAAAGGAA	60.241	20	TAACAGGTCGCCCAAAAAGT	59.609	20	246	2564	2809	ACTAGTTGGCGACCAAAGGA	59.734	20	GTAACAGGTCGCCCAAAAAG	59.609	20	248	2563	2810
c54077.graph_c0	2	p1	(T)10	10	3089	3098	GACAAACCGCTGATGACTGA	59.837	20	GGGGAAAGGACTCTTCTGCT	59.817	20	222	2928	3149	GACAAACCGCTGATGACTGA	59.837	20	AGTTGCGATTTAAACAGCCG	60.264	20	270	2928	3197	GTTTCCAGCAGAACAGCCAT	60.263	20	AGTTGCGATTTAAACAGCCG	60.264	20	139	3059	3197
c54079.graph_c1	1	p1	(A)11	11	730	740	GCACATGCTGATATGGCGTA	60.664	20	TAACACAAGAGGGGCAGACC	60.111	20	171	676	846	GCACATGCTGATATGGCGTA	60.664	20	GATGCATGCACAGGCTAATG	60.251	20	114	676	789	GCACATGCTGATATGGCGTA	60.664	20	TGATGCATGCACAGGCTAAT	60.251	20	115	676	790
c54080.graph_c0	1	p1	(T)15	15	4237	4251	TGCTGAGTGCATAGATTGGC	59.979	20	CCAGGACAGCAGTTACCACA	59.745	20	180	4151	4330	CTGTCTCCTCCCTGTTCGAG	59.978	20	CCAGGACAGCAGTTACCACA	59.745	20	246	4085	4330	CAGTTCGTTTGCCCGATTAT	59.96	20	CCAGGACAGCAGTTACCACA	59.745	20	155	4176	4330
c54098.graph_c0	1	p1	(A)11	11	473	483	AGGACAAATTTGATCGTGGG	59.79	20	TGGCATCTATCCTTCCCATT	59.344	20	219	321	539	ACTTGCCATTTTGGAGCACT	59.74	20	TGGCATCTATCCTTCCCATT	59.344	20	151	389	539	GACAAATTTGATCGTGGGGT	59.653	20	TGGCATCTATCCTTCCCATT	59.344	20	217	323	539
c54098.graph_c0	2	p1	(A)10	10	660	669	AATGGGAAGGATAGATGCCA	59.344	20	CGGACATTGCAAAGATGAAG	59.272	20	233	520	752	GGAAGGATAGATGCCATGTGA	59.909	21	CGGACATTGCAAAGATGAAG	59.272	20	229	524	752	AATGGGAAGGATAGATGCCA	59.344	20	AGCGGACATTGCAAAGATG	59.814	19	235	520	754
c54105.graph_c0	1	p1	(T)10	10	891	900	GGCCCATGTGCATCTCTAAT	59.923	20	TAACCAAAACCCCCATAGCA	60.181	20	177	831	1007	GGCCCATGTGCATCTCTAAT	59.923	20	AAGCTAACCAAAACCCCCAT	59.704	20	181	831	1011	GAGCAAGGTCAAACCAAGGA	60.232	20	TAACCAAAACCCCCATAGCA	60.181	20	274	734	1007
c54105.graph_c0	2	p1	(A)12	12	1182	1193	AATTCGAGCATTGCTATGGG	60.06	20	CCGTAACTCCATTCCCTTCA	59.926	20	247	977	1223	AATTCGAGCATTGCTATGGG	60.06	20	ACTTGCAACCGCTATTTGCT	59.911	20	274	977	1250	TGCTATGGGGGTTTTGGTTA	60.181	20	AACCATTAACTTGCAACCGC	60.003	20	271	988	1258
c54111.graph_c0	1	p1	(A)13	13	6	18	--
c54115.graph_c0	1	p1	(A)13	13	92	104	GTCTCCACCGCTCATTTTTC	59.676	20	TGAGTCGCTGAGTTTTCACG	60.175	20	267	9	275	GTCTCCACCGCTCATTTTTC	59.676	20	CCATTGCTCTCCACCTTCTC	59.803	20	135	9	143	GTCTCCACCGCTCATTTTTC	59.676	20	TCCATTGCTCTCCACCTTCT	59.803	20	136	9	144
c54123.graph_c0	1	p1	(A)15	15	171	185	TCCAGATGACACCAGACCAC	59.502	20	TGTGCTTTTGCAGTGTTGCT	60.64	20	180	76	255	TCCAGATGACACCAGACCAC	59.502	20	CTGTGCTTTTGCAGTGTTGC	60.64	20	181	76	256	TCCAGATGACACCAGACCAC	59.502	20	ATGCAGTTTGGACACGAAGA	59.293	20	238	76	313
c54130.graph_c0	1	p1	(T)10	10	1312	1321	AATGGACCAAAAGGGGAATC	59.996	20	TCAAGATAATCCACTGGGGG	59.744	20	158	1261	1418	AATGGACCAAAAGGGGAATC	59.996	20	GATAATCCACTGGGGGAACA	59.605	20	154	1261	1414	AATGGACCAAAAGGGGAATC	59.996	20	GTGAATCCATGGAGGGTCAT	59.593	20	240	1261	1500
c54130.graph_c0	2	p1	(A)13	13	1445	1457	TCCCCCAGTGGATTATCTTG	59.744	20	CCTGTCATGCTCCTTGGATT	60.073	20	179	1398	1576	CCCCCAGTGGATTATCTTGA	59.744	20	CCTGTCATGCTCCTTGGATT	60.073	20	178	1399	1576	AATGGACCAAAAGGGGAATC	59.996	20	GTGAATCCATGGAGGGTCAT	59.593	20	240	1261	1500
c54148.graph_c1	2	p1	(T)11	11	2313	2323	--
c54148.graph_c2	1	p1	(A)11	11	59	69	TTTTCGCACGAAGACCTCTC	60.517	20	CGTGGACGAACAGAGACAGA	60.022	20	226	25	250	TTTTCGCACGAAGACCTCTC	60.517	20	ATCCGTGGACGAACAGAGAC	60.12	20	229	25	253	CAATTTTTCGCACGAAGACC	60.617	20	CGTGGACGAACAGAGACAGA	60.022	20	230	21	250
c54156.graph_c0	2	p1	(A)10	10	207	216	GTCTATGGGCCGCTTGAGTA	60.235	20	CATTTGCCCCTCAAACTTGT	59.971	20	220	66	285	GTCTATGGGCCGCTTGAGTA	60.235	20	CCCCTCAAACTTGTCCAAAA	59.942	20	214	66	279	CTATGGGCCGCTTGAGTATC	59.691	20	CATTTGCCCCTCAAACTTGT	59.971	20	218	68	285
c54178.graph_c0	1	p1	(A)10	10	73	82	AGTACTCCCAGGGCATACGA	59.574	20	GGAGGAGATGTGGCAATGTT	59.934	20	230	43	272	AGTACTCCCAGGGCATACGA	59.574	20	TAGGGTTTCTGGAGGGAGGT	59.928	20	202	43	244	AGTACTCCCAGGGCATACGA	59.574	20	AAGGAGGAGATGTGGCAATG	60.073	20	232	43	274
c54181.graph_c0	1	p1	(A)14	14	2253	2266	--
c54208.graph_c0	1	p1	(A)10	10	33	42	CCGTCTGTGGGAATCGAA	60.618	18	GGATTCCAAAATGACGAGGA	59.871	20	238	11	248	CCGTCTGTGGGAATCGAA	60.618	18	CGCTCTTGTAGCAGTTGTGC	59.812	20	190	11	200	CCGTCTGTGGGAATCGAA	60.618	18	GCTCTTGTAGCAGTTGTGCG	59.812	20	189	11	199
c54239.graph_c0	2	p1	(A)10	10	149	158	TAGCTCAGACCCACCAAACC	60.111	20	TTTTGGTCAGTGGTGCTGTC	59.726	20	166	44	209	TAGCTCAGACCCACCAAACC	60.111	20	CTTGCCAAAATGTTTCCCAC	60.344	20	255	44	298	TGGTGCTTCTCTCCTTCCAT	59.803	20	TTTTGGTCAGTGGTGCTGTC	59.726	20	134	76	209
c54272.graph_c0	1	p1	(A)10	10	705	714	TGATATGGAACAATGGAAACCA	60.053	22	TTGGGTCTGAATGACATGGA	59.893	20	200	574	773	TCTCGAAACATGAAACGTCTG	58.912	21	ATGATGCAATGGCAAACTCA	60.08	20	212	669	880	TCTCGAAACATGAAACGTCTG	58.912	21	TGATGCAATGGCAAACTCAT	60.08	20	211	669	879
c54280.graph_c0	1	p1	(C)11	11	681	691	AAGGAGAGATGGGGAAGAGG	59.63	20	TAATATCGGCAAGGGTCGAG	60.053	20	176	560	735	AAGGAGAGATGGGGAAGAGG	59.63	20	TCAGCTAATATCGGCAAGGG	60.188	20	181	560	740	GGAGGAGAACAACGAGCTGA	60.533	20	TAATATCGGCAAGGGTCGAG	60.053	20	156	580	735
c54295.graph_c0	1	p1	(T)10	10	1388	1397	GAAAAGAACGCAGAAATGGC	59.829	20	CAGCTTTCTGCGATGAGTGA	60.287	20	208	1220	1427	GAAAAGAACGCAGAAATGGC	59.829	20	TCAGCTTTCTGCGATGAGTG	60.287	20	209	1220	1428	ACGGTTGGTAACTGAGTCGC	60.179	20	ACAATGTTCACTCCGGTGGT	60.284	20	271	1244	1514
c54298.graph_c3	1	p1	(T)14	14	3423	3436	GGGTTTTTCCGCTGTAGTCA	60.11	20	GAAATCCGGTTGGACTCCTC	60.832	20	206	3268	3473	GGGTTTTTCCGCTGTAGTCA	60.11	20	CGGTTGGACTCCTCACTCTG	60.85	20	200	3268	3467	GAGAAATGCGGCAAAAAGAC	59.829	20	GAAATCCGGTTGGACTCCTC	60.832	20	113	3361	3473
c54300.graph_c0	1	p1	(T)10	10	762	771	TGGCACTCACCCTGATTACA	60.112	20	GGTACAATGCTTTGGTTCCG	60.365	20	247	595	841	TGGCACTCACCCTGATTACA	60.112	20	ATGCTTTGGTTCCGAGTGTT	59.598	20	241	595	835	TGGCACTCACCCTGATTACA	60.112	20	ACAATGCTTTGGTTCCGAGT	59.598	20	244	595	838
c54313.graph_c0	1	p1	(A)10	10	1705	1714	AAATCGAAGTCCGCATCAAC	60.081	20	TCCAGGTATTTCTTTTCTTTCAGG	60.001	24	277	1562	1838	AAATCGAAGTCCGCATCAAC	60.081	20	CCTCCAGGTATTTCTTTTCTTTCA	60.001	24	279	1562	1840	AAATCGAAGTCCGCATCAAC	60.081	20	TTTCTTGGATTTAGATCGGTTTTT	59.443	24	205	1562	1766
c54392.graph_c0	1	p1	(T)17	17	5153	5169	AGGCTGCAGTGGCACTATCT	60.043	20	GGCCAAAGGGTTTTTACCAG	60.693	20	146	5069	5214	GGGGGATTTCATTTTGAGGT	59.996	20	CTCGGCCAAAGGGTTTTTAC	60.821	20	102	5116	5217	CGAGGACTCAGAGAGCCAAC	60.135	20	GGCCAAAGGGTTTTTACCAG	60.693	20	190	5025	5214
c54395.graph_c0	1	p1	(T)12	12	827	838	GCATTGGCTTCACATCCTTT	60.081	20	TGCAGAAATCACAAATACCCA	59.027	21	279	594	872	AGCATTGGCTTCACATCCTT	59.7	20	TGCAGAAATCACAAATACCCA	59.027	21	280	593	872	GCATTGGCTTCACATCCTTT	60.081	20	TGCAGAAATCACAAATACCCAA	60.356	22	279	594	872
c54414.graph_c0	1	p1	(T)10	10	156	165	CCCGAAGGTAAGGAACCTCT	59.571	20	CTGCTGGTTCCATCAGATCA	59.787	20	226	82	307	CCCGAAGGTAAGGAACCTCT	59.571	20	GACACCGGAGGAAAACTGAG	59.697	20	180	82	261	ACCCGAAGGTAAGGAACCTC	59.438	20	CTGCTGGTTCCATCAGATCA	59.787	20	227	81	307
c54414.graph_c0	2	p1	(C)11	11	6018	6028	AAGGTGGGACTGATGACTGG	59.962	20	AGACGGATTCCATGAAGCAT	59.513	20	221	5933	6153	AAGGTGGGACTGATGACTGG	59.962	20	ATTCATGTGCCTCATTGCCT	60.492	20	125	5933	6057	GGCTGCTCTTTGCACTCTCT	59.898	20	AGACGGATTCCATGAAGCAT	59.513	20	203	5951	6153
c54428.graph_c0	1	p1	(T)11	11	3078	3088	ATTTTTCATGCGAGTTTGCC	60.081	20	ACATCTCCCATTGAAGCGAT	59.513	20	234	2935	3168	TTTCATGCGAGTTTGCCATA	60.215	20	ACATCTCCCATTGAAGCGAT	59.513	20	231	2938	3168	ATTTTTCATGCGAGTTTGCC	60.081	20	TACATCTCCCATTGAAGCGA	59.226	20	235	2935	3169
c54434.graph_c0	1	p1	(T)10	10	1	10	--
c54443.graph_c1	1	p1	(T)10	10	278	287	ATCCCTTTTGGCTTCACCTT	59.94	20	GGAAACAAACCCACATCAGAA	59.822	21	200	179	378	ATCCCTTTTGGCTTCACCTT	59.94	20	GGAGAAAAGGAAACAAACCCA	60.318	21	208	179	386	ATCCCTTTTGGCTTCACCTT	59.94	20	AGGAAACAAACCCACATCAGA	59.439	21	201	179	379
c54452.graph_c0	1	p1	(A)10	10	1587	1596	TTGGACTGACCCAAGGTAGG	59.959	20	CAGCCAGATGAGACAAAGCA	60.136	20	170	1498	1667	CAGCTTGAGATCAACTCGCA	60.287	20	GAGTCGAGCTTGCATAAGCC	60.125	20	241	1548	1788	CAGCTTGAGATCAACTCGCA	60.287	20	CAGCCAGATGAGACAAAGCA	60.136	20	120	1548	1667
c54456.graph_c0	1	p1	(T)10	10	601	610	CATCCTCATTGCTGGAAACA	59.648	20	TCACGAAGGTAAAGCAATCTCA	59.883	22	110	544	653	CATCCTCATTGCTGGAAACAT	59.947	21	TCACGAAGGTAAAGCAATCTCA	59.883	22	110	544	653	CATCCTCATTGCTGGAAACA	59.648	20	CGAAGGTAAAGCAATCTCACTG	59.041	22	107	544	650
c54456.graph_c0	2	p1	(T)10	10	1066	1075	CCTTGATTGGTTGGAAACAGA	59.956	21	AACAAAAGATTGATTGCGGC	60.081	20	250	975	1224	TCCTTGATTGGTTGGAAACAG	59.956	21	AACAAAAGATTGATTGCGGC	60.081	20	251	974	1224	TTCATTTCCTTGATTGGTTGG	59.787	21	AACAAAAGATTGATTGCGGC	60.081	20	257	968	1224
c54460.graph_c0	1	p1	(A)10	10	196	205	CCAGGCACTGTTCAAACCTT	60.149	20	ATTTTGGGGATCTTTCCTGC	60.265	20	191	41	231	CCAGGCACTGTTCAAACCTT	60.149	20	TGCAGGAAGAAACAAGACGA	59.566	20	269	41	309	CCAGGCACTGTTCAAACCTT	60.149	20	TCGAGTGCAGGAAGAAACAA	59.566	20	274	41	314
c54460.graph_c0	3	p1	(T)10	10	2658	2667	CACAGCATGCTACCTCTCCA	60.008	20	GAAAGGGTGGGAATAGGAGC	59.903	20	167	2560	2726	CAGGAAGAGAATTCCCCACA	60.042	20	GAAAGGGTGGGAATAGGAGC	59.903	20	183	2544	2726	CACAGCATGCTACCTCTCCA	60.008	20	TTCACCACCAGAAGAAGCCT	59.844	20	258	2560	2817
c54465.graph_c0	2	p1	(T)15	15	179	193	TTTCAGGTTGTTGGCCTTTC	60.088	20	GTGGAAGGATTGAGCAAGGA	60.195	20	274	54	327	TTTCAGGTTGTTGGCCTTTC	60.088	20	ATGGAAGCAGAAGAGGTGGA	59.803	20	226	54	279	TCGATGCCTTGGGAAAATAC	59.901	20	GTGGAAGGATTGAGCAAGGA	60.195	20	189	139	327
c54465.graph_c0	3	p1	(T)12	12	1447	1458	TTGCAATCTGCACTAGCACC	60.019	20	TGGTGCCTCATGTACCAAAA	59.964	20	195	1313	1507	CACTAGCACCCACTGCTTCA	60.049	20	TGCTTTTGTGGAGCTTGTTG	60.027	20	273	1323	1595	CTAGCACCCACTGCTTCACA	60.049	20	TGGTGCCTCATGTACCAAAA	59.964	20	183	1325	1507
c54465.graph_c0	4	p1	(A)11	11	1802	1812	GCATGCCTCGCAAAATAAAT	60.068	20	GATCAGACTGGCTTTTTGGC	59.82	20	163	1742	1904	GCATGCCTCGCAAAATAAAT	60.068	20	GGATCAGACTGGCTTTTTGG	59.67	20	164	1742	1905	ACTTGAAACCACGGCATCTT	59.598	20	GATCAGACTGGCTTTTTGGC	59.82	20	273	1632	1904
c54468.graph_c0	1	p1	(A)11	11	992	1002	CCCCACATACCTTCTGCTGT	59.989	20	ACTTCTCCCCTTGTGGGTTC	60.349	20	265	954	1218	CCCCACATACCTTCTGCTGT	59.989	20	GACTTCTCCCCTTGTGGGTT	60.349	20	266	954	1219	CCCCACATACCTTCTGCTGT	59.989	20	TTCTCCCCTTGTGGGTTCTA	59.521	20	263	954	1216
c54473.graph_c0	1	p1	(C)10	10	1309	1318	AAAAGAGGATGGGGTGATCC	60.133	20	TGTGATCCCGTCACTCAAAA	60.088	20	265	1175	1439	AAAAGAGGATGGGGTGATCC	60.133	20	TTGTGATCCCGTCACTCAAA	60.088	20	266	1175	1440	CTTTGCATTCCCAAAAGAGG	59.679	20	TGTGATCCCGTCACTCAAAA	60.088	20	277	1163	1439
c54480.graph_c0	1	p1	(T)13	13	229	241	TAGATGTGTTCATGGGCGAG	59.673	20	TAAAATCAGCTTTGGCAGCA	59.585	20	196	110	305	CTAGATGTGTTCATGGGCGA	59.673	20	TAAAATCAGCTTTGGCAGCA	59.585	20	197	109	305	TCTAGATGTGTTCATGGGCG	59.673	20	TAAAATCAGCTTTGGCAGCA	59.585	20	198	108	305
c54510.graph_c2	1	p1	(A)10	10	1323	1332	AAGTTTCCATCTTCAGCCCA	59.67	20	CAATTGGAAGAAAGGGACGA	60.044	20	180	1229	1408	CAAGTTTCCATCTTCAGCCC	59.67	20	CAATTGGAAGAAAGGGACGA	60.044	20	181	1228	1408	CCAAGTTTCCATCTTCAGCC	59.67	20	CAATTGGAAGAAAGGGACGA	60.044	20	182	1227	1408
c54510.graph_c2	2	p1	(T)10	10	1949	1958	CATGAGCCACGAGTCCATTA	59.673	20	GCAAACGGGATAATCCTGAA	59.901	20	255	1840	2094	CATGAGCCACGAGTCCATTA	59.673	20	GAACTACTTCGCAAACGGGA	60.249	20	265	1840	2104	CATGAGCCACGAGTCCATTA	59.673	20	AGGCTTTTGGCATGGAACTA	59.708	20	279	1840	2118
c54517.graph_c0	1	p1	(T)10	10	492	501	GGCAAAATACCCCTACGACA	59.823	20	CATGCAGAGTCGCAGACAAT	60.016	20	147	409	555	GGCAAAATACCCCTACGACA	59.823	20	GGTACATGCAGAGTCGCAGA	60.016	20	151	409	559	CAAGGCAAAATACCCCTACG	59.469	20	CATGCAGAGTCGCAGACAAT	60.016	20	150	406	555
c54517.graph_c0	2	p1	(A)11	11	1278	1288	TTATGTTCCTTGTGGGAACG	58.475	20	TGGGATGATTGAAGAAAGGG	59.864	20	241	1073	1313	TGTTCCTTGTGGGAACGTATT	59.345	21	TGGGATGATTGAAGAAAGGG	59.864	20	238	1076	1313	GTTATGTTCCTTGTGGGAACG	59.345	21	TGGGATGATTGAAGAAAGGG	59.864	20	242	1072	1313
c54553.graph_c0	1	p1	(T)14	14	1202	1215	GCTGCATAGCCCAAATTTCT	59.324	20	TCCATGTGTAGTGAGTGCCC	59.551	20	254	1025	1278	TCAAAAGTTACCGGCTGTGA	59.317	20	TCCATGTGTAGTGAGTGCCC	59.551	20	178	1101	1278	AAAGTTACCGGCTGTGAAGG	59.238	20	TCCATGTGTAGTGAGTGCCC	59.551	20	175	1104	1278
c54554.graph_c0	1	p1	(T)10	10	2060	2069	GGGTTGTTTTGGTGGAGAGA	59.943	20	TTCAGAGAGATGAGAGGGCA	58.615	20	118	1988	2105	TCGATTTGCTTCCTGAGCTT	60.096	20	TTCAGAGAGATGAGAGGGCA	58.615	20	250	1856	2105	GGGTTGTTTTGGTGGAGAGA	59.943	20	TTCAGAGAGATGAGAGGGCAC	59.545	21	118	1988	2105
c54565.graph_c0	1	p1	(A)10	10	107	116	AAAGAGACGGGAGGAGATGA	58.816	20	AAGAGCTAGGTTGTCCGCAA	60.015	20	244	84	327	AAAGAGACGGGAGGAGATGA	58.816	20	CGATTGACATTTATGCACCG	59.953	20	214	84	297	AAAGAGACGGGAGGAGATGA	58.816	20	TGCACCGAACTTGATGAAAG	59.84	20	201	84	284
c54575.graph_c1	2	p1	(T)17	17	2118	2134	TCTGCTACGCGGAACTCTTT	60.154	20	CAAATCGGATCCTTTTTCCA	59.872	20	279	1945	2223	TCTGCTACGCGGAACTCTTT	60.154	20	TAAGGAGAAGGGACACGCAC	60.255	20	243	1945	2187	TCTGCTACGCGGAACTCTTT	60.154	20	ATAAGGAGAAGGGACACGCA	59.694	20	244	1945	2188
c54582.graph_c0	1	p1	(A)10	10	620	629	TCTGGCCTGGATCACTTTCT	59.803	20	AGCCGCACATTCATGTGTTA	60.142	20	223	535	757	TAGGTCTGGCCTGGATCACT	59.679	20	AGCCGCACATTCATGTGTTA	60.142	20	227	531	757	CTAGGTCTGGCCTGGATCAC	59.679	20	AGCCGCACATTCATGTGTTA	60.142	20	228	530	757
c54600.graph_c0	1	p1	(T)10	10	1238	1247	CTGCAGCAGCATATTTCAGC	59.741	20	TTAGCAGCAGAACCCAGCTT	60.154	20	201	1123	1323	CCTGCAGCAGCATATTTCAG	59.59	20	TTAGCAGCAGAACCCAGCTT	60.154	20	202	1122	1323	CTGCAGCAGCATATTTCAGC	59.741	20	TTAGGATTGTTGCATGGCAG	59.688	20	257	1123	1379
c54615.graph_c0	1	p1	(A)12	12	1346	1357	ATCGGGGAGGTAAGGATACG	60.166	20	GTCGTGATTCGACCACCTTT	59.973	20	276	1110	1385	ATCGGGGAGGTAAGGATACG	60.166	20	CGTGATTCGACCACCTTTTT	59.971	20	274	1110	1383	CATACTACCCGATGGGCAAC	60.214	20	CCAACGCAAAAGGAGAGAAG	59.986	20	206	1267	1472
c54616.graph_c0	1	p1	(T)10	10	1579	1588	--
c54617.graph_c0	2	p1	(A)12	12	1049	1060	TATCAGCCACCTATCGAGGG	60.051	20	CAATTTCGGCTTAGCTCCAG	59.975	20	173	983	1155	TATCAGCCACCTATCGAGGG	60.051	20	TTTCAGCTCGGCTTCAATTT	59.96	20	187	983	1169	TATCAGCCACCTATCGAGGG	60.051	20	TGGGAGTGTATTGGCTCCTC	60.073	20	246	983	1228
c54617.graph_c0	3	p1	(A)16	16	1289	1304	CTGGAGCTAAGCCGAAATTG	59.975	20	TAGGAAGTCCAGCAGTGGCT	60.012	20	234	1136	1369	GAGGAGCCAATACACTCCCA	60.073	20	TAGGAAGTCCAGCAGTGGCT	60.012	20	161	1209	1369	AGCTGAAACTCAAGCCGAAA	60.132	20	TAGGAAGTCCAGCAGTGGCT	60.012	20	208	1162	1369
c54617.graph_c0	4	p1	(A)11	11	1644	1654	TCCCTTCTACCATCCACCTG	59.92	20	GTGGTCGTAGGCGAAAATGT	60	20	156	1567	1722	TCTGCCTTCTGCTCAAGGAT	60.096	20	GTGGTCGTAGGCGAAAATGT	60	20	280	1443	1722	TCCCTTCTACCATCCACCTG	59.92	20	ATGGAGCTTTGTTCGTGGTC	60.119	20	170	1567	1736
c54643.graph_c0	1	p1	(A)10	10	862	871	AACACCATCCAGATTGCCTC	59.934	20	ATCTCTCACGTGGAAGGTGG	60.112	20	250	695	944	AAAACACCATCCAGATTGCC	59.797	20	ATCTCTCACGTGGAAGGTGG	60.112	20	252	693	944	AACACCATCCAGATTGCCTC	59.934	20	TACGGTTGGCTCTCTGAAGG	60.388	20	276	695	970
c54644.graph_c0	1	p1	(A)12	12	72	83	GCTTTTTATGAAAAACAGGGGA	59.499	22	TTCACCTTCGTCGGCTTACT	59.875	20	259	37	295	GCTTTTTATGAAAAACAGGGGA	59.499	22	TTCGTCGGCTTACTGGAGTT	59.875	20	253	37	289	GCTTTTTATGAAAAACAGGGGA	59.499	22	CTTCACCTTCGTCGGCTTAC	59.875	20	260	37	296
c54654.graph_c2	2	p1	(A)13	13	1726	1738	GCGATTCTCGTCCTTTTCTG	59.955	20	GCGGCTCTGGTATTTTCGTA	60.23	20	255	1530	1784	ATAAGCTCCGCCTGTCAAAA	59.845	20	GCGGCTCTGGTATTTTCGTA	60.23	20	194	1591	1784	CGATTCTCGTCCTTTTCTGG	59.807	20	GCGGCTCTGGTATTTTCGTA	60.23	20	254	1531	1784
c54654.graph_c2	3	p1	(A)10	10	3620	3629	TTTCTCTTAGGACAGCCGTGA	60.001	21	TGACTGAAAATGGTAAAATGACAAA	59.809	25	252	3442	3693	TTTCTCTTAGGACAGCCGTGA	60.001	21	TTGACTGAAAATGGTAAAATGACAA	59.809	25	253	3442	3694	TTTCTCTTAGGACAGCCGTGA	60.001	21	TCATTGACTGAAAATGGTAAAATGA	59.775	25	256	3442	3697
c54671.graph_c0	1	p1	(A)10	10	15	24	--
c54671.graph_c0	2	p1	(T)16	16	847	862	CCCTCATACTTCGTGCCATT	59.955	20	GGAACTCGCTCAGTACAGCC	60.02	20	248	702	949	CCCTCATACTTCGTGCCATT	59.955	20	CTCAGTACAGCCGACGCATA	60.035	20	240	702	941	CCCTCATACTTCGTGCCATT	59.955	20	ACCTGTGGAACTCGCTCAGT	59.907	20	254	702	955
c54681.graph_c0	1	p1	(T)10	10	2058	2067	CCTAGCAGGAAGCGAAAATG	59.975	20	TATGGAAATGGCCCTCTTTG	59.894	20	275	1975	2249	CCTAGCAGGAAGCGAAAATG	59.975	20	CATATGCGCAACAAAGCAAC	60.281	20	252	1975	2226	CCTAGCAGGAAGCGAAAATG	59.975	20	GCGCAACAAAGCAACTGTAG	59.679	20	247	1975	2221
c54698.graph_c0	1	p1	(A)16	16	1905	1920	CTGGGATTCCGCTAATTCAA	60.031	20	CCCTAATCGATACCCACCCT	60.032	20	263	1850	2112	CTGGGATTCCGCTAATTCAA	60.031	20	TCGGAACTGTTTGCGTGTAG	59.904	20	218	1850	2067	CTGGGATTCCGCTAATTCAA	60.031	20	CTCGGAACTGTTTGCGTGTA	59.904	20	219	1850	2068
c54704.graph_c0	1	p1	(A)10	10	804	813	AAGATTTCCAGGACAGTGCC	59.141	20	AAGTGACGTGCAAAGTGTCG	59.946	20	129	776	904	AAGATTTCCAGGACAGTGCC	59.141	20	AACCCTACTCCGCTGCTACA	59.898	20	225	776	1000	AAGATTTCCAGGACAGTGCC	59.141	20	TGATTTGGGGTTTGGACAGT	60.21	20	102	776	877
c54724.graph_c2	1	p1	(T)10	10	3029	3038	GCAATGATTCAAAAGGCACA	59.67	20	GGTCTACCGTTACGAGGTGC	59.621	20	213	2882	3094	GCAATGATTCAAAAGGCACA	59.67	20	AATCTTGGAAAGCGATTTGG	59.158	20	182	2882	3063	GAGCAATGATTCAAAAGGCA	58.846	20	GGTCTACCGTTACGAGGTGC	59.621	20	215	2880	3094
c54726.graph_c0	1	p1	(T)10	10	212	221	TTCCAGCACCAGTTCTTTCC	60.232	20	GCACAGCCAAAGAGGAGAAC	59.997	20	191	152	342	CTGGTCTTCCAGCACCAGTT	60.298	20	GCACAGCCAAAGAGGAGAAC	59.997	20	197	146	342	TCCAGCACCAGTTCTTTCCT	59.844	20	GTCTAAAAGTGGGGCACAGC	59.74	20	203	153	355
c54728.graph_c0	1	p1	(A)10	10	15	24	--
c54731.graph_c0	2	p1	(T)10	10	1332	1341	--
c54733.graph_c0	1	p1	(T)14	14	834	847	GACAGAAGAGGAGGTGGTGG	59.682	20	CGGGACAAACGGTTCTTTTA	59.968	20	201	769	969	CGGAAGAGGAGAGGTGATGA	60.34	20	CGGGACAAACGGTTCTTTTA	59.968	20	250	720	969	TCCATCACGGAAGAGGAGAG	60.34	20	CGGGACAAACGGTTCTTTTA	59.968	20	257	713	969
c54734.graph_c1	1	p1	(A)10	10	2202	2211	ACCACACAAAACACGAGCAC	59.648	20	GCTTGGTTTGGTCCTTTTGA	60.088	20	255	1982	2236	CACACAAAACACGAGCACAA	59.346	20	CAATTGCTTGGTTTGGTCCT	59.971	20	258	1984	2241	CACACAAAACACGAGCACAA	59.346	20	GCTTGGTTTGGTCCTTTTGA	60.088	20	253	1984	2236
c54734.graph_c1	2	p1	(T)22	22	2447	2468	--
c54736.graph_c0	1	p1	(T)10	10	687	696	CACATGCTCGGTCATGAATAA	59.557	21	TTTTTCCACGTTCATTTGGT	57.972	20	280	460	739	GCTCGGTCATGAATAAGCAG	58.477	20	AGTTTTTCCACGTTCATTTGG	58.983	21	277	465	741	GCTCGGTCATGAATAAGCAG	58.477	20	TTTTTCCACGTTCATTTGGT	57.972	20	275	465	739
c54740.graph_c2	1	p1	(G)11	11	1	11	--
c54745.graph_c1	1	p1	(A)10	10	1137	1146	CGAGATGTAGGAAGGAAACCA	59.181	21	ATGATTTTGGGTTGGGGATT	60.245	20	172	1095	1266	CGAGATGTAGGAAGGAAACCA	59.181	21	GGGGATTGACTGGATTTCAA	59.727	20	159	1095	1253	GAACATATGCACTCCATGCAA	59.563	21	GCAACGAGTCATGGTCTCAC	59.266	20	261	961	1221
c54745.graph_c1	2	p1	(A)10	10	1302	1311	TTGAAATCCAGTCAATCCCC	59.727	20	CCCTGTGTTTTGTTGAGGGT	59.861	20	188	1234	1421	GAAATCCAGTCAATCCCCAA	59.727	20	AGGAGGGTTTTGGAAGTGGT	59.834	20	149	1236	1384	TTGAAATCCAGTCAATCCCC	59.727	20	AGGAGGGTTTTGGAAGTGGT	59.834	20	151	1234	1384
c54746.graph_c0	1	p1	(A)10	10	176	185	TGATTTCCTCCCCTTCTCCT	60.008	20	TCGCCTTCACCAGAGAAGAT	59.95	20	217	49	265	TTCCCATTTCCTCCACTACG	59.926	20	TCGCCTTCACCAGAGAAGAT	59.95	20	165	101	265	TGATTTCCTCCCCTTCTCCT	60.008	20	GACGGAAGGAACTGAAGCAC	59.851	20	242	49	290
c54765.graph_c0	1	p1	(T)10	10	765	774	TGGTGAAAGAGAGCAGCAGA	59.855	20	CGACTTTTCGTGAGGGTAGC	59.875	20	253	570	822	AGCAGCAGAGGTTGGGATAA	59.836	20	CGACTTTTCGTGAGGGTAGC	59.875	20	242	581	822	TCCCATAGGCATAGCAGAGG	60.192	20	CGACTTTTCGTGAGGGTAGC	59.875	20	203	620	822
c54765.graph_c0	3	p1	(T)10	10	2504	2513	TAGTGTGGGGAGAGTCCCTG	60.104	20	CCGGTTCAGTCTTGAGCTTC	59.989	20	272	2397	2668	GCAGTGTGTCCTGAATGTGC	60.328	20	CCGGTTCAGTCTTGAGCTTC	59.989	20	194	2475	2668	GCAGTGTGTCCTGAATGTGC	60.328	20	CTTGTAATCCATATGGGGCG	60.167	20	275	2475	2749
c54792.graph_c0	2	p1	(G)10	10	1072	1081	CCTCCTCCCAACCTCTTCTC	60.186	20	CTAGGATGGGTGCCAAGTTC	59.55	20	273	910	1182	TCCTCCTCCCAACCTCTTCT	60.186	20	CTAGGATGGGTGCCAAGTTC	59.55	20	274	909	1182	CTCCTCCTCCCAACCTCTTC	60.186	20	CTAGGATGGGTGCCAAGTTC	59.55	20	275	908	1182
c54792.graph_c0	3	p1	(T)14	14	1745	1758	GGCTCCATTCTTTCCATCAA	60.014	20	GCGTGGTTCAAGATCAATCC	60.47	20	276	1510	1785	GGCTCCATTCTTTCCATCAA	60.014	20	CGTGGTTCAAGATCAATCCA	59.496	20	275	1510	1784	CTGATGGCTCCATTCTTTCC	59.629	20	CGTGGTTCAAGATCAATCCA	59.496	20	280	1505	1784
c54793.graph_c0	1	p1	(A)10	10	1851	1860	--
c54807.graph_c0	1	p1	(T)11	11	307	317	CGTTGATTTCGTCGGATTTT	59.938	20	ATTCCGTCATCAACGACTCC	59.934	20	228	206	433	AAGAACCGTTGATTTCGTCG	60.11	20	ATTCCGTCATCAACGACTCC	59.934	20	234	200	433	CCGTCAAGAACCGTTGATTT	59.971	20	TACCACTTTTTGCACCACGA	60.149	20	175	195	369
c54814.graph_c2	2	p1	(T)10	10	2867	2876	TTTCGAATTCGGTCTTCTGG	60.184	20	TCGAGTCTCCACCAAAAACA	59.262	20	198	2759	2956	GATGACGCAGAATCGGAGAT	60.189	20	TCGAGTCTCCACCAAAAACA	59.262	20	177	2780	2956	CTGGGCCATTTTTGTTTCAT	59.801	20	TCGAGTCTCCACCAAAAACA	59.262	20	155	2802	2956
c54822.graph_c0	1	p1	(T)14	14	563	576	TGATAGCAATCACCAATGCC	59.504	20	CGCAACAAGTTCCCAATTTT	59.975	20	233	507	739	GATAGCAATCACCAATGCCA	59.504	20	CGCAACAAGTTCCCAATTTT	59.975	20	232	508	739	ATGGCAGCCTTTTTGTGTTT	59.615	20	TGCCCACTGTCACAACAGAT	60.162	20	270	450	719
c54829.graph_c0	1	p1	(G)16	16	1	16	--
c54837.graph_c0	2	p1	(A)10	10	1529	1538	GACCTCCTGAAATGTGCAAAA	60.103	21	TTGCTTCTTTGATTGGAATCCT	60.075	22	177	1502	1678	CCTCCTGAAATGTGCAAAAGA	60.234	21	TTGCTTCTTTGATTGGAATCCT	60.075	22	175	1504	1678	GACCTCCTGAAATGTGCAAAA	60.103	21	TGCTTCTTTGATTGGAATCCT	58.776	21	176	1502	1677
c54856.graph_c1	1	p1	(A)10	10	1775	1784	TTCTGCATGGTGTTGCAGTT	60.31	20	TTTTCGAATTCCTGTTTCGG	60.046	20	265	1737	2001	TTTCTGCATGGTGTTGCAGT	60.31	20	TTTTCGAATTCCTGTTTCGG	60.046	20	266	1736	2001	TTACGCCCGTGAAAGTAACC	59.996	20	GGGCGCAGTCTTTTCCTAGT	60.763	20	178	1635	1812
c54857.graph_c2	1	p1	(T)10	10	19	28	--
c54858.graph_c0	1	p1	(A)12	12	1	12	--
c54864.graph_c0	1	p1	(T)10	10	38	47	ACCTTGCCGTCCCTCTTTAT	59.962	20	TTGGAGGAGATGAGGTCGAG	60.34	20	169	8	176	CCTTGCCGTCCCTCTTTATT	60.443	20	TTGGAGGAGATGAGGTCGAG	60.34	20	168	9	176	ACCTTGCCGTCCCTCTTTAT	59.962	20	TGGAGGAGATGAGGTCGAGA	60.912	20	168	8	175
c54885.graph_c0	1	p1	(T)10	10	21	30	--
c54888.graph_c0	1	p1	(T)16	16	2451	2466	AAAGAAGCCATCTCCCACCT	60.074	20	AAAAACAAACCTTCGAAGCCTAC	60.052	23	108	2400	2507	GAGGAAAGAAGCCATCTCCC	60.154	20	AAAAACAAACCTTCGAAGCCTAC	60.052	23	112	2396	2507	AAAGAAGCCATCTCCCACCT	60.074	20	AAAACAAACCTTCGAAGCCTAC	58.867	22	107	2400	2506
c54893.graph_c0	1	p1	(A)10	10	40	49	TCTCCCCCAACTGCAGTAAC	60.111	20	TGATTTCCGTATTTTTCCGC	59.907	20	166	6	171	TCTCCCCCAACTGCAGTAAC	60.111	20	TGTTCGTGGATCTTTGCTTG	59.84	20	268	6	273	TCTCCCCCAACTGCAGTAAC	60.111	20	TGCTTGTATTCTCCGCAATG	59.833	20	254	6	259
c54893.graph_c0	2	p1	(A)10	10	202	211	AAATGCATCTTCTTGGACCG	60.074	20	TGTTCGTGGATCTTTGCTTG	59.84	20	103	171	273	GCGGAAAAATACGGAAATCA	59.907	20	TGTTCGTGGATCTTTGCTTG	59.84	20	122	152	273	ATAAACATCTGCCGACTGCC	60.103	20	TGTTCGTGGATCTTTGCTTG	59.84	20	213	61	273
c54912.graph_c0	1	p1	(A)10	10	56	65	TGCGTGCGTAAAACCATAAC	59.631	20	TGGGTGCGTGTGATAAACAA	60.967	20	271	17	287	GCGTGCGTAAAACCATAACA	59.631	20	TGGGTGCGTGTGATAAACAA	60.967	20	270	18	287	GTGCGTGCGTAAAACCATAA	59.631	20	TGGGTGCGTGTGATAAACAA	60.967	20	272	16	287
c54918.graph_c0	1	p1	(G)10	10	36	45	--
c54918.graph_c0	2	p1	(T)11	11	3588	3598	--
c54920.graph_c0	1	p1	(A)10	10	133	142	TGGACGGATCTCATTACTTGC	60.088	21	AAGCGGGTTAAAACATGTGG	59.861	20	168	20	187	TGGACGGATCTCATTACTTGC	60.088	21	GGGTTAAAACATGTGGCCC	60.044	19	164	20	183	TGGACGGATCTCATTACTTGC	60.088	21	TGCCCACAAAAATGAGTAAGC	60.124	21	185	20	204
c54923.graph_c0	1	p1	(A)12	12	569	580	CACATGACCCGTGACTCATC	59.962	20	ACTGAGCCCATGTTAGGCAT	59.579	20	277	342	618	ACATGACCCGTGACTCATCA	59.962	20	ACTGAGCCCATGTTAGGCAT	59.579	20	276	343	618	AACCGATCCATGAACGAGTC	59.934	20	ACTGAGCCCATGTTAGGCAT	59.579	20	257	362	618
c54930.graph_c0	1	p1	(T)10	10	183	192	GATGAGGGGCTTGATGAAAA	60.014	20	CGCGCCTCTTTCATACTTTC	59.982	20	265	98	362	GGATGAGGTGGAGAGGATGA	60.008	20	GAAGCATTTTCCATGCCAAT	59.907	20	259	83	341	GGATGAGGTGGAGAGGATGA	60.008	20	TTTTCCATGCCAATTAAGGC	59.907	20	253	83	335
c54930.graph_c0	2	p1	(T)10	10	657	666	TTAAAAGCCGCGGTACTGAT	59.742	20	CCTCCTTGTGTTGTTGGGTT	59.861	20	246	535	780	AAAAGCCGCGGTACTGATAA	59.742	20	CCTCCTTGTGTTGTTGGGTT	59.861	20	244	537	780	TGACACTGTGCTTCAAGGCT	59.622	20	CCTCCTTGTGTTGTTGGGTT	59.861	20	148	633	780
c54936.graph_c0	1	p1	(A)10	10	17	26	--
c54936.graph_c0	2	p1	(T)10	10	942	951	GCAAAACCCAAACTACCGAA	59.975	20	TCTTGACCTCTGCAATGTGG	59.831	20	279	712	990	CCAAACTACCGAAGACCCAA	59.964	20	TCTTGACCTCTGCAATGTGG	59.831	20	272	719	990	ACCCAAACTACCGAAGACCC	60.225	20	TCTTGACCTCTGCAATGTGG	59.831	20	274	717	990
c54944.graph_c1	1	p1	(T)12	12	37	48	AGCCTCTCACTGTTGGATCG	60.408	20	AAGGGCTCTTACTGCGTTCA	60.015	20	148	10	157	AGCCTCTCACTGTTGGATCG	60.408	20	AGGGCTCTTACTGCGTTCAA	60.015	20	147	10	156	AGCCTCTCACTGTTGGATCG	60.408	20	TTCAATGAACGCGATGAAAA	60.193	20	132	10	141
c54944.graph_c1	2	p1	(A)15	15	281	295	CCCTTTTCACAGCGTTCAGT	60.291	20	AACAAAACAAGCTGCTGTGG	58.975	20	227	153	379	GGGAACTCACTTTTCATCGC	59.676	20	AACAAAACAAGCTGCTGTGG	58.975	20	268	112	379	CGCAGTAAGAGCCCTTTTCA	60.514	20	AACAAAACAAGCTGCTGTGG	58.975	20	238	142	379
c54952.graph_c0	1	p1	(T)11	11	991	1001	AAGCTGAGCTGATCCATCGT	59.981	20	AGGATTATTACATCAGTCTCACAGC	57.962	25	258	804	1061	GTGAAAGGGCAAAAGCTGAG	59.993	20	CGATAGGATTATTACATCAGTCTCACA	59.845	27	274	792	1065	AAGCTGAGCTGATCCATCGT	59.981	20	CGATAGGATTATTACATCAGTCTCACA	59.845	27	262	804	1065
c54963.graph_c0	1	p1	(A)10	10	338	347	GGCGAAAGACAGGAAAGACA	60.375	20	GGCGAGGTGTGATTTTGATT	59.939	20	264	264	527	TGGAGTCTGAAACGCAACAA	60.427	20	GGCGAGGTGTGATTTTGATT	59.939	20	229	299	527	TTGGAGTCTGAAACGCAACA	60.427	20	GGCGAGGTGTGATTTTGATT	59.939	20	230	298	527
c54972.graph_c0	1	p1	(A)20	20	3	22	--
c54978.graph_c0	1	p1	(A)10	10	2833	2842	CCGGTGCATGCATTTAGAGT	61.052	20	GAATTTCTCGGCAGGGTTTT	60.431	20	227	2695	2921	ACCGGTGCATGCATTTAGAG	61.052	20	GAATTTCTCGGCAGGGTTTT	60.431	20	228	2694	2921	AGACCGGTGCATGCATTTAG	61.052	20	GAATTTCTCGGCAGGGTTTT	60.431	20	230	2692	2921
c54985.graph_c0	1	p1	(A)10	10	46	55	TCCTGGGTTTGAGACCACAT	60.363	20	CACACGGCCTTAATAGGCAT	59.982	20	106	8	113	TCCTGGGTTTGAGACCACAT	60.363	20	TTCCACACGGCCTTAATAGG	59.953	20	109	8	116	TCCTGGGTTTGAGACCACAT	60.363	20	GGAAAAACCTGCATCTCCAA	60.051	20	199	8	206
c55010.graph_c0	1	p1	(A)10	10	269	278	AAGCCAACATTACACGCCTC	60.14	20	CATCAGAACTGGCGAGAACA	59.984	20	278	127	404	CAGCTGTTGGATCTTGGACA	59.831	20	CATCAGAACTGGCGAGAACA	59.984	20	218	187	404	GCCAGGAGAATTGCTTTGTC	59.82	20	CATCAGAACTGGCGAGAACA	59.984	20	163	242	404
c55014.graph_c0	1	p1	(T)10	10	3878	3887	AATGTCGCCATTTGAAGAGC	60.221	20	GGCTTGTCCTCAAACAGAGG	59.844	20	152	3832	3983	GCCATTTGAAGAGCCAGTTG	60.776	20	GGCTTGTCCTCAAACAGAGG	59.844	20	146	3838	3983	TTTGAAGAGCCAGTTGGTTG	58.897	20	GGCTTGTCCTCAAACAGAGG	59.844	20	142	3842	3983
c55015.graph_c0	1	p1	(A)16	16	1603	1618	ATTTGGCAGAAACATGGGAG	59.933	20	GGAGGGGGTTGTTTCATCTT	60.169	20	265	1418	1682	TTTTCTGAGGTGGGATTTGG	59.903	20	GGAGGGGGTTGTTTCATCTT	60.169	20	279	1404	1682	ATTTGGCAGAAACATGGGAG	59.933	20	GAAAACTGGAGGGGGTTGTT	60.204	20	272	1418	1689
c55015.graph_c0	2	p1	(T)10	10	1768	1777	AGGAGGACCCAGGAAGTGAT	59.929	20	AGGCGACTGGTTCTGGTAGA	59.867	20	208	1724	1931	AGGAGGACCCAGGAAGTGAT	59.929	20	ACTGCCTTTTCCCATACCCT	59.827	20	102	1724	1825	AGGAGGACCCAGGAAGTGAT	59.929	20	TGGAGGAGCGAGAGAAAGAG	59.82	20	269	1724	1992
c55043.graph_c0	1	p1	(T)10	10	1550	1559	AACTTTTGCTGCTGCGATTT	60.025	20	AGGATCCCCAGAAGAGTCGT	60.073	20	247	1448	1694	ACTTTTGCTGCTGCGATTTT	60.025	20	AGGATCCCCAGAAGAGTCGT	60.073	20	246	1449	1694	ACTTTTGCTGCTGCGATTTT	60.025	20	AGAGGATCCCCAGAAGAGGA	60.149	20	262	1449	1710
c55051.graph_c0	1	p1	(G)12	12	9	20	--
c55055.graph_c0	1	p1	(T)10	10	4670	4679	TGGGTCCCTCAAAGACTCAC	60.088	20	GGTGTCTCTTGTAACCCGGA	59.966	20	173	4569	4741	ATGAACCTTCTCAATTGGCG	60.074	20	GTCCGTAGAAAGTCAAGCGG	59.875	20	233	4643	4875	AACCTTCTCAATTGGCGTTG	60.11	20	GTCCGTAGAAAGTCAAGCGG	59.875	20	230	4646	4875
c55067.graph_c2	1	p1	(T)13	13	1470	1482	GCTTCTTTTGAGCGGATTTG	59.96	20	CAGGTTCGAATCCACATGGT	60.78	20	139	1373	1511	CTTCTTTTGAGCGGATTTGC	59.96	20	CAGGTTCGAATCCACATGGT	60.78	20	138	1374	1511	TGGGTTTTGTTTCGCTTCTT	59.724	20	CAGGTTCGAATCCACATGGT	60.78	20	152	1360	1511
c55075.graph_c0	1	p1	(A)12	12	166	177	AGGTTCCCAAACAGACCCTT	59.834	20	GGCTTTTCCGTAAGAGGGTT	59.593	20	228	3	230	AACCAAACACCCGCTGAATA	60.365	20	GGCTTTTCCGTAAGAGGGTT	59.593	20	201	30	230	TAATCAAACCAAACACCCGC	60.732	20	GGCTTTTCCGTAAGAGGGTT	59.593	20	207	24	230
c55084.graph_c0	1	p1	(T)15	15	1425	1439	TCCATGCTGCTTGTTGTCTC	59.992	20	TGGTCAGAGCCTCTTCGTCT	60.135	20	212	1292	1503	TCCATGCTGCTTGTTGTCTC	59.992	20	TTTCAGCACAAATCCACTGC	59.847	20	186	1292	1477	TCAGCCCAAAGGTACCAAAC	59.971	20	TGGTCAGAGCCTCTTCGTCT	60.135	20	190	1314	1503
c55087.graph_c0	1	p1	(T)10	10	2440	2449	CCAATCGAGGAATCGAAAAA	60.009	20	GCGATGGCAAGTGAAAGATT	60.221	20	175	2358	2532	TCTTCCATTCATCGCCCTAC	60.036	20	GCGATGGCAAGTGAAAGATT	60.221	20	275	2258	2532	CCAATCGAGGAATCGAAAAA	60.009	20	GTCGAGCCTACCCAACAAAG	59.734	20	232	2358	2589
c55092.graph_c1	2	p1	(G)10	10	2290	2299	TCATCGTCATTGTAGCTGCC	59.83	20	TTCTTCTTCTTCCTCCGCTG	59.688	20	257	2071	2327	AAGAAGAAAGGAGATGGGGG	59.508	20	CTAATCGAATCCGCGAGAAG	59.938	20	258	2152	2409	GAAGAGAGAAGAGGGGAGCG	60.607	20	GACCTGGCTTTTGGTTGGTA	59.971	20	267	2237	2503
c55095.graph_c3	2	p1	(T)12	12	1857	1868	AGCGGGGTAAGTTAAAGGGA	59.96	20	ACCCATACAGGGCCTAATCC	60.039	20	252	1747	1998	AGCGGGGTAAGTTAAAGGGA	59.96	20	CCCATACAGGGCCTAATCCT	60.166	20	251	1747	1997	AGCGGGGTAAGTTAAAGGGA	59.96	20	GCATACCCATACAGGGCCTA	59.807	20	256	1747	2002
c55100.graph_c0	1	p1	(T)11	11	13	23	--
c55110.graph_c0	1	p1	(A)10	10	894	903	AATCTCCGTCGCTGAAAAGA	59.955	20	CAAAAATTGGGAGAATCCGA	59.872	20	200	825	1024	AGAAAATCTCCGTCGCTGAA	59.955	20	CAAAAATTGGGAGAATCCGA	59.872	20	204	821	1024	TTGAGAAAATCTCCGTCGCT	59.955	20	CAAAAATTGGGAGAATCCGA	59.872	20	207	818	1024
c55129.graph_c0	1	p1	(A)11	11	975	985	CCCAAGGACAAGAAAGCAAG	59.846	20	TTGAGATATGGCAAGGGAGC	60.177	20	218	836	1053	CGTTGCAGGTGTTATGCACT	59.788	20	TTGAGATATGGCAAGGGAGC	60.177	20	168	886	1053	GCAAACTCCCAAGGACAAGA	60.232	20	TTGAGATATGGCAAGGGAGC	60.177	20	225	829	1053
c55140.graph_c0	1	p1	(A)10	10	160	169	GAAAGCCAAAATCCAAACCA	59.916	20	TCGCGAGAGAAATGACTGAA	59.673	20	254	64	317	TGAAAGCCAAAATCCAAACC	59.916	20	TCGCGAGAGAAATGACTGAA	59.673	20	255	63	317	AGCCAAAATCCAAACCACAA	60.344	20	TCGCGAGAGAAATGACTGAA	59.673	20	251	67	317
c55150.graph_c0	1	p1	(T)12	12	1798	1809	TTGCTTCTGTGGCTTTTCAA	59.585	20	TGGTTCTTCCTTCCTGAATTT	57.773	21	128	1739	1866	TTGCTTCTGTGGCTTTTCAA	59.585	20	TTTTTATGGTTCTTCCTTCCTGA	59.15	23	134	1739	1872	TTGCTTCTGTGGCTTTTCAA	59.585	20	ATGGTTCTTCCTTCCTGAATTT	58.139	22	129	1739	1867
c55156.graph_c0	1	p1	(T)10	10	335	344	CAAGAGACTGCGACCACAAA	60.025	20	AATCCCACCCACACAAAATC	59.508	20	238	147	384	GAGACTGCGACCACAAAACA	59.88	20	AATCCCACCCACACAAAATC	59.508	20	235	150	384	TGATTGCGTGTTTTTGCTTC	59.856	20	AATCCCACCCACACAAAATC	59.508	20	122	263	384
c55166.graph_c0	1	p1	(A)10	10	1192	1201	GTACTTGTGGGAGTCGCCAT	59.997	20	TCATAACAATGGTGGCGTTG	60.379	20	260	1119	1378	CGCCATCACTTGATTGGATA	59.499	20	TCATAACAATGGTGGCGTTG	60.379	20	246	1133	1378	AAGTACTTGTGGGAGTCGCC	59.212	20	TCATAACAATGGTGGCGTTG	60.379	20	262	1117	1378
c55166.graph_c0	2	p1	(A)10	10	1315	1324	GTACTTGTGGGAGTCGCCAT	59.997	20	TCATAACAATGGTGGCGTTG	60.379	20	260	1119	1378	CGCCATCACTTGATTGGATA	59.499	20	TCATAACAATGGTGGCGTTG	60.379	20	246	1133	1378	AAGTACTTGTGGGAGTCGCC	59.212	20	TCATAACAATGGTGGCGTTG	60.379	20	262	1117	1378
c55177.graph_c0	1	p1	(T)13	13	1823	1835	TTGTGTAGCACCTCAGCCAC	59.905	20	CAGGAAACCAATATTTTGCACAC	60.619	23	243	1648	1890	CTTCATTTTTGGTCCGCACT	60.11	20	CAGGAAACCAATATTTTGCACAC	60.619	23	122	1769	1890	ATTTGCAGAGGTGCTGATCC	60.226	20	CAGGAAACCAATATTTTGCACAC	60.619	23	279	1612	1890
c55192.graph_c0	1	p1	(G)16	16	9	24	--
c55204.graph_c0	1	p1	(T)10	10	1720	1729	TGCGAACTTGTTTTTGTTGC	59.895	20	CAAAAGAAAGAAGGAAACACCA	58.401	22	186	1574	1759	AGTTTCCGATGCGAACTTGT	59.74	20	CAAAAGAAAGAAGGAAACACCA	58.401	22	195	1565	1759	TTGAATGATGCAATTCCGAG	59.622	20	CAAAAGAAAGAAGGAAACACCA	58.401	22	213	1547	1759
c55209.graph_c0	1	p1	(T)12	12	35	46	TTCTTTCACTTGCATTCCCC	60.051	20	TCAAGTCAACCCCAACATGA	59.935	20	248	9	256	TTCTTTCACTTGCATTCCCC	60.051	20	GCAATACCTCGAAAGGGTGA	60.074	20	208	9	216	TTCTTTCACTTGCATTCCCC	60.051	20	AACCCCAACATGAAAAATGC	59.668	20	241	9	249
c55221.graph_c0	1	p1	(T)10	10	192	201	CGCTTTAAATTGAAACCCCC	60.645	20	AACCTGGTGCGTCGTTAATC	60	20	151	74	224	CGCTTTAAATTGAAACCCCC	60.645	20	GAACCTGGTGCGTCGTTAAT	60	20	152	74	225	ATTGTCCTTGTGGGAACGAT	59.263	20	GAACCTGGTGCGTCGTTAAT	60	20	102	124	225
c55234.graph_c0	1	p1	(A)10	10	2076	2085	AGAGCGGTTGTCATGGAAAT	59.556	20	TGGAAATACAAGTCCACCCC	59.647	20	210	2026	2235	ATGGCCTAGTGATGGAGACG	60.096	20	AACCAAACAGGGCCTAAGCTA	60.136	21	272	1859	2130	ATGGCCTAGTGATGGAGACG	60.096	20	ACCAAACAGGGCCTAAGCTA	58.858	20	271	1859	2129
c55236.graph_c0	1	p1	(T)10	10	526	535	TGTCTCCACTCGCTTGACTG	60.178	20	AACCCTAGCACACGCAAAAC	60.176	20	160	405	564	TCTCCACTCGCTTGACTGAA	59.701	20	AACCCTAGCACACGCAAAAC	60.176	20	158	407	564	TGTCTCCACTCGCTTGACTG	60.178	20	CCCTCTCCACATTCACATCC	60.326	20	263	405	667
c55244.graph_c0	1	p1	(A)10	10	12	21	--
c55264.graph_c0	1	p1	(A)10	10	518	527	CCCCCTTTCGGATCATATTT	59.978	20	TGTTCCAAAGTGCCGTCATA	60.111	20	192	394	585	TCAGATCCTTTCCCAACAGC	60.195	20	TGTTCCAAAGTGCCGTCATA	60.111	20	220	366	585	CCCCCTTTCGGATCATATTT	59.978	20	CTCCTTTGTTCCAAAGTGCC	59.711	20	198	394	591
c55294.graph_c0	1	p1	(A)10	10	286	295	ACCAAAGAGTGGGTGAAACG	60.005	20	ATGTTTTGCAGCTGTGTGGA	60.31	20	274	165	438	ACCAAAGAGTGGGTGAAACG	60.005	20	TTTTGCAGCTGTGTGGACAT	60.31	20	271	165	435	AAACGACACACCAAGATCCC	59.827	20	ATGTTTTGCAGCTGTGTGGA	60.31	20	259	180	438
c55320.graph_c1	1	p1	(A)10	10	4187	4196	--
c55321.graph_c0	2	p1	(T)10	10	279	288	CGCCCTCTCAATTATTTCCA	60.031	20	AACGGAATTGCATGCCTCTA	60.606	20	151	213	363	CGCCCTCTCAATTATTTCCA	60.031	20	ACGGAATTGCATGCCTCTAA	60.606	20	150	213	362	CGCCCTCTCAATTATTTCCA	60.031	20	CGGAATTGCATGCCTCTAAA	61.094	20	149	213	361
c55326.graph_c0	1	p1	(T)16	16	36	51	GCCATTCATCCGTCTTCACT	60.081	20	CCAAGAAGAATGCCAATTTGT	59.077	21	212	2	213	AGCCATTCATCCGTCTTCAC	60.081	20	CCAAGAAGAATGCCAATTTGT	59.077	21	213	1	213	GCCATTCATCCGTCTTCACT	60.081	20	ACCAAGAAGAATGCCAATTTGT	59.877	22	213	2	214
c55331.graph_c1	1	p1	(A)10	10	2959	2968	GGAGCTGGACTTTTTACCCC	59.94	20	CTCCAGACTCCCCAAATCAA	60.042	20	228	2865	3092	TCTGCTGGAGCTGGACTTTT	60.134	20	CTCCAGACTCCCCAAATCAA	60.042	20	234	2859	3092	TTCTGCTGGAGCTGGACTTT	60.134	20	CTCCAGACTCCCCAAATCAA	60.042	20	235	2858	3092
c55335.graph_c0	1	p1	(T)10	10	2913	2922	GACTAAGCTTTCACGGCCAG	60.015	20	ACGATTAAGCCGCCTCTTCT	60.36	20	151	2796	2946	GACTAAGCTTTCACGGCCAG	60.015	20	CGATTAAGCCGCCTCTTCTA	59.586	20	150	2796	2945	GACTAAGCTTTCACGGCCAG	60.015	20	AACGATTAAGCCGCCTCTTC	60.711	20	152	2796	2947
c55345.graph_c0	1	p1	(T)10	10	1	10	--
c55346.graph_c2	2	p1	(A)10	10	1163	1172	ATCTTTTCAACCCCGTCCTT	59.805	20	TTTGTTCTGTGGAGGTCATTTG	60.008	22	243	1030	1272	ATCTTTTCAACCCCGTCCTT	59.805	20	TGCTTGCATACTCTGTGCTTTT	60.082	22	272	1030	1301	ATCTTTTCAACCCCGTCCTT	59.805	20	TTGTGAATCCTTGAAGCAGTG	58.912	21	211	1030	1240
c55365.graph_c1	1	p1	(C)11	11	1110	1120	GAGTCCTGGTGGAACTGCTC	59.841	20	AGCTAGAAGCCAAACCCACA	59.875	20	187	1012	1198	AACCTTGCTTGAAATTGCGT	59.752	20	AGCTAGAAGCCAAACCCACA	59.875	20	273	926	1198	AAAGGTTTTGCTTTTTGGCA	59.736	20	AGCTAGAAGCCAAACCCACA	59.875	20	128	1071	1198
c55366.graph_c1	1	p1	(A)11	11	2725	2735	CTTTGACGTTTGTCCCGTTT	60.008	20	TGTGGTAATCCACGTACCCA	59.691	20	276	2501	2776	GTCCCGTTTGTTTTTCTCCA	59.948	20	TGTGGTAATCCACGTACCCA	59.691	20	265	2512	2776	TGTCCCGTTTGTTTTTCTCC	59.948	20	TGTGGTAATCCACGTACCCA	59.691	20	266	2511	2776
c55366.graph_c1	2	p1	(A)10	10	4173	4182	--
c55376.graph_c2	1	p1	(T)10	10	1310	1319	AGCCTCCAAACAGAGCAATC	59.434	20	AACAAACCGGCTTCAAAAGA	59.724	20	231	1203	1433	GCCTCCAAACAGAGCAATCT	59.434	20	AACAAACCGGCTTCAAAAGA	59.724	20	230	1204	1433	GAGCCTCCAAACAGAGCAAT	59.434	20	AACAAACCGGCTTCAAAAGA	59.724	20	232	1202	1433
c55378.graph_c0	1	p1	(C)17	17	6121	6137	TGAAATGGAGAAAGGGTTGG	59.903	20	CTACCCCTCTACCCCCACAT	60.067	20	195	6012	6206	GTAGGGTGCGGCGTATGTAT	59.873	20	CTACCCCTCTACCCCCACAT	60.067	20	148	6059	6206	TGAAATGGAGAAAGGGTTGG	59.903	20	CTACCCCCACATGGAAAGAA	59.784	20	187	6012	6198
c55387.graph_c0	1	p1	(T)10	10	2202	2211	AAATTCTGCTTTGGGTCGTG	60.11	20	CAAATGGCCAACGTTACCTC	60.365	20	241	2034	2274	AAATTCTGCTTTGGGTCGTG	60.11	20	CCAACGTTACCTCCCAACTC	59.449	20	234	2034	2267	TGGGTCGTGGTACCTGAACT	60.422	20	CAAATGGCCAACGTTACCTC	60.365	20	230	2045	2274
c55392.graph_c0	1	p1	(A)10	10	888	897	GAACGAAAAAGAGCGACCAC	59.859	20	AAATCAATCCTTCTGGCCCT	59.903	20	252	769	1020	TTGAACGAAAAAGAGCGACC	60.365	20	AAATCAATCCTTCTGGCCCT	59.903	20	254	767	1020	GAACGAAAAAGAGCGACCAC	59.859	20	AATCAATCCTTCTGGCCCTC	60.41	20	251	769	1019
c55427.graph_c0	1	p1	(A)10	10	87	96	TTTTGGCCTAGCAATTTTGG	60.068	20	TCACTGATGAGCAAAAGCGT	59.596	20	253	16	268	TTTTGGCCTAGCAATTTTGG	60.068	20	GTCACTGATGAGCAAAAGCG	59.596	20	254	16	269	CAAACATGCCATACCCAAAA	59.277	20	ACGGCGAGAGAGAACTGAAG	59.745	20	249	62	310
c55428.graph_c0	1	p1	(T)11	11	833	843	AACAAAAGAGGTTAGAGACGGC	58.96	22	CCTCATACGGCTCGAGAAAG	59.971	20	233	733	965	AAACAAAAGAGGTTAGAGACGGC	60.172	23	CCTCATACGGCTCGAGAAAG	59.971	20	234	732	965	AACAAAAGAGGTTAGAGACGGC	58.96	22	TTTTCTCCTCATACGGCTCG	60.344	20	239	733	971
c55428.graph_c0	2	p1	(T)11	11	1445	1455	GTTTCTCCACCACTCCCCTT	60.349	20	TGTGATGTGATGGGGGAATA	59.579	20	277	1293	1569	CCACTCCCCTTTGCTCCTAT	60.455	20	TGAAGTGTGATGTGATGGGG	60.378	20	273	1302	1574	CCACTCCCCTTTGCTCCTAT	60.455	20	TGTGATGTGATGGGGGAATA	59.579	20	268	1302	1569
c55438.graph_c0	1	p1	(A)11	11	101	111	CCATGTTCCTATTGAGTTTTGC	58.629	22	TGGACTTATTGGGGTCGAAG	59.926	20	280	47	326	CCATGTTCCTATTGAGTTTTGC	58.629	22	TGGGGTCGAAGCTACTAAGC	59.476	20	271	47	317	CCATGTTCCTATTGAGTTTTGC	58.629	22	GGGGTCGAAGCTACTAAGCA	59.476	20	270	47	316
c55439.graph_c1	1	p1	(A)14	14	1988	2001	GCCCTAACGAGCAGTTCAAG	60.015	20	TAGGGTTGGATTCTTGCGTC	60.074	20	145	1960	2104	AAGCCCTAACGAGCAGTTCA	60.015	20	TAGGGTTGGATTCTTGCGTC	60.074	20	147	1958	2104	AGCCCTAACGAGCAGTTCAA	60.015	20	TAGGGTTGGATTCTTGCGTC	60.074	20	146	1959	2104
c55439.graph_c1	2	p1	(A)16	16	2143	2158	GACGCAAGAATCCAACCCTA	60.074	20	TTTTCTGTTTGCGGAGAGGT	59.853	20	224	2085	2308	GACGCAAGAATCCAACCCTA	60.074	20	GTTTTCTGTTTGCGGAGAGG	59.853	20	225	2085	2309	GACGCAAGAATCCAACCCTA	60.074	20	CGCTTCGTTGTGGAGAATTT	60.249	20	277	2085	2361
c55470.graph_c0	1	p1	(T)10	10	73	82	TCCCTCGCAACCTGTAAATC	60.074	20	CAAAAACCCGAAACTCCAAA	59.947	20	140	50	189	TCCCTCGCAACCTGTAAATC	60.074	20	AGTGAAGCCCTCCTCTTTCC	59.817	20	270	50	319	TCCCTCGCAACCTGTAAATC	60.074	20	TAGCTCCTCCCGTTGTTGTT	59.734	20	117	50	166
c55472.graph_c1	1	p1	(A)17	17	6	22	--
c55477.graph_c0	1	p1	(T)11	11	545	555	AAATTTGTTTAGCCGCATGG	59.964	20	TTTTTGGTATTGCAAGGAAAA	57.393	21	113	517	629	AAATTTGTTTAGCCGCATGG	59.964	20	TTTTTGGTATTGCAAGGAAAAAT	58.989	23	113	517	629	AATTTGTTTAGCCGCATGGT	59.479	20	TTTTTGGTATTGCAAGGAAAA	57.393	21	112	518	629
c55477.graph_c0	2	p1	(A)10	10	1193	1202	GGGGGAAATTCCAAAACACT	60.032	20	CCCAATACTGCACGAGGAAT	59.955	20	244	1059	1302	GGTTCAAGGTTCCCACAATG	60.21	20	CCCAATACTGCACGAGGAAT	59.955	20	191	1112	1302	GGGGGAAATTCCAAAACACT	60.032	20	CTTCGGTAGCCCAATACTGC	59.73	20	253	1059	1311
c55486.graph_c0	1	p1	(A)10	10	1611	1620	--
c55490.graph_c1	1	p1	(T)16	16	2061	2076	CTAGGCCCCATGCCTAGAAT	60.431	20	TATCACAAACGGGCTAAGGG	59.953	20	159	1976	2134	CTAGGCCCCATGCCTAGAAT	60.431	20	GCATGTGTATCACAAACGGG	59.847	20	166	1976	2141	CTAGGCCCCATGCCTAGAAT	60.431	20	CATGTGTATCACAAACGGGC	59.847	20	165	1976	2140
c55499.graph_c0	2	p1	(A)12	12	2609	2620	GGTCAGCGACTTACATGGGT	59.997	20	ATTATGCGCAGGAGTTGGAG	60.235	20	119	2525	2643	GGTCAGCGACTTACATGGGT	59.997	20	GCTTCTCTCTACTGTGCGCC	60.307	20	163	2525	2687	TGCCATCATGAGAAAGTCCA	60.201	20	ATTATGCGCAGGAGTTGGAG	60.235	20	146	2498	2643
c55500.graph_c0	1	p1	(A)10	10	59	68	GAAATTACAGAGGGCAAGGC	58.789	20	ACATACAATCCGGCGACTTC	59.962	20	190	30	219	GAAATTACAGAGGGCAAGGC	58.789	20	GACATACAATCCGGCGACTT	59.962	20	191	30	220	GAAATTACAGAGGGCAAGGC	58.789	20	CTCTAATGCCCACCGAAAAA	60.067	20	241	30	270
c55507.graph_c0	1	p1	(A)10	10	2578	2587	--
c55513.graph_c0	1	p1	(T)14	14	665	678	CTATCCATTCCGCAAGCAAT	60.06	20	GCCTTGTTCAATCCAATCGT	59.939	20	259	560	818	CTATCCATTCCGCAAGCAAT	60.06	20	TGTTTGGCAAGCTGCTGTAA	60.578	20	194	560	753	CTATCCATTCCGCAAGCAAT	60.06	20	TTGTTTGGCAAGCTGCTGTA	60.578	20	195	560	754
c55524.graph_c0	1	p1	(T)10	10	586	595	CAGTGACTGCTGCCATTGTT	59.905	20	GCCTGACATCTTCCTTCCAG	59.803	20	263	407	669	CAGTGACTGCTGCCATTGTT	59.905	20	AGCCTGACATCTTCCTTCCA	59.803	20	264	407	670	CAGTGACTGCTGCCATTGTT	59.905	20	CCTGACATCTTCCTTCCAGC	59.803	20	262	407	668
c55531.graph_c0	1	p1	(A)10	10	379	388	TTTTACATGGGTGCGTGTGT	59.888	20	ATCCTCCACCAGGTTCTGTG	59.962	20	222	346	567	TTTTACATGGGTGCGTGTGT	59.888	20	AAACCCCGTATTTCACTCCC	60.053	20	168	346	513	GTCTGCCAATGCTGGATTCT	60.226	20	AAACCCCGTATTTCACTCCC	60.053	20	259	255	513
c55532.graph_c0	1	p1	(T)14	14	1006	1019	TGCAGCGGTTGATAGATGAG	59.972	20	TTAGCATGAGCATCCCATCA	60.182	20	224	826	1049	GTCGACTCGGAGAGACGAAG	60.135	20	TAGCATGAGCATCCCATCAA	60.182	20	193	856	1048	GTCGACTCGGAGAGACGAAG	60.135	20	TTAGCATGAGCATCCCATCA	60.182	20	194	856	1049
c55538.graph_c1	2	p1	(T)11	11	397	407	TTGGCTTCTGGGTCAATTTC	60.051	20	TTGAGACCCATTTTGACCGT	60.353	20	264	348	611	TGGCTTCTGGGTCAATTTCT	59.67	20	TTGAGACCCATTTTGACCGT	60.353	20	263	349	611	TTTGGCTTCTGGGTCAATTT	59.546	20	TTGAGACCCATTTTGACCGT	60.353	20	265	347	611
c55551.graph_c0	1	p1	(T)10	10	38	47	GGTCCACCATTTTGCAACTTA	59.853	21	GAATTCCATGTGGGTTTTGG	60.029	20	200	14	213	GGTCCACCATTTTGCAACTTA	59.853	21	GGGTTTTGGGAGAGAGGAAG	60.045	20	189	14	202	GGTCCACCATTTTGCAACTTA	59.853	21	GGAGTGTTTTGGGAGTGGAA	59.943	20	141	14	154
c55558.graph_c0	1	p1	(A)10	10	226	235	ACCTCTACAACACAACCGGC	60.035	20	AATGGATTGTCGATTCCACC	59.611	20	272	64	335	GCAGATGATACAATTGCCCC	60.304	20	AATGGATTGTCGATTCCACC	59.611	20	204	132	335	TCTACAACACAACCGGCATC	59.572	20	AATGGATTGTCGATTCCACC	59.611	20	269	67	335
c55565.graph_c0	1	p1	(T)11	11	1800	1810	CCTGCGTTTCCAGACTTCTT	59.473	20	CAAACCACCTTTTTACCAAACA	58.94	22	215	1625	1839	CCTGCGTTTCCAGACTTCTT	59.473	20	CAAACCACCTTTTTACCAAACAA	60.16	23	215	1625	1839	AATGAATACCACCCTGCGTT	59.316	20	CAAACCACCTTTTTACCAAACA	58.94	22	227	1613	1839
c55575.graph_c2	1	p1	(A)12	12	195	206	GCAACGCTACTAGAATCGCC	60.01	20	TACTATCTGGGCCGGATGAC	59.917	20	215	101	315	GCAACGCTACTAGAATCGCC	60.01	20	TGATGGGCCTACTATCTGGG	59.91	20	224	101	324	CCTTTGCTGAGAAGGCAAAT	59.452	20	AAAGATGCCTGGACAGATGG	60.073	20	219	172	390
c55576.graph_c0	1	p1	(A)10	10	3073	3082	AACAAAGACCTTGCGATGCT	59.882	20	CATGCATGTTCTTGGGTTTG	59.964	20	196	2980	3175	AACAAAGACCTTGCGATGCT	59.882	20	GGGTTTGTCTGGTGTGGATT	59.679	20	183	2980	3162	ACAAAGACCTTGCGATGCTC	60.406	20	CATGCATGTTCTTGGGTTTG	59.964	20	195	2981	3175
c55582.graph_c0	1	p1	(A)16	16	78	93	CTCTCTTGTCGAGCTCTCCG	60.422	20	AATGAGAAGCCCTACGACGA	59.836	20	232	28	259	CTCTCTTGTCGAGCTCTCCG	60.422	20	ATGAGAAGCCCTACGACGAA	59.836	20	231	28	258	CTCTCTTGTCGAGCTCTCCG	60.422	20	CGACGAACAACGGAGCTTAT	60.27	20	199	28	226
c55599.graph_c0	1	p1	(A)10	10	16	25	--
c55612.graph_c0	1	p1	(T)10	10	1850	1859	GCTGTTGTCCGCTACATTCA	59.871	20	ACTCAATTCGTTATTGCGGG	59.96	20	194	1803	1996	GTCCGCTACATTCAAATGGG	60.331	20	ACTCAATTCGTTATTGCGGG	59.96	20	188	1809	1996	CCGCTACATTCAAATGGGTC	60.331	20	ACTCAATTCGTTATTGCGGG	59.96	20	186	1811	1996
c55636.graph_c0	1	p1	(A)16	16	7	22	--
c55655.graph_c0	2	p1	(A)22	22	1152	1173	--
c55665.graph_c0	1	p1	(A)15	15	2	16	--
c55665.graph_c0	2	p1	(A)10	10	157	166	TTCTTGGCAATCTGAAAGGG	60.184	20	GAGCAGGGAAAGAACAGTCG	59.989	20	137	108	244	TTCTTGGCAATCTGAAAGGG	60.184	20	CAGTCGCCGTTCCAATCTAT	60.096	20	123	108	230	GAGAACAGCCATGGTGAACA	59.682	20	GAGCAGGGAAAGAACAGTCG	59.989	20	226	19	244
c55665.graph_c0	3	p1	(A)10	10	315	324	CGACTGTTCTTTCCCTGCTC	59.989	20	AGCCAGATCTGACCTCCCTT	60.216	20	127	225	351	ATAGATTGGAACGGCGACTG	60.096	20	AGCCAGATCTGACCTCCCTT	60.216	20	141	211	351	CGACTGTTCTTTCCCTGCTC	59.989	20	GCCAGATCTGACCTCCCTTT	60.596	20	126	225	350
c55673.graph_c0	1	p1	(T)11	11	2149	2159	CTGAGCAAGTCTGGACAACG	59.616	20	TGAAAGAGCCATCACAGTAACAG	59.434	23	262	1962	2223	CTGAGCAAGTCTGGACAACG	59.616	20	TGAAAGAGCCATCACAGTAACA	58.432	22	262	1962	2223	CTGAGCAAGTCTGGACAACG	59.616	20	ATGAAAGAGCCATCACAGTAACA	58.781	23	263	1962	2224
c55682.graph_c0	1	p1	(A)11	11	1123	1133	ATTATAACACGGAAACGGCG	59.853	20	CACTTGGTCACGTTGTTACAAAT	58.985	23	154	1046	1199	GCCGCAGTTCTAACGAGATT	59.481	20	CACTTGGTCACGTTGTTACAAAT	58.985	23	241	959	1199	ATTATAACACGGAAACGGCG	59.853	20	TTGGTCACGTTGTTACAAATTACA	59.377	24	151	1046	1196
c55685.graph_c0	1	p1	(T)10	10	6839	6848	CACAACGAACAGTTCCCAGA	59.72	20	TCCAGAGTATGCTTCTTGCATT	59	22	175	6706	6880	CACAACGAACAGTTCCCAGA	59.72	20	CCAGAGTATGCTTCTTGCATTC	59	22	174	6706	6879	CACAACGAACAGTTCCCAGA	59.72	20	TCCAGAGTATGCTTCTTGCAT	57.588	21	175	6706	6880
c55701.graph_c0	1	p1	(A)15	15	3	17	--
c55701.graph_c0	2	p1	(A)11	11	3198	3208	AGCTGTTTAGCTGCAGGGAC	59.644	20	GAACTGTTTGGATGCAGGGT	59.973	20	241	3087	3327	TTTAGCTGCAGGGACACACA	60.449	20	GAACTGTTTGGATGCAGGGT	59.973	20	236	3092	3327	TTGTGGGCATGGCTATTGTA	59.953	20	TTTGGTTCCTGCACGATATG	59.542	20	278	2981	3258
c55705.graph_c0	1	p1	(A)11	11	2373	2383	AAAACCAAAAACCCCAAACC	59.939	20	CTTTCTCCAGCTCTGCAAGG	60.269	20	226	2210	2435	AAAACCAAAAACCCCAAACC	59.939	20	TCTCGCTTTTCAAAACTCGG	60.493	20	197	2210	2406	TTTGCAAGTCAAGACTCCGA	59.566	20	TTCTCCAGCTCTGCAAGGTT	60.134	20	271	2163	2433
c55705.graph_c0	2	p1	(T)10	10	2731	2740	ATCTCGACCGCTGCAAATAC	60.243	20	GGAATGACACCAGCTCCATT	59.934	20	273	2651	2923	ATCTCGACCGCTGCAAATAC	60.243	20	TAGGGAATGACACCAGCTCC	60.073	20	276	2651	2926	ATCTCGACCGCTGCAAATAC	60.243	20	CTTCCTCCAAATTTCCACCA	59.903	20	235	2651	2885
c55705.graph_c0	3	p1	(A)11	11	3322	3332	--
c55709.graph_c0	1	p1	(T)10	10	230	239	AAAAGCCCATCTCCGTTTCT	60.074	20	GGATGGGGAAACCTTCAAAT	59.996	20	265	157	421	AAGAAAAAGCCCATCTCCGT	60.074	20	GGATGGGGAAACCTTCAAAT	59.996	20	269	153	421	AAAGCCCATCTCCGTTTCTT	60.074	20	GGATGGGGAAACCTTCAAAT	59.996	20	264	158	421
c55712.graph_c0	1	p1	(T)10	10	37	46	GGTTAAAGGGAAGGGAATGC	59.777	20	TGAGACTCATCACCACGCTC	59.988	20	117	3	119	GGTTAAAGGGAAGGGAATGC	59.777	20	CAACCCGAAGGAAACAAAAA	59.947	20	215	3	217	GGTTAAAGGGAAGGGAATGC	59.777	20	GAAGAGGAAGAGGAGAGGGG	59.367	20	182	3	184
c55712.graph_c0	2	p1	(T)12	12	609	620	ATCCAGTTTGCCTTTAGCGA	59.845	20	TAAGCCCAACCCAATCCATA	60.146	20	272	450	721	GATCCAGTTTGCCTTTAGCG	59.845	20	TAAGCCCAACCCAATCCATA	60.146	20	273	449	721	CGATCCAGTTTGCCTTTAGC	59.845	20	TAAGCCCAACCCAATCCATA	60.146	20	274	448	721
c55712.graph_c0	3	p1	(T)11	11	814	824	GCTCTTGGAAATGGTCTTGG	59.67	20	ATCCCACTCACGTCTTGTCC	59.969	20	272	782	1053	TATGGATTGGGTTGGGCTTA	60.146	20	GGAAAACAACTCAACAGGGC	59.574	20	242	702	943	TTAGGTGGTTTGGGCCTATG	59.817	20	GGAAAACAACTCAACAGGGC	59.574	20	221	723	943
c55712.graph_c0	4	p1	(T)12	12	1093	1104	GGACAAGACGTGAGTGGGAT	59.969	20	AATCCGGCCCAATTTAGAAG	60.272	20	272	1034	1305	GGACAAGACGTGAGTGGGAT	59.969	20	AAATCCGGCCCAATTTAGAA	60.616	20	273	1034	1306	GGACAAGACGTGAGTGGGAT	59.969	20	AAAAGTTAAATCCGGCCCAA	60.645	20	280	1034	1313
c55733.graph_c0	1	p1	(T)13	13	961	973	GGTATCAGATGGTTGGTCGG	60.195	20	CTCCATCCTGAGTGCGGTAT	60.096	20	158	846	1003	GGTATCAGATGGTTGGTCGG	60.195	20	CCTGAGTGCGGTATGTCTCA	59.855	20	152	846	997	GGTATCAGATGGTTGGTCGG	60.195	20	AGGCGTCACATCTATCCAGC	60.249	20	270	846	1115
c55741.graph_c0	1	p1	(A)15	15	2076	2090	TCTGCAATCACCTGCAATTC	59.805	20	ACTTCCCAATCCCTCTGCTT	60.074	20	220	1992	2211	CGCCGTCGTCTCTCTTACTC	60.156	20	TCTGCTTCCCACCTTGTCTT	59.844	20	278	1921	2198	TCTGCAATCACCTGCAATTC	59.805	20	TCTGCTTCCCACCTTGTCTT	59.844	20	207	1992	2198
c55741.graph_c0	2	p1	(A)10	10	2406	2415	CCATTAGAAAGGGTGGAAGGA	60.298	21	GATTTCACTTTCGGGTGCAT	59.939	20	236	2271	2506	TCCATTAGAAAGGGTGGAAGG	60.298	21	GATTTCACTTTCGGGTGCAT	59.939	20	237	2270	2506	TCCATTAGAAAGGGTGGAAGG	60.298	21	CGCGAGGACGTTATCATTTT	60.096	20	216	2270	2485
c55751.graph_c0	1	p1	(T)10	10	331	340	AGCAGGATGTTCAATCAGCA	59.399	20	GATCAGAACCACCGCACTG	60.263	19	280	231	510	ACCATTCAAATGTTCCCACA	58.67	20	TCCAATAGATCAGAACCACCG	59.94	21	266	252	517	ACCATTCAAATGTTCCCACA	58.67	20	GATCAGAACCACCGCACTG	60.263	19	259	252	510
c55765.graph_c1	1	p1	(A)12	12	241	252	TGCGCACTTCTTAGCCTTCT	60.292	20	CACACTGGTCTCCCTCCAAT	59.962	20	261	175	435	TGCGCACTTCTTAGCCTTCT	60.292	20	TGGTCTCCCTCCAATACTGC	60.073	20	256	175	430	GTTGCGCACTTCTTAGCCTT	59.66	20	CACACTGGTCTCCCTCCAAT	59.962	20	263	173	435
c55781.graph_c0	1	p1	(A)10	10	830	839	TGTCCAAAGTCTGGAAGCAG	59.007	20	CGGTAGGACGGACATGAAAT	59.813	20	209	688	896	TGTCCAAAGTCTGGAAGCAGT	59.899	21	CGGTAGGACGGACATGAAAT	59.813	20	209	688	896	TGTCCAAAGTCTGGAAGCAG	59.007	20	ATCGGTAGGACGGACATGAA	60.34	20	211	688	898
c55783.graph_c0	2	p1	(A)10	10	1336	1345	AAGCGAGCTCCATTGAAGAA	60.096	20	CTGAAAGCGGACCTCACAAT	60.255	20	130	1309	1438	AAAGCGAGCTCCATTGAAGA	60.096	20	CTGAAAGCGGACCTCACAAT	60.255	20	131	1308	1438	CCTTATCGTGCCTAGCGAAG	59.996	20	TCCCAAAATCCTCTTCTGGA	59.6	20	257	1142	1398
c55797.graph_c0	1	p1	(A)17	17	32	48	--
c55801.graph_c0	1	p1	(A)11	11	3574	3584	CACATTTGGCAAAAAGGACA	59.561	20	ATTGCAGGATGGAGAGGTGT	59.535	20	255	3404	3658	CACATTTGGCAAAAAGGACA	59.561	20	TTGCAGGATGGAGAGGTGTA	59.241	20	254	3404	3657	CATTTGGCAAAAAGGACAAGA	60.096	21	ATTGCAGGATGGAGAGGTGT	59.535	20	253	3406	3658
c55824.graph_c0	1	p1	(T)12	12	269	280	AATTAGCGCAATCGGACATC	60.067	20	TTTGAGCATTTTTCTGCACG	59.992	20	134	236	369	AATTAGCGCAATCGGACATC	60.067	20	CTGTCCCCGACGAAGAAATA	60.066	20	164	236	399	TTTTCCATCTCTTCCGATGC	60.155	20	TTTGAGCATTTTTCTGCACG	59.992	20	229	141	369
c55825.graph_c0	1	p1	(T)10	10	401	410	TAGGGAATTTCATCGGCAAA	60.395	20	GCAAAGAGGGACCAAAATGA	60.051	20	268	167	434	GAATTTCATCGGCAAACTGG	60.448	20	GCAAAGAGGGACCAAAATGA	60.051	20	264	171	434	GGAATTTCATCGGCAAACTG	60.448	20	GCAAAGAGGGACCAAAATGA	60.051	20	265	170	434
c55857.graph_c0	1	p1	(A)10	10	3464	3473	CGGAAGGGAGGAGTCAACTT	60.619	20	ACAACCGCACGACTATCACA	60.183	20	243	3333	3575	CGGAAGGGAGGAGTCAACTT	60.619	20	CCGCACGACTATCACAACTG	60.324	20	239	3333	3571	AGAAAGAAGAAAAAGCGGCG	60.966	20	ACAACCGCACGACTATCACA	60.183	20	261	3315	3575
c55857.graph_c0	2	p1	(T)11	11	4831	4841	AGATTCCGATTGGGTTTGAA	59.363	20	TGTTGCTATTGGTGTGGGAG	59.566	20	221	4780	5000	CAGATTCCGATTGGGTTTGA	60.832	20	TGTTGCTATTGGTGTGGGAG	59.566	20	222	4779	5000	TCAGATTCCGATTGGGTTTG	60.832	20	TGTTGCTATTGGTGTGGGAG	59.566	20	223	4778	5000
c55895.graph_c0	1	p1	(A)11	11	2389	2399	GCGCGAGAATGGAATATAGG	59.666	20	GCAATAAAGCCACACTGGAAA	60.124	21	211	2357	2567	GCGCGAGAATGGAATATAGG	59.666	20	GCAATAAAGCCACACTGGAA	58.773	20	211	2357	2567	GCGCGAGAATGGAATATAGG	59.666	20	AGCAATAAAGCCACACTGGAA	59.761	21	212	2357	2568
c55897.graph_c0	1	p1	(A)16	16	3778	3793	TGAACAGCACTTCAAACATCAA	59.366	22	TTCACTCTGGGTGTTGTTGC	59.726	20	269	3709	3977	TTGAACAGCACTTCAAACATCA	59.366	22	TTCACTCTGGGTGTTGTTGC	59.726	20	270	3708	3977	TGAACAGCACTTCAAACATCA	57.882	21	TTCACTCTGGGTGTTGTTGC	59.726	20	269	3709	3977
c55905.graph_c0	1	p1	(A)21	21	5925	5945	--
c55906.graph_c2	1	p1	(T)13	13	809	821	TGCTTTGAAAAACCCTAGGAAA	60.102	22	GAAGCAATGCAAACTAGCCC	59.851	20	256	637	892	TGCTTTGAAAAACCCTAGGAA	58.862	21	GAAGCAATGCAAACTAGCCC	59.851	20	256	637	892	TCTTTGTCTGGAATTTGCTTGA	59.861	22	GAAGCAATGCAAACTAGCCC	59.851	20	130	763	892
c55912.graph_c0	1	p1	(T)10	10	36	45	CGCGTTTCAAATTTCTGGTT	60.11	20	GGACGAACACCCTAAACGAA	59.971	20	278	12	289	CGCGTTTCAAATTTCTGGTT	60.11	20	AATACGTCGAATTGATCCGC	59.929	20	260	12	271	CGCGTTTCAAATTTCTGGTT	60.11	20	AGGACGAACACCCTAAACGA	59.592	20	279	12	290
c55916.graph_c0	1	p1	(T)10	10	1826	1835	CTAGCTACGCATGCCCACTC	60.955	20	GCCATGGCTTTGATCAGTCT	60.226	20	254	1612	1865	TAGCTACGCATGCCCACTCT	60.955	20	GCCATGGCTTTGATCAGTCT	60.226	20	253	1613	1865	TATAGCCCCCACATCCTAGC	59.022	20	GCCATGGCTTTGATCAGTCT	60.226	20	269	1597	1865
c55918.graph_c0	1	p1	(A)10	10	1305	1314	AAGCTGGAGAGCAGAACCAG	59.745	20	CGCCATGGAAACTAGGAGAC	59.694	20	274	1217	1490	GAATGCGGAGAAAAAGCAAG	59.96	20	GGGGAAAAACACACCACAAA	60.626	20	232	1135	1366	AAATACCTTCACCTTCGGCA	59.569	20	CGCCATGGAAACTAGGAGAC	59.694	20	234	1257	1490
c55924.graph_c0	1	p1	(A)11	11	427	437	TCCTCTCCCCAGAACAAAAA	59.641	20	GTACCCCCTCCTCCCTCTCT	60.832	20	257	326	582	TCCTCTCCCCAGAACAAAAA	59.641	20	TACCCCCTCCTCCCTCTCT	60.012	19	256	326	581	TCCTCTCCCCAGAACAAAAA	59.641	20	CTTGAAAGTAGCCCATGCAA	58.917	20	222	326	547
c55937.graph_c2	1	p1	(T)10	10	517	526	CGATGGTAAGAGGAAAACCAA	59.074	21	GCAGTGCCAGAGAAATCACA	59.992	20	278	470	747	ACGATGGTAAGAGGAAAACCAA	59.871	22	GCAGTGCCAGAGAAATCACA	59.992	20	279	469	747	CGATGGTAAGAGGAAAACCA	57.672	20	GCAGTGCCAGAGAAATCACA	59.992	20	278	470	747
c55944.graph_c0	1	p1	(A)12	12	42	53	AGCGAAGCTGATCGACCTAA	60.118	20	GCAAGATTCTACGGATCCCA	60.036	20	165	7	171	AGCGAAGCTGATCGACCTAA	60.118	20	CAAACTCCCCCTCAGATGAA	60.042	20	280	7	286	AGCGAAGCTGATCGACCTAA	60.118	20	GGGTCTATCTCCATCCGTCA	59.886	20	225	7	231
c55956.graph_c3	1	p1	(A)13	13	6230	6242	--
c55959.graph_c2	1	p1	(T)10	10	1944	1953	CCCAGCCGTAAAAAGAATTG	59.581	20	ACCGCAATGGATTTCTGAAG	60.074	20	119	1891	2009	CCCAGCCGTAAAAAGAATTG	59.581	20	ACAGTAGCTCAAATCGGCGT	59.904	20	222	1891	2112	CCCAGCCGTAAAAAGAATTG	59.581	20	GGCGTATTTTAGCACCTGGA	60.096	20	207	1891	2097
c55959.graph_c2	3	p1	(T)11	11	2470	2480	--
c55961.graph_c0	1	p1	(T)11	11	1039	1049	TCTCAAGGGGTTTTACCACG	59.964	20	GGTCAGGCTCTCGACTTTTG	59.989	20	171	1011	1181	TCTCAAGGGGTTTTACCACG	59.964	20	GCTTGCCTTCTCGCAAATAC	59.988	20	115	1011	1125	TCTCAAGGGGTTTTACCACG	59.964	20	GTCCAGTCCGTCAGACCATT	59.969	20	227	1011	1237
c55968.graph_c0	1	p1	(T)14	14	1311	1324	CACCCAGGAGAAGCAGAAGT	59.45	20	GCAGAGGCAAAGCAATTTTC	59.967	20	263	1183	1445	AAGAAACTTCGCTTCATCGG	59.452	20	TCACCAAATCATTTCAGCCA	60.049	20	191	1285	1475	AAGAAACTTCGCTTCATCGG	59.452	20	GCCCTTGGTTTCATGTTTTG	60.344	20	271	1285	1555
c55970.graph_c2	1	p1	(T)10	10	359	368	TGGCCCCTCTGAAAAGTCTA	59.807	20	TTTGAGTCGAGCCATTTCCT	59.813	20	216	179	394	TAACTTGACTGGCCCCTCTG	60.246	20	TTTGAGTCGAGCCATTTCCT	59.813	20	225	170	394	GACTGGCCCCTCTGAAAAGT	60.628	20	TTTGAGTCGAGCCATTTCCT	59.813	20	219	176	394
c55991.graph_c3	1	p1	(T)11	11	62	72	TTCAACAACTCGGTGTGTGC	60.767	20	TACCTTACCATGCCAACACG	59.464	20	129	37	165	TTCAACAACTCGGTGTGTGC	60.767	20	GCCAACACGGCACACTCTAT	61.128	20	118	37	154	TTCAACAACTCGGTGTGTGC	60.767	20	ACTGCAAATTTGGCTTCACG	61.196	20	222	37	258
c55991.graph_c3	2	p1	(A)14	14	509	522	TGCAAAGCTCACCTCAACAG	60.175	20	ACTGAGCTGGCCTGAGTGTT	60.057	20	208	398	605	GTGCAAAGCTCACCTCAACA	60.032	20	CTGCAGGTACCACTGAGCTG	59.641	20	220	397	616	AGCCCTCAGTAGTGCAAAGC	59.644	20	ACTGAGCTGGCCTGAGTGTT	60.057	20	220	386	605
c55991.graph_c3	3	p1	(A)10	10	739	748	AAAAACACTCAGGCCAGCTC	59.478	20	CTGGAAAAGTCACCCTTGGA	60.081	20	216	583	798	AAACACTCAGGCCAGCTCAG	60.589	20	CTGGAAAAGTCACCCTTGGA	60.081	20	214	585	798	AGGAGGTTGAAATGTGGGAA	59.381	20	CTGGAAAAGTCACCCTTGGA	60.081	20	124	675	798
c55993.graph_c0	2	p1	(T)10	10	1720	1729	GACATGTCACCCTCCTCCAC	60.383	20	TGCGTGATGGTCAAATTGTT	59.972	20	255	1551	1805	GTCACCCTCCTCCACTATCG	59.53	20	TGCGTGATGGTCAAATTGTT	59.972	20	250	1556	1805	ACATGTCACCCTCCTCCACT	59.404	20	TGCGTGATGGTCAAATTGTT	59.972	20	254	1552	1805
c56001.graph_c1	1	p1	(A)11	11	1945	1955	CATTGCACAAATCTTCTGGG	59.123	20	CCGTGAACTTGGTGTTTCCT	60.005	20	256	1738	1993	CATTGCACAAATCTTCTGGG	59.123	20	ACCGTGAACTTGGTGTTTCC	59.867	20	257	1738	1994	ACATTGCACAAATCTTCTGGG	59.985	21	CCGTGAACTTGGTGTTTCCT	60.005	20	257	1737	1993
c56014.graph_c0	2	p1	(A)10	10	1198	1207	TGCAGAGTTTGCAGTTTGGT	59.49	20	CTTGCAAAGGCCCATAACAT	59.96	20	234	1140	1373	GTGCAGAGTTTGCAGTTTGG	59.49	20	CTTGCAAAGGCCCATAACAT	59.96	20	235	1139	1373	TGCAGAGTTTGCAGTTTGGT	59.49	20	CACTTGCAAAGGCCCATAAC	60.502	20	236	1140	1375
c56021.graph_c0	1	p1	(T)16	16	3055	3070	AAAAATTGACGGGCTTGTTG	59.975	20	CGTCAATTAATTTCGCACCA	59.562	20	278	2895	3172	GTTCGGGAACTCGAAGCATA	60.214	20	TTTCCTGCATTCTGCTCTCA	59.673	20	279	2957	3235	GTTCGGGAACTCGAAGCATA	60.214	20	CGTCAATTAATTTCGCACCA	59.562	20	216	2957	3172
c56025.graph_c0	1	p1	(T)15	15	9	23	--
c56026.graph_c0	1	p1	(T)10	10	4691	4700	TTCGATGCTGAAACCGATCT	60.744	20	ACAAACACAACGTTGGGACA	59.897	20	244	4645	4888	AGCGCCATCTTCTTCTTCCT	60.484	20	TTTGGGCATTTGCAAACTAA	59.189	20	173	4587	4759	TTCGATGCTGAAACCGATCT	60.744	20	CAAACACAACGTTGGGACAT	59.314	20	243	4645	4887
c56031.graph_c0	1	p1	(A)10	10	418	427	CCACTCCTTTCTGTTGGGAA	60.081	20	CTCCACTAACTGCACCGTCA	59.897	20	270	263	532	TCCCAGTTGGGTTTGTCTTC	59.943	20	TTTTAATCATCGGGCCATGT	60.153	20	258	199	456	CCACTCCTTTCTGTTGGGAA	60.081	20	TTTTAATCATCGGGCCATGT	60.153	20	194	263	456
c56049.graph_c0	1	p1	(A)11	11	14	24	--
c56049.graph_c0	2	p1	(A)15	15	453	467	TCCCAAACAGAATGCACAGA	60.24	20	AATAAGTCGCCGAAACATCG	60.096	20	243	382	624	TCCCAAACAGAATGCACAGA	60.24	20	ATCGCGACTTTTCCGACTAA	59.845	20	150	382	531	TCCCAAACAGAATGCACAGA	60.24	20	AATCGCGACTTTTCCGACTA	59.845	20	151	382	532
c56056.graph_c0	1	p1	(T)14	14	1337	1350	TGGGGGTAAGCTGTATCCTG	59.948	20	TCACCCATTAGCGACTCCTC	60.218	20	216	1243	1458	TGGGGGTAAGCTGTATCCTG	59.948	20	TCCATCTCGTGACCTTAGCC	60.218	20	255	1243	1497	GGGTAAGCTGTATCCTGCCA	60.096	20	TCACCCATTAGCGACTCCTC	60.218	20	213	1246	1458
c56075.graph_c0	1	p1	(A)12	12	1359	1370	TCAAAGAAGGGAGTCCCAGA	59.773	20	GAAGTTGCAGCCTAATAGGGG	60.102	21	244	1196	1439	ATCGGCTTTTCAAAGAAGGG	60.553	20	GAAGTTGCAGCCTAATAGGGG	60.102	21	253	1187	1439	TAGAGTCGGATCGGCTTTTC	59.41	20	GAAGTTGCAGCCTAATAGGGG	60.102	21	262	1178	1439
c56084.graph_c0	1	p1	(A)10	10	145	154	TTGTCTCGGGAAATAGCCAG	60.206	20	GGCTCTAGACGAAGACGGTG	60.012	20	158	73	230	TTGTCTCGGGAAATAGCCAG	60.206	20	CTCTAGACGAAGACGGTGCC	60.012	20	156	73	228	TCGGGAAATAGCCAGAAAGA	59.778	20	GGCTCTAGACGAAGACGGTG	60.012	20	153	78	230
c56087.graph_c0	1	p1	(T)10	10	21	30	GCCCGACAGAGCATCAAC	60.373	18	GGTTTCTTCAAGCTTTCCCC	60.053	20	222	0	221	GCCCGACAGAGCATCAAC	60.373	18	GGGTTTCTTCAAGCTTTCCC	60.053	20	223	0	222	GCCCGACAGAGCATCAAC	60.373	18	GATCGATTCGACAGTGCGTA	59.83	20	270	0	269
c56087.graph_c0	2	p1	(T)14	14	766	779	ACTGCACTCTGCACATGAGG	60.055	20	TTTGAAAGACGCAAAACACG	59.888	20	267	732	998	ACTGCACTCTGCACATGAGG	60.055	20	TGAAAGACGCAAAACACGAC	59.888	20	265	732	996	ACTGCACTCTGCACATGAGG	60.055	20	AGCAAGGCCAATTTGAAAGA	59.823	20	278	732	1009
c56088.graph_c1	2	p1	(A)15	15	2759	2773	TTTTCTCAAGGGGCAAACAG	60.22	20	TTGTTGAATGGGTTGTCGAA	59.941	20	114	2721	2834	TTTTCTCAAGGGGCAAACAG	60.22	20	TGGTGACAAATAGGAAGGGC	59.933	20	262	2721	2982	TTTCTCAAGGGGCAAACAGT	59.711	20	TTGTTGAATGGGTTGTCGAA	59.941	20	113	2722	2834
c56094.graph_c0	1	p1	(T)10	10	6518	6527	GTGGTCGGTTTTGCAGTTTT	60.015	20	GCGTCGGAGTACTGAAGGAG	60.012	20	123	6492	6614	GTGGTCGGTTTTGCAGTTTT	60.015	20	AGCGTCGGAGTACTGAAGGA	60.012	20	124	6492	6615	GTGGTCGGTTTTGCAGTTTT	60.015	20	CGTCGGAGTACTGAAGGAGG	59.861	20	122	6492	6613
[truncated: 3,673 more rows]
