# Supplementary material for: Physiological, Biochemical and Transcriptomic Analysis of the Aerial Parts (Leaf-Blade and Petiole) of Asarum sieboldii Responding to Drought Stress
Source: Int J Mol Sci. 2021 Dec 13;22(24):13402. doi: 10.3390/ijms222413402 (PMC8708997; doi:10.3390/ijms222413402)
Supplement: Supplementary file 1 [file ijms-22-13402-s001.zip › Table S18 Unigenes annotated to SOD and POD.xlsx]

## Sheet: superoxide dismutase-all 
superoxide dismutase (SOD)
#ID	L0_count	L0_FPKM	L15_count	L15_FPKM	P0_count	P0_FPKM	P15_count	P15_FPKM	L0_P0_count	L0_P0_FPKM	L15_P15_count	L15_P15_FPKM	L0_P0_vs_L15_P15_DESeq2_FDR	L0_P0_vs_L15_P15_DESeq2_log2FC	L0_P0_vs_L15_P15_DESeq2_(FDR_0.01_FC_2)_regulated	L0_vs_L15_EBSeq_FDR	L0_vs_L15_EBSeq_log2FC	L0_vs_L15_EBSeq_(FDR_0.01_FC_2)_regulated	P0_vs_P15_EBSeq_FDR	P0_vs_P15_EBSeq_log2FC	P0_vs_P15_EBSeq_(FDR_0.01_FC_2)_regulated	COG_class	COG_class_annotation	GO_annotation	KEGG_annotation	KOG_class	KOG_class_annotation	Pfam_annotation	Swissprot_annotation	eggNOG_class	eggNOG_class_annotation	nr_annotation	GO_second_level_annotation	KEGG_pathway_annotation	SSR_SSR_nr	SSR_SSR_type	SSR_SSR	SSR_Size	SSR_SSR_Start	SSR_SSR_End	SSR_FPr1(5'-3')	SSR_Tm_1F	SSR_Size_1F	SSR_RPr1(5'-3')	SSR_Tm_1R	SSR_Size_1R	SSR_PSize1	SSR_PStart1	SSR_PEnd1F
c60104.graph_c0	6640	466.72	3423	221.14	3768	261.27	1853	132.16	5204	364	2638	176.65	0.301884	-1.01293	normal	0.717311	-1.24023	normal	0.912702	-0.660231	normal	[P]	Inorganic ion transport and metabolism	Molecular Function: superoxide dismutase activity (GO:0004784);; Molecular Function: copper ion binding (GO:0005507);; Molecular Function: zinc ion binding (GO:0008270);; Cellular Component: chloroplast stroma (GO:0009570);; Cellular Component: thylakoid (GO:0009579);; Biological Process: removal of superoxide radicals (GO:0019430);; Cellular Component: apoplast (GO:0048046);; Biological Process:…	K04565|1.04124e-90|egu:105059069|K04565 superoxide dismutase, Cu-Zn family [EC:1.15.1.1] | (RefSeq) superoxide dismutase [Cu-Zn], chloroplastic	[P]	Inorganic ion transport and metabolism	Copper/zinc superoxide dismutase (SODC)	Superoxide dismutase [Cu-Zn], chloroplastic OS=Pisum sativum OX=3888 GN=SODCP PE=2 SV=1	P	Inorganic ion transport and metabolism	PREDICTED: superoxide dismutase [Cu-Zn], chloroplastic [Elaeis guineensis]	molecular function: catalytic activity (GO:0003824);; molecular function: antioxidant activity (GO:0016209);; biological process: metabolic process (GO:0008152);; biological process: cellular process (GO:0009987);; biological process: single-organism process (GO:0044699);; biological process: response to stimulus (GO:0050896);; biological process: detoxification (GO:0098754);; molecular function:…	Peroxisome (ko04146)	--	--	--	--	--	--	--	--	--	--	--	--	--	--	--
c60549.graph_c0	3495	175.25	725	33.46	1202	59.35	379	19.28	2348.5	117.3	552	26.37	0.0374585	-2.03529	normal	0.00104822	-2.54996	down	0.246977	-1.29805	normal	[P]	Inorganic ion transport and metabolism	--	K04565|5.89085e-85|egu:105059069|K04565 superoxide dismutase, Cu-Zn family [EC:1.15.1.1] | (RefSeq) superoxide dismutase [Cu-Zn], chloroplastic	[P]	Inorganic ion transport and metabolism	Copper/zinc superoxide dismutase (SODC)	Superoxide dismutase [Cu-Zn], chloroplastic OS=Pisum sativum OX=3888 GN=SODCP PE=2 SV=1	P	Inorganic ion transport and metabolism	cytosolic copper/zinc superoxide dismutase [Lilium regale]	--	Peroxisome (ko04146)	--	--	--	--	--	--	--	--	--	--	--	--	--	--	--
c22908.graph_c1	1414	177.16	503	57.65	962	119.3	201	25.53	1188	148.23	352	41.59	0.0510663	-1.71751	normal	0.0890792	-1.77091	normal	0.0063664	-1.88658	down	[O]	Posttranslational modification, protein turnover, chaperones	Molecular Function: copper ion binding (GO:0005507);; Molecular Function: ATP binding (GO:0005524);; Cellular Component: mitochondrial matrix (GO:0005759);; Biological Process: response to unfolded protein (GO:0006986);; Cellular Component: chloroplast thylakoid membrane (GO:0009535);; Cellular Component: chloroplast stroma (GO:0009570);; Cellular Component: chloroplast envelope (GO:0009941);; Ce…	K04078|1.83866e-74|mdm:103400913|K04078 chaperonin GroES | (RefSeq) 20 kDa chaperonin, chloroplastic-like	[O]	Posttranslational modification, protein turnover, chaperones	Chaperonin 10 Kd subunit	20 kDa chaperonin, chloroplastic OS=Arabidopsis thaliana OX=3702 GN=CPN20 PE=1 SV=2	O	Posttranslational modification, protein turnover, chaperones	Chaperonin Cpn10 [Macleaya cordata]	molecular function: binding (GO:0005488);; cellular component: cell (GO:0005623);; cellular component: membrane-enclosed lumen (GO:0031974);; cellular component: organelle (GO:0043226);; cellular component: organelle part (GO:0044422);; cellular component: cell part (GO:0044464);; biological process: response to stimulus (GO:0050896);; cellular component: membrane (GO:0016020);; cellular componen…	--	--	--	--	--	--	--	--	--	--	--	--	--	--	--	--
c26464.graph_c0	1456	70.94	1312	58.81	733	35.14	796	39.32	1094.5	53.04	1054	49.06	0.921634	-0.153575	normal	0.92058	-0.434441	normal	0.899709	0.480921	normal	[P]	Inorganic ion transport and metabolism	Molecular Function: superoxide dismutase activity (GO:0004784);; Cellular Component: chloroplast stroma (GO:0009570);; Molecular Function: superoxide dismutase copper chaperone activity (GO:0016532);; Biological Process: removal of superoxide radicals (GO:0019430);; Biological Process: metal ion transport (GO:0030001);; Biological Process: positive regulation of catalytic activity (GO:0043085);; …	K04569|4.90846e-145|nnu:104608369|K04569 copper chaperone for superoxide dismutase | (RefSeq) copper chaperone for superoxide dismutase, chloroplastic	[P]	Inorganic ion transport and metabolism	Copper/zinc superoxide dismutase (SODC);; Heavy-metal-associated domain	Copper chaperone for superoxide dismutase, chloroplastic/cytosolic OS=Arabidopsis thaliana OX=3702 GN=CCS PE=1 SV=1	S	Function unknown	PREDICTED: copper chaperone for superoxide dismutase, chloroplastic [Nelumbo nucifera]	molecular function: catalytic activity (GO:0003824);; molecular function: antioxidant activity (GO:0016209);; biological process: metabolic process (GO:0008152);; biological process: cellular process (GO:0009987);; biological process: single-organism process (GO:0044699);; biological process: response to stimulus (GO:0050896);; biological process: detoxification (GO:0098754);; cellular component:…	--	--	--	--	--	--	--	--	--	--	--	--	--	--	--	--
c23643.graph_c0	5746	358.49	1597	91.64	3143	193.28	840	53.18	4444.5	275.88	1218.5	72.41	0.0292279	-1.84167	normal	0.0217451	-2.13034	normal	0.101441	-1.53852	normal	[O]	Posttranslational modification, protein turnover, chaperones	Molecular Function: copper ion binding (GO:0005507);; Molecular Function: ATP binding (GO:0005524);; Cellular Component: mitochondrial matrix (GO:0005759);; Biological Process: response to unfolded protein (GO:0006986);; Cellular Component: chloroplast thylakoid membrane (GO:0009535);; Cellular Component: chloroplast stroma (GO:0009570);; Cellular Component: chloroplast envelope (GO:0009941);; Ce…	K04078|9.78296e-139|nnu:104609297|K04078 chaperonin GroES | (RefSeq) 20 kDa chaperonin, chloroplastic-like	[O]	Posttranslational modification, protein turnover, chaperones	Chaperonin 10 Kd subunit	20 kDa chaperonin, chloroplastic OS=Arabidopsis thaliana OX=3702 GN=CPN20 PE=1 SV=2	O	Posttranslational modification, protein turnover, chaperones	Chaperonin Cpn10 [Macleaya cordata]	molecular function: binding (GO:0005488);; cellular component: cell (GO:0005623);; cellular component: membrane-enclosed lumen (GO:0031974);; cellular component: organelle (GO:0043226);; cellular component: organelle part (GO:0044422);; cellular component: cell part (GO:0044464);; biological process: response to stimulus (GO:0050896);; cellular component: membrane (GO:0016020);; cellular componen…	--	--	--	--	--	--	--	--	--	--	--	--	--	--	--	--
c57682.graph_c0	287	13.98	33	1.48	240	11.55	56	2.79	263.5	12.77	44.5	2.13	0.00127712	-2.4356	down	4.82723e-06	-3.30847	down	0.0254679	-1.70568	normal	[P]	Inorganic ion transport and metabolism	Molecular Function: superoxide dismutase activity (GO:0004784);; Molecular Function: copper ion binding (GO:0005507);; Cellular Component: mitochondrion (GO:0005739);; Cellular Component: plasma membrane (GO:0005886);; Cellular Component: chloroplast stroma (GO:0009570);; Cellular Component: thylakoid (GO:0009579);; Cellular Component: chloroplast envelope (GO:0009941);; Biological Process: remov…	K04564|1.40379e-127|vvi:100258067|K04564 superoxide dismutase, Fe-Mn family [EC:1.15.1.1] | (RefSeq) superoxide dismutase [Fe], chloroplastic	[P]	Inorganic ion transport and metabolism	Iron/manganese superoxide dismutases, C-terminal domain;; Iron/manganese superoxide dismutases, alpha-hairpin domain	Superoxide dismutase [Fe] 2, chloroplastic OS=Arabidopsis thaliana OX=3702 GN=FSD2 PE=1 SV=1	P	Inorganic ion transport and metabolism	PREDICTED: superoxide dismutase [Fe], chloroplastic [Vitis vinifera]	molecular function: catalytic activity (GO:0003824);; molecular function: antioxidant activity (GO:0016209);; biological process: metabolic process (GO:0008152);; biological process: cellular process (GO:0009987);; biological process: single-organism process (GO:0044699);; biological process: response to stimulus (GO:0050896);; biological process: detoxification (GO:0098754);; molecular function:…	Peroxisome (ko04146)	--	--	--	--	--	--	--	--	--	--	--	--	--	--	--
c61282.graph_c0	784	50.45	451	26.69	419	26.58	303	19.79	601.5	38.52	377	23.24	0.510817	-0.725352	normal	0.628599	-1.07836	normal	0.913033	-0.10385	normal	[P]	Inorganic ion transport and metabolism	Molecular Function: superoxide dismutase activity (GO:0004784);; Molecular Function: copper ion binding (GO:0005507);; Cellular Component: vacuole (GO:0005773);; Cellular Component: peroxisome (GO:0005777);; Molecular Function: zinc ion binding (GO:0008270);; Biological Process: removal of superoxide radicals (GO:0019430);; Biological Process: oxidation-reduction process (GO:0055114);;	K04565|4.16886e-81|atr:18448821|K04565 superoxide dismutase, Cu-Zn family [EC:1.15.1.1] | (RefSeq) superoxide dismutase [Cu-Zn] 2	[P]	Inorganic ion transport and metabolism	Copper/zinc superoxide dismutase (SODC)	Superoxide dismutase [Cu-Zn] 2 OS=Mesembryanthemum crystallinum OX=3544 GN=SODCC.2 PE=2 SV=1	P	Inorganic ion transport and metabolism	superoxide dismutase [Cu-Zn] 2 isoform X2 [Amborella trichopoda]	molecular function: catalytic activity (GO:0003824);; molecular function: antioxidant activity (GO:0016209);; biological process: metabolic process (GO:0008152);; biological process: cellular process (GO:0009987);; biological process: single-organism process (GO:0044699);; biological process: response to stimulus (GO:0050896);; biological process: detoxification (GO:0098754);; molecular function:…	Peroxisome (ko04146)	--	--	--	--	--	--	--	--	--	--	--	--	--	--	--
c27098.graph_c0	3636	255.28	3876	250.16	3673	254.36	3634	258.85	3654.5	254.82	3755	254.5	0.990998	0.0126245	normal	0.960402	-0.192593	normal	0.963935	0.347621	normal	[P]	Inorganic ion transport and metabolism	Molecular Function: superoxide dismutase activity (GO:0004784);; Biological Process: removal of superoxide radicals (GO:0019430);; Molecular Function: metal ion binding (GO:0046872);; Biological Process: oxidation-reduction process (GO:0055114);;	K04564|8.59076e-133|pmum:103332881|K04564 superoxide dismutase, Fe-Mn family [EC:1.15.1.1] | (RefSeq) superoxide dismutase [Mn], mitochondrial	[P]	Inorganic ion transport and metabolism	Iron/manganese superoxide dismutases, C-terminal domain;; Iron/manganese superoxide dismutases, alpha-hairpin domain	Superoxide dismutase [Mn], mitochondrial OS=Prunus persica OX=3760 GN=SOD PE=2 SV=1	P	Inorganic ion transport and metabolism	superoxide dismutase [Mn], mitochondrial [Prunus avium]	molecular function: catalytic activity (GO:0003824);; molecular function: antioxidant activity (GO:0016209);; biological process: metabolic process (GO:0008152);; biological process: cellular process (GO:0009987);; biological process: single-organism process (GO:0044699);; biological process: response to stimulus (GO:0050896);; biological process: detoxification (GO:0098754);; molecular function:…	Peroxisome (ko04146)	--	--	--	--	--	--	--	--	--	--	--	--	--	--	--
c20616.graph_c0	639	37.01	185	9.92	385	22.16	316	18.67	512	29.59	250.5	14.3	0.310844	-1.02283	normal	0.0145193	-2.05817	normal	0.913427	0.0778365	normal	[P]	Inorganic ion transport and metabolism	Molecular Function: superoxide dismutase activity (GO:0004784);; Cellular Component: thylakoid (GO:0009579);; Biological Process: removal of superoxide radicals (GO:0019430);; Cellular Component: chloroplast nucleoid (GO:0042644);; Molecular Function: metal ion binding (GO:0046872);; Biological Process: oxidation-reduction process (GO:0055114);;	K04564|1.10147e-101|pda:103720844|K04564 superoxide dismutase, Fe-Mn family [EC:1.15.1.1] | (RefSeq) superoxide dismutase [Fe] 2, chloroplastic	[P]	Inorganic ion transport and metabolism	Iron/manganese superoxide dismutases, alpha-hairpin domain;; Iron/manganese superoxide dismutases, C-terminal domain	Superoxide dismutase [Fe] 3, chloroplastic OS=Arabidopsis thaliana OX=3702 GN=FSD3 PE=1 SV=1	P	Inorganic ion transport and metabolism	PREDICTED: superoxide dismutase [Fe] 3, chloroplastic isoform X2 [Nelumbo nucifera]	molecular function: catalytic activity (GO:0003824);; molecular function: antioxidant activity (GO:0016209);; biological process: metabolic process (GO:0008152);; biological process: cellular process (GO:0009987);; biological process: single-organism process (GO:0044699);; biological process: response to stimulus (GO:0050896);; biological process: detoxification (GO:0098754);; cellular component:…	Peroxisome (ko04146)	--	--	--	--	--	--	--	--	--	--	--	--	--	--	--
c54107.graph_c0	12301	414.59	13547	431.01	11106	378.96	14871	524.47	11703.5	396.77	14209	477.74	0.823417	0.236491	normal	0.979018	-0.145704	normal	0.940624	0.78425	normal	[P]	Inorganic ion transport and metabolism	Molecular Function: superoxide dismutase activity (GO:0004784);; Molecular Function: copper ion binding (GO:0005507);; Cellular Component: nucleus (GO:0005634);; Cellular Component: cytosol (GO:0005829);; Molecular Function: zinc ion binding (GO:0008270);; Biological Process: removal of superoxide radicals (GO:0019430);; Biological Process: oxidation-reduction process (GO:0055114);;	K04565|1.88407e-84|pop:POPTR_0005s04590g|K04565 superoxide dismutase, Cu-Zn family [EC:1.15.1.1] | (RefSeq) Cu/Zn superoxide dismutase family protein	[P]	Inorganic ion transport and metabolism	Copper/zinc superoxide dismutase (SODC);; PLAC8 family	Superoxide dismutase [Cu-Zn] OS=Zingiber officinale OX=94328 PE=1 SV=1	P	Inorganic ion transport and metabolism	PREDICTED: superoxide dismutase [Cu-Zn] [Phoenix dactylifera]	molecular function: catalytic activity (GO:0003824);; molecular function: antioxidant activity (GO:0016209);; biological process: metabolic process (GO:0008152);; biological process: cellular process (GO:0009987);; biological process: single-organism process (GO:0044699);; biological process: response to stimulus (GO:0050896);; biological process: detoxification (GO:0098754);; molecular function:…	Peroxisome (ko04146)	1	c	(TC)6tatataaacaaactgaaatttcagatccacatccaatttccatccctctctctatagtt(TC)6	83	67	149	AACTATGAAGAACCGTGGCG	60.132	20	GCGGAAAAGATTTGATTGGA	60.016	20	207	38	244
c26862.graph_c0	625	30.46	2448	109.83	2360	113.24	3359	166.13	1492.5	71.85	2903.5	137.98	0.320338	1.0062	normal	0.189711	1.68142	normal	0.82888	0.871836	normal	[R]	General function prediction only	Molecular Function: superoxide dismutase activity (GO:0004784);; Cellular Component: extracellular region (GO:0005576);; Cellular Component: cell wall (GO:0005618);; Cellular Component: plasmodesma (GO:0009506);; Biological Process: plasmodesmata-mediated intercellular transport (GO:0010497);; Biological Process: removal of superoxide radicals (GO:0019430);; Molecular Function: manganese ion bind…	--	--	--	Cupin;; Cupin domain	Germin-like protein 5-1 OS=Oryza sativa subsp. japonica OX=39947 GN=Os05g0277500 PE=2 SV=1	S	Function unknown	Germin-like protein 5-1 [Glycine soja]	molecular function: catalytic activity (GO:0003824);; molecular function: antioxidant activity (GO:0016209);; biological process: metabolic process (GO:0008152);; biological process: cellular process (GO:0009987);; biological process: single-organism process (GO:0044699);; biological process: response to stimulus (GO:0050896);; biological process: detoxification (GO:0098754);; cellular component:…	--	--	--	--	--	--	--	--	--	--	--	--	--	--	--	--
c22908.graph_c0	542	98.11	162	26.73	309	55.65	143	26.26	425.5	76.88	152.5	26.5	0.0856702	-1.4717	normal	0.0184754	-2.01024	normal	0.720155	-0.74137	normal	[O]	Posttranslational modification, protein turnover, chaperones	Molecular Function: copper ion binding (GO:0005507);; Molecular Function: ATP binding (GO:0005524);; Cellular Component: mitochondrial matrix (GO:0005759);; Biological Process: response to unfolded protein (GO:0006986);; Cellular Component: chloroplast thylakoid membrane (GO:0009535);; Cellular Component: chloroplast stroma (GO:0009570);; Cellular Component: chloroplast envelope (GO:0009941);; Ce…	K04078|1.29615e-45|nnu:104600496|K04078 chaperonin GroES | (RefSeq) 20 kDa chaperonin, chloroplastic-like	[O]	Posttranslational modification, protein turnover, chaperones	Chaperonin 10 Kd subunit	20 kDa chaperonin, chloroplastic OS=Arabidopsis thaliana OX=3702 GN=CPN20 PE=1 SV=2	O	Posttranslational modification, protein turnover, chaperones	Chaperonin Cpn10 [Macleaya cordata]	molecular function: binding (GO:0005488);; cellular component: cell (GO:0005623);; cellular component: membrane-enclosed lumen (GO:0031974);; cellular component: organelle (GO:0043226);; cellular component: organelle part (GO:0044422);; cellular component: cell part (GO:0044464);; biological process: response to stimulus (GO:0050896);; cellular component: membrane (GO:0016020);; cellular componen…	--	--	--	--	--	--	--	--	--	--	--	--	--	--	--	--
peroxidase (POD)
#ID	L0_count	L0_FPKM	L15_count	L15_FPKM	P0_count	P0_FPKM	P15_count	P15_FPKM	L0_P0_count	L0_P0_FPKM	L15_P15_count	L15_P15_FPKM	L0_P0_vs_L15_P15_DESeq2_FDR	L0_P0_vs_L15_P15_DESeq2_log2FC	L0_P0_vs_L15_P15_DESeq2_(FDR_0.01_FC_2)_regulated	L0_vs_L15_EBSeq_FDR	L0_vs_L15_EBSeq_log2FC	L0_vs_L15_EBSeq_(FDR_0.01_FC_2)_regulated	P0_vs_P15_EBSeq_FDR	P0_vs_P15_EBSeq_log2FC	P0_vs_P15_EBSeq_(FDR_0.01_FC_2)_regulated	COG_class	COG_class_annotation	GO_annotation	KEGG_annotation	KOG_class	KOG_class_annotation	Pfam_annotation	Swissprot_annotation	eggNOG_class	eggNOG_class_annotation	nr_annotation	GO_second_level_annotation	KEGG_pathway_annotation	SSR_SSR_nr	SSR_SSR_type	SSR_SSR	SSR_Size	SSR_SSR_Start	SSR_SSR_End	SSR_FPr1(5'-3')	SSR_Tm_1F	SSR_Size_1F	SSR_RPr1(5'-3')	SSR_Tm_1R	SSR_Size_1R	SSR_PSize1	SSR_PStart1	SSR_PEnd1F
c23107.graph_c0	14608	711.88	1771	79.45	4795	230.09	1220	60.32	9701.5	470.99	1495.5	69.89	0.00371954	-2.59627	down	4.69e-06	-3.32718	down	0.0786091	-1.61006	normal	[V]	Defense mechanisms	Molecular Function: peroxidase activity (GO:0004601);; Biological Process: hydrogen peroxide catabolic process (GO:0042744);; Molecular Function: peroxiredoxin activity (GO:0051920);; Biological Process: oxidation-reduction process (GO:0055114);; Biological Process: cellular oxidant detoxification (GO:0098869);;	K03386|1.68837e-134|mus:103994714|K03386 peroxiredoxin (alkyl hydroperoxide reductase subunit C) [EC:1.11.1.15] | (RefSeq) 2-Cys peroxiredoxin BAS1, chloroplastic	[O]	Posttranslational modification, protein turnover, chaperones	AhpC/TSA family;; Redoxin;; C-terminal domain of 1-Cys peroxiredoxin	2-Cys peroxiredoxin BAS1-like, chloroplastic OS=Arabidopsis thaliana OX=3702 GN=At5g06290 PE=2 SV=3	O	Posttranslational modification, protein turnover, chaperones	2-Cys peroxiredoxin BAS1, chloroplastic-like [Asparagus officinalis]	molecular function: catalytic activity (GO:0003824);; molecular function: antioxidant activity (GO:0016209);; biological process: metabolic process (GO:0008152);; biological process: cellular process (GO:0009987);; biological process: single-organism process (GO:0044699);; biological process: response to stimulus (GO:0050896);; biological process: detoxification (GO:0098754)	--	--	--	--	--	--	--	--	--	--	--	--	--	--	--	--
c59964.graph_c0	27874	1444.46	3817	182.09	29765	1519.1	4236	222.76	28819.5	1481.78	4026.5	202.43	5.66e-08	-2.76375	down	2.72e-05	-3.15248	down	0.000237278	-2.44915	down	[P]	Inorganic ion transport and metabolism	Biological Process: response to oxidative stress (GO:0006979);; Molecular Function: L-ascorbate peroxidase activity (GO:0016688);; Molecular Function: heme binding (GO:0020037);; Biological Process: oxidation-reduction process (GO:0055114);; Biological Process: cellular oxidant detoxification (GO:0098869);;	K00434|3.99956e-146|bvg:104903122|K00434 L-ascorbate peroxidase [EC:1.11.1.11] | (RefSeq) L-ascorbate peroxidase, cytosolic	--	--	Peroxidase	L-ascorbate peroxidase, cytosolic OS=Pisum sativum OX=3888 GN=APX1 PE=1 SV=2	P	Inorganic ion transport and metabolism	PREDICTED: L-ascorbate peroxidase, cytosolic [Ziziphus jujuba]	biological process: response to stimulus (GO:0050896);; molecular function: catalytic activity (GO:0003824);; molecular function: antioxidant activity (GO:0016209);; biological process: metabolic process (GO:0008152);; biological process: cellular process (GO:0009987);; biological process: single-organism process (GO:0044699);; biological process: detoxification (GO:0098754);; molecular function:…	Ascorbate and aldarate metabolism (ko00053);; Glutathione metabolism (ko00480)	2	c	(A)10gcccccaaaagcttaaagat(CAC)5	45	286	330	TTATGGAACCCCCATTCAAA	59.988	20	TATGCAGCAGATGAGGATGC	59.939	20	279	169	447
c1844.graph_c0	1	0.2	2	0.37	0	0	0	0	0.5	0.1	1	0.18	--	--	--	--	--	--	--	--	--	--	--	Molecular Function: peroxidase activity (GO:0004601);; Biological Process: response to oxidative stress (GO:0006979);; Molecular Function: NAD(P)H oxidase activity (GO:0016174);; Molecular Function: heme binding (GO:0020037);; Molecular Function: dioxygenase activity (GO:0051213);; Biological Process: oxidation-reduction process (GO:0055114);; Biological Process: cellular oxidant detoxification (…	K10529|1.94957e-69|rcu:8280584|K10529 alpha-dioxygenase [EC:1.-.-.-] | (RefSeq) alpha-dioxygenase 1	[R]	General function prediction only	Animal haem peroxidase	Alpha-dioxygenase 1 OS=Arabidopsis thaliana OX=3702 GN=DOX1 PE=1 SV=1	S	Function unknown	oxidoreductase, putative [Ricinus communis]	molecular function: catalytic activity (GO:0003824);; molecular function: antioxidant activity (GO:0016209);; biological process: metabolic process (GO:0008152);; biological process: cellular process (GO:0009987);; biological process: single-organism process (GO:0044699);; biological process: response to stimulus (GO:0050896);; biological process: detoxification (GO:0098754);; molecular function:…	alpha-Linolenic acid metabolism (ko00592)	--	--	--	--	--	--	--	--	--	--	--	--	--	--	--
c59999.graph_c0	6619	468.69	4263	277.45	7976	557.04	4729	339.77	7297.5	512.87	4496	308.61	0.324318	-0.679694	normal	0.888795	-0.919265	normal	0.970188	-0.390795	normal	[O]	Posttranslational modification, protein turnover, chaperones	Molecular Function: peroxidase activity (GO:0004601);; Molecular Function: peroxiredoxin activity (GO:0051920);; Biological Process: oxidation-reduction process (GO:0055114);; Biological Process: cellular oxidant detoxification (GO:0098869);;	--	[O]	Posttranslational modification, protein turnover, chaperones	Redoxin;; AhpC/TSA family	Peroxiredoxin-2 OS=Populus trichocarpa OX=3694 PE=1 SV=1	O	Posttranslational modification, protein turnover, chaperones	peroxiredoxin-2 [Durio zibethinus]	molecular function: catalytic activity (GO:0003824);; molecular function: antioxidant activity (GO:0016209);; biological process: metabolic process (GO:0008152);; biological process: cellular process (GO:0009987);; biological process: single-organism process (GO:0044699);; biological process: response to stimulus (GO:0050896);; biological process: detoxification (GO:0098754)	--	--	--	--	--	--	--	--	--	--	--	--	--	--	--	--
c68477.graph_c0	0	0	0	0	5	1.56	1	0.32	2.5	0.78	0.5	0.16	--	--	--	--	--	--	--	--	--	--	--	Molecular Function: peroxidase activity (GO:0004601);; Cellular Component: extracellular region (GO:0005576);; Biological Process: response to oxidative stress (GO:0006979);; Molecular Function: heme binding (GO:0020037);; Biological Process: hydrogen peroxide catabolic process (GO:0042744);; Molecular Function: metal ion binding (GO:0046872);; Biological Process: oxidation-reduction process (GO:…	K00430|7.20482e-49|atr:18432398|K00430 peroxidase [EC:1.11.1.7] | (RefSeq) cationic peroxidase 1	--	--	Peroxidase	Peroxidase 4 OS=Vitis vinifera OX=29760 GN=GSVIVT00023967001 PE=1 SV=1	S	Function unknown	hypothetical protein AMTR_s00077p00148760 [Amborella trichopoda]	molecular function: catalytic activity (GO:0003824);; molecular function: antioxidant activity (GO:0016209);; biological process: metabolic process (GO:0008152);; biological process: cellular process (GO:0009987);; biological process: single-organism process (GO:0044699);; biological process: response to stimulus (GO:0050896);; biological process: detoxification (GO:0098754);; cellular component:…	Phenylpropanoid biosynthesis (ko00940)	--	--	--	--	--	--	--	--	--	--	--	--	--	--	--
c71216.graph_c0	1	0.32	0	0	2	0.65	0	0	1.5	0.48	0	0	--	--	--	--	--	--	--	--	--	--	--	Molecular Function: peroxidase activity (GO:0004601);; Molecular Function: calcium ion binding (GO:0005509);; Cellular Component: integral component of membrane (GO:0016021);; Molecular Function: oxidoreductase activity, acting on NAD(P)H, oxygen as acceptor (GO:0050664);; Biological Process: oxidation-reduction process (GO:0055114);; Biological Process: cellular oxidant detoxification (GO:009886…	K13447|4.17783e-15|rcu:8286641|K13447 respiratory burst oxidase [EC:1.6.3.- 1.11.1.-] | (RefSeq) respiratory burst oxidase homolog protein A	[PQ]	--	--	Probable respiratory burst oxidase homolog protein I OS=Arabidopsis thaliana OX=3702 GN=RBOHI PE=3 SV=2	U	Intracellular trafficking, secretion, and vesicular transport	respiratory burst oxidase, putative [Ricinus communis]	molecular function: catalytic activity (GO:0003824);; molecular function: antioxidant activity (GO:0016209);; biological process: metabolic process (GO:0008152);; biological process: cellular process (GO:0009987);; biological process: single-organism process (GO:0044699);; biological process: response to stimulus (GO:0050896);; biological process: detoxification (GO:0098754);; molecular function:…	Plant-pathogen interaction (ko04626)	--	--	--	--	--	--	--	--	--	--	--	--	--	--	--
c58134.graph_c0	50	1.72	130	4.6	53	2.85	336	12.85	51.5	2.29	233	8.72	0.0260117	2.01311	normal	0.52406	1.06242	normal	1.71e-07	2.97556	up	--	--	Molecular Function: peroxidase activity (GO:0004601);; Cellular Component: extracellular region (GO:0005576);; Biological Process: response to oxidative stress (GO:0006979);; Molecular Function: heme binding (GO:0020037);; Biological Process: hydrogen peroxide catabolic process (GO:0042744);; Molecular Function: metal ion binding (GO:0046872);; Biological Process: oxidation-reduction process (GO:…	K00430|7.59592e-99|sind:105176241|K00430 peroxidase [EC:1.11.1.7] | (RefSeq) peroxidase 51	--	--	Peroxidase;; Peroxidase	Peroxidase 51 OS=Arabidopsis thaliana OX=3702 GN=PER51 PE=2 SV=1	G	Carbohydrate transport and metabolism	Peroxidase 73 [Capsicum annuum]	molecular function: catalytic activity (GO:0003824);; molecular function: antioxidant activity (GO:0016209);; biological process: metabolic process (GO:0008152);; biological process: cellular process (GO:0009987);; biological process: single-organism process (GO:0044699);; biological process: response to stimulus (GO:0050896);; biological process: detoxification (GO:0098754);; cellular component:…	Phenylpropanoid biosynthesis (ko00940)	--	--	--	--	--	--	--	--	--	--	--	--	--	--	--
c2525.graph_c0	0	0	0	0	2	0.73	0	0	1	0.36	0	0	--	--	--	--	--	--	--	--	--	--	--	Molecular Function: peroxidase activity (GO:0004601);; Cellular Component: extracellular region (GO:0005576);; Biological Process: response to oxidative stress (GO:0006979);; Molecular Function: heme binding (GO:0020037);; Biological Process: hydrogen peroxide catabolic process (GO:0042744);; Molecular Function: metal ion binding (GO:0046872);; Biological Process: oxidation-reduction process (GO:…	K00430|7.0422e-53|atr:18432398|K00430 peroxidase [EC:1.11.1.7] | (RefSeq) cationic peroxidase 1	--	--	Peroxidase	Peroxidase 4 OS=Vitis vinifera OX=29760 GN=GSVIVT00023967001 PE=1 SV=1	G	Carbohydrate transport and metabolism	hypothetical protein AMTR_s00077p00148760 [Amborella trichopoda]	molecular function: catalytic activity (GO:0003824);; molecular function: antioxidant activity (GO:0016209);; biological process: metabolic process (GO:0008152);; biological process: cellular process (GO:0009987);; biological process: single-organism process (GO:0044699);; biological process: response to stimulus (GO:0050896);; biological process: detoxification (GO:0098754);; cellular component:…	Phenylpropanoid biosynthesis (ko00940)	--	--	--	--	--	--	--	--	--	--	--	--	--	--	--
c60295.graph_c0	5068	364.79	31	2.05	1488	105.63	17	1.24	3278	235.21	24	1.65	1.28e-14	-6.4961	down	0	-7.5244	down	0	-5.95052	down	[O]	Posttranslational modification, protein turnover, chaperones	Molecular Function: peroxidase activity (GO:0004601);; Cellular Component: chloroplast thylakoid (GO:0009534);; Cellular Component: integral component of membrane (GO:0016021);; Molecular Function: peroxiredoxin activity (GO:0051920);; Biological Process: oxidation-reduction process (GO:0055114);; Biological Process: cellular oxidant detoxification (GO:0098869);;	K03564|8.4873e-101|jcu:105638014|K03564 peroxiredoxin Q/BCP [EC:1.11.1.15] | (RefSeq) peroxiredoxin Q, chloroplastic	[O]	Posttranslational modification, protein turnover, chaperones	AhpC/TSA family;; Redoxin	Peroxiredoxin Q, chloroplastic OS=Populus jackii OX=640484 GN=PRXQ PE=1 SV=1	O	Posttranslational modification, protein turnover, chaperones	peroxiredoxin Q, chloroplastic [Jatropha curcas]	molecular function: catalytic activity (GO:0003824);; molecular function: antioxidant activity (GO:0016209);; biological process: metabolic process (GO:0008152);; biological process: cellular process (GO:0009987);; biological process: single-organism process (GO:0044699);; biological process: response to stimulus (GO:0050896);; biological process: detoxification (GO:0098754);; cellular component:…	--	--	--	--	--	--	--	--	--	--	--	--	--	--	--	--
c19486.graph_c0	3	0.18	16	0.88	218	12.87	2	0.12	110.5	6.52	9	0.5	--	--	--	--	--	--	1.83e-12	-5.5189	down	--	--	Molecular Function: peroxidase activity (GO:0004601);; Cellular Component: extracellular region (GO:0005576);; Biological Process: response to oxidative stress (GO:0006979);; Cellular Component: integral component of membrane (GO:0016021);; Molecular Function: heme binding (GO:0020037);; Biological Process: hydrogen peroxide catabolic process (GO:0042744);; Molecular Function: metal ion binding (…	K00430|4.34418e-164|vra:106758569|K00430 peroxidase [EC:1.11.1.7] | (RefSeq) cationic peroxidase 1-like	--	--	Peroxidase	Cationic peroxidase 1 OS=Arachis hypogaea OX=3818 GN=PNC1 PE=1 SV=2	G	Carbohydrate transport and metabolism	cationic peroxidase 1-like [Quercus suber]	molecular function: catalytic activity (GO:0003824);; molecular function: antioxidant activity (GO:0016209);; biological process: metabolic process (GO:0008152);; biological process: cellular process (GO:0009987);; biological process: single-organism process (GO:0044699);; biological process: response to stimulus (GO:0050896);; biological process: detoxification (GO:0098754);; cellular component:…	Phenylpropanoid biosynthesis (ko00940)	--	--	--	--	--	--	--	--	--	--	--	--	--	--	--
c57597.graph_c0	356	20.65	784	41.45	318	17.88	334	20.03	337	19.27	559	30.74	0.567692	0.630771	normal	0.764161	0.850273	normal	0.871108	0.431417	normal	--	--	Molecular Function: binding (GO:0005488);; Biological Process: metabolic process (GO:0008152);; Biological Process: cellular process (GO:0009987);; Molecular Function: oxidoreductase activity (GO:0016491);; Biological Process: response to stimulus (GO:0050896);;	K00430|9.93367e-85|fve:101310548|K00430 peroxidase [EC:1.11.1.7] | (RefSeq) peroxidase 27-like	--	--	Peroxidase;; Plant PDR ABC transporter associated	Peroxidase 56 OS=Arabidopsis thaliana OX=3702 GN=PER56 PE=2 SV=1	G	Carbohydrate transport and metabolism	peroxidase 27-like [Durio zibethinus]	molecular function: binding (GO:0005488);; biological process: metabolic process (GO:0008152);; biological process: cellular process (GO:0009987);; molecular function: catalytic activity (GO:0003824);; biological process: single-organism process (GO:0044699);; biological process: response to stimulus (GO:0050896)	Phenylpropanoid biosynthesis (ko00940)	--	--	--	--	--	--	--	--	--	--	--	--	--	--	--
c49510.graph_c1	2	0.11	7	0.36	9	0.49	11	0.62	5.5	0.3	9	0.49	--	--	--	--	--	--	--	--	--	--	--	Molecular Function: peroxidase activity (GO:0004601);; Biological Process: response to oxidative stress (GO:0006979);; Molecular Function: heme binding (GO:0020037);; Biological Process: oxidation-reduction process (GO:0055114);; Biological Process: cellular oxidant detoxification (GO:0098869);;	K00430|1.56053e-17|mus:103978599|K00430 peroxidase [EC:1.11.1.7] | (RefSeq) peroxidase 57-like	--	--	Peroxidase	Peroxidase 25 OS=Arabidopsis thaliana OX=3702 GN=PER25 PE=2 SV=2	G	Carbohydrate transport and metabolism	uncharacterized protein A4U43_C03F9270 [Asparagus officinalis]	molecular function: catalytic activity (GO:0003824);; molecular function: antioxidant activity (GO:0016209);; biological process: metabolic process (GO:0008152);; biological process: cellular process (GO:0009987);; biological process: single-organism process (GO:0044699);; biological process: response to stimulus (GO:0050896);; biological process: detoxification (GO:0098754);; molecular function:…	Phenylpropanoid biosynthesis (ko00940)	--	--	--	--	--	--	--	--	--	--	--	--	--	--	--
c21961.graph_c0	2	0.31	0	0	8	1.25	0	0	5	0.78	0	0	--	--	--	--	--	--	--	--	--	--	--	Molecular Function: binding (GO:0005488);; Biological Process: metabolic process (GO:0008152);; Biological Process: cellular process (GO:0009987);; Molecular Function: oxidoreductase activity (GO:0016491);; Biological Process: response to stimulus (GO:0050896);;	K00430|1.00414e-13|pxb:103926918|K00430 peroxidase [EC:1.11.1.7] | (RefSeq) peroxidase 43	--	--	--	Peroxidase 43 OS=Arabidopsis thaliana OX=3702 GN=PER43 PE=3 SV=2	G	Carbohydrate transport and metabolism	PREDICTED: peroxidase 43 [Pyrus x bretschneideri]	molecular function: binding (GO:0005488);; biological process: metabolic process (GO:0008152);; biological process: cellular process (GO:0009987);; molecular function: catalytic activity (GO:0003824);; biological process: single-organism process (GO:0044699);; biological process: response to stimulus (GO:0050896)	Phenylpropanoid biosynthesis (ko00940)	--	--	--	--	--	--	--	--	--	--	--	--	--	--	--
c54800.graph_c0	3445	193.63	2554	130.74	3825	211.14	3067	173.32	3635	202.38	2810.5	152.03	0.682973	-0.367456	normal	0.909997	-0.716109	normal	0.971704	0.0445521	normal	[O]	Posttranslational modification, protein turnover, chaperones	Molecular Function: glutathione transferase activity (GO:0004364);; Molecular Function: peroxidase activity (GO:0004601);; Cellular Component: nucleus (GO:0005634);; Cellular Component: peroxisome (GO:0005777);; Biological Process: glutathione metabolic process (GO:0006749);; Biological Process: toxin catabolic process (GO:0009407);; Biological Process: oxidation-reduction process (GO:0055114);;	K00799|1.55773e-111|mus:103973270|K00799 glutathione S-transferase [EC:2.5.1.18] | (RefSeq) glutathione S-transferase T1-like	[O]	Posttranslational modification, protein turnover, chaperones	Glutathione S-transferase, N-terminal domain;; Glutathione S-transferase, N-terminal domain;; Glutathione S-transferase, N-terminal domain	Glutathione S-transferase T1 OS=Arabidopsis thaliana OX=3702 GN=GSTT1 PE=2 SV=1	O	Posttranslational modification, protein turnover, chaperones	PREDICTED: glutathione S-transferase T1 [Ziziphus jujuba]	molecular function: catalytic activity (GO:0003824);; molecular function: antioxidant activity (GO:0016209);; biological process: metabolic process (GO:0008152);; biological process: cellular process (GO:0009987);; biological process: single-organism process (GO:0044699);; biological process: response to stimulus (GO:0050896);; biological process: detoxification (GO:0098754);; cellular component:…	Glutathione metabolism (ko00480)	--	--	--	--	--	--	--	--	--	--	--	--	--	--	--
c23352.graph_c0	3	0.53	0	0	1	0.17	2	0.33	2	0.35	1	0.17	--	--	--	--	--	--	--	--	--	--	--	Molecular Function: peroxidase activity (GO:0004601);; Cellular Component: extracellular region (GO:0005576);; Biological Process: response to oxidative stress (GO:0006979);; Molecular Function: heme binding (GO:0020037);; Biological Process: hydrogen peroxide catabolic process (GO:0042744);; Molecular Function: metal ion binding (GO:0046872);; Biological Process: oxidation-reduction process (GO:…	K00430|3.32427e-70|egr:104437427|K00430 peroxidase [EC:1.11.1.7] | (RefSeq) peroxidase 16	--	--	Peroxidase	Peroxidase 16 OS=Arabidopsis thaliana OX=3702 GN=PER16 PE=1 SV=2	G	Carbohydrate transport and metabolism	PREDICTED: peroxidase 45-like [Ziziphus jujuba]	molecular function: catalytic activity (GO:0003824);; molecular function: antioxidant activity (GO:0016209);; biological process: metabolic process (GO:0008152);; biological process: cellular process (GO:0009987);; biological process: single-organism process (GO:0044699);; biological process: response to stimulus (GO:0050896);; biological process: detoxification (GO:0098754);; cellular component:…	Phenylpropanoid biosynthesis (ko00940)	--	--	--	--	--	--	--	--	--	--	--	--	--	--	--
c20476.graph_c0	627	24.4	344	12.32	218	8.34	93	3.69	422.5	16.37	218.5	8.01	0.484611	-0.983273	normal	0.548451	-1.14513	normal	0.619938	-0.85385	normal	[O]	Posttranslational modification, protein turnover, chaperones	Molecular Function: peroxidase activity (GO:0004601);; Cellular Component: chloroplast (GO:0009507);; Molecular Function: peroxiredoxin activity (GO:0051920);; Biological Process: oxidation-reduction process (GO:0055114);; Biological Process: cellular oxidant detoxification (GO:0098869);;	--	[S]	Function unknown	AhpC/TSA antioxidant enzyme;; AhpC/TSA family	Thioredoxin-like protein AAED1, chloroplastic OS=Arabidopsis thaliana OX=3702 GN=At2g37240 PE=1 SV=2	O	Posttranslational modification, protein turnover, chaperones	thioredoxin-like protein AAED1, chloroplastic isoform X2 [Hevea brasiliensis]	molecular function: catalytic activity (GO:0003824);; molecular function: antioxidant activity (GO:0016209);; biological process: metabolic process (GO:0008152);; biological process: cellular process (GO:0009987);; biological process: single-organism process (GO:0044699);; biological process: response to stimulus (GO:0050896);; biological process: detoxification (GO:0098754);; cellular component:…	--	1	p2	(CT)9	18	171	188	TGTGTATCTGCATGTCTCCCA	60.128	21	GGGTAGTCGCAAGTGGATGT	59.997	20	163	82	244
c65967.graph_c0	0	0	0	0	5	1.55	0	0	2.5	0.78	0	0	--	--	--	--	--	--	--	--	--	--	--	--	K00430|1.57196e-07|csv:101216263|K00430 peroxidase [EC:1.11.1.7] | (RefSeq) peroxidase 19	--	--	--	--	G	Carbohydrate transport and metabolism	hypothetical protein AQUCO_00500129v1 [Aquilegia coerulea]	--	Phenylpropanoid biosynthesis (ko00940)	--	--	--	--	--	--	--	--	--	--	--	--	--	--	--
c54436.graph_c0	93	11.7	61	7.29	44	5.79	75	9.28	68.5	8.74	68	8.29	0.959516	-0.0945026	normal	0.637409	-0.866354	normal	0.405201	1.09423	normal	--	--	--	K00434|2.33001e-07|mus:103989729|K00434 L-ascorbate peroxidase [EC:1.11.1.11] | (RefSeq) L-ascorbate peroxidase, cytosolic-like	--	--	--	L-ascorbate peroxidase 2, cytosolic OS=Oryza sativa subsp. japonica OX=39947 GN=APX2 PE=1 SV=1	P	Inorganic ion transport and metabolism	L-ascorbate peroxidase, cytosolic [Dendrobium catenatum]	--	Ascorbate and aldarate metabolism (ko00053);; Glutathione metabolism (ko00480)	--	--	--	--	--	--	--	--	--	--	--	--	--	--	--
c78904.graph_c0	0	0	1	0.14	2	0.3	1	0.15	1	0.15	1	0.15	--	--	--	--	--	--	--	--	--	--	--	Molecular Function: peroxidase activity (GO:0004601);; Cellular Component: extracellular region (GO:0005576);; Biological Process: response to oxidative stress (GO:0006979);; Molecular Function: heme binding (GO:0020037);; Biological Process: hydrogen peroxide catabolic process (GO:0042744);; Molecular Function: metal ion binding (GO:0046872);; Biological Process: oxidation-reduction process (GO:…	K00430|3.18909e-102|pop:POPTR_0018s09710g|K00430 peroxidase [EC:1.11.1.7] | (RefSeq) POPTRDRAFT_737716; Peroxidase 16 precursor family protein	--	--	Peroxidase	Peroxidase 45 OS=Arabidopsis thaliana OX=3702 GN=PER45 PE=1 SV=1	G	Carbohydrate transport and metabolism	Peroxidase 16 precursor family protein [Populus trichocarpa]	molecular function: catalytic activity (GO:0003824);; molecular function: antioxidant activity (GO:0016209);; biological process: metabolic process (GO:0008152);; biological process: cellular process (GO:0009987);; biological process: single-organism process (GO:0044699);; biological process: response to stimulus (GO:0050896);; biological process: detoxification (GO:0098754);; cellular component:…	Phenylpropanoid biosynthesis (ko00940)	--	--	--	--	--	--	--	--	--	--	--	--	--	--	--
c22291.graph_c0	2691	83.08	780	22.27	1411	42.02	517	15.87	2051	62.55	648.5	19.07	0.051396	-1.65277	normal	0.0226014	-2.06793	normal	0.524913	-1.08272	normal	[P]	Inorganic ion transport and metabolism	Molecular Function: peroxidase activity (GO:0004601);; Biological Process: response to oxidative stress (GO:0006979);; Cellular Component: chloroplast (GO:0009507);; Cellular Component: integral component of membrane (GO:0016021);; Molecular Function: heme binding (GO:0020037);; Biological Process: oxidation-reduction process (GO:0055114);; Biological Process: cellular oxidant detoxification (GO:…	K00434|0|egu:105051809|K00434 L-ascorbate peroxidase [EC:1.11.1.11] | (RefSeq) probable L-ascorbate peroxidase 6, chloroplastic	--	--	Peroxidase	Probable L-ascorbate peroxidase 8, chloroplastic OS=Oryza sativa subsp. japonica OX=39947 GN=APX8 PE=1 SV=2	P	Inorganic ion transport and metabolism	heme peroxidase [Macleaya cordata]	molecular function: catalytic activity (GO:0003824);; molecular function: antioxidant activity (GO:0016209);; biological process: metabolic process (GO:0008152);; biological process: cellular process (GO:0009987);; biological process: single-organism process (GO:0044699);; biological process: response to stimulus (GO:0050896);; biological process: detoxification (GO:0098754);; cellular component:…	Ascorbate and aldarate metabolism (ko00053);; Glutathione metabolism (ko00480)	--	--	--	--	--	--	--	--	--	--	--	--	--	--	--
c55184.graph_c0	44	3.19	46	3.31	56	4.51	51	4.14	50	3.85	48.5	3.72	0.984229	-0.0368779	normal	0.819613	-0.209996	normal	0.855361	0.220169	normal	[T]	Signal transduction mechanisms	Molecular Function: peroxidase activity (GO:0004601);; Molecular Function: calcium ion binding (GO:0005509);; Cellular Component: integral component of membrane (GO:0016021);; Molecular Function: oxidoreductase activity, acting on NAD(P)H, oxygen as acceptor (GO:0050664);; Biological Process: oxidation-reduction process (GO:0055114);; Biological Process: cellular oxidant detoxification (GO:009886…	K13447|1.22864e-76|pmum:103340626|K13447 respiratory burst oxidase [EC:1.6.3.- 1.11.1.-] | (RefSeq) respiratory burst oxidase homolog protein E	[PQ]	--	Ferric reductase NAD binding domain;; Ferric reductase NAD binding domain;; Ferric reductase NAD binding domain;; Ferric reductase NAD binding domain	Respiratory burst oxidase homolog protein F OS=Arabidopsis thaliana OX=3702 GN=RBOHF PE=1 SV=1	U	Intracellular trafficking, secretion, and vesicular transport	respiratory burst oxidase homolog [Nicotiana benthamiana]	molecular function: catalytic activity (GO:0003824);; molecular function: antioxidant activity (GO:0016209);; biological process: metabolic process (GO:0008152);; biological process: cellular process (GO:0009987);; biological process: single-organism process (GO:0044699);; biological process: response to stimulus (GO:0050896);; biological process: detoxification (GO:0098754);; molecular function:…	Plant-pathogen interaction (ko04626)	--	--	--	--	--	--	--	--	--	--	--	--	--	--	--
c77200.graph_c0	3	0.71	0	0	0	0	2	0.48	1.5	0.35	1	0.24	--	--	--	--	--	--	--	--	--	--	--	Molecular Function: peroxidase activity (GO:0004601);; Molecular Function: binding (GO:0005488);; Biological Process: metabolic process (GO:0008152);; Cellular Component: plant-type cell wall (GO:0009505);; Biological Process: plant-type cell wall organization (GO:0009664);; Biological Process: response to stimulus (GO:0050896);;	K00430|1.25638e-37|pxb:103944515|K00430 peroxidase [EC:1.11.1.7] | (RefSeq) peroxidase 3	--	--	Peroxidase	Peroxidase 3 OS=Arabidopsis thaliana OX=3702 GN=PER3 PE=2 SV=1	G	Carbohydrate transport and metabolism	PREDICTED: peroxidase 3 [Pyrus x bretschneideri]	molecular function: catalytic activity (GO:0003824);; molecular function: antioxidant activity (GO:0016209);; biological process: metabolic process (GO:0008152);; biological process: cellular process (GO:0009987);; biological process: single-organism process (GO:0044699);; biological process: response to stimulus (GO:0050896);; biological process: detoxification (GO:0098754);; molecular function:…	Phenylpropanoid biosynthesis (ko00940)	--	--	--	--	--	--	--	--	--	--	--	--	--	--	--
c46466.graph_c0	1	0.18	0	0	11	1.96	0	0	6	1.07	0	0	--	--	--	--	--	--	--	--	--	--	--	Molecular Function: binding (GO:0005488);; Biological Process: metabolic process (GO:0008152);; Biological Process: cellular process (GO:0009987);; Molecular Function: oxidoreductase activity (GO:0016491);; Biological Process: response to stimulus (GO:0050896);;	K00430|3.22419e-20|egr:104422182|K00430 peroxidase [EC:1.11.1.7] | (RefSeq) peroxidase 5	--	--	Peroxidase	Peroxidase 2 OS=Zea mays OX=4577 GN=PER2 PE=2 SV=1	G	Carbohydrate transport and metabolism	hypothetical protein AQUCO_00300391v1, partial [Aquilegia coerulea]	molecular function: binding (GO:0005488);; biological process: metabolic process (GO:0008152);; biological process: cellular process (GO:0009987);; molecular function: catalytic activity (GO:0003824);; biological process: single-organism process (GO:0044699);; biological process: response to stimulus (GO:0050896)	Phenylpropanoid biosynthesis (ko00940)	--	--	--	--	--	--	--	--	--	--	--	--	--	--	--
c48232.graph_c0	12	0.65	1	0.06	152	8.74	0	0	82	4.7	0.5	0.03	--	--	--	--	--	--	8.02e-12	-6.11156	down	--	--	Molecular Function: peroxidase activity (GO:0004601);; Cellular Component: extracellular region (GO:0005576);; Biological Process: response to oxidative stress (GO:0006979);; Cellular Component: plant-type cell wall (GO:0009505);; Biological Process: plant-type cell wall organization (GO:0009664);; Molecular Function: heme binding (GO:0020037);; Biological Process: hydrogen peroxide catabolic pro…	K00430|0|vvi:100250514|K00430 peroxidase [EC:1.11.1.7] | (RefSeq) peroxidase 64	--	--	Peroxidase	Peroxidase 64 OS=Arabidopsis thaliana OX=3702 GN=PER64 PE=1 SV=1	G	Carbohydrate transport and metabolism	PREDICTED: peroxidase 64 [Vitis vinifera]	molecular function: catalytic activity (GO:0003824);; molecular function: antioxidant activity (GO:0016209);; biological process: metabolic process (GO:0008152);; biological process: cellular process (GO:0009987);; biological process: single-organism process (GO:0044699);; biological process: response to stimulus (GO:0050896);; biological process: detoxification (GO:0098754);; cellular component:…	Phenylpropanoid biosynthesis (ko00940)	--	--	--	--	--	--	--	--	--	--	--	--	--	--	--
c71657.graph_c0	0	0	1	0.28	0	0	0	0	0	0	0.5	0.14	--	--	--	--	--	--	--	--	--	--	--	--	--	[R]	General function prediction only	--	RNA-directed DNA polymerase homolog OS=Oenothera berteroana OX=3950 PE=4 SV=1	L	Replication, recombination and repair	peroxidase 64 [Dorcoceras hygrometricum]	--	--	--	--	--	--	--	--	--	--	--	--	--	--	--	--	--
c40303.graph_c0	0	0	0	0	2	0.28	10	1.42	1	0.14	5	0.71	--	--	--	--	--	--	--	--	--	--	--	Molecular Function: peroxidase activity (GO:0004601);; Cellular Component: extracellular region (GO:0005576);; Biological Process: response to oxidative stress (GO:0006979);; Molecular Function: heme binding (GO:0020037);; Biological Process: hydrogen peroxide catabolic process (GO:0042744);; Molecular Function: metal ion binding (GO:0046872);; Biological Process: oxidation-reduction process (GO:…	K00430|3.57998e-85|atr:18432398|K00430 peroxidase [EC:1.11.1.7] | (RefSeq) cationic peroxidase 1	--	--	Peroxidase	Peroxidase (Fragment) OS=Lupinus polyphyllus OX=3874 PE=2 SV=2	S	Function unknown	hypothetical protein AMTR_s00077p00148760 [Amborella trichopoda]	molecular function: catalytic activity (GO:0003824);; molecular function: antioxidant activity (GO:0016209);; biological process: metabolic process (GO:0008152);; biological process: cellular process (GO:0009987);; biological process: single-organism process (GO:0044699);; biological process: response to stimulus (GO:0050896);; biological process: detoxification (GO:0098754);; cellular component:…	Phenylpropanoid biosynthesis (ko00940)	--	--	--	--	--	--	--	--	--	--	--	--	--	--	--
c55343.graph_c4	13	3.98	15	4.15	46	14.14	29	9.01	29.5	9.06	22	6.58	0.895588	-0.268982	normal	--	--	--	0.853553	-0.286898	normal	[T]	Signal transduction mechanisms	Molecular Function: peroxidase activity (GO:0004601);; Molecular Function: calcium ion binding (GO:0005509);; Cellular Component: integral component of membrane (GO:0016021);; Molecular Function: oxidoreductase activity, acting on NAD(P)H, oxygen as acceptor (GO:0050664);; Biological Process: oxidation-reduction process (GO:0055114);; Biological Process: cellular oxidant detoxification (GO:009886…	K13447|8.34231e-58|nnu:104591920|K13447 respiratory burst oxidase [EC:1.6.3.- 1.11.1.-] | (RefSeq) respiratory burst oxidase homolog protein C	[PQ]	--	Ferric reductase NAD binding domain	Respiratory burst oxidase homolog protein D OS=Solanum tuberosum OX=4113 GN=RBOHD PE=1 SV=2	U	Intracellular trafficking, secretion, and vesicular transport	respiratory burst oxidase4 [Zea mays]	molecular function: catalytic activity (GO:0003824);; molecular function: antioxidant activity (GO:0016209);; biological process: metabolic process (GO:0008152);; biological process: cellular process (GO:0009987);; biological process: single-organism process (GO:0044699);; biological process: response to stimulus (GO:0050896);; biological process: detoxification (GO:0098754);; molecular function:…	Plant-pathogen interaction (ko04626)	--	--	--	--	--	--	--	--	--	--	--	--	--	--	--
c45393.graph_c0	38	1.47	27	1.04	1102	43.3	307	13.68	570	22.38	167	7.36	0.543777	-1.173	normal	0.722086	-0.725081	normal	0.0991705	-1.4754	normal	--	--	Molecular Function: peroxidase activity (GO:0004601);; Cellular Component: extracellular region (GO:0005576);; Biological Process: response to oxidative stress (GO:0006979);; Cellular Component: integral component of membrane (GO:0016021);; Molecular Function: heme binding (GO:0020037);; Biological Process: hydrogen peroxide catabolic process (GO:0042744);; Molecular Function: metal ion binding (…	K00430|7.06191e-154|vvi:100261264|K00430 peroxidase [EC:1.11.1.7] | (RefSeq) peroxidase 47	--	--	Peroxidase	Peroxidase 47 OS=Arabidopsis thaliana OX=3702 GN=PER47 PE=2 SV=2	G	Carbohydrate transport and metabolism	peroxidase ATP17a-like protein [Allium sativum]	molecular function: catalytic activity (GO:0003824);; molecular function: antioxidant activity (GO:0016209);; biological process: metabolic process (GO:0008152);; biological process: cellular process (GO:0009987);; biological process: single-organism process (GO:0044699);; biological process: response to stimulus (GO:0050896);; biological process: detoxification (GO:0098754);; cellular component:…	Phenylpropanoid biosynthesis (ko00940)	--	--	--	--	--	--	--	--	--	--	--	--	--	--	--
c49510.graph_c0	2	0.53	3	0.72	0	0	1	0.27	1	0.27	2	0.49	--	--	--	--	--	--	--	--	--	--	--	Molecular Function: binding (GO:0005488);; Biological Process: metabolic process (GO:0008152);; Biological Process: cellular process (GO:0009987);; Molecular Function: oxidoreductase activity (GO:0016491);; Biological Process: response to stimulus (GO:0050896);;	K00430|5.36389e-49|atr:18445637|K00430 peroxidase [EC:1.11.1.7] | (RefSeq) peroxidase 57	--	--	Peroxidase	Peroxidase 57 OS=Arabidopsis thaliana OX=3702 GN=PER57 PE=1 SV=1	G	Carbohydrate transport and metabolism	peroxidase 57 [Amborella trichopoda]	molecular function: binding (GO:0005488);; biological process: metabolic process (GO:0008152);; biological process: cellular process (GO:0009987);; molecular function: catalytic activity (GO:0003824);; biological process: single-organism process (GO:0044699);; biological process: response to stimulus (GO:0050896)	Phenylpropanoid biosynthesis (ko00940)	--	--	--	--	--	--	--	--	--	--	--	--	--	--	--
c32900.graph_c0	0	0	1	0.37	0	0	1	0.42	0	0	1	0.4	--	--	--	--	--	--	--	--	--	--	--	Molecular Function: peroxidase activity (GO:0004601);; Biological Process: response to oxidative stress (GO:0006979);; Molecular Function: heme binding (GO:0020037);; Molecular Function: dioxygenase activity (GO:0051213);; Biological Process: oxidation-reduction process (GO:0055114);; Biological Process: cellular oxidant detoxification (GO:0098869);;	K10529|1.5999e-55|adu:107479480|K10529 alpha-dioxygenase [EC:1.-.-.-] | (RefSeq) alpha-dioxygenase 1-like	[R]	General function prediction only	Animal haem peroxidase	Alpha-dioxygenase 1 OS=Arabidopsis thaliana OX=3702 GN=DOX1 PE=1 SV=1	S	Function unknown	heme peroxidase [Macleaya cordata]	molecular function: catalytic activity (GO:0003824);; molecular function: antioxidant activity (GO:0016209);; biological process: metabolic process (GO:0008152);; biological process: cellular process (GO:0009987);; biological process: single-organism process (GO:0044699);; biological process: response to stimulus (GO:0050896);; biological process: detoxification (GO:0098754);; molecular function:…	alpha-Linolenic acid metabolism (ko00592)	--	--	--	--	--	--	--	--	--	--	--	--	--	--	--
c28780.graph_c0	4800	292.54	1277	94.54	793	53.72	600	57.99	2796.5	173.13	938.5	76.27	0.236884	-1.54248	normal	0.0135038	-2.19295	normal	0.936314	-0.0390378	normal	[O]	Posttranslational modification, protein turnover, chaperones	Molecular Function: peroxidase activity (GO:0004601);; Molecular Function: peroxiredoxin activity (GO:0051920);; Biological Process: oxidation-reduction process (GO:0055114);; Biological Process: cellular oxidant detoxification (GO:0098869);;	--	[O]	Posttranslational modification, protein turnover, chaperones	Redoxin;; AhpC/TSA family	Peroxiredoxin-2E-2, chloroplastic OS=Oryza sativa subsp. japonica OX=39947 GN=PRXIIE-2 PE=1 SV=1	O	Posttranslational modification, protein turnover, chaperones	PREDICTED: peroxiredoxin-2E-1, chloroplastic [Nelumbo nucifera]	molecular function: catalytic activity (GO:0003824);; molecular function: antioxidant activity (GO:0016209);; biological process: metabolic process (GO:0008152);; biological process: cellular process (GO:0009987);; biological process: single-organism process (GO:0044699);; biological process: response to stimulus (GO:0050896);; biological process: detoxification (GO:0098754)	--	--	--	--	--	--	--	--	--	--	--	--	--	--	--	--
c60478.graph_c0	1923	104.58	1163	58.2	1097	58.76	710	39.22	1510	81.67	936.5	48.71	0.485724	-0.738863	normal	0.764288	-1.00884	normal	0.933708	-0.263874	normal	[VI]	Defense mechanisms ;; Lipid transport and metabolism	--	K00432|2.22451e-105|tcc:TCM_021557|K00432 glutathione peroxidase [EC:1.11.1.9] | (RefSeq) Glutathione peroxidase 2	[O]	Posttranslational modification, protein turnover, chaperones	Glutathione peroxidase;; AhpC/TSA family	Probable glutathione peroxidase 2 OS=Arabidopsis thaliana OX=3702 GN=GPX2 PE=1 SV=1	O	Posttranslational modification, protein turnover, chaperones	Glutathione peroxidase 2 [Theobroma cacao]	--	Glutathione metabolism (ko00480);; Arachidonic acid metabolism (ko00590)	1	p1	(A)10	10	9	18	--	--	--	--	--	--	--	--	--
c60532.graph_c0	4083	165.92	1000	37.45	1016	40.62	175	7.21	2549.5	103.27	587.5	22.33	0.120719	-1.97961	normal	0.00579492	-2.31162	down	0.000764827	-2.1632	down	[VI]	Defense mechanisms ;; Lipid transport and metabolism	--	K00432|3.32862e-115|nnu:104609149|K00432 glutathione peroxidase [EC:1.11.1.9] | (RefSeq) probable phospholipid hydroperoxide glutathione peroxidase	[O]	Posttranslational modification, protein turnover, chaperones	Glutathione peroxidase;; AhpC/TSA family;; Redoxin	Phospholipid hydroperoxide glutathione peroxidase 1, chloroplastic OS=Arabidopsis thaliana OX=3702 GN=GPX1 PE=2 SV=2	O	Posttranslational modification, protein turnover, chaperones	PREDICTED: probable phospholipid hydroperoxide glutathione peroxidase [Nelumbo nucifera]	--	Glutathione metabolism (ko00480);; Arachidonic acid metabolism (ko00590)	--	--	--	--	--	--	--	--	--	--	--	--	--	--	--
c55935.graph_c0	37	1.96	1	0.05	2413	125.66	65	3.49	1225	63.81	33	1.77	0.0314051	-3.35627	normal	0.000199763	-3.74519	down	2.55e-15	-4.81438	down	--	--	Molecular Function: peroxidase activity (GO:0004601);; Cellular Component: extracellular region (GO:0005576);; Biological Process: response to oxidative stress (GO:0006979);; Cellular Component: plant-type cell wall (GO:0009505);; Biological Process: plant-type cell wall organization (GO:0009664);; Molecular Function: heme binding (GO:0020037);; Biological Process: hydrogen peroxide catabolic pro…	K00430|5.64339e-174|nnu:104592432|K00430 peroxidase [EC:1.11.1.7] | (RefSeq) peroxidase 25	--	--	Peroxidase	Peroxidase 25 OS=Arabidopsis thaliana OX=3702 GN=PER25 PE=2 SV=2	G	Carbohydrate transport and metabolism	PREDICTED: peroxidase 25 [Nelumbo nucifera]	molecular function: catalytic activity (GO:0003824);; molecular function: antioxidant activity (GO:0016209);; biological process: metabolic process (GO:0008152);; biological process: cellular process (GO:0009987);; biological process: single-organism process (GO:0044699);; biological process: response to stimulus (GO:0050896);; biological process: detoxification (GO:0098754);; cellular component:…	Phenylpropanoid biosynthesis (ko00940)	2	c	(TC)8ttagatctctctggatctctctctatata(TC)10	65	1184	1248	--	--	--	--	--	--	--	--	--
c28274.graph_c0	37	1.05	111	2.9	552	15.37	118	3.39	294.5	8.21	114.5	3.15	0.531553	-1.00634	normal	0.390007	1.25338	normal	0.00819683	-1.84744	down	[T]	Signal transduction mechanisms	Molecular Function: peroxidase activity (GO:0004601);; Molecular Function: calcium ion binding (GO:0005509);; Cellular Component: integral component of membrane (GO:0016021);; Molecular Function: NAD(P)H oxidase activity (GO:0016174);; Biological Process: oxidation-reduction process (GO:0055114);; Biological Process: cellular oxidant detoxification (GO:0098869);;	K13447|0|egu:105050987|K13447 respiratory burst oxidase [EC:1.6.3.- 1.11.1.-] | (RefSeq) respiratory burst oxidase homolog protein B-like	[PQ]	--	Respiratory burst NADPH oxidase;; Ferric reductase like transmembrane component;; EF-hand domain pair;; EF hand;; EF-hand domain	Respiratory burst oxidase homolog protein C OS=Solanum tuberosum OX=4113 GN=RBOHC PE=1 SV=2	U	Intracellular trafficking, secretion, and vesicular transport	Cytochrome b245 [Macleaya cordata]	molecular function: catalytic activity (GO:0003824);; molecular function: antioxidant activity (GO:0016209);; biological process: metabolic process (GO:0008152);; biological process: cellular process (GO:0009987);; biological process: single-organism process (GO:0044699);; biological process: response to stimulus (GO:0050896);; biological process: detoxification (GO:0098754);; molecular function:…	Plant-pathogen interaction (ko04626)	1	p1	(A)11	11	1771	1781	TCTGCATTCGGATGATTCAA	60.159	20	TATGGGAAAGCAGCAAATCC	60.038	20	183	1652	1834
c52657.graph_c0	82	10.46	49	5.63	73	9.32	107	13.23	77.5	9.89	78	9.43	0.995879	-0.00743939	normal	0.561758	-0.990913	normal	0.568859	0.894623	normal	--	--	Molecular Function: peroxidase activity (GO:0004601);; Cellular Component: extracellular region (GO:0005576);; Biological Process: response to oxidative stress (GO:0006979);; Cellular Component: plant-type cell wall (GO:0009505);; Biological Process: plant-type cell wall organization (GO:0009664);; Molecular Function: heme binding (GO:0020037);; Biological Process: hydrogen peroxide catabolic pro…	K00430|2.52515e-13|sbi:SORBI_01g030530|K00430 peroxidase [EC:1.11.1.7] | (RefSeq) SORBIDRAFT_01g030530, Sb01g030530; hypothetical protein	--	--	Peroxidase	Peroxidase 40 OS=Arabidopsis thaliana OX=3702 GN=PER40 PE=2 SV=2	G	Carbohydrate transport and metabolism	hypothetical protein CRG98_006691 [Punica granatum]	molecular function: catalytic activity (GO:0003824);; molecular function: antioxidant activity (GO:0016209);; biological process: metabolic process (GO:0008152);; biological process: cellular process (GO:0009987);; biological process: single-organism process (GO:0044699);; biological process: response to stimulus (GO:0050896);; biological process: detoxification (GO:0098754);; cellular component:…	Phenylpropanoid biosynthesis (ko00940)	--	--	--	--	--	--	--	--	--	--	--	--	--	--	--
c59218.graph_c0	12534	784.6	2435	140.18	10934	674.62	2415	153.41	11734	729.61	2425	146.8	9.64e-05	-2.22989	down	0.000930722	-2.64751	down	0.028651	-1.81478	normal	[VI]	Defense mechanisms ;; Lipid transport and metabolism	Molecular Function: glutathione peroxidase activity (GO:0004602);; Cellular Component: mitochondrion (GO:0005739);; Cellular Component: cytosol (GO:0005829);; Cellular Component: plasma membrane (GO:0005886);; Biological Process: response to oxidative stress (GO:0006979);; Cellular Component: chloroplast (GO:0009507);; Cellular Component: apoplast (GO:0048046);; Biological Process: oxidation-redu…	K00432|9.71324e-108|nnu:104596087|K00432 glutathione peroxidase [EC:1.11.1.9] | (RefSeq) GP; probable phospholipid hydroperoxide glutathione peroxidase	[O]	Posttranslational modification, protein turnover, chaperones	Glutathione peroxidase;; AhpC/TSA family;; Redoxin	Probable phospholipid hydroperoxide glutathione peroxidase OS=Spinacia oleracea OX=3562 PE=2 SV=1	O	Posttranslational modification, protein turnover, chaperones	Glutathione peroxidase [Macleaya cordata]	molecular function: catalytic activity (GO:0003824);; molecular function: antioxidant activity (GO:0016209);; biological process: metabolic process (GO:0008152);; biological process: cellular process (GO:0009987);; biological process: single-organism process (GO:0044699);; biological process: response to stimulus (GO:0050896);; biological process: detoxification (GO:0098754);; cellular component:…	Glutathione metabolism (ko00480);; Arachidonic acid metabolism (ko00590)	--	--	--	--	--	--	--	--	--	--	--	--	--	--	--
c55482.graph_c0	1133	40.41	2652	86.96	7535	263.23	6497	234.46	4334	151.82	4574.5	160.71	0.908616	0.222348	normal	0.815057	0.940728	normal	0.979805	0.149333	normal	--	--	Molecular Function: peroxidase activity (GO:0004601);; Molecular Function: copper ion binding (GO:0005507);; Molecular Function: calcium ion binding (GO:0005509);; Molecular Function: ATP binding (GO:0005524);; Molecular Function: calcium-dependent phospholipid binding (GO:0005544);; Cellular Component: cell wall (GO:0005618);; Cellular Component: mitochondrion (GO:0005739);; Cellular Component: …	--	[U]	Intracellular trafficking, secretion, and vesicular transport	Annexin	Annexin D2 OS=Arabidopsis thaliana OX=3702 GN=ANN2 PE=1 SV=1	S	Function unknown	hypothetical protein EUGRSUZ_H04787 [Eucalyptus grandis]	molecular function: catalytic activity (GO:0003824);; molecular function: antioxidant activity (GO:0016209);; biological process: metabolic process (GO:0008152);; biological process: cellular process (GO:0009987);; biological process: single-organism process (GO:0044699);; biological process: response to stimulus (GO:0050896);; biological process: detoxification (GO:0098754);; molecular function:…	--	1	p2	(AT)7	14	142	155	GAAAACAAAAAGACGACGGC	59.73	20	GCTGGAACGGTAAGAGTGGA	60.255	20	274	11	284
c55354.graph_c0	231	12.25	1962	96.09	919	48.23	4508	243.4	575	30.24	3235	169.75	0.00792253	2.40352	up	0.000393292	2.79028	up	2.44e-06	2.65462	up	--	--	Molecular Function: peroxidase activity (GO:0004601);; Cellular Component: extracellular region (GO:0005576);; Biological Process: response to oxidative stress (GO:0006979);; Cellular Component: plant-type cell wall (GO:0009505);; Biological Process: plant-type cell wall organization (GO:0009664);; Cellular Component: integral component of membrane (GO:0016021);; Molecular Function: heme binding …	K00430|0|nnu:104605488|K00430 peroxidase [EC:1.11.1.7] | (RefSeq) peroxidase 12-like	--	--	Peroxidase	Peroxidase 12 OS=Arabidopsis thaliana OX=3702 GN=PER12 PE=1 SV=1	G	Carbohydrate transport and metabolism	PREDICTED: peroxidase 12-like [Nelumbo nucifera]	molecular function: catalytic activity (GO:0003824);; molecular function: antioxidant activity (GO:0016209);; biological process: metabolic process (GO:0008152);; biological process: cellular process (GO:0009987);; biological process: single-organism process (GO:0044699);; biological process: response to stimulus (GO:0050896);; biological process: detoxification (GO:0098754);; cellular component:…	Phenylpropanoid biosynthesis (ko00940)	--	--	--	--	--	--	--	--	--	--	--	--	--	--	--
c46457.graph_c0	6	0.97	4	0.59	2	0.32	4	0.65	4	0.65	4	0.62	--	--	--	--	--	--	--	--	--	--	--	Molecular Function: peroxidase activity (GO:0004601);; Cellular Component: extracellular region (GO:0005576);; Biological Process: response to oxidative stress (GO:0006979);; Cellular Component: plant-type cell wall (GO:0009505);; Biological Process: plant-type cell wall organization (GO:0009664);; Molecular Function: heme binding (GO:0020037);; Biological Process: hydrogen peroxide catabolic pro…	K00430|2.03228e-23|pda:103713542|K00430 peroxidase [EC:1.11.1.7] | (RefSeq) peroxidase 7	--	--	--	Peroxidase 7 OS=Arabidopsis thaliana OX=3702 GN=PER7 PE=2 SV=1	G	Carbohydrate transport and metabolism	Plant peroxidase [Macleaya cordata]	molecular function: catalytic activity (GO:0003824);; molecular function: antioxidant activity (GO:0016209);; biological process: metabolic process (GO:0008152);; biological process: cellular process (GO:0009987);; biological process: single-organism process (GO:0044699);; biological process: response to stimulus (GO:0050896);; biological process: detoxification (GO:0098754);; cellular component:…	Phenylpropanoid biosynthesis (ko00940)	--	--	--	--	--	--	--	--	--	--	--	--	--	--	--
c57214.graph_c1	1280	44.27	3044	83.12	1811	56.61	2634	73.85	1545.5	50.44	2839	78.48	0.164571	0.861667	normal	0.814698	0.963747	normal	0.787364	0.902852	normal	--	--	Molecular Function: peroxidase activity (GO:0004601);; Cellular Component: nucleoplasm (GO:0005654);; Cellular Component: nucleolus (GO:0005730);; Cellular Component: integral component of membrane (GO:0016021);; Cellular Component: Noc1p-Noc2p complex (GO:0030690);; Cellular Component: Noc2p-Noc3p complex (GO:0030691);; Biological Process: ribosomal large subunit biogenesis (GO:0042273);; Biolog…	K14833|1.27436e-131|cit:102610858|K14833 nucleolar complex protein 2 | (RefSeq) nucleolar complex protein 2 homolog	[J]	Translation, ribosomal structure and biogenesis	Noc2p family;; Noc2p family;; Protein of unknown function (DUF 659)	Nucleolar complex protein 2 homolog OS=Arabidopsis thaliana OX=3702 GN=At2g18220 PE=3 SV=2	S	Function unknown	PREDICTED: nucleolar complex protein 2 homolog [Juglans regia]	molecular function: catalytic activity (GO:0003824);; molecular function: antioxidant activity (GO:0016209);; biological process: metabolic process (GO:0008152);; biological process: cellular process (GO:0009987);; biological process: single-organism process (GO:0044699);; biological process: response to stimulus (GO:0050896);; biological process: detoxification (GO:0098754);; cellular component:…	--	1	p2	(AG)6	12	5229	5240	GGATCCTTTTTGCAGGTCAA	60.051	20	CTGACCCACCACCATTCTCT	59.962	20	232	5063	5294
c27738.graph_c0	144	9.48	463	27.93	218	14.14	308	20.49	181	11.81	385.5	24.21	0.142003	1.05685	normal	0.309132	1.38711	normal	0.637471	0.855225	normal	[R]	General function prediction only	Molecular Function: peroxidase activity (GO:0004601);; Cellular Component: integral component of membrane (GO:0016021);; Biological Process: cellular oxidant detoxification (GO:0098869);;	K09775|2.05366e-47|pxb:103940898|K09775 uncharacterized protein | (RefSeq) uncharacterized membrane protein YuiD-like	--	--	Divergent PAP2 family;; Divergent PAP2 family	--	S	Function unknown	PREDICTED: uncharacterized protein LOC103940898 [Pyrus x bretschneideri]	molecular function: catalytic activity (GO:0003824);; molecular function: antioxidant activity (GO:0016209);; biological process: metabolic process (GO:0008152);; biological process: cellular process (GO:0009987);; biological process: single-organism process (GO:0044699);; biological process: response to stimulus (GO:0050896);; biological process: detoxification (GO:0098754);; cellular component:…	--	--	--	--	--	--	--	--	--	--	--	--	--	--	--	--
c28274.graph_c1	23	3.19	33	4.18	117	16.07	58	8.15	70	9.63	45.5	6.17	0.813655	-0.423784	normal	0.828135	0.217624	normal	0.751867	-0.633918	normal	[T]	Signal transduction mechanisms	Molecular Function: peroxidase activity (GO:0004601);; Molecular Function: calcium ion binding (GO:0005509);; Cellular Component: Golgi apparatus (GO:0005794);; Cellular Component: plasma membrane (GO:0005886);; Biological Process: osmosensory signaling pathway (GO:0007231);; Biological Process: response to heat (GO:0009408);; Cellular Component: integral component of membrane (GO:0016021);; Mole…	K13447|5.33532e-123|pmum:103322181|K13447 respiratory burst oxidase [EC:1.6.3.- 1.11.1.-] | (RefSeq) respiratory burst oxidase homolog protein D	[PQ]	--	FAD-binding domain	Respiratory burst oxidase homolog protein C OS=Solanum tuberosum OX=4113 GN=RBOHC PE=1 SV=2	U	Intracellular trafficking, secretion, and vesicular transport	NADPH oxidase, partial [Nicotiana langsdorffii x Nicotiana sanderae]	molecular function: catalytic activity (GO:0003824);; molecular function: antioxidant activity (GO:0016209);; biological process: metabolic process (GO:0008152);; biological process: cellular process (GO:0009987);; biological process: single-organism process (GO:0044699);; biological process: response to stimulus (GO:0050896);; biological process: detoxification (GO:0098754);; molecular function:…	Plant-pathogen interaction (ko04626)	--	--	--	--	--	--	--	--	--	--	--	--	--	--	--
c59933.graph_c0	24617	1157.19	565	24.46	143482	6640.06	11674	556.85	84049.5	3898.62	6119.5	290.66	0.0316369	-2.88484	normal	1.11e-15	-5.72381	down	1.76e-07	-3.2561	down	--	--	Molecular Function: peroxidase activity (GO:0004601);; Cellular Component: extracellular region (GO:0005576);; Biological Process: response to oxidative stress (GO:0006979);; Cellular Component: plant-type cell wall (GO:0009505);; Biological Process: plant-type cell wall organization (GO:0009664);; Molecular Function: heme binding (GO:0020037);; Biological Process: hydrogen peroxide catabolic pro…	K00430|0|nnu:104612805|K00430 peroxidase [EC:1.11.1.7] | (RefSeq) peroxidase 42-like	--	--	Peroxidase	Peroxidase 42 OS=Arabidopsis thaliana OX=3702 GN=PER42 PE=1 SV=2	G	Carbohydrate transport and metabolism	PREDICTED: peroxidase 42-like [Nelumbo nucifera]	molecular function: catalytic activity (GO:0003824);; molecular function: antioxidant activity (GO:0016209);; biological process: metabolic process (GO:0008152);; biological process: cellular process (GO:0009987);; biological process: single-organism process (GO:0044699);; biological process: response to stimulus (GO:0050896);; biological process: detoxification (GO:0098754);; cellular component:…	Phenylpropanoid biosynthesis (ko00940)	1	p3	(GGT)5	15	1107	1121	TCACCATCCTCTCCGAGAAC	60.199	20	CCCTAGCTGCTACATGGCTC	60	20	274	983	1256
c52595.graph_c0	707	45.18	1489	87.44	902	56.81	1070	69.36	804.5	51	1279.5	78.4	0.389382	0.64098	normal	0.836284	0.787836	normal	0.879067	0.608394	normal	--	--	Molecular Function: glutathione transferase activity (GO:0004364);; Molecular Function: glutathione peroxidase activity (GO:0004602);; Cellular Component: nuclear envelope (GO:0005635);; Cellular Component: vacuole (GO:0005773);; Cellular Component: endoplasmic reticulum (GO:0005783);; Cellular Component: Golgi apparatus (GO:0005794);; Cellular Component: integral component of membrane (GO:001602…	K00799|4.21382e-65|osa:4333870|K00799 glutathione S-transferase [EC:2.5.1.18] | (RefSeq) microsomal glutathione S-transferase 3	--	--	MAPEG family	--	O	Posttranslational modification, protein turnover, chaperones	hypothetical protein CQW23_32394 [Capsicum baccatum]	molecular function: catalytic activity (GO:0003824);; molecular function: antioxidant activity (GO:0016209);; biological process: metabolic process (GO:0008152);; biological process: cellular process (GO:0009987);; biological process: single-organism process (GO:0044699);; biological process: response to stimulus (GO:0050896);; biological process: detoxification (GO:0098754);; cellular component:…	Glutathione metabolism (ko00480)	--	--	--	--	--	--	--	--	--	--	--	--	--	--	--
c59584.graph_c3	647	80.48	58	6.61	365	44.98	48	6.06	506	62.73	53	6.33	2.03e-05	-3.12864	down	1.22e-07	-3.70711	down	6.94e-05	-2.52117	down	--	--	Biological Process: response to oxidative stress (GO:0006979);; Cellular Component: integral component of membrane (GO:0016021);; Molecular Function: L-ascorbate peroxidase activity (GO:0016688);; Molecular Function: heme binding (GO:0020037);; Biological Process: oxidation-reduction process (GO:0055114);; Biological Process: cellular oxidant detoxification (GO:0098869);;	K00434|4.69351e-56|sly:101264583|K00434 L-ascorbate peroxidase [EC:1.11.1.11] | (RefSeq) L-ascorbate peroxidase 5	--	--	Peroxidase	L-ascorbate peroxidase 3 OS=Arabidopsis thaliana OX=3702 GN=APX3 PE=1 SV=1	P	Inorganic ion transport and metabolism	L-ascorbate peroxidase 5 [Solanum lycopersicum]	biological process: response to stimulus (GO:0050896);; cellular component: membrane (GO:0016020);; cellular component: membrane part (GO:0044425);; molecular function: catalytic activity (GO:0003824);; molecular function: antioxidant activity (GO:0016209);; biological process: metabolic process (GO:0008152);; biological process: cellular process (GO:0009987);; biological process: single-organism…	Ascorbate and aldarate metabolism (ko00053);; Glutathione metabolism (ko00480)	--	--	--	--	--	--	--	--	--	--	--	--	--	--	--
c54718.graph_c0	0	0	221	6.32	0	0	0	0	0	0	110.5	3.16	--	--	--	5.53e-11	6.45283	up	--	--	--	[R]	General function prediction only	Molecular Function: peroxidase activity (GO:0004601);; Biological Process: response to oxidative stress (GO:0006979);; Molecular Function: heme binding (GO:0020037);; Molecular Function: dioxygenase activity (GO:0051213);; Biological Process: oxidation-reduction process (GO:0055114);; Biological Process: cellular oxidant detoxification (GO:0098869);;	K10529|0|jcu:105641982|K10529 alpha-dioxygenase [EC:1.-.-.-] | (RefSeq) alpha-dioxygenase 1	[R]	General function prediction only	Animal haem peroxidase	Alpha-dioxygenase 1 OS=Arabidopsis thaliana OX=3702 GN=DOX1 PE=1 SV=1	S	Function unknown	pathogen-inducible alpha-dioxygenase [Medicago truncatula]	molecular function: catalytic activity (GO:0003824);; molecular function: antioxidant activity (GO:0016209);; biological process: metabolic process (GO:0008152);; biological process: cellular process (GO:0009987);; biological process: single-organism process (GO:0044699);; biological process: response to stimulus (GO:0050896);; biological process: detoxification (GO:0098754);; molecular function:…	alpha-Linolenic acid metabolism (ko00592)	--	--	--	--	--	--	--	--	--	--	--	--	--	--	--
c58238.graph_c0	64	5.75	113	9.36	106	9.52	72	7.97	85	7.63	92.5	8.66	0.926625	0.132177	normal	0.777657	0.521009	normal	0.862469	-0.190495	normal	--	--	Molecular Function: peroxidase activity (GO:0004601);; Cellular Component: extracellular region (GO:0005576);; Biological Process: response to oxidative stress (GO:0006979);; Molecular Function: heme binding (GO:0020037);; Biological Process: hydrogen peroxide catabolic process (GO:0042744);; Molecular Function: metal ion binding (GO:0046872);; Biological Process: oxidation-reduction process (GO:…	--	--	--	Peroxidase	Peroxidase 3 OS=Arabidopsis thaliana OX=3702 GN=PER3 PE=2 SV=1	G	Carbohydrate transport and metabolism	putative peroxidase [Cinnamomum micranthum f. kanehirae]	molecular function: catalytic activity (GO:0003824);; molecular function: antioxidant activity (GO:0016209);; biological process: metabolic process (GO:0008152);; biological process: cellular process (GO:0009987);; biological process: single-organism process (GO:0044699);; biological process: response to stimulus (GO:0050896);; biological process: detoxification (GO:0098754);; cellular component:…	--	--	--	--	--	--	--	--	--	--	--	--	--	--	--	--
c37045.graph_c0	156	7.18	12	0.51	1485	67.28	64	2.99	820.5	37.23	38	1.75	0.00218086	-3.54322	down	1.02e-06	-3.72643	down	5.36e-12	-4.13663	down	--	--	Molecular Function: peroxidase activity (GO:0004601);; Cellular Component: extracellular region (GO:0005576);; Biological Process: response to oxidative stress (GO:0006979);; Molecular Function: heme binding (GO:0020037);; Biological Process: hydrogen peroxide catabolic process (GO:0042744);; Molecular Function: metal ion binding (GO:0046872);; Biological Process: oxidation-reduction process (GO:…	K00430|1.88853e-163|vvi:100261249|K00430 peroxidase [EC:1.11.1.7] | (RefSeq) POD1; peroxidase 31	--	--	Peroxidase	Peroxidase 63 OS=Arabidopsis thaliana OX=3702 GN=PER63 PE=2 SV=1	G	Carbohydrate transport and metabolism	PREDICTED: peroxidase 31 [Vitis vinifera]	molecular function: catalytic activity (GO:0003824);; molecular function: antioxidant activity (GO:0016209);; biological process: metabolic process (GO:0008152);; biological process: cellular process (GO:0009987);; biological process: single-organism process (GO:0044699);; biological process: response to stimulus (GO:0050896);; biological process: detoxification (GO:0098754);; cellular component:…	Phenylpropanoid biosynthesis (ko00940)	--	--	--	--	--	--	--	--	--	--	--	--	--	--	--
c53357.graph_c0	605	25.21	268	10.1	332	13.59	141	5.93	468.5	19.4	204.5	8.02	0.222804	-1.20862	normal	0.256109	-1.45094	normal	0.629424	-0.864304	normal	--	--	--	--	--	--	Homeobox domain	Protein OVEREXPRESSOR OF CATIONIC PEROXIDASE 3 OS=Arabidopsis thaliana OX=3702 GN=OCP3 PE=1 SV=1	K	Transcription	PREDICTED: protein OVEREXPRESSOR OF CATIONIC PEROXIDASE 3 [Elaeis guineensis]	--	--	1	p1	(T)12	12	1592	1603	TAAAGTCCCTGAATGCCCAC	59.933	20	TGGCTCTCATATACAACCTTGAG	58.415	23	274	1363	1636
c32463.graph_c0	0	0	2	0.54	7	2.11	0	0	3.5	1.05	1	0.27	--	--	--	--	--	--	--	--	--	--	--	Molecular Function: peroxidase activity (GO:0004601);; Cellular Component: extracellular region (GO:0005576);; Biological Process: response to oxidative stress (GO:0006979);; Molecular Function: heme binding (GO:0020037);; Biological Process: hydrogen peroxide catabolic process (GO:0042744);; Molecular Function: metal ion binding (GO:0046872);; Biological Process: oxidation-reduction process (GO:…	K00430|2.22895e-44|vvi:100266458|K00430 peroxidase [EC:1.11.1.7] | (RefSeq) peroxidase 73	--	--	Peroxidase	Peroxidase 73 OS=Arabidopsis thaliana OX=3702 GN=PER73 PE=1 SV=1	G	Carbohydrate transport and metabolism	unnamed protein product, partial [Vitis vinifera]	molecular function: catalytic activity (GO:0003824);; molecular function: antioxidant activity (GO:0016209);; biological process: metabolic process (GO:0008152);; biological process: cellular process (GO:0009987);; biological process: single-organism process (GO:0044699);; biological process: response to stimulus (GO:0050896);; biological process: detoxification (GO:0098754);; cellular component:…	Phenylpropanoid biosynthesis (ko00940)	--	--	--	--	--	--	--	--	--	--	--	--	--	--	--
c84134.graph_c0	2	0.64	0	0	0	0	0	0	1	0.32	0	0	--	--	--	--	--	--	--	--	--	--	--	Molecular Function: peroxidase activity (GO:0004601);; Cellular Component: extracellular region (GO:0005576);; Biological Process: response to oxidative stress (GO:0006979);; Cellular Component: plant-type cell wall (GO:0009505);; Biological Process: plant-type cell wall organization (GO:0009664);; Molecular Function: heme binding (GO:0020037);; Biological Process: hydrogen peroxide catabolic pro…	K00430|2.29081e-44|rcu:8262365|K00430 peroxidase [EC:1.11.1.7] | (RefSeq) peroxidase 24	--	--	Peroxidase	Peroxidase 24 OS=Arabidopsis thaliana OX=3702 GN=PER24 PE=2 SV=1	S	Function unknown	hypothetical protein DCAR_017793 [Daucus carota subsp. sativus]	molecular function: catalytic activity (GO:0003824);; molecular function: antioxidant activity (GO:0016209);; biological process: metabolic process (GO:0008152);; biological process: cellular process (GO:0009987);; biological process: single-organism process (GO:0044699);; biological process: response to stimulus (GO:0050896);; biological process: detoxification (GO:0098754);; cellular component:…	Phenylpropanoid biosynthesis (ko00940)	--	--	--	--	--	--	--	--	--	--	--	--	--	--	--
c50990.graph_c0	3	0.18	37	2	18	1.04	25	1.49	10.5	0.61	31	1.75	0.348212	1.40689	normal	0.0264825	2.67177	normal	0.771234	0.765356	normal	--	--	Molecular Function: peroxidase activity (GO:0004601);; Cellular Component: plant-type cell wall (GO:0009505);; Biological Process: plant-type cell wall organization (GO:0009664);;	K00430|1.69204e-110|nnu:104595436|K00430 peroxidase [EC:1.11.1.7] | (RefSeq) putative Peroxidase 48	--	--	Peroxidase	Putative Peroxidase 48 OS=Arabidopsis thaliana OX=3702 GN=PER48 PE=3 SV=3	S	Function unknown	hypothetical protein AQUCO_02000219v1 [Aquilegia coerulea]	molecular function: catalytic activity (GO:0003824);; molecular function: antioxidant activity (GO:0016209);; biological process: metabolic process (GO:0008152);; biological process: cellular process (GO:0009987);; biological process: single-organism process (GO:0044699);; biological process: response to stimulus (GO:0050896);; biological process: detoxification (GO:0098754);; cellular component:…	Phenylpropanoid biosynthesis (ko00940)	--	--	--	--	--	--	--	--	--	--	--	--	--	--	--
c60084.graph_c0	5342	386.88	2123	141.3	3824	273.25	1794	131.83	4583	330.06	1958.5	136.56	0.0992227	-1.23434	normal	0.29048	-1.61504	normal	0.892958	-0.728141	normal	[VI]	Defense mechanisms ;; Lipid transport and metabolism	Molecular Function: glutathione peroxidase activity (GO:0004602);; Biological Process: response to oxidative stress (GO:0006979);; Biological Process: oxidation-reduction process (GO:0055114);; Biological Process: cellular oxidant detoxification (GO:0098869);;	K00432|9.36409e-105|gra:105792214|K00432 glutathione peroxidase [EC:1.11.1.9] | (RefSeq) probable phospholipid hydroperoxide glutathione peroxidase	[O]	Posttranslational modification, protein turnover, chaperones	Glutathione peroxidase;; AhpC/TSA family;; Redoxin	Probable phospholipid hydroperoxide glutathione peroxidase OS=Citrus sinensis OX=2711 GN=CSA PE=1 SV=1	O	Posttranslational modification, protein turnover, chaperones	Glutathione peroxidase [Macleaya cordata]	molecular function: catalytic activity (GO:0003824);; molecular function: antioxidant activity (GO:0016209);; biological process: metabolic process (GO:0008152);; biological process: cellular process (GO:0009987);; biological process: single-organism process (GO:0044699);; biological process: response to stimulus (GO:0050896);; biological process: detoxification (GO:0098754)	Glutathione metabolism (ko00480);; Arachidonic acid metabolism (ko00590)	--	--	--	--	--	--	--	--	--	--	--	--	--	--	--
c47512.graph_c0	122	7.75	19	1.04	100	6.63	39	2.92	111	7.19	29	1.98	0.060216	-1.80405	normal	0.000347035	-2.81047	down	0.542475	-0.964308	normal	[VI]	Defense mechanisms ;; Lipid transport and metabolism	Molecular Function: glutathione peroxidase activity (GO:0004602);; Biological Process: response to oxidative stress (GO:0006979);; Biological Process: regulation of shoot system development (GO:0048831);; Biological Process: oxidation-reduction process (GO:0055114);; Biological Process: cellular oxidant detoxification (GO:0098869);; Biological Process: regulation of root development (GO:2000280);;	K00432|6.46679e-77|atr:18437778|K00432 glutathione peroxidase [EC:1.11.1.9] | (RefSeq) probable phospholipid hydroperoxide glutathione peroxidase	[O]	Posttranslational modification, protein turnover, chaperones	Glutathione peroxidase;; AhpC/TSA family	Probable phospholipid hydroperoxide glutathione peroxidase OS=Citrus sinensis OX=2711 GN=CSA PE=1 SV=1	O	Posttranslational modification, protein turnover, chaperones	probable phospholipid hydroperoxide glutathione peroxidase [Amborella trichopoda]	molecular function: catalytic activity (GO:0003824);; molecular function: antioxidant activity (GO:0016209);; biological process: metabolic process (GO:0008152);; biological process: cellular process (GO:0009987);; biological process: single-organism process (GO:0044699);; biological process: response to stimulus (GO:0050896);; biological process: detoxification (GO:0098754);; biological process:…	Glutathione metabolism (ko00480);; Arachidonic acid metabolism (ko00590)	--	--	--	--	--	--	--	--	--	--	--	--	--	--	--
c25716.graph_c0	0	0	0	0	1	0.26	0	0	0.5	0.13	0	0	--	--	--	--	--	--	--	--	--	--	--	Molecular Function: peroxidase activity (GO:0004601);; Cellular Component: extracellular region (GO:0005576);; Biological Process: response to oxidative stress (GO:0006979);; Molecular Function: heme binding (GO:0020037);; Biological Process: hydrogen peroxide catabolic process (GO:0042744);; Molecular Function: metal ion binding (GO:0046872);; Biological Process: oxidation-reduction process (GO:…	K00430|5.17424e-65|sind:105175601|K00430 peroxidase [EC:1.11.1.7] | (RefSeq) peroxidase 19	--	--	Peroxidase	Peroxidase 19 OS=Arabidopsis thaliana OX=3702 GN=PER19 PE=2 SV=1	G	Carbohydrate transport and metabolism	peroxidase 19 isoform X2 [Sesamum indicum]	molecular function: catalytic activity (GO:0003824);; molecular function: antioxidant activity (GO:0016209);; biological process: metabolic process (GO:0008152);; biological process: cellular process (GO:0009987);; biological process: single-organism process (GO:0044699);; biological process: response to stimulus (GO:0050896);; biological process: detoxification (GO:0098754);; cellular component:…	Phenylpropanoid biosynthesis (ko00940)	--	--	--	--	--	--	--	--	--	--	--	--	--	--	--
c26063.graph_c0	1477	88.81	542	29.96	1541	91.31	639	38.98	1509	90.06	590.5	34.47	0.0355821	-1.32169	normal	0.11213	-1.7265	normal	0.723172	-0.904947	normal	[O]	Posttranslational modification, protein turnover, chaperones	Molecular Function: peroxidase activity (GO:0004601);; Cellular Component: mitochondrial matrix (GO:0005759);; Biological Process: response to oxidative stress (GO:0006979);; Biological Process: oxidation-reduction process (GO:0055114);; Biological Process: cellular oxidant detoxification (GO:0098869);;	--	[O]	Posttranslational modification, protein turnover, chaperones	Redoxin;; AhpC/TSA family	Peroxiredoxin-2F, mitochondrial OS=Arabidopsis thaliana OX=3702 GN=PRXIIF PE=1 SV=2	O	Posttranslational modification, protein turnover, chaperones	Thioredoxin-like fold [Macleaya cordata]	molecular function: catalytic activity (GO:0003824);; molecular function: antioxidant activity (GO:0016209);; biological process: metabolic process (GO:0008152);; biological process: cellular process (GO:0009987);; biological process: single-organism process (GO:0044699);; biological process: response to stimulus (GO:0050896);; biological process: detoxification (GO:0098754);; cellular component:…	--	--	--	--	--	--	--	--	--	--	--	--	--	--	--	--
c62304.graph_c0	0	0	0	0	55	19.75	0	0	27.5	9.88	0	0	--	--	--	--	--	--	4.56e-06	-4.68132	down	--	--	Molecular Function: peroxidase activity (GO:0004601);; Cellular Component: extracellular region (GO:0005576);; Biological Process: response to oxidative stress (GO:0006979);; Cellular Component: plant-type cell wall (GO:0009505);; Biological Process: plant-type cell wall organization (GO:0009664);; Molecular Function: heme binding (GO:0020037);; Biological Process: hydrogen peroxide catabolic pro…	K00430|1.21373e-15|pop:POPTR_0006s06890g|K00430 peroxidase [EC:1.11.1.7] | (RefSeq) POPTRDRAFT_560610; Peroxidase 25 precursor family protein	--	--	--	Peroxidase N1 OS=Nicotiana tabacum OX=4097 GN=poxN1 PE=1 SV=1	G	Carbohydrate transport and metabolism	peroxidase 25 [Lactuca sativa]	molecular function: catalytic activity (GO:0003824);; molecular function: antioxidant activity (GO:0016209);; biological process: metabolic process (GO:0008152);; biological process: cellular process (GO:0009987);; biological process: single-organism process (GO:0044699);; biological process: response to stimulus (GO:0050896);; biological process: detoxification (GO:0098754);; cellular component:…	Phenylpropanoid biosynthesis (ko00940)	--	--	--	--	--	--	--	--	--	--	--	--	--	--	--
c60253.graph_c0	6182	243.24	2349	85.15	2180	84.39	1271	50.74	4181	163.81	1810	67.95	0.267543	-1.23483	normal	0.239316	-1.67988	normal	0.938669	-0.414663	normal	[P]	Inorganic ion transport and metabolism	Biological Process: response to oxidative stress (GO:0006979);; Cellular Component: integral component of membrane (GO:0016021);; Molecular Function: L-ascorbate peroxidase activity (GO:0016688);; Molecular Function: heme binding (GO:0020037);; Biological Process: oxidation-reduction process (GO:0055114);; Biological Process: cellular oxidant detoxification (GO:0098869);;	K00434|2.40978e-165|egu:105055090|K00434 L-ascorbate peroxidase [EC:1.11.1.11] | (RefSeq) probable L-ascorbate peroxidase 4	--	--	Peroxidase	L-ascorbate peroxidase 3 OS=Arabidopsis thaliana OX=3702 GN=APX3 PE=1 SV=1	P	Inorganic ion transport and metabolism	PREDICTED: probable L-ascorbate peroxidase 4 [Elaeis guineensis]	biological process: response to stimulus (GO:0050896);; cellular component: membrane (GO:0016020);; cellular component: membrane part (GO:0044425);; molecular function: catalytic activity (GO:0003824);; molecular function: antioxidant activity (GO:0016209);; biological process: metabolic process (GO:0008152);; biological process: cellular process (GO:0009987);; biological process: single-organism…	Ascorbate and aldarate metabolism (ko00053);; Glutathione metabolism (ko00480)	--	--	--	--	--	--	--	--	--	--	--	--	--	--	--
c21981.graph_c0	3685	165.73	795	32.93	1143	50.6	592	27.04	2414	108.16	693.5	29.98	0.0802986	-1.77199	normal	0.00159483	-2.49376	down	0.877146	-0.58454	normal	--	--	Cellular Component: nucleus (GO:0005634);; Biological Process: response to oxidative stress (GO:0006979);; Cellular Component: chloroplast thylakoid membrane (GO:0009535);; Cellular Component: chloroplast thylakoid lumen (GO:0009543);; Molecular Function: L-ascorbate peroxidase activity (GO:0016688);; Molecular Function: heme binding (GO:0020037);; Biological Process: oxidation-reduction process …	K00434|0|vvi:104882489|K00434 L-ascorbate peroxidase [EC:1.11.1.11] | (RefSeq) thylakoid lumenal 29 kDa protein, chloroplastic	--	--	Peroxidase	Thylakoid lumenal 29 kDa protein, chloroplastic OS=Solanum lycopersicum OX=4081 GN=CLEB3J9 PE=3 SV=1	S	Function unknown	thylakoid lumenal 29 kDa protein, chloroplastic isoform X1 [Manihot esculenta]	cellular component: cell (GO:0005623);; cellular component: organelle (GO:0043226);; cellular component: cell part (GO:0044464);; biological process: response to stimulus (GO:0050896);; cellular component: membrane (GO:0016020);; cellular component: organelle part (GO:0044422);; molecular function: catalytic activity (GO:0003824);; molecular function: antioxidant activity (GO:0016209);; biologica…	Ascorbate and aldarate metabolism (ko00053);; Glutathione metabolism (ko00480)	--	--	--	--	--	--	--	--	--	--	--	--	--	--	--
c49311.graph_c0	10	1.46	41	4.89	19	2.9	17	2.25	14.5	2.18	29	3.57	0.567353	0.888717	normal	0.323395	1.56344	normal	0.888134	0.182735	normal	--	--	--	K00434|2.17659e-21|gra:105792370|K00434 L-ascorbate peroxidase [EC:1.11.1.11] | (RefSeq) L-ascorbate peroxidase, cytosolic-like	--	--	--	L-ascorbate peroxidase 2, cytosolic OS=Oryza sativa subsp. japonica OX=39947 GN=APX2 PE=1 SV=1	P	Inorganic ion transport and metabolism	hypothetical protein B456_004G227100, partial [Gossypium raimondii]	--	Ascorbate and aldarate metabolism (ko00053);; Glutathione metabolism (ko00480)	--	--	--	--	--	--	--	--	--	--	--	--	--	--	--
c51442.graph_c0	1112	17.99	2134	24.35	1209	15.42	2751	41.05	1160.5	16.7	2442.5	32.7	0.132801	1.02626	normal	0.892923	0.654485	normal	0.0703651	1.5476	normal	--	--	Molecular Function: peroxidase activity (GO:0004601);; Cellular Component: extracellular region (GO:0005576);; Cellular Component: cytosol (GO:0005829);; Biological Process: response to oxidative stress (GO:0006979);; Molecular Function: heme binding (GO:0020037);; Biological Process: hydrogen peroxide catabolic process (GO:0042744);; Molecular Function: metal ion binding (GO:0046872);; Biologica…	--	--	--	NYN domain;; OST-HTH Associated domain;; Peroxidase	Peroxidase 17 OS=Arabidopsis thaliana OX=3702 GN=PER17 PE=2 SV=1	G	Carbohydrate transport and metabolism	PREDICTED: uncharacterized protein LOC104611264 [Nelumbo nucifera]	molecular function: catalytic activity (GO:0003824);; molecular function: antioxidant activity (GO:0016209);; biological process: metabolic process (GO:0008152);; biological process: cellular process (GO:0009987);; biological process: single-organism process (GO:0044699);; biological process: response to stimulus (GO:0050896);; biological process: detoxification (GO:0098754);; cellular component:…	--	2	p2	(TC)7	14	3619	3632	TCTTCGCGTTTGTGTACTCG	60.05	20	TGATAAGCAGCAGCAAGTCATT	60.046	22	270	3476	3745
c62968.graph_c0	4	0.22	0	0	459	25.39	0	0	231.5	12.8	0	0	--	--	--	--	--	--	0	-7.69195	down	--	--	Molecular Function: peroxidase activity (GO:0004601);; Cellular Component: extracellular region (GO:0005576);; Cellular Component: cytosol (GO:0005829);; Biological Process: response to oxidative stress (GO:0006979);; Cellular Component: plant-type cell wall (GO:0009505);; Biological Process: plant-type cell wall organization (GO:0009664);; Molecular Function: heme binding (GO:0020037);; Biologic…	K00430|6.20159e-175|sind:105174327|K00430 peroxidase [EC:1.11.1.7] | (RefSeq) peroxidase 21	--	--	Peroxidase	Peroxidase 21 OS=Arabidopsis thaliana OX=3702 GN=PER21 PE=1 SV=1	G	Carbohydrate transport and metabolism	Plant peroxidase [Macleaya cordata]	molecular function: catalytic activity (GO:0003824);; molecular function: antioxidant activity (GO:0016209);; biological process: metabolic process (GO:0008152);; biological process: cellular process (GO:0009987);; biological process: single-organism process (GO:0044699);; biological process: response to stimulus (GO:0050896);; biological process: detoxification (GO:0098754);; cellular component:…	Phenylpropanoid biosynthesis (ko00940)	--	--	--	--	--	--	--	--	--	--	--	--	--	--	--
c59584.graph_c2	815	59.63	1601	58.38	863	55.65	762	27.98	839	57.64	1181.5	43.18	0.694215	0.433218	normal	0.870728	0.687768	normal	0.936848	0.183195	normal	[P]	Inorganic ion transport and metabolism	Biological Process: response to oxidative stress (GO:0006979);; Cellular Component: integral component of membrane (GO:0016021);; Molecular Function: L-ascorbate peroxidase activity (GO:0016688);; Molecular Function: heme binding (GO:0020037);; Biological Process: oxidation-reduction process (GO:0055114);; Biological Process: cellular oxidant detoxification (GO:0098869);;	K00434|5.5563e-76|cic:CICLE_v10028990mg|K00434 L-ascorbate peroxidase [EC:1.11.1.11] | (RefSeq) hypothetical protein	--	--	Peroxidase;; Serine incorporator (Serinc)	L-ascorbate peroxidase 3 OS=Arabidopsis thaliana OX=3702 GN=APX3 PE=1 SV=1	P	Inorganic ion transport and metabolism	hypothetical protein CICLE_v10028990mg [Citrus clementina]	biological process: response to stimulus (GO:0050896);; cellular component: membrane (GO:0016020);; cellular component: membrane part (GO:0044425);; molecular function: catalytic activity (GO:0003824);; molecular function: antioxidant activity (GO:0016209);; biological process: metabolic process (GO:0008152);; biological process: cellular process (GO:0009987);; biological process: single-organism…	Ascorbate and aldarate metabolism (ko00053);; Glutathione metabolism (ko00480)	--	--	--	--	--	--	--	--	--	--	--	--	--	--	--
c37186.graph_c0	13	3.05	1	0.23	7	1.42	10	2.14	10	2.23	5.5	1.19	--	--	--	--	--	--	--	--	--	[T]	Signal transduction mechanisms	Molecular Function: peroxidase activity (GO:0004601);; Molecular Function: calcium ion binding (GO:0005509);; Cellular Component: integral component of membrane (GO:0016021);; Biological Process: electron transport chain (GO:0022900);; Molecular Function: oxidoreductase activity, acting on NAD(P)H, oxygen as acceptor (GO:0050664);; Biological Process: cellular oxidant detoxification (GO:0098869);;	--	[PQ]	--	--	Putative respiratory burst oxidase homolog protein H OS=Arabidopsis thaliana OX=3702 GN=RBOHH PE=3 SV=1	U	Intracellular trafficking, secretion, and vesicular transport	Putative respiratory burst oxidase homolog protein H [Zea mays]	molecular function: catalytic activity (GO:0003824);; molecular function: antioxidant activity (GO:0016209);; biological process: metabolic process (GO:0008152);; biological process: cellular process (GO:0009987);; biological process: single-organism process (GO:0044699);; biological process: response to stimulus (GO:0050896);; biological process: detoxification (GO:0098754);; molecular function:…	--	--	--	--	--	--	--	--	--	--	--	--	--	--	--	--
[truncated: 18 more columns]
