# Supplementary material for: Physiological, Biochemical and Transcriptomic Analysis of the Aerial Parts (Leaf-Blade and Petiole) of Asarum sieboldii Responding to Drought Stress
Source: Int J Mol Sci. 2021 Dec 13;22(24):13402. doi: 10.3390/ijms222413402 (PMC8708997; doi:10.3390/ijms222413402)
Supplement: Supplementary file 1 [file ijms-22-13402-s001.zip › Table S2 Up-regulated DEGs in leaf and petiole with higher fold change .xlsx]

## Sheet: 494条
#ID	L0	L15	P0	P15	L0_vs_L15_EBSeq_log2FC	L0_vs_L15_EBSeq_(FDR_0.01_FC_2)_regulated	P0_vs_P15_EBSeq_log2FC	P0_vs_P15_EBSeq_(FDR_0.01_FC_2)_regulated	Pfam_annotation	Swissprot_annotation	nr_annotation
c59969.graph_c0	1.65	2679.89	10.3	535.74	10.4686	up	6.00984	up	Asparagine synthase;; Glutamine amidotransferase domain;; Glutamine amidotransferase domain;; Aluminium induced protein	Asparagine synthetase [glutamine-hydrolyzing] OS=Asparagus officinalis OX=4686 PE=2 SV=2	Class II glutamine amidotransferase domain [Macleaya cordata]
c60143.graph_c0	0.46	513.3	9.92	244.63	9.64876	up	4.93538	up	PDDEXK-like family of unknown function	--	Protein of unknown function DUF506 [Macleaya cordata]
c45955.graph_c0	0.16	173.59	0.12	92.5	9.19435	up	8.62748	up	AP2 domain	Dehydration-responsive element-binding protein 1D OS=Arabidopsis thaliana OX=3702 GN=DREB1D PE=2 SV=1	PREDICTED: dehydration-responsive element-binding protein 1C-like [Erythranthe guttata]
c60026.graph_c0	1.59	1168.08	0.63	303.64	9.17629	up	8.78918	up	--	--	late embryogenesis abundant protein [Parasponia andersonii]
c62354.graph_c0	0	27.27	0	9.96	8.45016	up	7.41885	up	FAD binding domain;; D-arabinono-1,4-lactone oxidase	L-gulonolactone oxidase 2 OS=Arabidopsis thaliana OX=3702 GN=GULLO2 PE=1 SV=1	PREDICTED: L-gulonolactone oxidase 2-like [Musa acuminata subsp. malaccensis]
c62703.graph_c0	0	22.04	0.68	8.87	8.2878	up	3.89956	up	GH3 auxin-responsive promoter	Probable indole-3-acetic acid-amido synthetase GH3.1 OS=Arabidopsis thaliana OX=3702 GN=GH3.1 PE=2 SV=1	probable indole-3-acetic acid-amido synthetase GH3.1 [Arachis duranensis]
c22828.graph_c0	3.23	1103.39	45.72	215.43	8.2335	up	2.55158	up	Raffinose synthase or seed imbibition protein Sip1	Probable galactinol--sucrose galactosyltransferase 2 OS=Arabidopsis thaliana OX=3702 GN=RFS2 PE=2 SV=2	Glycosyl hydrolases 36 [Macleaya cordata]
c57485.graph_c0	1.43	420.99	0.18	46.99	7.98149	up	7.7375	up	Chitinase class I;; Chitin recognition protein	Basic endochitinase A OS=Secale cereale OX=4550 GN=rsca PE=1 SV=1	PREDICTED: chitinase 1 [Elaeis guineensis]
c62244.graph_c0	0	38.27	0.08	24.03	7.71325	up	6.92284	up	Late embryogenesis abundant protein	NDR1/HIN1-like protein 3 OS=Arabidopsis thaliana OX=3702 GN=NHL3 PE=1 SV=1	PREDICTED: protein YLS9-like [Juglans regia]
c23281.graph_c0	0.06	43.7	1	51.66	7.64095	up	5.82729	up	PDDEXK-like family of unknown function	--	Protein of unknown function DUF506 [Macleaya cordata]
c23075.graph_c0	0	19.21	0.12	35.17	7.11006	up	7.46906	up	--	--	--
c26922.graph_c0	1.64	226.98	0	99.37	6.60256	up	8.82555	up	--	--	PREDICTED: uncharacterized protein LOC104607400 [Nelumbo nucifera]
c62298.graph_c0	0.23	16.78	0.19	33.9	5.60365	up	7.28346	up	O-methyltransferase;; Dimerisation domain	3&apos;-hydroxy-N-methyl-(S)-coclaurine 4&apos;-O-methyltransferase 2 OS=Papaver somniferum OX=3469 GN=4&apos;OMT2 PE=1 SV=1	O-methyltransferase [Macleaya cordata]
c26991.graph_c1	0.22	10.65	0.14	35.05	4.69299	up	7.1642	up	Purine nucleobase transmembrane transport	Purine permease 3 OS=Arabidopsis thaliana OX=3702 GN=PUP3 PE=2 SV=1	PREDICTED: purine permease 1-like [Nelumbo nucifera]
c61903.graph_c0	0.7	23.49	0.13	37.95	4.66078	up	7.48384	up	Domain of unknown function (DUF4228)	--	PREDICTED: uncharacterized protein LOC107010615 [Solanum pennellii]
c62568.graph_c0	0.6	19.59	0	17.34	4.64132	up	7.63097	up	NmrA-like family;; NAD(P)H-binding;; NAD dependent epimerase/dehydratase family;; 3-beta hydroxysteroid dehydrogenase/isomerase family	Bifunctional pinoresinol-lariciresinol reductase 2 OS=Thuja plicata OX=3316 GN=PLR_Tp2 PE=1 SV=1	PREDICTED: bifunctional pinoresinol-lariciresinol reductase 2-like [Musa acuminata subsp. malaccensis]
