# Supplementary material for: Physiological, Biochemical and Transcriptomic Analysis of the Aerial Parts (Leaf-Blade and Petiole) of Asarum sieboldii Responding to Drought Stress
Source: Int J Mol Sci. 2021 Dec 13;22(24):13402. doi: 10.3390/ijms222413402 (PMC8708997; doi:10.3390/ijms222413402)
Supplement: Supplementary file 1 [file ijms-22-13402-s001.zip › Table S3 Down-regulated DEGs in leaf and petiole with higher fold change .xlsx]

## Sheet: 840
#ID	L0	L15	P0	P15	L0_vs_L15_EBSeq_log2FC	L0_vs_L15_EBSeq_(FDR_0.01_FC_2)_regulated	P0_vs_P15_EBSeq_log2FC	P0_vs_P15_EBSeq_(FDR_0.01_FC_2)_regulated	Pfam_annotation	Swissprot_annotation	nr_annotation
c50544.graph_c0	1210.23	0.13	829.27	0	-12.1216	down	-12.3401	down	Chlorophyll A-B binding protein	Early light-induced protein, chloroplastic OS=Pisum sativum OX=3888 PE=2 SV=1	hypothetical protein AQUCO_01700548v1, partial [Aquilegia coerulea]
c22564.graph_c0	4387.66	1.29	34.48	0.26	-11.7897	down	-6.3777	down	Carbonic anhydrase	Carbonic anhydrase, chloroplastic OS=Spinacia oleracea OX=3562 PE=1 SV=2	carbonic anhydrase, chloroplastic [Jatropha curcas]
c57668.graph_c4	222.53	0.05	70.65	0.82	-11.0592	down	-6.02607	down	UDP-glucoronosyl and UDP-glucosyl transferase	UDP-glycosyltransferase 92A1 OS=Arabidopsis thaliana OX=3702 GN=UGT92A1 PE=2 SV=1	PREDICTED: UDP-glycosyltransferase 92A1-like [Nelumbo nucifera]
c24185.graph_c0	286.79	0.09	4.6	0	-10.682	down	-5.51829	down	Glycosyl transferase family 8	Galactinol synthase 1 OS=Ajuga reptans OX=38596 GN=GOLS1 PE=1 SV=1	galactinol synthase 1-like [Manihot esculenta]
c26173.graph_c0	172.62	0	1.78	0	-10.5987	down	-4.02174	down	Ammonium Transporter Family	Ammonium transporter 1 member 3 OS=Solanum lycopersicum OX=4081 GN=AMT1-3 PE=2 SV=1	ammonium transporter 1 member 3-like [Manihot esculenta]
c22726.graph_c0	210.55	0.1	20.16	0	-10.0162	down	-7.40573	down	Cupin;; Cupin domain	Auxin-binding protein ABP19a OS=Prunus persica OX=3760 GN=ABP19A PE=3 SV=1	hypothetical protein CDL15_Pgr028946 [Punica granatum]
c60358.graph_c0	276.4	0.26	220.96	1.36	-9.90915	down	-6.9757	down	Aromatic amino acid lyase	Phenylalanine ammonia-lyase OS=Pinus taeda OX=3352 GN=PAL PE=3 SV=1	PREDICTED: phenylalanine ammonia-lyase-like [Nelumbo nucifera]
c27392.graph_c0	237.68	0.24	22.4	0.23	-9.65896	down	-5.9364	down	Aldo/keto reductase family	Uncharacterized oxidoreductase At1g06690, chloroplastic OS=Arabidopsis thaliana OX=3702 GN=At1g06690 PE=1 SV=1	PREDICTED: uncharacterized oxidoreductase At1g06690, chloroplastic-like, partial [Nicotiana tabacum]
c60042.graph_c0	729.91	1.02	71.54	2.6	-9.49173	down	-4.41321	down	Glycine cleavage H-protein	Glycine cleavage system H protein, mitochondrial OS=Flaveria anomala OX=35877 GN=GDCSH PE=2 SV=1	PREDICTED: glycine cleavage system H protein 3, mitochondrial [Pyrus x bretschneideri]
c42616.graph_c1	86.66	0.04	153.13	1.94	-9.45142	down	-5.92929	down	FAD binding domain;; FAD dependent oxidoreductase;; NAD(P)-binding Rossmann-like domain;; Lycopene cyclase protein;; FAD binding domain;; Flavin containing amine oxidoreductase	Monooxygenase 1 OS=Arabidopsis thaliana OX=3702 GN=MO1 PE=2 SV=1	PREDICTED: FAD-dependent urate hydroxylase-like isoform X2 [Daucus carota subsp. sativus]
c62289.graph_c0	12.99	0	38.42	0	-8.02366	down	-9.51877	down	--	--	--
c61736.graph_c0	20.34	0	61.08	0	-8.00769	down	-9.52581	down	Domain associated at C-terminal with AAA;; ATPase family associated with various cellular activities (AAA)	AAA-ATPase At3g28580 OS=Arabidopsis thaliana OX=3702 GN=At3g28580 PE=2 SV=1	PREDICTED: AAA-ATPase At3g50940-like [Nelumbo nucifera]
c45282.graph_c0	35.05	0.1	469.33	0.26	-7.85387	down	-10.259	down	Pectinesterase;; Plant invertase/pectin methylesterase inhibitor	Probable pectinesterase/pectinesterase inhibitor 35 OS=Arabidopsis thaliana OX=3702 GN=PME35 PE=2 SV=1	PREDICTED: pectinesterase-like [Nelumbo nucifera]
c38314.graph_c0	13.1	0	86.96	0	-6.82261	down	-9.47309	down	Glycosyl hydrolases family 16;; Xyloglucan endo-transglycosylase (XET) C-terminus	Probable xyloglucan endotransglucosylase/hydrolase protein 6 OS=Arabidopsis thaliana OX=3702 GN=XTH6 PE=2 SV=2	Glycoside hydrolase [Macleaya cordata]
c60758.graph_c0	6.51	0	236.39	0.04	-6.4259	down	-10.8688	down	Pectate lyase;; Right handed beta helix region	Probable pectate lyase 22 OS=Arabidopsis thaliana OX=3702 GN=At5g63180 PE=2 SV=1	PREDICTED: probable pectate lyase 5 [Nelumbo nucifera]
c60433.graph_c0	3.58	0	374.28	0.15	-5.91166	down	-10.5728	down	Pectate lyase;; Right handed beta helix region	Probable pectate lyase 15 OS=Arabidopsis thaliana OX=3702 GN=At4g13710 PE=2 SV=1	probable pectate lyase 8 [Lactuca sativa]
c22620.graph_c0	5.25	0	485.45	0	-4.79363	down	-11.2239	down	Hydrophobic seed protein;; Protease inhibitor/seed storage/LTP family;; Probable lipid transfer	pEARLI1-like lipid transfer protein 1 OS=Arabidopsis thaliana OX=3702 GN=AZI1 PE=1 SV=1	PREDICTED: 36.4 kDa proline-rich protein [Nelumbo nucifera]
c22751.graph_c0	4.16	0	197.25	0.09	-4.57988	down	-9.35705	down	--	--	--
c24899.graph_c0	1.65	0	262.19	0	-3.46278	down	-10.5702	down	Glutathione S-transferase, N-terminal domain;; Glutathione S-transferase, N-terminal domain;; Glutathione S-transferase, C-terminal domain;; Glutathione S-transferase, N-terminal domain	Glutathione S-transferase F12 OS=Arabidopsis thaliana OX=3702 GN=GSTF12 PE=1 SV=1	PREDICTED: glutathione S-transferase F11-like [Juglans regia]
