# Supplementary material for: Physiological, Biochemical and Transcriptomic Analysis of the Aerial Parts (Leaf-Blade and Petiole) of Asarum sieboldii Responding to Drought Stress
Source: Int J Mol Sci. 2021 Dec 13;22(24):13402. doi: 10.3390/ijms222413402 (PMC8708997; doi:10.3390/ijms222413402)
Supplement: Supplementary file 1 [file ijms-22-13402-s001.zip › Table S4 GO enrichment of DEGs in leaf.xls]

## Sheet: topGO_BP
Term	Annotated	Significant	Expected	KS	GO.ID
protein-chromophore linkage	24	16	3	5.1e-07	biological process
photosynthesis, light harvesting in photosystem I	11	10	1.37	9.4e-07
oxidation-reduction process	872	172	108.97	1.5e-06
photosynthesis, light harvesting	26	21	3.25	1.1e-05
photosynthesis	97	57	12.12	2.8e-05
photosystem II assembly	8	7	1	9.9e-05
response to light stimulus	102	25	12.75	0.00036
polysaccharide catabolic process	73	26	9.12	0.00037
terpenoid catabolic process	5	3	0.62	0.00075
alcohol biosynthetic process	31	14	3.87	0.00089
chloroplast thylakoid membrane	102	52	13.11	2.9e-14	cellular component
photosystem I	26	21	3.34	2.1e-11
chloroplast envelope	181	64	23.27	3.4e-09
chloroplast stroma	198	70	25.46	1.9e-07
chloroplast	748	225	96.17	3.7e-06
plastoglobule	25	15	3.21	8.5e-06
photosystem II oxygen evolving complex	9	8	1.16	8.6e-06
thylakoid	183	99	23.53	1.3e-05
central vacuole	5	5	0.64	0.00044
chloroplast thylakoid	131	66	16.84	0.00107
chlorophyll binding	23	18	2.9	1.5e-09	molecular function
pigment binding	10	9	1.26	4.6e-06
sequence-specific DNA binding transcription factor activity	134	30	16.92	0.0004
structural constituent of cytoskeleton	29	3	3.66	0.00049
2-alkenal reductase [NAD(P)] activity	33	11	4.17	0.00064
hydrolase activity, acting on carbon-nitrogen (but not peptide) bonds, in linear amides	25	7	3.16	0.00109
long-chain fatty acid-CoA ligase activity	6	5	0.76	0.00116
endopeptidase inhibitor activity	6	2	0.76	0.00119
GTP binding	181	19	22.86	0.00172
iron ion binding	143	35	18.06	0.0023
