# Supplementary material for: Physiological, Biochemical and Transcriptomic Analysis of the Aerial Parts (Leaf-Blade and Petiole) of Asarum sieboldii Responding to Drought Stress
Source: Int J Mol Sci. 2021 Dec 13;22(24):13402. doi: 10.3390/ijms222413402 (PMC8708997; doi:10.3390/ijms222413402)
Supplement: Supplementary file 1 [file ijms-22-13402-s001.zip › Table S5 GO enrichment of DEGs in petiole.xls]

## Sheet: topGO_BP
Term	Annotated	Significant	Expected	KS	GO.ID
photosynthesis, light harvesting in photosystem I	11	10	1.4	1e-06	biological process
protein-chromophore linkage	24	14	3.06	3.2e-05
cell wall organization	147	44	18.73	0.00012
flavonoid biosynthetic process	40	16	5.1	0.00019
oxidation-reduction process	872	155	111.08	0.00101
photosynthesis	97	44	12.36	0.00108
long-chain fatty acid metabolic process	6	5	0.76	0.0012
cytokinin biosynthetic process	12	4	1.53	0.00155
flavonoid glucuronidation	20	9	2.55	0.00156
cellular transition metal ion homeostasis	33	9	4.2	0.00164
photosystem I	26	18	3.28	3.4e-08	cellular component
extracellular region	170	51	21.44	4.1e-06
cell wall	162	59	20.43	2.2e-05
plant-type cell wall	56	23	7.06	3.9e-05
plastoglobule	25	14	3.15	5.1e-05
central vacuole	5	5	0.63	0.00042
chloroplast thylakoid membrane	102	31	12.86	0.00055
integral component of membrane	2703	379	340.88	0.00055
chloroplast thylakoid	131	42	16.52	0.00134
nucleosome	31	4	3.91	0.00203
chlorophyll binding	23	16	2.91	2.2e-07	molecular function
structural constituent of cytoskeleton	29	12	3.67	2.8e-06
pigment binding	10	9	1.26	4.6e-06
sequence-specific DNA binding transcription factor activity	134	34	16.94	1.1e-05
quercetin 3-O-glucosyltransferase activity	20	11	2.53	4.5e-05
beta-galactosidase activity	20	9	2.53	0.00012
carbohydrate binding	124	29	15.67	0.00017
hydrolase activity, hydrolyzing O-glycosyl compounds	212	60	26.8	0.00021
quercetin 7-O-glucosyltransferase activity	18	9	2.28	0.00039
oxidoreductase activity, acting on paired donors, with incorporation or reduction of molecular oxygen	157	47	19.84	0.00056
