# Supplementary material for: Physiological, Biochemical and Transcriptomic Analysis of the Aerial Parts (Leaf-Blade and Petiole) of Asarum sieboldii Responding to Drought Stress
Source: Int J Mol Sci. 2021 Dec 13;22(24):13402. doi: 10.3390/ijms222413402 (PMC8708997; doi:10.3390/ijms222413402)
Supplement: Supplementary file 1 [file ijms-22-13402-s001.zip › Table S6 KEGG_enrichment of DEGs in leaf.xlsx]

## Sheet: Table S6   KEGG_enrichment in l
#Kegg_pathway	ko_id	P-value	Corrected_P-value	rich_factor
Photosynthesis	ko00195	3.41735e-19	3.58822e-17	5.10624
Photosynthesis - antenna proteins	ko00196	1.84355e-12	1.93573e-10	6.75713
Starch and sucrose metabolism	ko00500	5.88761e-05	0.00618199	1.81189
Glyoxylate and dicarboxylate metabolism	ko00630	0.00011327	0.0118933	2.459
Flavonoid biosynthesis	ko00941	0.000294806	0.0309546	3.15232
Porphyrin and chlorophyll metabolism	ko00860	0.000310141	0.0325649	2.81928
Glutathione metabolism	ko00480	0.000332923	0.0349569	2.22892
Carbon fixation in photosynthetic organisms	ko00710	0.000380199	0.0399209	2.16033
Alanine, aspartate and glutamate metabolism	ko00250	0.000589342	0.0618809	2.55312
Nitrogen metabolism	ko00910	0.00133288	0.139952	2.86575
Glycine, serine and threonine metabolism	ko00260	0.00271524	0.2851	2.03596
Cutin, suberine and wax biosynthesis	ko00073	0.0028272	0.296856	3.30404
Phenylpropanoid biosynthesis	ko00940	0.00321298	0.337363	1.85171
Fatty acid degradation	ko00071	0.00666617	0.699947	2.36003
Flavone and flavonol biosynthesis	ko00944	0.124625	1	8.0241
Anthocyanin biosynthesis	ko00942	0.124625	1	8.0241
Glucosinolate biosynthesis	ko00966	0.0457995	1	3.4389
Arachidonic acid metabolism	ko00590	0.0161067	1	3.08619
Stilbenoid, diarylheptanoid and gingerol biosynthesis	ko00945	0.0680152	1	2.46895
Carotenoid biosynthesis	ko00906	0.0110949	1	2.46895
Thiamine metabolism	ko00730	0.148455	1	2.18839
Linoleic acid metabolism	ko00591	0.148455	1	2.18839
Vitamin B6 metabolism	ko00750	0.10648	1	2.13976
Taurine and hypotaurine metabolism	ko00430	0.180593	1	2.00602
Nicotinate and nicotinamide metabolism	ko00760	0.128681	1	2.00602
ABC transporters	ko02010	0.0382651	1	2.00602
One carbon pool by folate	ko00670	0.152614	1	1.88802
Brassinosteroid biosynthesis	ko00905	0.214366	1	1.85171
Arginine biosynthesis	ko00220	0.0615012	1	1.83408
Pentose and glucuronate interconversions	ko00040	0.0137086	1	1.82366
Tyrosine metabolism	ko00350	0.0533907	1	1.80542
Isoquinoline alkaloid biosynthesis	ko00950	0.110392	1	1.78313
alpha-Linolenic acid metabolism	ko00592	0.0612014	1	1.76139
Terpenoid backbone biosynthesis	ko00900	0.0529325	1	1.74437
Phenylalanine metabolism	ko00360	0.121872	1	1.65202
Glycolysis / Gluconeogenesis	ko00010	0.0131723	1	1.60482
Fructose and mannose metabolism	ko00051	0.0700405	1	1.57851
Pentose phosphate pathway	ko00030	0.0854939	1	1.5284
Diterpenoid biosynthesis	ko00904	0.290586	1	1.45893
Cyanoamino acid metabolism	ko00460	0.224362	1	1.40422
Peroxisome	ko04146	0.144597	1	1.37254
Carbon metabolism	ko01200	0.0299818	1	1.33735
Ubiquinone and other terpenoid-quinone biosynthesis	ko00130	0.316182	1	1.33735
Galactose metabolism	ko00052	0.242737	1	1.33735
AGE-RAGE signaling pathway in diabetic complications	ko04933	0.451868	1	1.33735
Folate biosynthesis	ko00790	0.393045	1	1.33735
Amino sugar and nucleotide sugar metabolism	ko00520	0.168493	1	1.25998
Fatty acid elongation	ko00062	0.36825	1	1.25377
Fatty acid metabolism	ko01212	0.292848	1	1.24512
Biosynthesis of unsaturated fatty acids	ko01040	0.439348	1	1.18876
Biosynthesis of amino acids	ko01230	0.166252	1	1.18104
Fatty acid biosynthesis	ko00061	0.4204	1	1.18001
Ascorbate and aldarate metabolism	ko00053	0.404318	1	1.17426
Glycerolipid metabolism	ko00561	0.411739	1	1.1463
beta-Alanine metabolism	ko00410	0.471759	1	1.11446
Sulfur metabolism	ko00920	0.496837	1	1.10677
Zeatin biosynthesis	ko00908	0.574617	1	1.06988
Aminoacyl-tRNA biosynthesis	ko00970	0.496767	1	1.05979
Tryptophan metabolism	ko00380	0.56028	1	1.04662
Inositol phosphate metabolism	ko00562	0.537885	1	1.02125
Plant hormone signal transduction	ko04075	0.538182	1	0.998022
Glycerophospholipid metabolism	ko00564	0.564284	1	0.990629
Arginine and proline metabolism	ko00330	0.61444	1	0.95525
Glycosaminoglycan degradation	ko00531	0.644647	1	0.944011
Propanoate metabolism	ko00640	0.696532	1	0.859725
Other glycan degradation	ko00511	0.732176	1	0.80241
Valine, leucine and isoleucine degradation	ko00280	0.752799	1	0.80241
Cysteine and methionine metabolism	ko00270	0.808785	1	0.792503
Circadian rhythm - plant	ko04712	0.794353	1	0.771548
Steroid biosynthesis	ko00100	0.756988	1	0.7642
Ribosome	ko03010	0.953423	1	0.761411
Ether lipid metabolism	ko00565	0.780547	1	0.752259
Plant-pathogen interaction	ko04626	0.915351	1	0.7346
Phenylalanine, tyrosine and tryptophan biosynthesis	ko00400	0.842964	1	0.697748
Pyruvate metabolism	ko00620	0.901112	1	0.684984
Lysine degradation	ko00310	0.819822	1	0.668675
Phosphatidylinositol signaling system	ko04070	0.884662	1	0.668675
2-Oxocarboxylic acid metabolism	ko01210	0.893133	1	0.657713
Selenocompound metabolism	ko00450	0.845365	1	0.57315
Endocytosis	ko04144	0.994488	1	0.56692
Biotin metabolism	ko00780	0.864704	1	0.53494
Butanoate metabolism	ko00650	0.864704	1	0.53494
Citrate cycle (TCA cycle)	ko00020	0.96602	1	0.462929
Oxidative phosphorylation	ko00190	0.997189	1	0.445783
RNA degradation	ko03018	0.995051	1	0.445783
Tropane, piperidine and pyridine alkaloid biosynthesis	ko00960	0.909401	1	0.445783
Base excision repair	ko03410	0.959896	1	0.422321
Ubiquitin mediated proteolysis	ko04120	0.99743	1	0.418649
Phagosome	ko04145	0.990512	1	0.416836
Sphingolipid metabolism	ko00600	0.930668	1	0.401205
N-Glycan biosynthesis	ko00510	0.977229	1	0.373214
Mismatch repair	ko03430	0.979694	1	0.364732
RNA transport	ko03013	0.999806	1	0.364732
Protein export	ko03060	0.985636	1	0.341451
Purine metabolism	ko00230	0.999857	1	0.334337
Pyrimidine metabolism	ko00240	0.999373	1	0.311615
Pantothenate and CoA biosynthesis	ko00770	0.968954	1	0.308619
SNARE interactions in vesicular transport	ko04130	0.976255	1	0.286575
Regulation of autophagy	ko04140	0.979236	1	0.276693
Protein processing in endoplasmic reticulum	ko04141	1	1	0.243154
Homologous recombination	ko03440	0.999059	1	0.15431
mRNA surveillance pathway	ko03015	0.999996	1	0.140774
DNA replication	ko03030	0.999681	1	0.133735
Nucleotide excision repair	ko03420	0.999757	1	0.129421
Spliceosome	ko03040	1	1	0.0938491
