# Supplementary material for: Physiological, Biochemical and Transcriptomic Analysis of the Aerial Parts (Leaf-Blade and Petiole) of Asarum sieboldii Responding to Drought Stress
Source: Int J Mol Sci. 2021 Dec 13;22(24):13402. doi: 10.3390/ijms222413402 (PMC8708997; doi:10.3390/ijms222413402)
Supplement: Supplementary file 1 [file ijms-22-13402-s001.zip › Table S7 KEGG_enrichment of DEGs in petiole.xlsx]

## Sheet: 叶柄 KEGG_enrichment
#Kegg_pathway	ko_id	P-value	Corrected_P-value	rich_factor
Photosynthesis	ko00195	1.92801e-13	2.00513e-11	4.36228
Photosynthesis - antenna proteins	ko00196	3.43949e-11	3.57707e-09	6.53155
Starch and sucrose metabolism	ko00500	1.20263e-05	0.00125074	1.91264
Flavonoid biosynthesis	ko00941	4.15904e-05	0.0043254	3.5457
Phenylpropanoid biosynthesis	ko00940	4.4702e-05	0.00464901	2.27288
Glutathione metabolism	ko00480	0.000219487	0.0228266	2.29814
Carbon fixation in photosynthetic organisms	ko00710	0.000247829	0.0257743	2.22742
Pentose and glucuronate interconversions	ko00040	0.000574923	0.059792	2.25635
Carbon metabolism	ko01200	0.0071983	0.748623	1.44783
Anthocyanin biosynthesis	ko00942	0.120871	1	8.27329
Flavone and flavonol biosynthesis	ko00944	0.120871	1	8.27329
Glucosinolate biosynthesis	ko00966	0.0422864	1	3.5457
Brassinosteroid biosynthesis	ko00905	0.0141944	1	3.18204
Cutin, suberine and wax biosynthesis	ko00073	0.0116004	1	2.91999
Taurine and hypotaurine metabolism	ko00430	0.0472306	1	2.75776
Stilbenoid, diarylheptanoid and gingerol biosynthesis	ko00945	0.0619133	1	2.54563
Carotenoid biosynthesis	ko00906	0.0304697	1	2.22742
Tryptophan metabolism	ko00380	0.0506263	1	2.15825
Other types of O-glycan biosynthesis	ko00514	0.402798	1	2.06832
Fatty acid elongation	ko00062	0.0325874	1	2.06832
Cyanoamino acid metabolism	ko00460	0.0178046	1	2.06832
Porphyrin and chlorophyll metabolism	ko00860	0.0284908	1	2.01242
Phenylalanine metabolism	ko00360	0.0454044	1	1.94666
One carbon pool by folate	ko00670	0.140562	1	1.94666
Arachidonic acid metabolism	ko00590	0.201253	1	1.90922
Diterpenoid biosynthesis	ko00904	0.117408	1	1.88029
Glyoxylate and dicarboxylate metabolism	ko00630	0.0139405	1	1.86816
Isoquinoline alkaloid biosynthesis	ko00950	0.098525	1	1.83851
Fatty acid degradation	ko00071	0.107792	1	1.70332
Alanine, aspartate and glutamate metabolism	ko00250	0.0762523	1	1.69226
Tyrosine metabolism	ko00350	0.101788	1	1.65466
Butanoate metabolism	ko00650	0.268967	1	1.65466
Glycine, serine and threonine metabolism	ko00260	0.0546423	1	1.60527
Arginine and proline metabolism	ko00330	0.126651	1	1.57587
Nicotinate and nicotinamide metabolism	ko00760	0.303764	1	1.55124
Ether lipid metabolism	ko00565	0.182259	1	1.55124
Thiamine metabolism	ko00730	0.391042	1	1.50423
Linoleic acid metabolism	ko00591	0.391042	1	1.50423
Nitrogen metabolism	ko00910	0.244536	1	1.47737
Terpenoid backbone biosynthesis	ko00900	0.184711	1	1.43883
Circadian rhythm - plant	ko04712	0.169325	1	1.43192
Phagosome	ko04145	0.131372	1	1.39679
Glycosphingolipid biosynthesis - globo series	ko00603	0.538585	1	1.37888
AGE-RAGE signaling pathway in diabetic complications	ko04933	0.435431	1	1.37888
Ubiquinone and other terpenoid-quinone biosynthesis	ko00130	0.293122	1	1.37888
Amino sugar and nucleotide sugar metabolism	ko00520	0.0875589	1	1.36749
Plant hormone signal transduction	ko04075	0.0381822	1	1.3583
Fructose and mannose metabolism	ko00051	0.19559	1	1.35628
Plant-pathogen interaction	ko04626	0.0846197	1	1.34004
Other glycan degradation	ko00511	0.441952	1	1.24099
Biosynthesis of unsaturated fatty acids	ko01040	0.415302	1	1.22567
2-Oxocarboxylic acid metabolism	ko01210	0.313985	1	1.22065
Fatty acid biosynthesis	ko00061	0.393715	1	1.21666
Galactose metabolism	ko00052	0.359226	1	1.20652
C5-Branched dibasic acid metabolism	ko00660	0.594441	1	1.1819
Steroid biosynthesis	ko00100	0.475056	1	1.1819
Fatty acid metabolism	ko01212	0.40262	1	1.14114
Vitamin B6 metabolism	ko00750	0.556964	1	1.10311
Glycolysis / Gluconeogenesis	ko00010	0.417757	1	1.07913
Inositol phosphate metabolism	ko00562	0.503718	1	1.05296
Glycerophospholipid metabolism	ko00564	0.523065	1	1.02139
alpha-Linolenic acid metabolism	ko00592	0.563481	1	1.00894
Biosynthesis of amino acids	ko01230	0.52564	1	1.00282
Pentose phosphate pathway	ko00030	0.65305	1	0.919255
beta-Alanine metabolism	ko00410	0.648524	1	0.919255
Cysteine and methionine metabolism	ko00270	0.65888	1	0.919255
Pyruvate metabolism	ko00620	0.673597	1	0.908044
Phenylalanine, tyrosine and tryptophan biosynthesis	ko00400	0.668589	1	0.899271
Base excision repair	ko03410	0.691175	1	0.870873
Peroxisome	ko04146	0.715663	1	0.870873
Regulation of autophagy	ko04140	0.698963	1	0.855858
Sulfur metabolism	ko00920	0.698963	1	0.855858
Glycerolipid metabolism	ko00561	0.723069	1	0.844213
Ascorbate and aldarate metabolism	ko00053	0.748029	1	0.80715
Protein processing in endoplasmic reticulum	ko04141	0.929355	1	0.752117
Arginine biosynthesis	ko00220	0.813381	1	0.709139
Citrate cycle (TCA cycle)	ko00020	0.889849	1	0.636407
Endocytosis	ko04144	0.9833	1	0.62949
SNARE interactions in vesicular transport	ko04130	0.86933	1	0.590949
N-Glycan biosynthesis	ko00510	0.906986	1	0.577206
Zeatin biosynthesis	ko00908	0.855716	1	0.551553
Biotin metabolism	ko00780	0.855716	1	0.551553
ABC transporters	ko02010	0.913356	1	0.517081
Ubiquitin mediated proteolysis	ko04120	0.98986	1	0.503592
Folate biosynthesis	ko00790	0.902129	1	0.459627
Tropane, piperidine and pyridine alkaloid biosynthesis	ko00960	0.902129	1	0.459627
Purine metabolism	ko00230	0.997619	1	0.459627
Oxidative phosphorylation	ko00190	0.995999	1	0.459627
Sphingolipid metabolism	ko00600	0.924455	1	0.413665
DNA replication	ko03030	0.981841	1	0.413665
Phosphatidylinositol signaling system	ko04070	0.981841	1	0.413665
RNA degradation	ko03018	0.997891	1	0.383023
Valine, leucine and isoleucine biosynthesis	ko00290	0.941697	1	0.376059
Ribosome	ko03010	0.999998	1	0.362334
Pantothenate and CoA biosynthesis	ko00770	0.965287	1	0.318204
Spliceosome	ko03040	0.999986	1	0.290291
RNA transport	ko03013	0.999982	1	0.268613
Ribosome biogenesis in eukaryotes	ko03008	0.999408	1	0.217718
Valine, leucine and isoleucine degradation	ko00280	0.994372	1	0.206832
Proteasome	ko03050	0.995059	1	0.201788
Protein export	ko03060	0.99774	1	0.176027
Pyrimidine metabolism	ko00240	0.999978	1	0.160646
Aminoacyl-tRNA biosynthesis	ko00970	0.998967	1	0.1561
mRNA surveillance pathway	ko03015	0.999994	1	0.145145
