# Supplementary material for: Physiological, Biochemical and Transcriptomic Analysis of the Aerial Parts (Leaf-Blade and Petiole) of Asarum sieboldii Responding to Drought Stress
Source: Int J Mol Sci. 2021 Dec 13;22(24):13402. doi: 10.3390/ijms222413402 (PMC8708997; doi:10.3390/ijms222413402)
Supplement: Supplementary file 1 [file ijms-22-13402-s001.zip › Table S8 Differential expressed TFs.xlsx]

## Sheet: 213TF
#ID	L0_FPKM	L15_FPKM	P0_FPKM	P15_FPKM	L0_vs_L15_EBSeq_log2FC	L0_vs_L15_EBSeq_(FDR_0.01_FC_2)_regulated	P0_vs_P15_EBSeq_log2FC	P0_vs_P15_EBSeq_(FDR_0.01_FC_2)_regulated	GO_annotation	KEGG_annotation	Pfam_annotation	Swissprot_annotation	eggNOG_class_annotation	nr_annotation	KEGG_pathway_annotation
c41404.graph_c0	2.21	0	0.23	0	-4.25863	down	--	--	Molecular Function: DNA binding (GO:0003677);;	--	ZF-HD protein dimerisation region	Zinc-finger homeodomain protein 3 OS=Arabidopsis thaliana OX=3702 GN=ZHD3 PE=1 SV=1	Function unknown	zinc finger-homeodomain protein 2 [Saruma henryi]	--
c51784.graph_c0	18.27	20.02	5.26	17.83	0.0978267	normal	2.06754	up	--	--	WRKY DNA -binding domain	WRKY transcription factor 18 OS=Arabidopsis thaliana OX=3702 GN=WRKY18 PE=1 SV=2	Transcription	PREDICTED: WRKY transcription factor WRKY76-like isoform X2 [Elaeis guineensis]	--
c61055.graph_c0	30.39	52.64	7.51	31.32	0.624002	normal	2.36821	up	Molecular Function: DNA binding (GO:0003677);;	K13424|0|egu:105044758|K13424 WRKY transcription factor 33 | (RefSeq) WRKY transcription factor WRKY24	WRKY DNA -binding domain	WRKY transcription factor WRKY24 OS=Oryza sativa subsp. japonica OX=39947 GN=WRKY24 PE=2 SV=1	Transcription	transcription factor WRKY33 [Lindera glauca]	Plant-pathogen interaction (ko04626)
c33532.graph_c1	2.84	13.27	1.98	7.88	1.99711	normal	2.21585	up	Molecular Function: transcription factor activity, sequence-specific DNA binding (GO:0003700);; Cellular Component: nucleus (GO:0005634);; Biological Process: regulation of transcription, DNA-templated (GO:0006355);; Biological Process: response to abscisic acid (GO:0009737);; Molecular Function: protein dimerization activity (GO:0046983);;	--	Helix-loop-helix DNA-binding domain	Transcription factor bHLH13 OS=Arabidopsis thaliana OX=3702 GN=BHLH13 PE=1 SV=1	Transcription	PREDICTED: transcription factor bHLH13 [Nelumbo nucifera]	--
c48743.graph_c0	12.91	0.1	1.7	0.08	-6.24277	down	-3.32791	down	--	--	bZIP transcription factor;; Basic region leucine zipper	bZIP transcription factor 44 OS=Arabidopsis thaliana OX=3702 GN=BZIP44 PE=1 SV=1	Transcription	PREDICTED: bZIP transcription factor 11-like [Nelumbo nucifera]	--
c42091.graph_c0	52.92	0.51	23.67	10.9	-6.69144	down	-0.80767	normal	--	--	No apical meristem (NAM) protein	NAC domain-containing protein 71 OS=Arabidopsis thaliana OX=3702 GN=NAC071 PE=2 SV=1	Function unknown	PREDICTED: NAC domain-containing protein 86 [Populus euphratica]	--
c54399.graph_c0	3.81	42.76	5.22	62.49	3.80245	up	4.26221	up	Molecular Function: DNA binding (GO:0003677);;	K09419|5.36709e-86|pop:POPTR_0016s05680g|K09419 heat shock transcription factor, other eukaryote | (RefSeq) POPTRDRAFT_576364; Heat Stress Transcription Factor family protein	HSF-type DNA-binding	Heat stress transcription factor B-3 OS=Arabidopsis thaliana OX=3702 GN=HSFB3 PE=1 SV=1	Transcription	Heat Stress Transcription Factor family protein [Populus trichocarpa]	--
c40635.graph_c0	0.34	1.2	0.62	2.94	1.37347	normal	2.35807	up	--	--	Zinc finger C-x8-C-x5-C-x3-H type (and similar)	Zinc finger CCCH domain-containing protein 9 OS=Oryza sativa subsp. japonica OX=39947 GN=Os01g0645000 PE=2 SV=1	Function unknown	uncharacterized protein LOC111021811 [Momordica charantia]	--
c62317.graph_c0	0.83	0.1	33.74	3.8	--	--	-2.76632	down	Molecular Function: transcription factor activity, sequence-specific DNA binding (GO:0003700);; Biological Process: regulation of transcription, DNA-templated (GO:0006355);; Molecular Function: sequence-specific DNA binding (GO:0043565);;	--	WRKY DNA -binding domain	Probable WRKY transcription factor 13 OS=Arabidopsis thaliana OX=3702 GN=WRKY13 PE=2 SV=1	Transcription	WRKY protein [Salvia miltiorrhiza]	--
c49638.graph_c0	6.28	1.16	13.09	1.13	-2.7704	down	-3.10917	down	--	--	Helix-loop-helix DNA-binding domain	Transcription factor FER-LIKE IRON DEFICIENCY-INDUCED TRANSCRIPTION FACTOR OS=Arabidopsis thaliana OX=3702 GN=FIT PE=1 SV=1	Transcription	PREDICTED: transcription factor FER-LIKE IRON DEFICIENCY-INDUCED TRANSCRIPTION FACTOR-like [Nelumbo nucifera]	--
c61043.graph_c0	0.36	83.12	1.18	61.22	7.40103	up	5.9264	up	--	--	No apical meristem (NAM) protein	NAC domain-containing protein 21/22 OS=Arabidopsis thaliana OX=3702 GN=NAC021 PE=1 SV=2	Function unknown	PREDICTED: NAC domain-containing protein 21/22 [Nelumbo nucifera]	--
c22967.graph_c0	13.76	183.71	22.24	183.3	3.79002	up	3.42825	up	Molecular Function: nucleic acid binding (GO:0003676);; Molecular Function: zinc ion binding (GO:0008270);;	--	AN1-like Zinc finger	Zinc finger AN1 and C2H2 domain-containing stress-associated protein 16 OS=Oryza sativa subsp. japonica OX=39947 GN=SAP16 PE=2 SV=2	Function unknown	PREDICTED: zinc finger AN1 and C2H2 domain-containing stress-associated protein 16 [Nelumbo nucifera]	--
c44220.graph_c0	29.48	2.19	25.3	3.97	-3.86058	down	-2.30928	down	--	--	CCT motif;; B-box zinc finger	Zinc finger protein CONSTANS-LIKE 10 OS=Arabidopsis thaliana OX=3702 GN=COL10 PE=1 SV=1	Function unknown	PREDICTED: zinc finger protein CONSTANS-LIKE 9 [Nelumbo nucifera]	--
c47391.graph_c0	0.16	0.37	0.23	3.59	--	--	3.67185	up	Cellular Component: nucleus (GO:0005634);; Biological Process: xylem development (GO:0010089);; Biological Process: lateral root formation (GO:0010311);;	--	Lateral organ boundaries (LOB) domain	LOB domain-containing protein 30 OS=Arabidopsis thaliana OX=3702 GN=LBD30 PE=1 SV=1	Function unknown	LOB domain-containing protein 18 [Manihot esculenta]	--
c28266.graph_c0	0.42	0	8.29	0.93	--	--	-2.67731	down	Biological Process: signal transduction (GO:0007165);; Biological Process: response to hormone (GO:0009725);; Biological Process: cellular response to acid chemical (GO:0071229);; Biological Process: cellular response to organic substance (GO:0071310);; Biological Process: cellular response to oxygen-containing compound (GO:1901701);;	K14494|4.61839e-60|pop:POPTR_0010s12080g|K14494 DELLA protein | (RefSeq) POPTRDRAFT_566478; hypothetical protein	Transcriptional regulator DELLA protein N terminal;; GRAS domain family	DELLA protein GAI1 OS=Vitis vinifera OX=29760 GN=GAI1 PE=2 SV=1	Transcription	DELLA protein GAI-like [Durio zibethinus]	Plant hormone signal transduction (ko04075)
c43987.graph_c1	1.14	13.59	1.21	10.74	3.30241	up	3.37846	up	Molecular Function: transcription factor activity, sequence-specific DNA binding (GO:0003700);; Biological Process: regulation of transcription, DNA-templated (GO:0006355);; Molecular Function: sequence-specific DNA binding (GO:0043565);;	K13425|6.5087e-32|nnu:104613060|K13425 WRKY transcription factor 22 | (RefSeq) WRKY transcription factor 22	WRKY DNA -binding domain	WRKY transcription factor 22 OS=Arabidopsis thaliana OX=3702 GN=WRKY22 PE=2 SV=1	Transcription	PREDICTED: WRKY transcription factor 22 [Nelumbo nucifera]	Plant-pathogen interaction (ko04626)
c52249.graph_c0	0.25	0.05	3.34	0.34	--	--	-2.82554	down	--	--	TCP family transcription factor	Transcription factor TCP8 OS=Arabidopsis thaliana OX=3702 GN=TCP8 PE=1 SV=1	Transcription	PREDICTED: transcription factor TCP8 [Nelumbo nucifera]	--
c23808.graph_c0	60.45	192.14	35.63	117.1	1.50341	normal	2.03576	up	--	K12130|2.27054e-158|nnu:104593369|K12130 pseudo-response regulator 5 | (RefSeq) two-component response regulator-like PRR95	Response regulator receiver domain;; CCT motif	Two-component response regulator-like PRR95 OS=Oryza sativa subsp. japonica OX=39947 GN=PRR95 PE=2 SV=1	Transcription	PREDICTED: two-component response regulator-like PRR95 [Nelumbo nucifera]	Circadian rhythm - plant (ko04712)
c57634.graph_c0	4.19	63.38	7.09	93.03	3.4804	up	4.16329	up	Molecular Function: transcription factor activity, sequence-specific DNA binding (GO:0003700);; Cellular Component: nucleus (GO:0005634);; Biological Process: regulation of transcription, DNA-templated (GO:0006355);; Molecular Function: sequence-specific DNA binding (GO:0043565);;	K09419|4.77688e-34|pda:103724118|K09419 heat shock transcription factor, other eukaryote | (RefSeq) heat stress transcription factor A-2b-like	HSF-type DNA-binding	Heat stress transcription factor A-2c OS=Oryza sativa subsp. japonica OX=39947 GN=HSFA2C PE=1 SV=2	Transcription	PREDICTED: heat stress transcription factor A-2b-like [Phoenix dactylifera]	--
c41682.graph_c1	13	36.34	1.55	41.32	1.3095	normal	4.88555	up	--	K09422|2.94951e-77|nnu:104598133|K09422 myb proto-oncogene protein, plant | (RefSeq) myb-related protein 306	Myb-like DNA-binding domain;; Myb-like DNA-binding domain	Myb-related protein 306 OS=Antirrhinum majus OX=4151 GN=MYB306 PE=2 SV=1	Transcription	PREDICTED: myb-related protein 306 [Nelumbo nucifera]	--
c61061.graph_c0	17.69	62.6	25.41	78.04	1.65229	normal	1.93468	up	Molecular Function: transcription factor activity, sequence-specific DNA binding (GO:0003700);; Biological Process: regulation of transcription, DNA-templated (GO:0006355);; Biological Process: brassinosteroid mediated signaling pathway (GO:0009742);;	--	BES1/BZR1 plant transcription factor, N-terminal	Protein BZR1 homolog 3 OS=Oryza sativa subsp. japonica OX=39947 GN=BZR3 PE=2 SV=1	Function unknown	PREDICTED: BES1/BZR1 homolog protein 4 [Nelumbo nucifera]	--
c24417.graph_c0	100.23	89.92	1.73	48.92	-0.318881	normal	5.02529	up	Cellular Component: nucleus (GO:0005634);; Molecular Function: protein heterodimerization activity (GO:0046982);;	--	Histone-like transcription factor (CBF/NF-Y) and archaeal histone;; Core histone H2A/H2B/H3/H4	Nuclear transcription factor Y subunit C-4 OS=Arabidopsis thaliana OX=3702 GN=NFYC4 PE=2 SV=1	Transcription	PREDICTED: nuclear transcription factor Y subunit C-1 [Phoenix dactylifera]	--
c57442.graph_c0	100.87	11.78	48.27	17.73	-3.27502	down	-1.11469	normal	Molecular Function: DNA binding (GO:0003677);; Biological Process: regulation of transcription, DNA-templated (GO:0006355);;	--	Whirly transcription factor	Single-stranded DNA-binding protein WHY1, chloroplastic OS=Arabidopsis thaliana OX=3702 GN=WHY1 PE=1 SV=1	Transcription	PREDICTED: single-stranded DNA-binding protein WHY1, chloroplastic-like [Nelumbo nucifera]	--
c61209.graph_c0	121.61	0	0.63	0	-9.51834	down	--	--	Molecular Function: DNA binding (GO:0003677);; Cellular Component: nucleus (GO:0005634);;	--	Myb-like DNA-binding domain	Protein RADIALIS-like 2 OS=Arabidopsis thaliana OX=3702 GN=RL2 PE=2 SV=1	Transcription	PREDICTED: protein RADIALIS-like 3 [Nelumbo nucifera]	--
c28741.graph_c0	0.09	5.59	0	7.09	4.22591	up	5.52294	up	Molecular Function: transcription factor activity, sequence-specific DNA binding (GO:0003700);; Cellular Component: nucleus (GO:0005634);; Biological Process: regulation of transcription, DNA-templated (GO:0006355);; Molecular Function: sequence-specific DNA binding (GO:0043565);;	K09419|4.162e-67|egu:105042876|K09419 heat shock transcription factor, other eukaryote | (RefSeq) heat stress transcription factor B-4b-like	HSF-type DNA-binding	Heat stress transcription factor B-1 OS=Arabidopsis thaliana OX=3702 GN=HSFB1 PE=2 SV=2	Transcription	heat stress transcription factor B-2a-like isoform X2 [Hevea brasiliensis]	--
c19631.graph_c0	3.66	0.05	5.61	0.58	-4.62811	down	-2.76358	down	--	--	B3 DNA binding domain;; AP2 domain	AP2/ERF and B3 domain-containing transcription repressor RAV2 OS=Arabidopsis thaliana OX=3702 GN=RAV2 PE=1 SV=1	Transcription	AP2/ERF domain [Macleaya cordata]	--
c56368.graph_c1	10.9	21.01	13.17	42.42	0.930895	normal	2.04126	up	Molecular Function: transcription factor activity, sequence-specific DNA binding (GO:0003700);; Biological Process: regulation of transcription, DNA-templated (GO:0006355);; Molecular Function: sequence-specific DNA binding (GO:0043565);;	--	WRKY DNA -binding domain;; Plant zinc cluster domain	WRKY transcription factor WRKY51 OS=Oryza sativa subsp. indica OX=39946 GN=WRKY51 PE=2 SV=1	Transcription	PREDICTED: LOW QUALITY PROTEIN: probable WRKY transcription factor 17 [Phoenix dactylifera]	--
c51844.graph_c0	0.27	2.07	0.66	9.04	--	--	3.61206	up	Molecular Function: transcription factor activity, sequence-specific DNA binding (GO:0003700);; Cellular Component: nucleus (GO:0005634);; Biological Process: regulation of transcription, DNA-templated (GO:0006355);; Molecular Function: sequence-specific DNA binding (GO:0043565);;	--	Myb/SANT-like DNA-binding domain	Trihelix transcription factor GT-3b OS=Arabidopsis thaliana OX=3702 GN=GT-3B PE=1 SV=1	Transcription	PREDICTED: trihelix transcription factor GT-3b [Ricinus communis]	--
c61977.graph_c0	22.06	1.1	39.95	1.31	-4.23935	down	-4.44308	down	--	--	Transcriptional repressor, ovate	Transcription repressor OFP6 OS=Arabidopsis thaliana OX=3702 GN=OFP6 PE=1 SV=1	Function unknown	PREDICTED: transcription repressor OFP7-like [Elaeis guineensis]	--
c40334.graph_c0	5.76	0.79	11.14	3.62	-2.86757	down	-1.29084	normal	Molecular Function: binding (GO:0005488);;	--	Helix-loop-helix DNA-binding domain	Transcription factor BHLH094 OS=Oryza sativa subsp. japonica OX=39947 GN=BHLH094 PE=1 SV=2	Transcription	PREDICTED: transcription factor bHLH79-like isoform X2 [Nelumbo nucifera]	--
c62711.graph_c0	8.14	0.37	14.58	3.59	-4.23505	down	-1.6779	normal	--	--	Lateral organ boundaries (LOB) domain	LOB domain-containing protein 21 OS=Arabidopsis thaliana OX=3702 GN=LBD21 PE=2 SV=1	Function unknown	LOB domain-containing protein 21-like isoform X2 [Cucurbita pepo subsp. pepo]	--
c18486.graph_c1	0.35	10.18	2.85	3.37	4.12492	up	0.53676	normal	Molecular Function: transcription factor activity, sequence-specific DNA binding (GO:0003700);; Cellular Component: nucleus (GO:0005634);;	K20557|4.67176e-31|zma:100193330|K20557 transcription factor VIP1 | (RefSeq) uncharacterized LOC100193330	bZIP transcription factor;; Basic region leucine zipper	Probable transcription factor PosF21 OS=Arabidopsis thaliana OX=3702 GN=POSF21 PE=2 SV=1	Transcription	uncharacterized LOC100193330 [Zea mays]	--
c47038.graph_c0	2.59	0.2	1.97	0.83	-3.02506	down	-0.835571	normal	--	--	No apical meristem (NAM) protein	NAC transcription factor 56 OS=Arabidopsis thaliana OX=3702 GN=NAC056 PE=2 SV=1	Transcription	PREDICTED: NAC transcription factor 56-like [Nelumbo nucifera]	--
c46243.graph_c0	0.14	2.02	0.14	0.53	2.96755	up	--	--	--	--	No apical meristem (NAM) protein	NAC domain-containing protein 46 OS=Arabidopsis thaliana OX=3702 GN=NAC046 PE=1 SV=1	Function unknown	PREDICTED: NAC domain-containing protein 72-like [Nelumbo nucifera]	--
c26748.graph_c0	0.52	2.32	1.77	5.79	1.83368	normal	1.97882	up	Molecular Function: DNA binding (GO:0003677);; Cellular Component: nucleus (GO:0005634);; Biological Process: regulation of transcription, DNA-templated (GO:0006355);;	--	No apical meristem (NAM) protein	NAC domain-containing protein 73 OS=Arabidopsis thaliana OX=3702 GN=NAC073 PE=2 SV=1	Function unknown	PREDICTED: NAC domain-containing protein 73-like [Elaeis guineensis]	--
c55682.graph_c0	0.28	1.65	0.3	2.98	1.67243	normal	3.02431	up	--	K09422|1.30293e-72|nnu:104610016|K09422 myb proto-oncogene protein, plant | (RefSeq) myb-related protein Myb4-like	Myb-like DNA-binding domain;; Myb-like DNA-binding domain	Transcription factor MYB4 OS=Oryza sativa subsp. japonica OX=39947 GN=MYB4 PE=2 SV=2	Transcription	hypothetical protein AQUCO_01700716v1 [Aquilegia coerulea]	--
c60843.graph_c0	80.81	3.59	61.7	8.65	-4.61057	down	-2.50206	down	Molecular Function: DNA binding (GO:0003677);; Molecular Function: chromatin binding (GO:0003682);; Molecular Function: transcription factor activity, sequence-specific DNA binding (GO:0003700);; Molecular Function: transcription coactivator activity (GO:0003713);; Molecular Function: histone acetyltransferase activity (GO:0004402);; Cellular Component: nucleus (GO:0005634);; Biological Process: …	--	Myb-like DNA-binding domain	Transcription factor MYBS3 OS=Oryza sativa subsp. japonica OX=39947 GN=MYBS3 PE=2 SV=1	Transcription	PREDICTED: transcription factor MYB1R1 [Vitis vinifera]	--
c24190.graph_c0	13.74	1.09	1.89	1.81	-3.50661	down	--	--	--	--	CCT motif	Protein CHLOROPLAST IMPORT APPARATUS 2 OS=Arabidopsis thaliana OX=3702 GN=CIA2 PE=1 SV=1	Transcription	hypothetical protein AQUCO_01800072v1 [Aquilegia coerulea]	--
c46367.graph_c0	0	0	7.94	0.08	--	--	-5.59708	down	--	--	Helix-loop-helix DNA-binding domain	Transcription factor bHLH137 OS=Arabidopsis thaliana OX=3702 GN=BHLH137 PE=1 SV=1	Transcription	transcription factor bHLH137 [Herrania umbratica]	--
c28536.graph_c0	1.64	35.81	3.13	7.74	4.19923	up	1.59035	normal	--	--	bZIP transcription factor	Transcription factor HBP-1a OS=Triticum aestivum OX=4565 PE=2 SV=1	Function unknown	PREDICTED: uncharacterized protein LOC104586912 isoform X1 [Nelumbo nucifera]	--
c28266.graph_c1	0.38	0	7.94	0.39	--	--	-3.42118	down	Molecular Function: transcription factor activity, transcription factor binding (GO:0000989);; Cellular Component: nucleus (GO:0005634);; Biological Process: regulation of transcription, DNA-templated (GO:0006355);;	K14494|5.92342e-97|atr:18422344|K14494 DELLA protein | (RefSeq) DELLA protein GAI1	GRAS domain family	DELLA protein GAI1 OS=Vitis vinifera OX=29760 GN=GAI1 PE=2 SV=1	Transcription	GAI-like protein 1, partial [Liriodendron tulipifera]	Plant hormone signal transduction (ko04075)
c27310.graph_c0	6.63	0.37	12.39	0	-3.98458	down	-6.98844	down	--	--	CCT motif;; B-box zinc finger	Zinc finger protein CONSTANS-LIKE 16 OS=Arabidopsis thaliana OX=3702 GN=COL16 PE=1 SV=2	Transcription	hypothetical protein AQUCO_02600289v1 [Aquilegia coerulea]	--
c59985.graph_c0	136.78	857.2	436.55	1001.69	2.48066	up	1.51687	normal	Molecular Function: DNA binding (GO:0003677);;	K09338|2.67647e-104|nnu:104586724|K09338 homeobox-leucine zipper protein | (RefSeq) homeobox-leucine zipper protein HAT5	Homeobox domain;; Homeobox associated leucine zipper;; Homeobox KN domain	Homeobox-leucine zipper protein HAT5 OS=Arabidopsis thaliana OX=3702 GN=HAT5 PE=1 SV=1	Transcription	PREDICTED: homeobox-leucine zipper protein HAT5 [Nelumbo nucifera]	--
c58623.graph_c0	4.25	0.58	3.75	1.65	-4.27474	down	-3.12823	down	--	--	SBP domain	Squamosa promoter-binding-like protein 6 OS=Arabidopsis thaliana OX=3702 GN=SPL6 PE=1 SV=2	Function unknown	PREDICTED: squamosa promoter-binding-like protein 13A isoform X2 [Nelumbo nucifera]	--
c49120.graph_c0	3.36	37.01	6.98	21.14	3.19217	up	1.88461	up	--	--	tify domain;; Divergent CCT motif	Protein TIFY 4B OS=Arabidopsis thaliana OX=3702 GN=TIFY4B PE=1 SV=1	Function unknown	PREDICTED: protein TIFY 4B-like isoform X3 [Nelumbo nucifera]	--
c28047.graph_c0	0.53	6.24	1.2	5.26	3.04657	up	2.29872	up	--	--	C2H2-type zinc finger;; C2H2-type zinc finger	Zinc finger protein ZAT5 OS=Arabidopsis thaliana OX=3702 GN=ZAT5 PE=2 SV=1	Function unknown	PREDICTED: zinc finger protein ZAT5-like [Elaeis guineensis]	--
c52080.graph_c0	1.07	3.15	1.16	5.08	1.52745	normal	2.06813	up	--	--	WRKY DNA -binding domain	Probable WRKY transcription factor 28 OS=Arabidopsis thaliana OX=3702 GN=WRKY28 PE=2 SV=1	Transcription	PREDICTED: probable WRKY transcription factor 71 [Nelumbo nucifera]	--
c49858.graph_c0	0.23	6.93	1.15	0.95	4.00347	up	--	--	Molecular Function: DNA binding (GO:0003677);; Molecular Function: transcription factor activity, sequence-specific DNA binding (GO:0003700);; Cellular Component: nucleus (GO:0005634);; Biological Process: regulation of transcription, DNA-templated (GO:0006355);;	K14516|4.62668e-66|nnu:104610030|K14516 ethylene-responsive transcription factor 1 | (RefSeq) ethylene-responsive transcription factor 1B-like	AP2 domain	Ethylene-responsive transcription factor 1B OS=Arabidopsis thaliana OX=3702 GN=ERF1B PE=1 SV=2	Transcription	ethylene-responsive transcription factor 1B-like [Hevea brasiliensis]	Plant hormone signal transduction (ko04075)
c62872.graph_c0	19.9	0.55	2.61	0.24	-5.01053	down	-2.648	down	Molecular Function: NAD+ ADP-ribosyltransferase activity (GO:0003950);; Molecular Function: metal ion binding (GO:0046872);;	--	--	--	Function unknown	PREDICTED: uncharacterized protein LOC104604941 [Nelumbo nucifera]	--
c27194.graph_c0	9.53	30.39	4.4	24.69	1.49898	normal	2.7906	up	Cellular Component: chloroplast (GO:0009507);; Molecular Function: protein-lysine N-methyltransferase activity (GO:0016279);; Biological Process: peptidyl-lysine monomethylation (GO:0018026);;	--	Rubisco LSMT substrate-binding;; SET domain	Protein PLASTID TRANSCRIPTIONALLY ACTIVE 14 OS=Arabidopsis thaliana OX=3702 GN=PTAC14 PE=1 SV=1	Function unknown	PREDICTED: histone-lysine N-methyltransferase setd3 [Vitis vinifera]	--
c54111.graph_c0	0.34	2.94	4.42	4.26	2.80473	up	0.261769	normal	Biological Process: cellular process (GO:0009987);;	K14491|0|nnu:104605149|K14491 two-component response regulator ARR-B family | (RefSeq) two-component response regulator ARR2-like	Response regulator receiver domain;; Myb-like DNA-binding domain	Two-component response regulator ARR1 OS=Arabidopsis thaliana OX=3702 GN=ARR1 PE=1 SV=2	Signal transduction mechanisms	PREDICTED: two-component response regulator ARR2-like isoform X1 [Nelumbo nucifera]	Plant hormone signal transduction (ko04075)
c27343.graph_c0	12.16	303.47	4.57	220.61	4.49334	up	5.81721	up	Molecular Function: DNA binding (GO:0003677);;	--	C2H2-type zinc finger;; Zinc-finger double-stranded RNA-binding;; C2H2-type zinc finger	Zinc finger protein ZAT10 OS=Arabidopsis thaliana OX=3702 GN=ZAT10 PE=2 SV=1	Function unknown	hypothetical protein VITISV_013327 [Vitis vinifera]	--
c60580.graph_c0	18.06	111.49	31	154.62	2.45346	up	2.6337	up	--	K09286|1.96229e-44|nnu:104598426|K09286 EREBP-like factor | (RefSeq) ethylene-responsive transcription factor 5	AP2 domain	Ethylene-responsive transcription factor 5 OS=Arabidopsis thaliana OX=3702 GN=ERF5 PE=2 SV=1	Transcription	PREDICTED: ethylene-responsive transcription factor 5 [Nelumbo nucifera]	--
c30149.graph_c0	0.55	0.67	0	2.68	--	--	4.14759	up	--	--	Myb/SANT-like DNA-binding domain;; Myb-like DNA-binding domain	Trihelix transcription factor GT-2 OS=Arabidopsis thaliana OX=3702 GN=GT-2 PE=2 SV=1	Function unknown	PREDICTED: LOW QUALITY PROTEIN: trihelix transcription factor GTL1-like [Elaeis guineensis]	--
c50703.graph_c1	15.3	3.7	9.84	7.85	-2.13346	down	-0.387529	normal	--	--	Williams-Beuren syndrome DDT (WSD), D-TOX E motif;; Homeobox domain;; WSTF, HB1, Itc1p, MBD9 motif 1;; DDT domain	Homeobox-DDT domain protein RLT3 OS=Arabidopsis thaliana OX=3702 GN=RLT3 PE=3 SV=1	Function unknown	PREDICTED: homeobox-DDT domain protein RLT3 isoform X1 [Nelumbo nucifera]	--
c60828.graph_c0	24.15	62.43	9.63	100.23	1.20135	normal	3.68211	up	--	--	WRKY DNA -binding domain	Probable WRKY transcription factor 51 OS=Arabidopsis thaliana OX=3702 GN=WRKY51 PE=1 SV=1	Transcription	PREDICTED: probable WRKY transcription factor 51 isoform X1 [Nelumbo nucifera]	--
c61095.graph_c0	91.75	18.94	25.45	18.72	-2.43492	down	-0.123811	normal	Cellular Component: intracellular (GO:0005622);;	--	CCT motif;; B-box zinc finger	Zinc finger protein CONSTANS-LIKE 2 OS=Arabidopsis thaliana OX=3702 GN=COL2 PE=1 SV=1	Transcription	zinc finger protein CONSTANS-LIKE 2-like [Durio zibethinus]	--
c45210.graph_c0	1.4	0.44	62.66	3.55	-1.59687	normal	-3.73278	down	Molecular Function: NAD+ ADP-ribosyltransferase activity (GO:0003950);; Cellular Component: integral component of membrane (GO:0016021);; Molecular Function: metal ion binding (GO:0046872);;	--	--	--	Function unknown	PREDICTED: uncharacterized protein LOC104605577 [Nelumbo nucifera]	--
c50220.graph_c0	3	0.26	2.27	0.43	-3.11235	down	-1.68844	normal	--	K09419|2.3709e-52|nnu:104612497|K09419 heat shock transcription factor, other eukaryote | (RefSeq) heat stress transcription factor A-3	HSF-type DNA-binding	Heat stress transcription factor A-3 OS=Oryza sativa subsp. japonica OX=39947 GN=HSFA3 PE=2 SV=1	Transcription	Heat shock transcription factor [Trema orientalis]	--
c26979.graph_c0	124.93	461.25	84.29	542.67	1.71854	normal	3.00553	up	Cellular Component: integral component of membrane (GO:0016021);;	--	PLATZ transcription factor	Uncharacterized protein At3g50808 OS=Arabidopsis thaliana OX=3702 GN=At3g50808 PE=4 SV=1	Function unknown	PREDICTED: uncharacterized protein LOC108319199 [Vigna angularis]	--
c58279.graph_c2	52.96	79.21	27.97	90.69	0.411737	normal	2.22637	up	--	--	WRKY DNA -binding domain;; Sugar (and other) transporter	WRKY transcription factor 42 OS=Arabidopsis thaliana OX=3702 GN=WRKY42 PE=1 SV=1	Transcription	PREDICTED: probable WRKY transcription factor 31 [Nelumbo nucifera]	--
c36122.graph_c0	2.89	22.33	0.3	29.33	2.82056	up	6.43906	up	Molecular Function: DNA binding (GO:0003677);; Cellular Component: nucleus (GO:0005634);; Biological Process: regulation of transcription, DNA-templated (GO:0006355);;	--	No apical meristem (NAM) protein	NAC domain-containing protein 22 OS=Oryza sativa subsp. japonica OX=39947 GN=NAC022 PE=2 SV=1	Function unknown	PREDICTED: NAC domain-containing protein 35 [Elaeis guineensis]	--
c55370.graph_c0	4.34	0.39	1.51	0.52	-3.23212	down	-0.785351	normal	Biological Process: transcription, DNA-templated (GO:0006351);;	K09287|2.44875e-115|nnu:104591998|K09287 RAV-like factor | (RefSeq) AP2/ERF and B3 domain-containing transcription factor At1g50680-like	B3 DNA binding domain;; AP2 domain	AP2/ERF and B3 domain-containing transcription factor At1g51120 OS=Arabidopsis thaliana OX=3702 GN=At1g51120 PE=2 SV=1	Transcription	PREDICTED: AP2/ERF and B3 domain-containing transcription factor At1g50680-like [Nelumbo nucifera]	--
c61465.graph_c0	60.89	9.48	20.71	12.29	-2.83131	down	-0.427604	normal	Cellular Component: intracellular membrane-bounded organelle (GO:0043231);; Cellular Component: cytoplasmic part (GO:0044444);;	--	mTERF	--	Function unknown	PREDICTED: uncharacterized protein LOC103711271 isoform X1 [Phoenix dactylifera]	--
c24844.graph_c0	46.24	19.72	52.94	5.18	-1.39303	normal	-3.01954	down	--	--	Helix-loop-helix DNA-binding domain	Transcription factor UNE10 OS=Arabidopsis thaliana OX=3702 GN=UNE10 PE=2 SV=1	Transcription	hypothetical protein POPTR_0002s14430g [Populus trichocarpa]	--
c44304.graph_c0	13.88	0.29	2.96	1.19	-4.85735	down	-0.884101	normal	Molecular Function: DNA binding (GO:0003677);;	K09422|8.64689e-55|tcc:TCM_007138|K09422 myb proto-oncogene protein, plant | (RefSeq) Myb domain protein 73, putative	Myb-like DNA-binding domain;; Myb-like DNA-binding domain	Transcription factor MYB44 OS=Arabidopsis thaliana OX=3702 GN=MYB44 PE=1 SV=1	Transcription	Myb domain protein 73, putative [Theobroma cacao]	--
c22886.graph_c0	131.72	26.11	43.9	22.75	-2.4984	down	-0.628795	normal	--	--	PsbP;; Myb-like DNA-binding domain;; Myb-like DNA-binding domain	Thylakoid lumenal 19 kDa protein, chloroplastic OS=Arabidopsis thaliana OX=3702 GN=At3g63540 PE=1 SV=2	Function unknown	PREDICTED: thylakoid lumenal 19 kDa protein, chloroplastic [Vitis vinifera]	--
c62735.graph_c0	8.13	3.22	14.94	2.71	-1.48021	normal	-2.11633	down	--	K13422|9.55441e-139|tcc:TCM_005064|K13422 transcription factor MYC2 | (RefSeq) Basic helix-loop-helix DNA-binding family protein	bHLH-MYC and R2R3-MYB transcription factors N-terminal;; Helix-loop-helix DNA-binding domain	Transcription factor bHLH28 OS=Arabidopsis thaliana OX=3702 GN=BHLH28 PE=2 SV=1	Transcription	transcription factor MYC2-like [Durio zibethinus]	Plant hormone signal transduction (ko04075)
c62174.graph_c0	5.51	41.08	0	11.61	2.69804	up	6.27979	up	Biological Process: negative regulation of transcription from RNA polymerase II promoter (GO:0000122);; Molecular Function: core promoter sequence-specific DNA binding (GO:0001046);; Molecular Function: transcription factor activity, sequence-specific DNA binding (GO:0003700);; Cellular Component: nucleus (GO:0005634);; Biological Process: atrichoblast differentiation (GO:0010055);; Biological Pr…	--	WRKY DNA -binding domain	Probable WRKY transcription factor 75 OS=Arabidopsis thaliana OX=3702 GN=WRKY75 PE=2 SV=1	Transcription	PREDICTED: probable WRKY transcription factor 75 [Nelumbo nucifera]	--
c54563.graph_c0	0.1	0.25	8.77	0.71	--	--	-4.02689	down	--	K10523|1.22e-110|pda:103708873|K10523 speckle-type POZ protein | (RefSeq) BTB/POZ domain-containing protein At1g01640	BTB/POZ domain	BTB/POZ domain-containing protein At3g56230 OS=Arabidopsis thaliana OX=3702 GN=At3g56230 PE=2 SV=1	Function unknown	PREDICTED: BTB/POZ domain-containing protein At1g01640 [Phoenix dactylifera]	--
c24663.graph_c0	24.51	257.64	18.11	204.37	3.22273	up	3.80721	up	Molecular Function: DNA binding (GO:0003677);; Molecular Function: transcription factor activity, sequence-specific DNA binding (GO:0003700);; Cellular Component: nucleus (GO:0005634);; Biological Process: regulation of transcription, DNA-templated (GO:0006355);;	K09286|3.1378e-27|sot:102605299|K09286 EREBP-like factor | (RefSeq) ethylene-responsive transcription factor 4-like	AP2 domain	Ethylene-responsive transcription factor 9 OS=Arabidopsis thaliana OX=3702 GN=ERF9 PE=2 SV=1	Transcription	ethylene-responsive transcription factor 4-like [Solanum tuberosum]	--
c56876.graph_c0	68	16.23	35.71	15.62	-2.47206	down	-0.732245	normal	--	--	Tesmin/TSO1-like CXC domain, cysteine-rich domain	Protein tesmin/TSO1-like CXC 2 OS=Arabidopsis thaliana OX=3702 GN=TCX2 PE=1 SV=1	Function unknown	PREDICTED: CRC domain-containing protein TSO1-like [Nelumbo nucifera]	--
c52530.graph_c0	0.06	0	4.39	0.06	--	--	-4.51181	down	--	--	Helix-loop-helix DNA-binding domain	Transcription factor bHLH93 OS=Arabidopsis thaliana OX=3702 GN=BHLH93 PE=1 SV=1	Transcription	PREDICTED: transcription factor bHLH93-like [Nelumbo nucifera]	--
c42833.graph_c0	20.54	3.63	18.04	2.99	-2.62062	down	-2.23022	down	Molecular Function: metal ion binding (GO:0046872);;	--	Zinc finger C-x8-C-x5-C-x3-H type (and similar)	Zinc finger CCCH domain-containing protein ZFN-like OS=Pisum sativum OX=3888 PE=2 SV=1	Function unknown	PREDICTED: LOW QUALITY PROTEIN: zinc finger CCCH domain-containing protein ZFN-like [Phoenix dactylifera]	--
c50091.graph_c0	5.69	0.19	11.97	3.2	-4.22291	down	-1.54552	normal	Molecular Function: DNA binding (GO:0003677);;	K09422|4.50965e-104|nnu:104597969|K09422 myb proto-oncogene protein, plant | (RefSeq) transcription factor MYB34-like	Myb-like DNA-binding domain;; Myb-like DNA-binding domain	Transcription factor MYB106 OS=Arabidopsis thaliana OX=3702 GN=MYB106 PE=2 SV=1	Transcription	PREDICTED: transcription factor MYB34-like [Nelumbo nucifera]	--
c61032.graph_c0	12.79	50.8	16.26	48.97	1.81695	normal	1.90328	up	--	--	WRKY DNA -binding domain	Probable WRKY transcription factor 4 OS=Arabidopsis thaliana OX=3702 GN=WRKY4 PE=1 SV=2	Transcription	PREDICTED: probable WRKY transcription factor 4 [Nelumbo nucifera]	--
c50553.graph_c0	1.43	0.39	2.34	0.07	-1.59116	normal	-3.44238	down	--	--	No apical meristem (NAM) protein;; No apical meristem (NAM) protein	NAC transcription factor 29 OS=Arabidopsis thaliana OX=3702 GN=NAC029 PE=2 SV=1	Transcription	PREDICTED: NAC transcription factor 29 [Eucalyptus grandis]	--
c27874.graph_c0	56.16	185.14	50.71	154.77	1.64006	normal	1.92464	up	--	K14432|7.88354e-111|nnu:104601772|K14432 ABA responsive element binding factor | (RefSeq) ABSCISIC ACID-INSENSITIVE 5-like protein 5	bZIP transcription factor;; Basic region leucine zipper	ABSCISIC ACID-INSENSITIVE 5-like protein 5 OS=Arabidopsis thaliana OX=3702 GN=ABF2 PE=1 SV=1	Transcription	PREDICTED: ABSCISIC ACID-INSENSITIVE 5-like protein 5 isoform X1 [Nelumbo nucifera]	Plant hormone signal transduction (ko04075)
c28952.graph_c0	32.45	5.62	66.86	10.97	-2.67576	down	-2.28587	down	--	--	--	--	Function unknown	uncharacterized protein LOC111993690 [Quercus suber]	--
c46007.graph_c0	1.34	155.82	13.78	228.14	6.56038	up	4.35628	up	Molecular Function: DNA binding (GO:0003677);; Cellular Component: nucleus (GO:0005634);; Biological Process: regulation of transcription, DNA-templated (GO:0006355);;	--	No apical meristem (NAM) protein	Protein CUP-SHAPED COTYLEDON 3 OS=Arabidopsis thaliana OX=3702 GN=NAC031 PE=1 SV=1	Function unknown	PREDICTED: NAC domain-containing protein 21/22 [Vitis vinifera]	--
c53820.graph_c0	34.79	2.87	25.78	4.47	-3.75459	down	-2.20587	down	Biological Process: phosphorelay signal transduction system (GO:0000160);; Cellular Component: intracellular (GO:0005622);;	K12130|6.4277e-79|nnu:104601381|K12130 pseudo-response regulator 5 | (RefSeq) two-component response regulator-like APRR3	CCT motif;; Response regulator receiver domain	Two-component response regulator-like APRR5 OS=Arabidopsis thaliana OX=3702 GN=APRR5 PE=1 SV=2	Transcription	PREDICTED: two-component response regulator-like APRR3 isoform X1 [Nelumbo nucifera]	Circadian rhythm - plant (ko04712)
c28005.graph_c0	2.14	0	7.68	0.26	-4.86627	down	-4.27322	down	--	--	Domain of unknown function (DUF702)	Protein LATERAL ROOT PRIMORDIUM 1 OS=Arabidopsis thaliana OX=3702 GN=LRP1 PE=1 SV=1	Function unknown	hypothetical protein GOBAR_AA16498 [Gossypium barbadense]	--
c42585.graph_c0	6.95	27.93	11.27	37.25	1.83207	normal	2.03585	up	--	--	Myb/SANT-like DNA-binding domain;; Alcohol dehydrogenase transcription factor Myb/SANT-like	Trihelix transcription factor ASIL2 OS=Arabidopsis thaliana OX=3702 GN=ASIL2 PE=1 SV=1	Transcription	trihelix transcription factor ASIL2 [Vigna radiata var. radiata]	--
c49643.graph_c0	1.47	11.18	2.85	10.4	2.77079	up	2.17669	up	--	--	SRF-type transcription factor (DNA-binding and dimerisation domain)	MADS-box transcription factor ANR1 OS=Arabidopsis thaliana OX=3702 GN=ANR1 PE=1 SV=1	Transcription	PREDICTED: MADS-box transcription factor 23 isoform X5 [Theobroma cacao]	--
c51911.graph_c0	0.4	5.06	0.2	14.41	3.18546	up	5.73139	up	Molecular Function: DNA binding (GO:0003677);; Cellular Component: nucleus (GO:0005634);; Biological Process: regulation of transcription, DNA-templated (GO:0006355);;	--	No apical meristem (NAM) protein	NAC domain-containing protein 90 OS=Arabidopsis thaliana OX=3702 GN=NAC090 PE=1 SV=1	Function unknown	hypothetical protein POPTR_009G019200v3 [Populus trichocarpa]	--
c28748.graph_c3	1.53	10.47	8.82	7.61	2.43019	up	0.113107	normal	--	--	GRAS domain family	Scarecrow-like protein 14 OS=Arabidopsis thaliana OX=3702 GN=SCL14 PE=2 SV=2	Transcription	PREDICTED: scarecrow-like protein 9 [Phoenix dactylifera]	--
c18524.graph_c0	5.83	3.46	0	12.82	-0.864727	normal	6.39301	up	--	--	Lateral organ boundaries (LOB) domain	LOB domain-containing protein 1 OS=Arabidopsis thaliana OX=3702 GN=LBD1 PE=2 SV=1	Function unknown	hypothetical protein PHAVU_007G092000g [Phaseolus vulgaris]	--
c54901.graph_c0	10.42	2.28	7.09	3.07	-2.27267	down	-1.01332	normal	--	K12126|8.90831e-123|nnu:104607195|K12126 phytochrome-interacting factor 3 | (RefSeq) transcription factor PIF3	Helix-loop-helix DNA-binding domain	Transcription factor PIF3 OS=Arabidopsis thaliana OX=3702 GN=PIF3 PE=1 SV=1	Transcription	Myc-type [Macleaya cordata]	Plant hormone signal transduction (ko04075);; Circadian rhythm - plant (ko04712)
c44242.graph_c0	4.79	58.66	5.56	67.81	3.47102	up	3.86988	up	Molecular Function: DNA binding (GO:0003677);; Cellular Component: nucleus (GO:0005634);; Biological Process: regulation of transcription, DNA-templated (GO:0006355);;	--	No apical meristem (NAM) protein	NAC transcription factor 47 OS=Arabidopsis thaliana OX=3702 GN=NAC047 PE=2 SV=1	Transcription	hypothetical protein CUMW_245570 [Citrus unshiu]	--
c46101.graph_c0	29.01	87.56	25.46	99.36	1.47226	normal	2.31701	up	Molecular Function: DNA binding (GO:0003677);;	--	WRKY DNA -binding domain	Probable WRKY transcription factor 23 OS=Arabidopsis thaliana OX=3702 GN=WRKY23 PE=2 SV=1	Transcription	PREDICTED: probable WRKY transcription factor 23 [Nelumbo nucifera]	--
c62143.graph_c0	2.18	48.05	1.38	9.63	4.19247	up	2.96588	up	Biological Process: negative regulation of transcription from RNA polymerase II promoter (GO:0000122);; Molecular Function: core promoter sequence-specific DNA binding (GO:0001046);; Molecular Function: transcription factor activity, sequence-specific DNA binding (GO:0003700);; Cellular Component: nucleus (GO:0005634);; Biological Process: atrichoblast differentiation (GO:0010055);; Biological Pr…	--	WRKY DNA -binding domain	Probable WRKY transcription factor 75 OS=Arabidopsis thaliana OX=3702 GN=WRKY75 PE=2 SV=1	Transcription	PREDICTED: probable WRKY transcription factor 75 [Ricinus communis]	--
c51190.graph_c0	3.58	0.81	4.27	1.45	-2.22807	down	-1.21416	normal	--	K15711|0|mus:103998214|K15711 SWI/SNF-related matrix-associated actin-dependent regulator of chromatin subfamily A3 [EC:3.6.4.- 2.3.2.27] | (RefSeq) putative SWI/SNF-related matrix-associated actin-dependent regulator of chromatin subfamily A member 3-like 1	SNF2 family N-terminal domain;; Helicase conserved C-terminal domain;; Zinc finger, C3HC4 type (RING finger);; Ring finger domain;; Zinc finger, C3HC4 type (RING finger)	Putative SWI/SNF-related matrix-associated actin-dependent regulator of chromatin subfamily A member 3-like 1 OS=Arabidopsis thaliana OX=3702 GN=At5g05130 PE=2 SV=1	Replication, recombination and repair	PREDICTED: putative SWI/SNF-related matrix-associated actin-dependent regulator of chromatin subfamily A member 3-like 1 [Musa acuminata subsp. malaccensis]	--
c23539.graph_c0	0.44	0	16.51	3.12	--	--	-2.06352	down	Molecular Function: transcription factor activity, sequence-specific DNA binding (GO:0003700);; Cellular Component: nucleus (GO:0005634);; Biological Process: regulation of transcription, DNA-templated (GO:0006355);; Molecular Function: sequence-specific DNA binding (GO:0043565);;	--	GRAS domain family	Protein SHORT-ROOT OS=Arabidopsis thaliana OX=3702 GN=SHR PE=1 SV=1	Transcription	PREDICTED: protein SHORT-ROOT-like [Ziziphus jujuba]	--
c24642.graph_c0	22.84	53.13	22.94	63.62	1.04812	normal	1.78613	up	--	--	Myb/SANT-like DNA-binding domain	Trihelix transcription factor ASR3 OS=Arabidopsis thaliana OX=3702 GN=ASR3 PE=1 SV=1	Function unknown	PREDICTED: trihelix transcription factor ASR3-like [Nelumbo nucifera]	--
c39999.graph_c0	17.67	2.31	6.33	2.53	-3.06981	down	-1.04409	normal	Molecular Function: DNA binding (GO:0003677);; Cellular Component: nucleus (GO:0005634);; Biological Process: regulation of transcription, DNA-templated (GO:0006355);;	--	Myb-like DNA-binding domain;; Myb-like DNA-binding domain	Transcription factor SRM1 OS=Arabidopsis thaliana OX=3702 GN=SRM1 PE=1 SV=1	Transcription	PREDICTED: transcription factor DIVARICATA [Nelumbo nucifera]	--
c39254.graph_c0	44.47	3.01	61.4	2.14	-3.92574	down	-4.38737	down	Molecular Function: transcription factor activity, sequence-specific DNA binding (GO:0003700);; Cellular Component: nucleus (GO:0005634);; Biological Process: regulation of transcription, DNA-templated (GO:0006355);; Molecular Function: sequence-specific DNA binding (GO:0043565);;	--	HSF-type DNA-binding	Heat stress transcription factor A-3 OS=Arabidopsis thaliana OX=3702 GN=HSFA3 PE=1 SV=2	Transcription	hypothetical protein CRG98_043618 [Punica granatum]	--
c27557.graph_c0	9.83	1.6	19.68	3.17	-2.7384	down	-2.29686	down	--	--	CCT motif;; B-box zinc finger	Zinc finger protein CONSTANS-LIKE 14 OS=Arabidopsis thaliana OX=3702 GN=COL14 PE=1 SV=2	Function unknown	PREDICTED: zinc finger protein CONSTANS-LIKE 14-like [Nelumbo nucifera]	--
c49587.graph_c0	0	1.09	0	6.67	3.48389	normal	6.29046	up	Molecular Function: DNA binding (GO:0003677);;	K09422|2.52518e-75|pda:103696754|K09422 myb proto-oncogene protein, plant | (RefSeq) myb-related protein Zm1-like	Myb-like DNA-binding domain;; Myb-like DNA-binding domain	Myb-related protein Zm1 OS=Zea mays OX=4577 PE=2 SV=1	Transcription	PREDICTED: myb-related protein Zm1-like [Phoenix dactylifera]	--
c34992.graph_c0	1.55	0	3.23	0.88	-3.79598	down	-1.46034	normal	Biological Process: transcription, DNA-templated (GO:0006351);;	--	MYB-CC type transfactor, LHEQLE motif;; Myb-like DNA-binding domain	Myb-related protein 1 OS=Arabidopsis thaliana OX=3702 GN=MYR1 PE=1 SV=1	Transcription	myb-related protein 2 [Amborella trichopoda]	--
c37629.graph_c1	35.27	102.49	38.02	199.57	1.37354	normal	2.7106	up	--	K09286|2.95725e-06|thj:104826611|K09286 EREBP-like factor | (RefSeq) ethylene-responsive transcription factor 3-like	AP2 domain	--	--	--	--
c62413.graph_c0	3.39	28.83	0.21	5.62	2.89957	up	4.70699	up	--	--	WRKY DNA -binding domain	Probable WRKY transcription factor 47 OS=Arabidopsis thaliana OX=3702 GN=WRKY47 PE=1 SV=2	Transcription	PREDICTED: probable WRKY transcription factor 47 [Nelumbo nucifera]	--
c54041.graph_c0	4.74	2.63	0.38	1.67	-2.40804	down	--	--	Molecular Function: DNA binding (GO:0003677);;	--	ARID/BRIGHT DNA binding domain;; HMG (high mobility group) box;; HMG-box domain	High mobility group B protein 15 OS=Arabidopsis thaliana OX=3702 GN=HMGB15 PE=2 SV=1	Function unknown	PREDICTED: high mobility group B protein 15-like [Phoenix dactylifera]	--
c24778.graph_c0	61.08	4.74	62.06	17.26	-3.83061	down	-1.52472	normal	Molecular Function: transcription factor activity, sequence-specific DNA binding (GO:0003700);; Biological Process: regulation of transcription, DNA-templated (GO:0006355);; Molecular Function: sequence-specific DNA binding (GO:0043565);;	--	bZIP transcription factor;; Basic region leucine zipper	bZIP transcription factor 44 OS=Arabidopsis thaliana OX=3702 GN=BZIP44 PE=1 SV=1	Transcription	bZIP transcription factor 44-like [Herrania umbratica]	--
c40064.graph_c1	13.42	0.75	11.35	2.83	-4.19792	down	-1.6655	normal	--	K10143|2.73138e-159|nnu:104608738|K10143 E3 ubiquitin-protein ligase RFWD2 [EC:2.3.2.27] | (RefSeq) WD repeat-containing protein RUP2-like	Myb/SANT-like DNA-binding domain;; WD domain, G-beta repeat	WD repeat-containing protein RUP2 OS=Arabidopsis thaliana OX=3702 GN=RUP2 PE=1 SV=1	Function unknown	PREDICTED: WD repeat-containing protein RUP2-like [Nelumbo nucifera]	Ubiquitin mediated proteolysis (ko04120);; Circadian rhythm - plant (ko04712)
c51586.graph_c2	0.11	0.03	12.24	1.62	--	--	-2.54679	down	--	K14508|0|vvi:100241869|K14508 regulatory protein NPR1 | (RefSeq) regulatory protein NPR5	BTB/POZ domain;; Domain of unknown function (DUF3420);; Ankyrin repeats (3 copies);; Ankyrin repeat;; Ankyrin repeat;; Ankyrin repeats (many copies);; Ankyrin repeats (many copies)	Regulatory protein NPR5 OS=Arabidopsis thaliana OX=3702 GN=NPR5 PE=1 SV=1	Function unknown	hypothetical protein VITISV_010389 [Vitis vinifera]	Plant hormone signal transduction (ko04075)
c24077.graph_c0	0	10.12	0.46	18.8	5.8138	up	5.22148	up	Molecular Function: DNA binding (GO:0003677);; Molecular Function: transcription factor activity, sequence-specific DNA binding (GO:0003700);; Cellular Component: nucleus (GO:0005634);; Biological Process: regulation of transcription, DNA-templated (GO:0006355);;	--	AP2 domain	Ethylene-responsive transcription factor ERF017 OS=Arabidopsis thaliana OX=3702 GN=ERF017 PE=2 SV=1	Transcription	PREDICTED: ethylene-responsive transcription factor ERF017-like [Nelumbo nucifera]	--
c60671.graph_c0	3.86	0.31	215.23	32.49	-3.41053	down	-2.408	down	Molecular Function: transcription factor activity, sequence-specific DNA binding (GO:0003700);; Cellular Component: nucleus (GO:0005634);; Biological Process: regulation of transcription, DNA-templated (GO:0006355);; Molecular Function: sequence-specific DNA binding (GO:0043565);;	K09338|5.48598e-135|nnu:104597118|K09338 homeobox-leucine zipper protein | (RefSeq) homeobox-leucine zipper protein ATHB-13-like	Homeobox domain;; Homeobox associated leucine zipper;; Homeobox KN domain	Homeobox-leucine zipper protein ATHB-13 OS=Arabidopsis thaliana OX=3702 GN=ATHB-13 PE=2 SV=2	Transcription	homodomain-leucine zipper protein ATHB-13-like protein [Vitis vinifera]	--
c29842.graph_c1	0	0.09	3.85	0.09	--	--	-3.6527	down	--	--	Lateral organ boundaries (LOB) domain	LOB domain-containing protein 4 OS=Arabidopsis thaliana OX=3702 GN=LBD4 PE=1 SV=1	Function unknown	LOB domain-containing protein 4-like [Quercus suber]	--
c46165.graph_c0	13.19	18.81	2.13	17.73	0.350798	normal	3.18565	up	Molecular Function: transcription factor activity, sequence-specific DNA binding (GO:0003700);; Biological Process: regulation of transcription, DNA-templated (GO:0006355);; Molecular Function: sequence-specific DNA binding (GO:0043565);;	K13424|8.62068e-85|pda:103721507|K13424 WRKY transcription factor 33 | (RefSeq) probable WRKY transcription factor 25	WRKY DNA -binding domain	WRKY transcription factor WRKY24 OS=Oryza sativa subsp. indica OX=39946 GN=WRKY24 PE=2 SV=1	Transcription	WRKY transcription factor WRKY24-like [Quercus suber]	Plant-pathogen interaction (ko04626)
c27146.graph_c0	15.11	188.32	3.49	35.84	3.40587	up	3.63657	up	--	--	No apical meristem (NAM) protein	NAC domain-containing protein 68 OS=Oryza sativa subsp. japonica OX=39947 GN=NAC068 PE=2 SV=1	Transcription	PREDICTED: NAC domain-containing protein 68-like [Nelumbo nucifera]	--
c62510.graph_c0	3.52	21.19	1.84	12.89	2.40465	up	3.05943	up	--	--	B-box zinc finger	B-box zinc finger protein 32 OS=Arabidopsis thaliana OX=3702 GN=BBX32 PE=1 SV=1	Function unknown	PREDICTED: zinc finger protein CONSTANS-LIKE 9 [Nelumbo nucifera]	--
c37396.graph_c0	0.13	0.12	0	1.23	--	--	4.05051	up	--	--	--	Transcriptional regulator STERILE APETALA OS=Arabidopsis thaliana OX=3702 GN=SAP PE=1 SV=1	Transcription	PREDICTED: transcriptional regulator STERILE APETALA [Nelumbo nucifera]	--
c62890.graph_c0	21.53	0.26	0.29	0	-5.33773	down	--	--	--	--	Transcriptional repressor, ovate	Transcription repressor OFP4 OS=Arabidopsis thaliana OX=3702 GN=OFP4 PE=1 SV=1	Function unknown	Ovate protein family [Macleaya cordata]	--
c19507.graph_c0	3.13	0	0.97	0	-4.14643	down	--	--	Molecular Function: DNA binding (GO:0003677);; Cellular Component: nucleus (GO:0005634);;	--	Myb-like DNA-binding domain	Transcription factor RADIALIS OS=Antirrhinum majus OX=4151 GN=RAD PE=1 SV=1	Transcription	PREDICTED: protein RADIALIS-like 3 isoform X2 [Nelumbo nucifera]	--
c62387.graph_c0	10.65	1.62	30.9	2.34	-2.77957	down	-3.36537	down	Molecular Function: DNA binding (GO:0003677);;	K09422|2.82724e-64|egu:105033230|K09422 myb proto-oncogene protein, plant | (RefSeq) transcription repressor MYB5-like	Myb-like DNA-binding domain;; Myb-like DNA-binding domain	Transcription factor TT2 OS=Arabidopsis thaliana OX=3702 GN=TT2 PE=1 SV=1	Transcription	Transcription factor TT2, partial [Ananas comosus]	--
c28837.graph_c0	8.72	0.13	14.69	0.07	-5.04205	down	-5.88777	down	--	--	AP2 domain	Ethylene-responsive transcription factor ERF034 OS=Arabidopsis thaliana OX=3702 GN=ERF034 PE=2 SV=2	Transcription	PREDICTED: ethylene-responsive transcription factor ERF039 [Nelumbo nucifera]	--
c24165.graph_c0	5.12	4.21	1.21	15.72	-0.433466	normal	3.86227	up	--	K09422|3.26673e-72|nnu:104599741|K09422 myb proto-oncogene protein, plant | (RefSeq) transcription factor MYB114-like	Myb-like DNA-binding domain;; Myb-like DNA-binding domain	Transcription factor MYB113 OS=Arabidopsis thaliana OX=3702 GN=MYB113 PE=1 SV=1	Transcription	PREDICTED: transcription factor MYB114-like [Nelumbo nucifera]	--
c32057.graph_c0	0.77	0	38.55	0	--	--	-7.10109	down	Molecular Function: protein dimerization activity (GO:0046983);;	--	Helix-loop-helix DNA-binding domain	Transcription factor ILI6 OS=Oryza sativa subsp. japonica OX=39947 GN=ILI6 PE=1 SV=1	Transcription	Myc-type [Macleaya cordata]	--
c46370.graph_c0	6.2	0.75	14.72	3.48	-3.04197	down	-1.67119	normal	Molecular Function: DNA binding (GO:0003677);; Biological Process: transcription, DNA-templated (GO:0006351);;	--	GATA zinc finger	GATA transcription factor 5 OS=Arabidopsis thaliana OX=3702 GN=GATA5 PE=2 SV=1	Transcription	PREDICTED: GATA transcription factor 8-like [Nelumbo nucifera]	--
c26689.graph_c0	115.34	13.7	36.89	11.09	-3.23603	down	-1.41273	normal	--	K12130|3.18022e-131|atr:18424549|K12130 pseudo-response regulator 5 | (RefSeq) two-component response regulator-like APRR9	Response regulator receiver domain;; CCT motif	Two-component response regulator-like PRR95 OS=Oryza sativa subsp. japonica OX=39947 GN=PRR95 PE=2 SV=1	Transcription	two-component response regulator-like APRR9 [Amborella trichopoda]	Circadian rhythm - plant (ko04712)
c20975.graph_c0	6.06	0.72	45.47	9.87	-3.10301	down	-1.87867	down	Molecular Function: transcription factor activity, sequence-specific DNA binding (GO:0003700);; Cellular Component: nucleus (GO:0005634);; Biological Process: regulation of transcription, DNA-templated (GO:0006355);;	--	TCP family transcription factor	Transcription factor TCP7 OS=Arabidopsis thaliana OX=3702 GN=TCP7 PE=1 SV=1	Transcription	PREDICTED: transcription factor TCP7 [Nelumbo nucifera]	--
c23172.graph_c0	22.07	14.96	417.75	88.53	-0.742211	normal	-1.92632	down	Cellular Component: nucleus (GO:0005634);; Biological Process: regulation of transcription, DNA-templated (GO:0006355);; Biological Process: auxin-activated signaling pathway (GO:0009734);;	K14484|6.22471e-97|egu:105046556|K14484 auxin-responsive protein IAA | (RefSeq) auxin-responsive protein IAA30	AUX/IAA family	Auxin-induced protein AUX28 OS=Glycine max OX=3847 GN=AUX28 PE=2 SV=1	Transcription	PREDICTED: auxin-responsive protein IAA30 isoform X1 [Elaeis guineensis]	Plant hormone signal transduction (ko04075)
c56004.graph_c1	2.32	4.33	0.76	3.43	0.701913	normal	2.79296	up	--	--	PLATZ transcription factor	--	Function unknown	PREDICTED: uncharacterized protein LOC104599692 [Nelumbo nucifera]	--
c39158.graph_c0	6.13	15.33	1.35	12.39	1.14212	normal	3.40035	up	--	--	B-box zinc finger	B-box zinc finger protein 32 OS=Arabidopsis thaliana OX=3702 GN=BBX32 PE=1 SV=1	Function unknown	PREDICTED: B-box zinc finger protein 32 [Beta vulgaris subsp. vulgaris]	--
c60450.graph_c0	7.86	206.1	4.22	74.2	4.52771	up	4.41622	up	Biological Process: transcription, DNA-templated (GO:0006351);;	--	Myb-like DNA-binding domain;; Myb-like DNA-binding domain	Transcription factor SRM1 OS=Arabidopsis thaliana OX=3702 GN=SRM1 PE=1 SV=1	Transcription	PREDICTED: transcription factor DIVARICATA-like isoform X1 [Nelumbo nucifera]	--
c39113.graph_c0	2.54	0.25	34.36	1.63	-3.09725	down	-4.02559	down	--	--	TCP family transcription factor	Transcription factor TCP15 OS=Arabidopsis thaliana OX=3702 GN=TCP15 PE=1 SV=1	Transcription	PREDICTED: transcription factor TCP14 [Nelumbo nucifera]	--
c27111.graph_c0	73.02	7.4	501.63	75.1	-3.4525	down	-2.42034	down	Biological Process: cellular process (GO:0009987);;	K14484|6.5196e-140|nnu:104595142|K14484 auxin-responsive protein IAA | (RefSeq) auxin-responsive protein IAA27-like	AUX/IAA family	Auxin-responsive protein IAA27 OS=Arabidopsis thaliana OX=3702 GN=IAA27 PE=1 SV=1	Transcription	PREDICTED: auxin-responsive protein IAA27-like [Nelumbo nucifera]	Plant hormone signal transduction (ko04075)
c23190.graph_c0	100.93	36.12	175.23	35.13	-1.64384	normal	-1.99614	down	--	--	CCT motif	--	Function unknown	PREDICTED: uncharacterized protein LOC104604799 isoform X1 [Nelumbo nucifera]	--
c23975.graph_c0	26.78	5.14	89.1	13.3	-2.41607	down	-2.16537	down	--	--	CCT motif	Zinc finger protein CONSTANS-LIKE 16 OS=Arabidopsis thaliana OX=3702 GN=COL16 PE=1 SV=2	Transcription	PREDICTED: uncharacterized protein LOC100254358 [Vitis vinifera]	--
c60359.graph_c0	10.52	216.38	42.06	141.54	4.18459	up	2.06693	up	Molecular Function: DNA binding (GO:0003677);; Molecular Function: transcription factor activity, sequence-specific DNA binding (GO:0003700);; Cellular Component: nucleus (GO:0005634);; Biological Process: regulation of transcription, DNA-templated (GO:0006355);;	K09287|1.03994e-147|vvi:100262843|K09287 RAV-like factor | (RefSeq) AP2/ERF and B3 domain-containing transcription factor RAV1	B3 DNA binding domain;; AP2 domain	AP2/ERF and B3 domain-containing transcription factor RAV1 OS=Arabidopsis thaliana OX=3702 GN=RAV1 PE=1 SV=1	Transcription	AP2/ERF and B3 domain-containing transcription factor RAV1 [Manihot esculenta]	--
c44385.graph_c0	1.98	2.75	0.68	5.26	0.279695	normal	2.99765	up	--	--	Myb/SANT-like DNA-binding domain	--	Function unknown	KNR4/SMI1 homolog isoform X1 [Carica papaya]	--
c41140.graph_c0	33.59	6.77	15.46	3.8	-2.44838	down	-1.67369	normal	Molecular Function: peptide alpha-N-acetyltransferase activity (GO:0004596);; Biological Process: N-terminal protein amino acid acetylation (GO:0006474);; Cellular Component: protein acetyltransferase complex (GO:0031248);;	--	Acetyltransferase (GNAT) family;; Acetyltransferase (GNAT) domain	--	Function unknown	PREDICTED: uncharacterized protein LOC104607924 [Nelumbo nucifera]	--
c33449.graph_c0	0	0.96	0	1.38	3.20614	normal	4.05051	up	--	--	Helix-loop-helix DNA-binding domain	Putative transcription factor bHLH041 OS=Arabidopsis thaliana OX=3702 GN=BHLH41 PE=3 SV=1	Function unknown	PREDICTED: putative transcription factor bHLH041 [Phoenix dactylifera]	--
c57753.graph_c0	4.62	50.56	5.71	74.38	3.26244	up	4.05238	up	--	K09286|1.56362e-51|nnu:104598426|K09286 EREBP-like factor | (RefSeq) ethylene-responsive transcription factor 5	AP2 domain	Ethylene-responsive transcription factor 5 OS=Nicotiana sylvestris OX=4096 GN=ERF5 PE=2 SV=1	Transcription	PREDICTED: ethylene-responsive transcription factor 5 [Nelumbo nucifera]	--
c59367.graph_c0	16.55	6.51	40.12	13.46	-2.3414	down	-1.77823	normal	--	--	Helix-loop-helix DNA-binding domain	Transcription factor bHLH57 OS=Arabidopsis thaliana OX=3702 GN=BHLH57 PE=1 SV=1	Transcription	PREDICTED: transcription factor bHLH67 isoform X1 [Vitis vinifera]	--
c60432.graph_c0	25.31	120.23	44.58	154.97	2.07802	normal	2.11411	up	--	--	Zinc-finger double-stranded RNA-binding	Protein indeterminate-domain 2 OS=Arabidopsis thaliana OX=3702 GN=IDD2 PE=1 SV=1	Function unknown	PREDICTED: zinc finger protein JACKDAW-like [Nelumbo nucifera]	--
c24991.graph_c0	82.72	8.77	87.09	12.45	-3.40658	down	-2.48259	down	Molecular Function: transcription factor activity, sequence-specific DNA binding (GO:0003700);; Biological Process: regulation of transcription, DNA-templated (GO:0006355);; Molecular Function: sequence-specific DNA binding (GO:0043565);;	--	bZIP transcription factor;; Basic region leucine zipper	bZIP transcription factor 44 OS=Arabidopsis thaliana OX=3702 GN=BZIP44 PE=1 SV=1	Transcription	PREDICTED: bZIP transcription factor 11-like [Nelumbo nucifera]	--
c56286.graph_c0	0.66	14.17	0.43	3.14	4.18977	up	3.10366	up	Biological Process: cellular process (GO:0009987);;	--	AP2 domain	Ethylene-responsive transcription factor RAP2-6 OS=Arabidopsis thaliana OX=3702 GN=RAP2-6 PE=2 SV=2	Transcription	PREDICTED: ethylene-responsive transcription factor ABR1-like [Nelumbo nucifera]	--
c57297.graph_c1	41.43	6.67	29.42	7.56	-2.79617	down	-1.63254	normal	Biological Process: transcription, DNA-templated (GO:0006351);;	--	Myb-like DNA-binding domain;; Myb-like DNA-binding domain	Transcription factor DIVARICATA OS=Antirrhinum majus OX=4151 GN=DIVARICATA PE=2 SV=1	Transcription	SANT/Myb domain [Macleaya cordata]	--
c62916.graph_c0	0.55	14.43	1.21	9.11	4.06379	up	3.00782	up	--	--	bZIP transcription factor	bZIP transcription factor 44 OS=Arabidopsis thaliana OX=3702 GN=BZIP44 PE=1 SV=1	Transcription	basic leucine zipper 4-like [Durio zibethinus]	--
c47507.graph_c0	9.88	80.94	5.39	47.88	2.97019	up	3.50857	up	Molecular Function: nucleic acid binding (GO:0003676);; Biological Process: transcription, DNA-templated (GO:0006351);; Biological Process: response to ethylene (GO:0009723);;	--	Myb-like DNA-binding domain	Transcription factor MYBS3 OS=Oryza sativa subsp. japonica OX=39947 GN=MYBS3 PE=2 SV=1	Transcription	PREDICTED: uncharacterized protein LOC104592058 [Nelumbo nucifera]	--
c55821.graph_c1	0.25	1.56	0	2.53	1.98101	normal	5.30877	up	Molecular Function: transcription factor activity, sequence-specific DNA binding (GO:0003700);; Cellular Component: nucleus (GO:0005634);; Biological Process: regulation of transcription, DNA-templated (GO:0006355);; Molecular Function: sequence-specific DNA binding (GO:0043565);;	--	GRAS domain family	DELLA protein GAI1 OS=Vitis vinifera OX=29760 GN=GAI1 PE=2 SV=1	Function unknown	PREDICTED: scarecrow-like protein 23 [Nelumbo nucifera]	--
c22210.graph_c1	61.73	13.26	13.75	7.32	-2.37719	down	-0.585128	normal	Molecular Function: peptide alpha-N-acetyltransferase activity (GO:0004596);; Biological Process: N-terminal protein amino acid acetylation (GO:0006474);; Cellular Component: protein acetyltransferase complex (GO:0031248);;	--	Acetyltransferase (GNAT) family;; Acetyltransferase (GNAT) domain;; Acetyltransferase (GNAT) domain	Serotonin N-acetyltransferase 2, chloroplastic OS=Oryza sativa subsp. japonica OX=39947 GN=SNAT2 PE=1 SV=1	Function unknown	GNAT domain [Macleaya cordata]	--
c38244.graph_c0	16.31	2.09	7.89	5.09	-2.97598	down	-0.31214	normal	Molecular Function: metal ion binding (GO:0046872);;	--	Zinc finger C-x8-C-x5-C-x3-H type (and similar)	Zinc finger CCCH domain-containing protein ZFN-like OS=Pisum sativum OX=3888 PE=2 SV=1	Function unknown	hypothetical protein AQUCO_05800125v1 [Aquilegia coerulea]	--
c52162.graph_c1	0.67	4.05	0	2.35	2.18701	normal	4.23854	up	Molecular Function: transcription factor activity, sequence-specific DNA binding (GO:0003700);; Biological Process: regulation of transcription, DNA-templated (GO:0006355);; Molecular Function: sequence-specific DNA binding (GO:0043565);;	--	WRKY DNA -binding domain	WRKY transcription factor 42 OS=Arabidopsis thaliana OX=3702 GN=WRKY42 PE=1 SV=1	Transcription	PREDICTED: probable WRKY transcription factor 31 [Ziziphus jujuba]	--
c25401.graph_c0	188.5	12.82	283.55	32.13	-4.03339	down	-2.82108	down	Biological Process: transcription, DNA-templated (GO:0006351);; Biological Process: regulation of cellular process (GO:0050794);;	K14484|2.83478e-94|nnu:104612447|K14484 auxin-responsive protein IAA | (RefSeq) auxin-responsive protein IAA16-like	AUX/IAA family	Auxin-induced protein AUX28 OS=Glycine max OX=3847 GN=AUX28 PE=2 SV=1	Transcription	PREDICTED: auxin-responsive protein IAA16-like [Nelumbo nucifera]	Plant hormone signal transduction (ko04075)
c41777.graph_c0	9.23	0	0.4	0	-4.5211	down	--	--	Molecular Function: DNA binding (GO:0003677);; Cellular Component: nucleus (GO:0005634);;	--	Myb-like DNA-binding domain	Protein RADIALIS-like 6 OS=Arabidopsis thaliana OX=3702 GN=RL6 PE=2 SV=1	Transcription	protein RADIALIS-like 3 [Jatropha curcas]	--
c53459.graph_c0	1.42	0.22	2.2	0.14	-2.49165	normal	-3.25125	down	--	--	No apical meristem (NAM) protein;; No apical meristem (NAM) protein	Protein CUP-SHAPED COTYLEDON 2 OS=Arabidopsis thaliana OX=3702 GN=NAC098 PE=1 SV=1	Function unknown	PREDICTED: protein CUP-SHAPED COTYLEDON 2-like [Nelumbo nucifera]	--
c46272.graph_c0	4.45	0.23	0.91	0.85	-3.59576	down	--	--	--	--	Myb-like DNA-binding domain;; Myb-like DNA-binding domain	Transcription factor MYB77 OS=Arabidopsis thaliana OX=3702 GN=MYB77 PE=1 SV=1	Transcription	PREDICTED: transcription factor MYB44-like [Nelumbo nucifera]	--
c39112.graph_c1	18.61	7.79	0.27	3.18	-1.40995	normal	3.25687	up	--	--	WRKY DNA -binding domain	Probable WRKY transcription factor 9 OS=Arabidopsis thaliana OX=3702 GN=WRKY9 PE=2 SV=1	Transcription	probable WRKY transcription factor 9 isoform X1 [Herrania umbratica]	--
c50358.graph_c0	13.78	0.91	24.38	4.01	-4.51038	down	-2.26615	down	--	K09284|9.93044e-60|nnu:104599345|K09284 AP2-like factor, euAP2 lineage | (RefSeq) ethylene-responsive transcription factor RAP2-7-like	AP2 domain	Ethylene-responsive transcription factor RAP2-7 OS=Arabidopsis thaliana OX=3702 GN=RAP2-7 PE=2 SV=2	Transcription	PREDICTED: ethylene-responsive transcription factor RAP2-7-like isoform X2 [Nelumbo nucifera]	--
c54387.graph_c1	2.83	0.4	1.54	0.73	-2.54896	down	-0.699814	normal	Biological Process: phosphorelay signal transduction system (GO:0000160);; Molecular Function: DNA binding (GO:0003677);; Molecular Function: transcription factor activity, sequence-specific DNA binding (GO:0003700);; Cellular Component: nucleus (GO:0005634);; Biological Process: regulation of transcription, DNA-templated (GO:0006355);; Molecular Function: kinase activity (GO:0016301);; Biologica…	K14491|6.87279e-124|nnu:104591604|K14491 two-component response regulator ARR-B family | (RefSeq) two-component response regulator ORR26-like	Response regulator receiver domain	Two-component response regulator ORR26 OS=Oryza sativa subsp. japonica OX=39947 GN=RR26 PE=3 SV=2	Signal transduction mechanisms	PREDICTED: two-component response regulator ORR26-like isoform X1 [Nelumbo nucifera]	Plant hormone signal transduction (ko04075)
c18950.graph_c0	1.12	2.12	1.24	5.4	0.68944	normal	2.30522	up	Molecular Function: DNA binding (GO:0003677);; Molecular Function: transcription factor activity, sequence-specific DNA binding (GO:0003700);; Cellular Component: nucleus (GO:0005634);; Biological Process: regulation of transcription, DNA-templated (GO:0006355);;	--	AP2 domain	Pathogenesis-related genes transcriptional activator PTI5 OS=Solanum lycopersicum OX=4081 GN=PTI5 PE=2 SV=1	Transcription	PREDICTED: pathogenesis-related genes transcriptional activator PTI5-like [Nelumbo nucifera]	--
c48573.graph_c0	1.79	0.24	1.4	0.59	-2.70422	down	-0.853978	normal	--	--	bZIP transcription factor;; Basic region leucine zipper	Probable transcription factor PosF21 OS=Arabidopsis thaliana OX=3702 GN=POSF21 PE=2 SV=1	Transcription	PREDICTED: probable transcription factor PosF21 [Nelumbo nucifera]	--
c52656.graph_c1	3.21	0.22	6.7	0.99	-3.58261	down	-2.3575	down	Molecular Function: DNA binding (GO:0003677);; Cellular Component: nucleus (GO:0005634);; Biological Process: seed development (GO:0048316);; Biological Process: regulation of multicellular organismal development (GO:2000026);;	--	Myb/SANT-like DNA-binding domain	Trihelix transcription factor ASIL2 OS=Arabidopsis thaliana OX=3702 GN=ASIL2 PE=1 SV=1	Transcription	PREDICTED: trihelix transcription factor ASIL2-like [Elaeis guineensis]	--
c27828.graph_c0	19.89	309.55	15.71	345.23	3.78676	up	4.76825	up	Molecular Function: DNA binding (GO:0003677);;	K09338|3.97888e-43|nnu:104593490|K09338 homeobox-leucine zipper protein | (RefSeq) homeobox-leucine zipper protein ATHB-12-like	Homeobox domain;; Homeobox associated leucine zipper	Homeobox-leucine zipper protein ATHB-7 OS=Arabidopsis thaliana OX=3702 GN=ATHB-7 PE=1 SV=2	Transcription	PREDICTED: homeobox-leucine zipper protein ATHB-12-like isoform X2 [Nelumbo nucifera]	--
c26875.graph_c0	3.67	16.5	3.61	15.16	1.98357	normal	2.37004	up	--	K09422|1.02802e-167|pda:103716487|K09422 myb proto-oncogene protein, plant | (RefSeq) myb-related protein B	Myb-like DNA-binding domain;; Myb-like DNA-binding domain	Transcription factor MYB3R-2 OS=Oryza sativa subsp. japonica OX=39947 GN=MYB3R-2 PE=2 SV=1	Transcription	PREDICTED: myb-related protein B isoform X1 [Phoenix dactylifera]	--
c48264.graph_c0	14.99	0.52	10.52	2.61	-4.56124	down	-1.60757	normal	Molecular Function: transcription factor activity, sequence-specific DNA binding (GO:0003700);; Biological Process: regulation of transcription, DNA-templated (GO:0006355);; Molecular Function: sequence-specific DNA binding (GO:0043565);; Cellular Component: intracellular part (GO:0044424);;	--	GATA zinc finger	GATA transcription factor 15 OS=Arabidopsis thaliana OX=3702 GN=GATA15 PE=2 SV=2	Transcription	PREDICTED: GATA transcription factor 16 [Vitis vinifera]	--
c52987.graph_c0	1.15	6.09	1.62	9.32	2.10124	normal	2.74771	up	--	--	No apical meristem (NAM) protein;; No apical meristem (NAM) protein	NAC domain-containing protein 83 OS=Arabidopsis thaliana OX=3702 GN=NAC083 PE=1 SV=1	Transcription	PREDICTED: NAC domain-containing protein 83-like [Nelumbo nucifera]	--
c62107.graph_c0	32.52	1.41	29.06	6.12	-4.57462	down	-1.912	down	Molecular Function: DNA binding (GO:0003677);; Cellular Component: nucleus (GO:0005634);; Biological Process: regulation of transcription, DNA-templated (GO:0006355);;	--	MYB-CC type transfactor, LHEQLE motif;; Myb-like DNA-binding domain	Protein PHR1-LIKE 2 OS=Arabidopsis thaliana OX=3702 GN=PHL2 PE=1 SV=1	Transcription	PREDICTED: protein PHR1-LIKE 3-like isoform X2 [Nelumbo nucifera]	--
c59555.graph_c0	5.09	18.68	4.93	19.42	2.41875	up	2.44977	up	Biological Process: transcription, DNA-templated (GO:0006351);;	K09285|1.37784e-60|nnu:104591238|K09285 AP2-like factor, ANT lineage | (RefSeq) AP2-like ethylene-responsive transcription factor ANT	AP2 domain	AP2-like ethylene-responsive transcription factor ANT OS=Arabidopsis thaliana OX=3702 GN=ANT PE=1 SV=2	Transcription	PREDICTED: AP2-like ethylene-responsive transcription factor ANT [Nelumbo nucifera]	--
c29190.graph_c0	0	0.23	0.17	2.5	--	--	3.22414	up	--	--	Lateral organ boundaries (LOB) domain	LOB domain-containing protein 41 OS=Arabidopsis thaliana OX=3702 GN=LBD41 PE=2 SV=1	Function unknown	hypothetical protein BVC80_1211g54 [Macleaya cordata]	--
c46881.graph_c0	48.44	10.69	0.77	0.98	-2.20842	down	0.616812	normal	Molecular Function: transcription factor activity, sequence-specific DNA binding (GO:0003700);; Biological Process: transcription, DNA-templated (GO:0006351);; Molecular Function: sequence-specific DNA binding (GO:0043565);; Cellular Component: intracellular part (GO:0044424);;	--	GATA zinc finger	Putative GATA transcription factor 22 OS=Arabidopsis thaliana OX=3702 GN=GATA22 PE=3 SV=1	Transcription	PREDICTED: GATA transcription factor 21-like [Nelumbo nucifera]	--
c44491.graph_c0	10.94	26.22	26.13	212.31	1.08781	normal	3.33689	up	Molecular Function: DNA binding (GO:0003677);; Molecular Function: transcription factor activity, sequence-specific DNA binding (GO:0003700);; Cellular Component: nucleus (GO:0005634);; Biological Process: regulation of transcription, DNA-templated (GO:0006355);;	--	AP2 domain	Ethylene-responsive transcription factor RAP2-11 OS=Arabidopsis thaliana OX=3702 GN=RAP2-11 PE=2 SV=1	Transcription	PREDICTED: ethylene-responsive transcription factor ESR1-like [Cicer arietinum]	--
c46707.graph_c0	0.91	9.32	0	1.86	2.8619	up	--	--	Biological Process: transcription, DNA-templated (GO:0006351);;	--	Myb-like DNA-binding domain	Transcription factor HHO2 OS=Arabidopsis thaliana OX=3702 GN=HHO2 PE=1 SV=1	Transcription	transcription factor HHO3-like [Cucurbita moschata]	--
c25904.graph_c0	12.94	3.15	10.13	2.6	-2.17081	down	-1.61498	normal	Molecular Function: DNA binding (GO:0003677);;	K09422|2.20809e-77|sind:105176174|K09422 myb proto-oncogene protein, plant | (RefSeq) protein rough sheath 2 homolog	Myb-like DNA-binding domain;; Myb-like DNA-binding domain	Transcription factor AS1 OS=Arabidopsis thaliana OX=3702 GN=AS1 PE=1 SV=1	Transcription	unnamed protein product [Coffea canephora]	--
c56208.graph_c1	17.95	61.87	11.71	61.78	1.59062	normal	2.67851	up	--	K10523|5.30135e-150|cit:102617566|K10523 speckle-type POZ protein | (RefSeq) BTB/POZ domain-containing protein At1g55760-like	BTB/POZ domain	BTB/POZ domain-containing protein At1g55760 OS=Arabidopsis thaliana OX=3702 GN=At1g55760 PE=2 SV=1	Function unknown	BTB/POZ domain-containing protein, partial [Aristolochia tagala]	--
c60381.graph_c0	7.05	178.13	5.42	119.1	4.47403	up	4.74877	up	Biological Process: transcription, DNA-templated (GO:0006351);;	K09286|7.18329e-61|cmo:103493569|K09286 EREBP-like factor | (RefSeq) ethylene-responsive transcription factor ERF011-like	AP2 domain	Ethylene-responsive transcription factor ERF010 OS=Arabidopsis thaliana OX=3702 GN=ERF010 PE=2 SV=1	Transcription	PREDICTED: ethylene-responsive transcription factor ERF011-like [Cucumis melo]	--
c42897.graph_c0	51.51	12.13	1.1	0.29	-2.1575	down	--	--	Biological Process: regulation of flower development (GO:0009909);; Biological Process: meristem structural organization (GO:0009933);; Biological Process: specification of floral organ identity (GO:0010093);; Biological Process: fruit development (GO:0010154);; Biological Process: abaxial cell fate specification (GO:0010158);; Biological Process: specification of animal organ position (GO:001015…	--	YABBY protein;; HMG-box domain	Protein YABBY 5 OS=Oryza sativa subsp. japonica OX=39947 GN=YAB5 PE=2 SV=1	Transcription	PREDICTED: protein YABBY 4-like [Nelumbo nucifera]	--
c45955.graph_c0	0.16	173.59	0.12	92.5	9.19435	up	8.62748	up	Biological Process: transcription, DNA-templated (GO:0006351);;	--	AP2 domain	Dehydration-responsive element-binding protein 1D OS=Arabidopsis thaliana OX=3702 GN=DREB1D PE=2 SV=1	Transcription	PREDICTED: dehydration-responsive element-binding protein 1C-like [Erythranthe guttata]	--
c60574.graph_c0	3.93	138.57	10.44	118.16	4.93868	up	3.80643	up	--	K09286|3.96961e-57|nnu:104610488|K09286 EREBP-like factor | (RefSeq) ethylene-responsive transcription factor ERF105-like	AP2 domain	Ethylene-responsive transcription factor 5 OS=Nicotiana sylvestris OX=4096 GN=ERF5 PE=2 SV=1	Transcription	PREDICTED: ethylene-responsive transcription factor ERF105-like [Nelumbo nucifera]	--
c34616.graph_c1	3.62	4.87	0.17	3.5	0.253913	normal	3.11332	up	Molecular Function: transcription factor activity, sequence-specific DNA binding (GO:0003700);; Cellular Component: nucleus (GO:0005634);; Biological Process: response to chitin (GO:0010200);; Molecular Function: sequence-specific DNA binding (GO:0043565);; Molecular Function: transcription regulatory region DNA binding (GO:0044212);;	--	C2H2-type zinc finger;; C2H2-type zinc finger;; Zinc-finger double-stranded RNA-binding;; Zinc-finger of C2H2 type	Zinc finger protein AZF3 OS=Arabidopsis thaliana OX=3702 GN=AZF3 PE=1 SV=1	Function unknown	hypothetical protein VITISV_013668 [Vitis vinifera]	--
c56683.graph_c0	52.02	1.69	4.86	3.74	-4.82649	down	-0.443411	normal	Molecular Function: DNA binding (GO:0003677);; Molecular Function: transcription factor activity, sequence-specific DNA binding (GO:0003700);; Cellular Component: nucleus (GO:0005634);; Biological Process: regulation of transcription, DNA-templated (GO:0006355);;	--	Myb-like DNA-binding domain	Protein RADIALIS-like 1 OS=Arabidopsis thaliana OX=3702 GN=RL1 PE=2 SV=1	Transcription	PREDICTED: protein RADIALIS-like 3 isoform X1 [Vitis vinifera]	--
c46165.graph_c1	13.34	25.06	3.16	11.19	0.740414	normal	2.06698	up	--	K13424|6.75507e-56|nnu:104602496|K13424 WRKY transcription factor 33 | (RefSeq) WRKY transcription factor WRKY24-like	WRKY DNA -binding domain	WRKY transcription factor WRKY24 OS=Oryza sativa subsp. indica OX=39946 GN=WRKY24 PE=2 SV=1	Transcription	PREDICTED: WRKY transcription factor WRKY24-like [Nelumbo nucifera]	Plant-pathogen interaction (ko04626)
c55179.graph_c0	0.36	3.8	0.35	5.54	2.89729	up	3.90813	up	--	--	WRKY DNA -binding domain	Probable WRKY transcription factor 70 OS=Arabidopsis thaliana OX=3702 GN=WRKY70 PE=2 SV=1	Transcription	PREDICTED: probable WRKY transcription factor 70 [Nelumbo nucifera]	--
c52086.graph_c0	12.57	2.18	24.59	9.08	-2.83159	down	-1.10641	normal	--	--	LSD1 zinc finger	Protein LSD1 OS=Oryza sativa subsp. japonica OX=39947 GN=LSD1 PE=2 SV=1	Function unknown	hypothetical protein AQUCO_04400148v1 [Aquilegia coerulea]	--
c61840.graph_c0	14.07	37.84	7.71	28.28	1.2553	normal	2.17744	up	--	--	AP2 domain	Ethylene-responsive transcription factor-like protein At4g13040 OS=Arabidopsis thaliana OX=3702 GN=At4g13040 PE=2 SV=2	Transcription	PREDICTED: ethylene-responsive transcription factor-like protein At4g13040 isoform X2 [Nelumbo nucifera]	--
c56891.graph_c1	2.15	1.78	3.42	0.62	-0.35867	normal	-2.06811	down	--	--	SBP domain	Squamosa promoter-binding-like protein 3 OS=Oryza sativa subsp. japonica OX=39947 GN=SPL3 PE=2 SV=1	Transcription	PREDICTED: squamosa promoter-binding-like protein 3 isoform X1 [Nelumbo nucifera]	--
c56790.graph_c0	1.37	0	3.45	0.63	-4.06647	down	-3.41248	down	Molecular Function: binding (GO:0005488);;	--	Zinc finger C-x8-C-x5-C-x3-H type (and similar)	DExH-box ATP-dependent RNA helicase DExH8 OS=Arabidopsis thaliana OX=3702 GN=At2g47680 PE=2 SV=2	Replication, recombination and repair	PREDICTED: DExH-box ATP-dependent RNA helicase DExH8 isoform X1 [Nelumbo nucifera]	--
c62887.graph_c0	0	7.88	0.05	14.2	6.05395	up	6.77333	up	--	K09422|1.66165e-100|pop:POPTR_0008s10080g|K09422 myb proto-oncogene protein, plant | (RefSeq) POPTRDRAFT_564352; GmMYB12 family protein	Myb-like DNA-binding domain;; Myb-like DNA-binding domain	Transcription factor MYB2 OS=Oryza sativa subsp. japonica OX=39947 GN=MYB2 PE=2 SV=1	Transcription	GmMYB12 family protein [Populus trichocarpa]	--
c25741.graph_c0	8.61	45.75	3.83	50.29	2.23908	up	3.99041	up	--	--	No apical meristem (NAM) protein	Transcription factor JUNGBRUNNEN 1 OS=Arabidopsis thaliana OX=3702 GN=JUB1 PE=1 SV=1	Transcription	hypothetical protein AQUCO_02600367v1 [Aquilegia coerulea]	--
c22008.graph_c0	3.5	46.69	25.32	54.79	3.42574	up	1.43586	normal	--	--	Lateral organ boundaries (LOB) domain	LOB domain-containing protein 39 OS=Arabidopsis thaliana OX=3702 GN=LBD39 PE=2 SV=1	Function unknown	hypothetical protein AQUCO_04200143v1 [Aquilegia coerulea]	--
c47616.graph_c0	4.5	5.32	2.25	6.45	0.0743359	normal	1.82306	up	Biological Process: transcription, DNA-templated (GO:0006351);; Biological Process: regulation of biological process (GO:0050789);;	K12133|4.73646e-150|vvi:100250535|K12133 MYB-related transcription factor LHY | (RefSeq) protein LHY	Myb-like DNA-binding domain	Protein LHY OS=Arabidopsis thaliana OX=3702 GN=LHY PE=1 SV=2	Transcription	PREDICTED: protein LHY isoform X3 [Vitis vinifera]	Circadian rhythm - plant (ko04712)
c55782.graph_c2	7.24	1.09	14.25	4.05	-2.43756	down	-1.29681	normal	--	--	WRKY DNA -binding domain	WRKY transcription factor 44 OS=Arabidopsis thaliana OX=3702 GN=WRKY44 PE=1 SV=2	Transcription	WRKY transcription factor [Castanea mollissima]	--
c61907.graph_c0	24.56	21.13	6.17	16.74	-0.381892	normal	1.74821	up	--	--	Helix-loop-helix DNA-binding domain	Transcription factor bHLH130 OS=Arabidopsis thaliana OX=3702 GN=BHLH130 PE=1 SV=1	Transcription	PREDICTED: transcription factor bHLH130-like isoform X3 [Nelumbo nucifera]	--
c54953.graph_c0	2.64	0.2	4.53	0.68	-3.23513	down	-1.88461	normal	--	--	Zinc finger C-x8-C-x5-C-x3-H type (and similar)	Zinc finger CCCH domain-containing protein 62 OS=Oryza sativa subsp. japonica OX=39947 GN=Os10g0391300 PE=4 SV=2	Function unknown	PREDICTED: zinc finger CCCH domain-containing protein 62-like [Nelumbo nucifera]	--
c61630.graph_c0	17.92	16.69	16.51	45.07	-0.270378	normal	1.76198	up	--	--	WRKY DNA -binding domain	Probable WRKY transcription factor 70 OS=Arabidopsis thaliana OX=3702 GN=WRKY70 PE=2 SV=1	Transcription	PREDICTED: probable WRKY transcription factor 70 [Nelumbo nucifera]	--
c25588.graph_c0	1.47	26.64	0.75	11.71	3.90511	up	4.06173	up	Molecular Function: sequence-specific DNA binding (GO:0043565);;	--	No apical meristem (NAM) protein	NAC transcription factor NAM-B1 OS=Triticum dicoccoides OX=85692 GN=NAM-B1 PE=4 SV=1	Transcription	NAC transcription factor 56 [Amborella trichopoda]	--
c62021.graph_c0	59.47	5.54	16.56	3.93	-3.55664	down	-1.72736	normal	--	--	Acetyltransferase (GNAT) family;; Acetyltransferase (GNAT) domain;; Acetyltransferase (GNAT) domain	--	Function unknown	hypothetical protein MANES_07G100200, partial [Manihot esculenta]	--
c42093.graph_c1	3.82	0	2.52	0	-5.22045	down	-4.57679	down	Molecular Function: DNA binding (GO:0003677);; Cellular Component: integral component of membrane (GO:0016021);;	K09422|6.17433e-34|mus:103973846|K09422 myb proto-oncogene protein, plant | (RefSeq) myb-related protein P-like	Myb-like DNA-binding domain;; Myb-like DNA-binding domain	Myb-related protein P OS=Zea mays OX=4577 GN=P PE=2 SV=1	Transcription	PREDICTED: myb-related protein P-like [Musa acuminata subsp. malaccensis]	--
c41738.graph_c0	4.51	0.64	0.62	0.49	-2.70321	down	--	--	--	K12606|4.11168e-119|nnu:104605372|K12606 CCR4-NOT transcription complex subunit 9 | (RefSeq) cell differentiation protein rcd1-like	Cell differentiation family, Rcd1-like	--	Function unknown	PREDICTED: cell differentiation protein rcd1-like isoform X3 [Nelumbo nucifera]	RNA degradation (ko03018)
c22153.graph_c0	13.09	55.73	11.89	32.8	1.91643	normal	1.77605	up	Biological Process: transcription, DNA-templated (GO:0006351);;	K09286|4.48492e-68|aip:107642587|K09286 EREBP-like factor | (RefSeq) ethylene-responsive transcription factor 2-like	AP2 domain	Ethylene-responsive transcription factor 1 OS=Solanum lycopersicum OX=4081 GN=ERF1 PE=2 SV=1	Transcription	AP2/ERF transcription factor [Trema orientalis]	--
c22782.graph_c0	0.58	0.22	11.51	2.21	--	--	-1.96217	down	--	--	Myb-like DNA-binding domain	Probable transcription factor KAN4 OS=Arabidopsis thaliana OX=3702 GN=KAN4 PE=1 SV=1	Function unknown	PREDICTED: probable transcription factor KAN4 isoform X1 [Nelumbo nucifera]	--
c42416.graph_c0	5.53	47.14	14.95	28.4	2.85986	up	1.23895	normal	Molecular Function: transcription factor activity, sequence-specific DNA binding (GO:0003700);; Molecular Function: protein phosphatase inhibitor activity (GO:0004864);; Cellular Component: nucleus (GO:0005634);; Biological Process: regulation of signal transduction (GO:0009966);; Biological Process: negative regulation of catalytic activity (GO:0043086);; Molecular Function: sequence-specific DN…	K09419|5.46366e-15|nnu:104612735|K09419 heat shock transcription factor, other eukaryote | (RefSeq) heat stress transcription factor B-2b-like	HSF-type DNA-binding	Heat stress transcription factor B-2b OS=Arabidopsis thaliana OX=3702 GN=HSFB2B PE=2 SV=1	Transcription	heat stress transcription factor B-2b-like [Manihot esculenta]	--
c46323.graph_c0	0.43	1.06	0.07	4.93	--	--	4.83602	up	--	--	Lateral organ boundaries (LOB) domain	LOB domain-containing protein 41 OS=Arabidopsis thaliana OX=3702 GN=LBD41 PE=2 SV=1	Function unknown	hypothetical protein COLO4_09319 [Corchorus olitorius]	--
c62726.graph_c0	25.88	0.04	5.9	0	-7.77843	down	-6.07364	down	Molecular Function: DNA binding (GO:0003677);;	K09422|2.45784e-76|egr:104456713|K09422 myb proto-oncogene protein, plant | (RefSeq) myb-related protein Myb4	Myb-like DNA-binding domain;; Myb-like DNA-binding domain	Transcription factor MYB12 OS=Arabidopsis thaliana OX=3702 GN=MYB12 PE=1 SV=1	Transcription	Transcription factor MYB12 [Apostasia shenzhenica]	--
c41259.graph_c0	38.4	0.49	39.7	3.71	-6.22429	down	-3.06349	down	Molecular Function: metal ion binding (GO:0046872);;	--	Protein DA1;; LIM domain;; Protein DA1	Protein DA1-related 2 OS=Arabidopsis thaliana OX=3702 GN=DAR2 PE=2 SV=1	Function unknown	PREDICTED: protein DA1-related 2 isoform X1 [Phoenix dactylifera]	--
c23942.graph_c0	11.74	80.77	21.47	81.21	2.60683	up	2.23513	up	Molecular Function: transcription factor activity, sequence-specific DNA binding (GO:0003700);; Biological Process: regulation of transcription, DNA-templated (GO:0006355);; Biological Process: brassinosteroid mediated signaling pathway (GO:0009742);;	--	BES1/BZR1 plant transcription factor, N-terminal	BES1/BZR1 homolog protein 4 OS=Arabidopsis thaliana OX=3702 GN=BEH4 PE=1 SV=1	Function unknown	PREDICTED: BES1/BZR1 homolog protein 4 [Nelumbo nucifera]	--
c22889.graph_c1	10.7	129.38	8.59	177.27	3.40939	up	4.65496	up	Molecular Function: DNA binding (GO:0003677);; Molecular Function: transcription factor activity, sequence-specific DNA binding (GO:0003700);; Cellular Component: nucleus (GO:0005634);; Biological Process: regulation of transcription, DNA-templated (GO:0006355);;	K09286|4.0267e-13|sot:102580681|K09286 EREBP-like factor | (RefSeq) ERF3; ethylene-responsive transcription factor 4-like	AP2 domain	Ethylene-responsive transcription factor 9 OS=Arabidopsis thaliana OX=3702 GN=ERF9 PE=2 SV=1	Transcription	ERF9, partial [Ipomoea batatas]	--
c48850.graph_c0	1.59	0	3.78	0	-3.46278	down	-4.37338	down	--	K09419|2.05412e-89|egu:105045479|K09419 heat shock transcription factor, other eukaryote | (RefSeq) heat stress transcription factor B-4b-like	HSF-type DNA-binding	Heat stress transcription factor B-4b OS=Oryza sativa subsp. japonica OX=39947 GN=HSFB4B PE=1 SV=1	Transcription	PREDICTED: heat stress transcription factor B-4b-like [Elaeis guineensis]	--
c49511.graph_c0	9.71	0.84	24.51	3.69	-3.59497	down	-2.48505	down	Molecular Function: transcription factor activity, sequence-specific DNA binding (GO:0003700);; Cellular Component: nucleus (GO:0005634);; Biological Process: regulation of transcription, DNA-templated (GO:0006355);; Biological Process: asymmetric cell division (GO:0008356);; Biological Process: radial pattern formation (GO:0009956);; Molecular Function: sequence-specific DNA binding (GO:0043565)…	--	GRAS domain family	Protein SHORT-ROOT OS=Arabidopsis thaliana OX=3702 GN=SHR PE=1 SV=1	Transcription	PREDICTED: protein SHORT-ROOT-like [Nelumbo nucifera]	--
c23765.graph_c0	123.19	241.83	85.69	329.13	0.807285	normal	2.26014	up	Molecular Function: DNA binding (GO:0003677);; Molecular Function: transcription factor activity, sequence-specific DNA binding (GO:0003700);; Cellular Component: nucleus (GO:0005634);; Biological Process: regulation of transcription, DNA-templated (GO:0006355);; Molecular Function: protein dimerization activity (GO:0046983);;	--	SRF-type transcription factor (DNA-binding and dimerisation domain);; K-box region	MADS-box transcription factor 50 OS=Oryza sativa subsp. japonica OX=39947 GN=MADS50 PE=2 SV=1	Transcription	putative MADS585 protein, partial [Asarum caudigerum]	--
c27129.graph_c1	1.59	0.21	21.8	1.15	--	--	-3.70056	down	--	--	Helix-loop-helix DNA-binding domain	Transcription factor bHLH51 OS=Arabidopsis thaliana OX=3702 GN=BHLH51 PE=2 SV=1	Transcription	PREDICTED: transcription factor bHLH51-like [Elaeis guineensis]	--
c46000.graph_c1	5.83	6.11	72.63	10.73	-0.278217	normal	-2.37836	down	Molecular Function: DNA binding (GO:0003677);; Cellular Component: nucleus (GO:0005634);; Biological Process: regulation of transcription, DNA-templated (GO:0006355);; Biological Process: auxin-activated signaling pathway (GO:0009734);;	--	B3 DNA binding domain	Auxin response factor 8 OS=Arabidopsis thaliana OX=3702 GN=ARF8 PE=1 SV=2	Transcription	auxin response factor 8-like [Olea europaea var. sylvestris]	--
c26943.graph_c0	0.12	1.97	0.48	1.47	3.16186	up	1.77009	normal	--	K09422|2.63953e-117|nnu:104588780|K09422 myb proto-oncogene protein, plant | (RefSeq) myb-related protein 330-like	Myb-like DNA-binding domain;; Myb-like DNA-binding domain	Transcription factor CSA OS=Oryza sativa subsp. japonica OX=39947 GN=CSA PE=2 SV=2	Transcription	PREDICTED: myb-related protein 330-like [Nelumbo nucifera]	--
c62110.graph_c0	57.84	0.03	0.19	0	-9.29399	down	--	--	Molecular Function: transcription factor activity, sequence-specific DNA binding (GO:0003700);; Cellular Component: nucleus (GO:0005634);; Biological Process: regulation of transcription, DNA-templated (GO:0006355);; Molecular Function: sequence-specific DNA binding (GO:0043565);;	--	GRAS domain family	Scarecrow-like protein 32 OS=Arabidopsis thaliana OX=3702 GN=SCL32 PE=1 SV=1	Function unknown	Transcription factor GRAS [Macleaya cordata]	--
c60365.graph_c0	47.52	153.86	44.87	197.35	1.52646	normal	2.45301	up	--	--	MYB-CC type transfactor, LHEQLE motif;; Myb-like DNA-binding domain	Myb family transcription factor PHL7 OS=Arabidopsis thaliana OX=3702 GN=PHL7 PE=2 SV=1	Transcription	PREDICTED: myb family transcription factor PHL7-like [Nelumbo nucifera]	--
c35260.graph_c0	0.51	0	4.04	0.09	--	--	-3.83622	down	Biological Process: transcription, DNA-templated (GO:0006351);;	--	AP2 domain	Ethylene-responsive transcription factor WIN1 OS=Arabidopsis thaliana OX=3702 GN=WIN1 PE=2 SV=1	Transcription	ethylene-responsive transcription factor WIN1 [Asparagus officinalis]	--
c22703.graph_c0	13.59	76.76	34.7	190.66	2.32082	up	2.77483	up	Biological Process: N-terminal protein amino acid acetylation (GO:0006474);; Molecular Function: N-acetyltransferase activity (GO:0008080);;	--	Acetyltransferase (GNAT) domain;; Acetyltransferase (GNAT) family;; Acetyltransferase (GNAT) domain	--	Translation, ribosomal structure and biogenesis	PREDICTED: uncharacterized N-acetyltransferase p20-like [Gossypium hirsutum]	--
c48449.graph_c0	0	0.43	0	2.17	--	--	3.50844	up	--	--	AP2 domain	Dehydration-responsive element-binding protein 1D OS=Arabidopsis thaliana OX=3702 GN=DREB1D PE=2 SV=1	Transcription	PREDICTED: dehydration-responsive element-binding protein 1A [Populus euphratica]	--
c60579.graph_c0	21.36	88.6	8.12	77.36	1.88146	normal	3.55944	up	--	--	WRKY DNA -binding domain	WRKY transcription factor 6 OS=Arabidopsis thaliana OX=3702 GN=WRKY6 PE=1 SV=1	Transcription	PREDICTED: probable WRKY transcription factor 31 [Nelumbo nucifera]	--
c50568.graph_c0	38.91	2.28	11.5	2.79	-4.16608	down	-1.6526	normal	Molecular Function: phosphoprotein phosphatase activity (GO:0004721);; Molecular Function: cation binding (GO:0043169);;	K14803|3.84768e-178|pda:103706463|K14803 protein phosphatase PTC2/3 [EC:3.1.3.16] | (RefSeq) probable protein phosphatase 2C 27	Protein phosphatase 2C	Probable protein phosphatase 2C 27 OS=Oryza sativa subsp. japonica OX=39947 GN=Os02g0799000 PE=2 SV=1	Signal transduction mechanisms	PREDICTED: probable protein phosphatase 2C 27 [Phoenix dactylifera]	--
c22678.graph_c0	71.75	10.11	142.58	46.17	-2.98476	down	-1.28906	normal	Biological Process: transcription, DNA-templated (GO:0006351);; Biological Process: regulation of cellular process (GO:0050794);;	K14484|2.41363e-164|nnu:104595570|K14484 auxin-responsive protein IAA | (RefSeq) auxin-responsive protein IAA9-like	AUX/IAA family	Auxin-responsive protein IAA9 OS=Arabidopsis thaliana OX=3702 GN=IAA9 PE=1 SV=1	Transcription	PREDICTED: auxin-responsive protein IAA9-like [Nelumbo nucifera]	Plant hormone signal transduction (ko04075)
