# Supplementary material for: Physiological, Biochemical and Transcriptomic Analysis of the Aerial Parts (Leaf-Blade and Petiole) of Asarum sieboldii Responding to Drought Stress
Source: Int J Mol Sci. 2021 Dec 13;22(24):13402. doi: 10.3390/ijms222413402 (PMC8708997; doi:10.3390/ijms222413402)
Supplement: Supplementary file 1 [file ijms-22-13402-s001.zip › Table S9 KEGG enrichment of differential expressed TFs.xlsx]

## Sheet: 22 条 KEGG富集的TF
#ID	L0_FPKM	L15_FPKM	P0_FPKM	P15_FPKM	L0_vs_L15_EBSeq_log2FC	L0_vs_L15_EBSeq_(FDR_0.01_FC_2)_regulated	P0_vs_P15_EBSeq_log2FC	P0_vs_P15_EBSeq_(FDR_0.01_FC_2)_regulated	KEGG_annotation	Pfam_annotation	Swissprot_annotation	eggNOG_class_annotation	nr_annotation	KEGG_pathway_annotation
c61055.graph_c0	30.39	52.64	7.51	31.32	0.624002	normal	2.36821	up	K13424|0|egu:105044758|K13424 WRKY transcription factor 33 | (RefSeq) WRKY transcription factor WRKY24	WRKY DNA -binding domain	WRKY transcription factor WRKY24 OS=Oryza sativa subsp. japonica OX=39947 GN=WRKY24 PE=2 SV=1	Transcription	transcription factor WRKY33 [Lindera glauca]	Plant-pathogen interaction (ko04626)
c28266.graph_c0	0.42	0	8.29	0.93	--	--	-2.67731	down	K14494|4.61839e-60|pop:POPTR_0010s12080g|K14494 DELLA protein | (RefSeq) POPTRDRAFT_566478; hypothetical protein	Transcriptional regulator DELLA protein N terminal;; GRAS domain family	DELLA protein GAI1 OS=Vitis vinifera OX=29760 GN=GAI1 PE=2 SV=1	Transcription	DELLA protein GAI-like [Durio zibethinus]	Plant hormone signal transduction (ko04075)
c43987.graph_c1	1.14	13.59	1.21	10.74	3.30241	up	3.37846	up	K13425|6.5087e-32|nnu:104613060|K13425 WRKY transcription factor 22 | (RefSeq) WRKY transcription factor 22	WRKY DNA -binding domain	WRKY transcription factor 22 OS=Arabidopsis thaliana OX=3702 GN=WRKY22 PE=2 SV=1	Transcription	PREDICTED: WRKY transcription factor 22 [Nelumbo nucifera]	Plant-pathogen interaction (ko04626)
c23808.graph_c0	60.45	192.14	35.63	117.1	1.50341	normal	2.03576	up	K12130|2.27054e-158|nnu:104593369|K12130 pseudo-response regulator 5 | (RefSeq) two-component response regulator-like PRR95	Response regulator receiver domain;; CCT motif	Two-component response regulator-like PRR95 OS=Oryza sativa subsp. japonica OX=39947 GN=PRR95 PE=2 SV=1	Transcription	PREDICTED: two-component response regulator-like PRR95 [Nelumbo nucifera]	Circadian rhythm - plant (ko04712)
c28266.graph_c1	0.38	0	7.94	0.39	--	--	-3.42118	down	K14494|5.92342e-97|atr:18422344|K14494 DELLA protein | (RefSeq) DELLA protein GAI1	GRAS domain family	DELLA protein GAI1 OS=Vitis vinifera OX=29760 GN=GAI1 PE=2 SV=1	Transcription	GAI-like protein 1, partial [Liriodendron tulipifera]	Plant hormone signal transduction (ko04075)
c49858.graph_c0	0.23	6.93	1.15	0.95	4.00347	up	--	--	K14516|4.62668e-66|nnu:104610030|K14516 ethylene-responsive transcription factor 1 | (RefSeq) ethylene-responsive transcription factor 1B-like	AP2 domain	Ethylene-responsive transcription factor 1B OS=Arabidopsis thaliana OX=3702 GN=ERF1B PE=1 SV=2	Transcription	ethylene-responsive transcription factor 1B-like [Hevea brasiliensis]	Plant hormone signal transduction (ko04075)
c54111.graph_c0	0.34	2.94	4.42	4.26	2.80473	up	0.261769	normal	K14491|0|nnu:104605149|K14491 two-component response regulator ARR-B family | (RefSeq) two-component response regulator ARR2-like	Response regulator receiver domain;; Myb-like DNA-binding domain	Two-component response regulator ARR1 OS=Arabidopsis thaliana OX=3702 GN=ARR1 PE=1 SV=2	Signal transduction mechanisms	PREDICTED: two-component response regulator ARR2-like isoform X1 [Nelumbo nucifera]	Plant hormone signal transduction (ko04075)
c62735.graph_c0	8.13	3.22	14.94	2.71	-1.48021	normal	-2.11633	down	K13422|9.55441e-139|tcc:TCM_005064|K13422 transcription factor MYC2 | (RefSeq) Basic helix-loop-helix DNA-binding family protein	bHLH-MYC and R2R3-MYB transcription factors N-terminal;; Helix-loop-helix DNA-binding domain	Transcription factor bHLH28 OS=Arabidopsis thaliana OX=3702 GN=BHLH28 PE=2 SV=1	Transcription	transcription factor MYC2-like [Durio zibethinus]	Plant hormone signal transduction (ko04075)
c27874.graph_c0	56.16	185.14	50.71	154.77	1.64006	normal	1.92464	up	K14432|7.88354e-111|nnu:104601772|K14432 ABA responsive element binding factor | (RefSeq) ABSCISIC ACID-INSENSITIVE 5-like protein 5	bZIP transcription factor;; Basic region leucine zipper	ABSCISIC ACID-INSENSITIVE 5-like protein 5 OS=Arabidopsis thaliana OX=3702 GN=ABF2 PE=1 SV=1	Transcription	PREDICTED: ABSCISIC ACID-INSENSITIVE 5-like protein 5 isoform X1 [Nelumbo nucifera]	Plant hormone signal transduction (ko04075)
c53820.graph_c0	34.79	2.87	25.78	4.47	-3.75459	down	-2.20587	down	K12130|6.4277e-79|nnu:104601381|K12130 pseudo-response regulator 5 | (RefSeq) two-component response regulator-like APRR3	CCT motif;; Response regulator receiver domain	Two-component response regulator-like APRR5 OS=Arabidopsis thaliana OX=3702 GN=APRR5 PE=1 SV=2	Transcription	PREDICTED: two-component response regulator-like APRR3 isoform X1 [Nelumbo nucifera]	Circadian rhythm - plant (ko04712)
c54901.graph_c0	10.42	2.28	7.09	3.07	-2.27267	down	-1.01332	normal	K12126|8.90831e-123|nnu:104607195|K12126 phytochrome-interacting factor 3 | (RefSeq) transcription factor PIF3	Helix-loop-helix DNA-binding domain	Transcription factor PIF3 OS=Arabidopsis thaliana OX=3702 GN=PIF3 PE=1 SV=1	Transcription	Myc-type [Macleaya cordata]	Plant hormone signal transduction (ko04075);; Circadian rhythm - plant (ko04712)
c40064.graph_c1	13.42	0.75	11.35	2.83	-4.19792	down	-1.6655	normal	K10143|2.73138e-159|nnu:104608738|K10143 E3 ubiquitin-protein ligase RFWD2 [EC:2.3.2.27] | (RefSeq) WD repeat-containing protein RUP2-like	Myb/SANT-like DNA-binding domain;; WD domain, G-beta repeat	WD repeat-containing protein RUP2 OS=Arabidopsis thaliana OX=3702 GN=RUP2 PE=1 SV=1	Function unknown	PREDICTED: WD repeat-containing protein RUP2-like [Nelumbo nucifera]	Ubiquitin mediated proteolysis (ko04120);; Circadian rhythm - plant (ko04712)
c51586.graph_c2	0.11	0.03	12.24	1.62	--	--	-2.54679	down	K14508|0|vvi:100241869|K14508 regulatory protein NPR1 | (RefSeq) regulatory protein NPR5	BTB/POZ domain;; Domain of unknown function (DUF3420);; Ankyrin repeats (3 copies);; Ankyrin repeat;; Ankyrin repeat;; Ankyrin repeats (many copies);; Ankyrin repeats (many copies)	Regulatory protein NPR5 OS=Arabidopsis thaliana OX=3702 GN=NPR5 PE=1 SV=1	Function unknown	hypothetical protein VITISV_010389 [Vitis vinifera]	Plant hormone signal transduction (ko04075)
c46165.graph_c0	13.19	18.81	2.13	17.73	0.350798	normal	3.18565	up	K13424|8.62068e-85|pda:103721507|K13424 WRKY transcription factor 33 | (RefSeq) probable WRKY transcription factor 25	WRKY DNA -binding domain	WRKY transcription factor WRKY24 OS=Oryza sativa subsp. indica OX=39946 GN=WRKY24 PE=2 SV=1	Transcription	WRKY transcription factor WRKY24-like [Quercus suber]	Plant-pathogen interaction (ko04626)
c26689.graph_c0	115.34	13.7	36.89	11.09	-3.23603	down	-1.41273	normal	K12130|3.18022e-131|atr:18424549|K12130 pseudo-response regulator 5 | (RefSeq) two-component response regulator-like APRR9	Response regulator receiver domain;; CCT motif	Two-component response regulator-like PRR95 OS=Oryza sativa subsp. japonica OX=39947 GN=PRR95 PE=2 SV=1	Transcription	two-component response regulator-like APRR9 [Amborella trichopoda]	Circadian rhythm - plant (ko04712)
c23172.graph_c0	22.07	14.96	417.75	88.53	-0.742211	normal	-1.92632	down	K14484|6.22471e-97|egu:105046556|K14484 auxin-responsive protein IAA | (RefSeq) auxin-responsive protein IAA30	AUX/IAA family	Auxin-induced protein AUX28 OS=Glycine max OX=3847 GN=AUX28 PE=2 SV=1	Transcription	PREDICTED: auxin-responsive protein IAA30 isoform X1 [Elaeis guineensis]	Plant hormone signal transduction (ko04075)
c27111.graph_c0	73.02	7.4	501.63	75.1	-3.4525	down	-2.42034	down	K14484|6.5196e-140|nnu:104595142|K14484 auxin-responsive protein IAA | (RefSeq) auxin-responsive protein IAA27-like	AUX/IAA family	Auxin-responsive protein IAA27 OS=Arabidopsis thaliana OX=3702 GN=IAA27 PE=1 SV=1	Transcription	PREDICTED: auxin-responsive protein IAA27-like [Nelumbo nucifera]	Plant hormone signal transduction (ko04075)
c25401.graph_c0	188.5	12.82	283.55	32.13	-4.03339	down	-2.82108	down	K14484|2.83478e-94|nnu:104612447|K14484 auxin-responsive protein IAA | (RefSeq) auxin-responsive protein IAA16-like	AUX/IAA family	Auxin-induced protein AUX28 OS=Glycine max OX=3847 GN=AUX28 PE=2 SV=1	Transcription	PREDICTED: auxin-responsive protein IAA16-like [Nelumbo nucifera]	Plant hormone signal transduction (ko04075)
c54387.graph_c1	2.83	0.4	1.54	0.73	-2.54896	down	-0.699814	normal	K14491|6.87279e-124|nnu:104591604|K14491 two-component response regulator ARR-B family | (RefSeq) two-component response regulator ORR26-like	Response regulator receiver domain	Two-component response regulator ORR26 OS=Oryza sativa subsp. japonica OX=39947 GN=RR26 PE=3 SV=2	Signal transduction mechanisms	PREDICTED: two-component response regulator ORR26-like isoform X1 [Nelumbo nucifera]	Plant hormone signal transduction (ko04075)
c46165.graph_c1	13.34	25.06	3.16	11.19	0.740414	normal	2.06698	up	K13424|6.75507e-56|nnu:104602496|K13424 WRKY transcription factor 33 | (RefSeq) WRKY transcription factor WRKY24-like	WRKY DNA -binding domain	WRKY transcription factor WRKY24 OS=Oryza sativa subsp. indica OX=39946 GN=WRKY24 PE=2 SV=1	Transcription	PREDICTED: WRKY transcription factor WRKY24-like [Nelumbo nucifera]	Plant-pathogen interaction (ko04626)
c47616.graph_c0	4.5	5.32	2.25	6.45	0.0743359	normal	1.82306	up	K12133|4.73646e-150|vvi:100250535|K12133 MYB-related transcription factor LHY | (RefSeq) protein LHY	Myb-like DNA-binding domain	Protein LHY OS=Arabidopsis thaliana OX=3702 GN=LHY PE=1 SV=2	Transcription	PREDICTED: protein LHY isoform X3 [Vitis vinifera]	Circadian rhythm - plant (ko04712)
c22678.graph_c0	71.75	10.11	142.58	46.17	-2.98476	down	-1.28906	normal	K14484|2.41363e-164|nnu:104595570|K14484 auxin-responsive protein IAA | (RefSeq) auxin-responsive protein IAA9-like	AUX/IAA family	Auxin-responsive protein IAA9 OS=Arabidopsis thaliana OX=3702 GN=IAA9 PE=1 SV=1	Transcription	PREDICTED: auxin-responsive protein IAA9-like [Nelumbo nucifera]	Plant hormone signal transduction (ko04075)
